# Supplementary material for: Analysis of metabolic disturbances attributable to sepsis-induced myocardial dysfunction using metabolomics and transcriptomics techniques
Source: Front Mol Biosci. 2022 Aug 15;9:967397. doi: 10.3389/fmolb.2022.967397 (PMC9421372; doi:10.3389/fmolb.2022.967397)
Supplement: Supplementary file 1 [file Table2.XLSX]

## Sheet: Sheet1
id	baseMean	baseMean_C	baseMean_L	foldChange(L/C)(L/C)	log2FoldChange	pval	padj	Chromosome	Start Site	End Site	Direction	Length	Name	GO	KEGG	EC	eggNOG Class	eggNOG	Description	Entrez_geneID	UniProtAC
ENSMUSG00000040283	1267.43	2488.81	46.0464	0.0185013	-5.75623	1.23749e-135	1.46891e-132	11	49056412	49077986	-	6054	Btnl9	GO:0001817;GO:0005102;GO:0009897;GO:0016020;GO:0016021;GO:0050852;GO:0001817;GO:0005102;GO:0009897;GO:0016020;GO:0016021;GO:0050852;GO:0016020;GO:0016021;	K06712	-	S;O	18Y2Y;09XY5;1AXS9;0IJI4;0UN0K;0DJ60;1CTXW;12TZ8;0V8VY	butyrophilin-like 9 [Source:MGI Symbol;Acc:MGI:2442439]	237754	Q8BJE2
ENSMUSG00000033610	1887.66	3307.05	468.27	0.141598	-2.82013	2.30222e-104	9.53278e-102	19	34784340	34856855	-	8267	Pank1	GO:0000166;GO:0004594;GO:0004594;GO:0004594;GO:0004594;GO:0005524;GO:0005524;GO:0005634;GO:0005634;GO:0005829;GO:0005829;GO:0015937;GO:0015937;GO:0015937;GO:0015937;GO:0016301;GO:0016310;GO:0016310;GO:0016740;GO:0042803;GO:0042803;GO:0071944;GO:1905502;GO:1905502;GO:0000166;GO:0004594;GO:0004594;GO:0004594;GO:0004594;GO:0005524;GO:0005524;GO:0005634;GO:0005634;GO:0005829;GO:0005829;GO:0015937;GO:…	K09680	EC:2.7.1.33	H	0UMB0;0V7AK;1CVWN;0DKM8;09WC6;KOG2201;1AWP5;1959S;12S95	pantothenate kinase 1 [Source:MGI Symbol;Acc:MGI:1922985]	75735	Q8K4K6
ENSMUSG00000008845	1143.37	2125.94	160.792	0.0756332	-3.72484	1.5793e-101	6.39079e-99	6	124281615	124307486	+	5461	Cd163	GO:0005044;GO:0005044;GO:0005576;GO:0005886;GO:0005886;GO:0006897;GO:0006953;GO:0006954;GO:0009897;GO:0009897;GO:0016020;GO:0016020;GO:0016021;GO:0005044;GO:0005044;GO:0005576;GO:0005886;GO:0005886;GO:0006897;GO:0006953;GO:0006954;GO:0009897;GO:0009897;GO:0016020;GO:0016020;GO:0016021;	K06545	-	S;T	0IHBC;1AXFF;0V8QG;09XSX;0DEP1;12TK3;19047;1CSUG;0UJ6I	CD163 antigen [Source:MGI Symbol;Acc:MGI:2135946]	93671	Q2VLH6
ENSMUSG00000006362	532.279	965.767	98.7916	0.102293	-3.28922	5.04207e-98	1.95161e-95	8	123351880	123425848	-	8373	Cbfa2t3	GO:0001666;GO:0003714;GO:0005634;GO:0005654;GO:0006351;GO:0008285;GO:0030851;GO:0032436;GO:0045820;GO:0045892;GO:0045892;GO:0046872;GO:1903715;GO:0000122;GO:0000139;GO:0001666;GO:0001666;GO:0003682;GO:0003714;GO:0003714;GO:0005515;GO:0005515;GO:0005634;GO:0005634;GO:0005654;GO:0005654;GO:0005730;GO:0005794;GO:0006351;GO:0008285;GO:0008285;GO:0016020;GO:0030154;GO:0030851;GO:0032436;GO:0032436;GO:…	K22752	-	K	0IG1Z;0V6G7;0UHTB;1CRFN;09VGY;1ATJ6;191Z1;12RR0;0DFKI	CBFA2/RUNX1 translocation partner 3 [Source:MGI Symbol;Acc:MGI:1338013]	12398	O54972;B7ZP57
ENSMUSG00000039167	2096.4	3613.77	579.029	0.160228	-2.6418	4.11972e-95	1.49697e-92	3	151143524	151250723	+	5704	Adgrl4	GO:0004888;GO:0004930;GO:0004930;GO:0004930;GO:0005509;GO:0005886;GO:0005886;GO:0005886;GO:0005887;GO:0007165;GO:0007166;GO:0007186;GO:0007186;GO:0007189;GO:0016020;GO:0016021;GO:0016021;GO:0031410;GO:0031410;GO:0031410;GO:0065003;GO:0065003;GO:0005509;	K04595	-	W;T	1CR2Q;0UKGN;1AX4D;0DGD9;0V63R;KOG4291;133P6;18Y1N;KOG4193;09V44	adhesion G protein-coupled receptor L4 [Source:MGI Symbol;Acc:MGI:2655562]	170757	Q923X1
ENSMUSG00000053199	1410.68	2440.74	380.626	0.155947	-2.68087	3.16515e-91	1.10501e-88	9	51676637	51765156	+	12685	Arhgap20	GO:0005096;GO:0005096;GO:0007165;GO:0043547;GO:0005096;GO:0007165;GO:0043547;	K20641	-	T	1901B;1ARFK;0V4M8;0DKNK;0UPNX;1CVH2;09TN6;13HUN;KOG4724	Rho GTPase activating protein 20 [Source:MGI Symbol;Acc:MGI:2445175]	244867	Q6IFT4
ENSMUSG00000044991	649.61	1148.63	150.586	0.1311	-2.93126	3.2494e-87	1.05192e-84	2	132528851	132592975	+	2117	Shld1	GO:0003674;GO:0005694;GO:0005694;GO:0006281;GO:0006974;GO:0035861;GO:0035861;GO:0045830;GO:0045830;GO:2000042;GO:2000042;GO:2001032;GO:2001034;GO:2001034;GO:2001032;GO:0003674;GO:0005694;GO:0005694;GO:0005694;GO:0006281;GO:0006974;GO:0035861;GO:0035861;GO:0035861;GO:0045830;GO:0045830;GO:0045830;GO:2000042;GO:2000042;GO:2000042;GO:2001032;GO:2001034;GO:2001034;GO:2001034;	-	-	S	0UPTR;09ZA9;0IVHP;1966J;1CVMB;1AZGG;13HJD;0DKSI;0VA7K	shieldin complex subunit 1 [Source:MGI Symbol;Acc:MGI:1920997]	73747	Q9D112;B2RR16
ENSMUSG00000018927	387.708	716.628	58.788	0.0820342	-3.60763	2.81752e-82	8.22394e-80	11	83478708	83483913	-	1795	Ccl6	GO:0002548;GO:0005125;GO:0005576;GO:0005576;GO:0005615;GO:0005615;GO:0006935;GO:0006954;GO:0006955;GO:0007186;GO:0008009;GO:0008009;GO:0008009;GO:0030593;GO:0043547;GO:0048020;GO:0048247;GO:0060326;GO:0070098;GO:0070374;GO:0071346;GO:0071347;GO:0071356;	K05510	-	S;W	0UWKV;0VME9;0AABB;0DW78;0J4DG;1B6U5;1D5GZ;13Y4A	chemokine (C-C motif) ligand 6 [Source:MGI Symbol;Acc:MGI:98263]	20305	P27784
ENSMUSG00000069094	3200.55	5304	1097.11	0.206845	-2.27338	1.38759e-76	3.58058e-74	3	19277272	19365486	-	7748	Pde7a	GO:0004112;GO:0004114;GO:0004114;GO:0004115;GO:0004115;GO:0004115;GO:0004115;GO:0006198;GO:0007165;GO:0007165;GO:0008081;GO:0016787;GO:0019933;GO:0046872;GO:0004112;GO:0004114;GO:0004114;GO:0004115;GO:0004115;GO:0004115;GO:0006198;GO:0007165;GO:0007165;GO:0008081;GO:0016787;GO:0019933;GO:0046872;	K18436	EC:3.1.4.53	F;T	0UHXD;1ATH1;0V5YG;0DG83;18SGK;09UYK;KOG3689;1CQXI;12NF4	phosphodiesterase 7A [Source:MGI Symbol;Acc:MGI:1202402]	18583	P70453
ENSMUSG00000096146	1870.2	3126.63	613.776	0.196306	-2.34882	3.31605e-76	8.43461e-74	7	45743377	45750188	-	3677	Kcnj11	GO:0001669;GO:0001669;GO:0002931;GO:0005242;GO:0005242;GO:0005244;GO:0005249;GO:0005515;GO:0005515;GO:0005515;GO:0005524;GO:0005635;GO:0005635;GO:0005739;GO:0005739;GO:0005768;GO:0005768;GO:0005783;GO:0005783;GO:0005829;GO:0005829;GO:0005886;GO:0005886;GO:0005886;GO:0006006;GO:0006811;GO:0006813;GO:0006813;GO:0006813;GO:0006813;GO:0008022;GO:0008022;GO:0008282;GO:0008282;GO:0008282;GO:0014704;GO:…	K05004	-	P	0V4EK;0UFTG;1CPG9;12N7H;1AX0T;09TFH;0DESI;KOG3827;18ZX4	potassium inwardly rectifying channel, subfamily J, member 11 [Source:MGI Symbol;Acc:MGI:107501]	16514	Q61743
ENSMUSG00000030737	740.823	1261.82	219.825	0.174213	-2.52108	5.87329e-71	1.29104e-68	7	99307011	99360547	-	5958	Slco2b1	GO:0005886;GO:0005886;GO:0005887;GO:0006811;GO:0008514;GO:0009925;GO:0015125;GO:0015125;GO:0015347;GO:0015347;GO:0015711;GO:0015721;GO:0015721;GO:0016020;GO:0016020;GO:0016021;GO:0016324;GO:0043252;GO:0055085;GO:0055085;GO:0071718;GO:0005886;GO:0005886;GO:0005887;GO:0006811;GO:0008514;GO:0009925;GO:0015125;GO:0015125;GO:0015347;GO:0015347;GO:0015711;GO:0015721;GO:0015721;GO:0016020;GO:0016020;GO:…	K14352	-	Q;P	0V4MT;12NAH;KOG3626;0DIGK;1CT74;18UZH;1AX1D;09TNP;0UMJ4	solute carrier organic anion transporter family, member 2b1 [Source:MGI Symbol;Acc:MGI:1351872]	101488	Q8BXB6
ENSMUSG00000022270	8481.44	14578.5	2384.42	0.163558	-2.61213	2.56781e-68	5.3788e-66	15	25843266	25973773	+	4142	Retreg1	GO:0003674;GO:0005730;GO:0005730;GO:0005783;GO:0005783;GO:0005783;GO:0005789;GO:0005794;GO:0005801;GO:0006914;GO:0016020;GO:0016021;GO:0016604;GO:0016604;GO:0019233;GO:0019233;GO:0019233;GO:0030176;GO:0030176;GO:0030176;GO:0030176;GO:0043524;GO:0043524;GO:0043524;GO:0061709;GO:0061709;GO:0061709;GO:0061709;GO:0016020;GO:0016021;GO:0030176;GO:0061709;GO:0016020;GO:0016021;GO:0030176;GO:0061709;GO:…	K23880	-	U	0V98Q;0DJQS;0UNHZ;1AY1J;1CUHS;0IFP1;09YB5;18T19;12R3Z	reticulophagy regulator 1 [Source:MGI Symbol;Acc:MGI:1913520]	66270	Q8VE91
ENSMUSG00000036528	1083.97	1794.78	373.159	0.207914	-2.26594	7.58027e-65	1.46703e-62	7	107194414	107347790	+	10876	Ppfibp2	GO:0007528;GO:0042802;GO:0042802;GO:0042802;GO:0048786;GO:0050808;GO:0098793;GO:0098793;	-	-	S;T	18V68;0V4E3;1CPFT;1AVZC;0UPZ4;09TF1;0DES3;KOG1899;13H7T	PTPRF interacting protein, binding protein 2 (liprin beta 2) [Source:MGI Symbol;Acc:MGI:894649]	19024	O35711;G3X957
ENSMUSG00000040289	90.9304	177.823	4.03822	0.0227093	-5.46057	1.3435e-64	2.54479e-62	3	8728419	8732316	-	3265	Hey1	GO:0000122;GO:0000981;GO:0001525;GO:0003677;GO:0003700;GO:0005634;GO:0006355;GO:0007219;GO:0007219;GO:0045746;GO:0045892;GO:0046983;GO:0071385;GO:1990837;GO:2000678;GO:2000820;	K09091	-	K	0UJ52;0DJ9Q;1912Z;0V8UD;1CU1Q;09XWV;KOG4304;13PVB;1AZU7	hairy/enhancer-of-split related with YRPW motif 1 [Source:MGI Symbol;Acc:MGI:1341800]	15213	Q9QUM5
ENSMUSG00000033705	946.292	1570.27	322.316	0.205262	-2.28446	1.70141e-63	3.15558e-61	2	120459602	120562376	+	22053	Stard9	GO:0000166;GO:0003777;GO:0003777;GO:0003777;GO:0003777;GO:0005524;GO:0005524;GO:0005634;GO:0005634;GO:0005737;GO:0005737;GO:0005814;GO:0005814;GO:0005856;GO:0005871;GO:0005874;GO:0007018;GO:0007018;GO:0008017;GO:0008017;GO:0008017;GO:0008017;GO:0008289;GO:0008574;GO:0016887;GO:0051225;GO:0051225;GO:0000166;GO:0003774;GO:0003777;GO:0005524;GO:0005524;GO:0005874;GO:0007018;GO:0008017;GO:0008289;	K16491	-	Z	1AXT5;0DF02;0V8TH;KOG0245;0UR98;1CPPU;09Y8U;12QSJ;18UHN	START domain containing 9 [Source:MGI Symbol;Acc:MGI:3045258]	668880	-
ENSMUSG00000041797	995.358	1865	125.717	0.0674087	-3.89092	6.42751e-63	1.16777e-60	11	109991575	110059022	-	8048	Abca9	GO:0000166;GO:0005319;GO:0005524;GO:0005524;GO:0005739;GO:0006869;GO:0016020;GO:0016021;GO:0016021;GO:0016887;GO:0042626;GO:0042626;GO:0043231;GO:0055085;	K05651	-	Q	0V4GH;12P2M;KOG0059;0DG5X;09THI;1AWAC;18UY8;1CQVH;0UHWM	ATP-binding cassette, sub-family A (ABC1), member 9 [Source:MGI Symbol;Acc:MGI:2386796]	217262	Q8K449
ENSMUSG00000028427	474.981	929.665	20.2974	0.0218331	-5.51734	1.22392e-62	2.17919e-60	4	41033074	41048139	-	2828	Aqp7	GO:0005737;GO:0005737;GO:0005811;GO:0005886;GO:0005886;GO:0005887;GO:0005887;GO:0005911;GO:0005938;GO:0006833;GO:0006833;GO:0015204;GO:0015250;GO:0015250;GO:0015254;GO:0015254;GO:0015265;GO:0015267;GO:0015793;GO:0015793;GO:0015840;GO:0016020;GO:0016020;GO:0016021;GO:0030659;GO:0031410;GO:0031526;GO:0055085;GO:0070295;GO:0071918;GO:1990904;GO:0005737;GO:0005737;GO:0005811;GO:0005886;GO:0005886;GO:…	K08771	-	P;G	192II;09WF2;0UMR6;KOG0224;0V7DN;13KEP;0DHQF;1ASSG;1CSES	aquaporin 7 [Source:MGI Symbol;Acc:MGI:1314647]	11832	O54794;Q5DX24
ENSMUSG00000020593	7130.55	11366.7	2894.39	0.254637	-1.97349	2.18768e-62	3.81879e-60	12	16585670	16696967	-	9930	Lpin1	GO:0006357;GO:0008195;GO:0008195;GO:0009062;GO:0016311;GO:0016787;GO:0019432;GO:0006357;GO:0008195;GO:0008195;GO:0009062;GO:0016311;GO:0016787;GO:0019432;GO:0006357;GO:0008195;GO:0008195;GO:0009062;GO:0016311;GO:0016787;GO:0019432;GO:0006357;GO:0008195;GO:0008195;GO:0009062;GO:0016311;GO:0016787;GO:0019432;GO:0031100;GO:0032869;GO:0006357;GO:0008195;GO:0008195;GO:0009062;GO:0016311;GO:0016787;GO:…	K15728	EC:3.1.3.4	N;K;I	0V77W;0DHIV;18XB2;0UKXQ;1CU51;KOG2116;1AWDZ;09W9K;12PNV	lipin 1 [Source:MGI Symbol;Acc:MGI:1891340]	14245	Q91ZP3;E9QKQ5
ENSMUSG00000006386	1202.37	1964.06	440.685	0.224375	-2.15602	1.10436e-60	1.83768e-58	4	94627526	94763213	+	4712	Tek	GO:0000166;GO:0004672;GO:0004713;GO:0004713;GO:0004714;GO:0004714;GO:0005524;GO:0005524;GO:0005887;GO:0006468;GO:0007169;GO:0016020;GO:0016021;GO:0016301;GO:0016310;GO:0016740;GO:0018108;GO:0000166;GO:0001666;GO:0001725;GO:0001934;GO:0001958;GO:0002040;GO:0004672;GO:0004713;GO:0004713;GO:0004713;GO:0004714;GO:0004714;GO:0005524;GO:0005524;GO:0005884;GO:0005886;GO:0005887;GO:0005887;GO:0005902;GO:…	K05121	EC:2.7.10.1	T	0VABM;09ZEH;18ZJ3;KOG0200;0DJWX;0UPEP;1AZ1G;12R30;1CUQC	TEK receptor tyrosine kinase [Source:MGI Symbol;Acc:MGI:98664]	21687	Q02858
ENSMUSG00000002504	1146.16	1991.61	300.709	0.150988	-2.7275	2.11963e-58	3.33982e-56	17	24858260	24869301	-	2646	Slc9a3r2	GO:0005886;GO:0016020;GO:0060090;GO:0005886;GO:0012505;GO:0016020;GO:0016324;GO:0060090;GO:0005102;GO:0005886;GO:0005886;GO:0008013;GO:0008022;GO:0012505;GO:0016020;GO:0016324;GO:0019902;GO:0042802;GO:0060090;GO:0005886;GO:0016020;GO:0060090;GO:0005886;GO:0016020;GO:0060090;	K13358	-	W;K	13FTU;0ITAC;0E9CB;1DG7P;0B66J;0V3S1;0WIW9;197F1;1BBFB	solute carrier family 9 (sodium/hydrogen exchanger), member 3 regulator 2 [Source:MGI Symbol;Acc:MGI:1890662]	65962	Q9JHL1;A0A0R4IZX2
ENSMUSG00000044749	676.759	1301.58	51.9413	0.0399064	-4.64724	2.34801e-58	3.66722e-56	11	110067646	110142602	-	5398	Abca6	GO:0000166;GO:0005319;GO:0005524;GO:0005524;GO:0005654;GO:0005654;GO:0005886;GO:0005886;GO:0006869;GO:0006869;GO:0016020;GO:0016021;GO:0016021;GO:0042626;GO:0042626;GO:0043231;GO:0055085;	K05649	-	Q	0V4GH;12P2M;KOG0059;0DG5X;1B2SN;09THI;1CQVH;0UHWM;18SNV	ATP-binding cassette, sub-family A (ABC1), member 6 [Source:MGI Symbol;Acc:MGI:1923434]	76184	Q8K441
ENSMUSG00000038332	5722.77	9075.69	2369.85	0.261121	-1.93721	6.25793e-58	9.60539e-56	10	41685931	41784420	+	3982	Sesn1	GO:0001650;GO:0005634;GO:0005634;GO:0005654;GO:0005737;GO:0005737;GO:0034198;GO:0042149;GO:0061700;GO:0070728;GO:0072593;GO:0098869;GO:1901031;GO:1904262;GO:0001650;GO:0005515;GO:0005634;GO:0005634;GO:0005634;GO:0005654;GO:0005737;GO:0005737;GO:0005737;GO:0016239;GO:0016491;GO:0016684;GO:0030308;GO:0031932;GO:0034198;GO:0034198;GO:0042149;GO:0051896;GO:0055114;GO:0061700;GO:0061700;GO:0061700;GO:…	K10141	-	S;J	KOG3746;09WFN;0V7E5;0DH5Z;0UP10;12PWZ;1AVAE;18WBI;1CUY2	sestrin 1 [Source:MGI Symbol;Acc:MGI:2155278]	140742	P58006
ENSMUSG00000034442	890.608	1458.5	322.711	0.221262	-2.17617	1.16932e-57	1.77947e-55	12	73326785	73333484	-	2139	Trmt5	GO:0002939;GO:0005634;GO:0005737;GO:0005737;GO:0005739;GO:0005759;GO:0005759;GO:0005759;GO:0005759;GO:0008033;GO:0008168;GO:0008175;GO:0009019;GO:0009019;GO:0009019;GO:0016740;GO:0030488;GO:0030488;GO:0030488;GO:0032259;GO:0052906;GO:0070901;GO:0070901;GO:0070901;GO:0070901;	K15429	EC:2.1.1.228	A;J	0DJ5Y;12PCN;1B1P2;0V7HX;18S8V;KOG2078;0UGPP;1CUJA;09WJD	TRM5 tRNA methyltransferase 5 [Source:MGI Symbol;Acc:MGI:1923607]	76357	Q9D0C4
ENSMUSG00000054263	5603.28	8824.08	2382.48	0.269997	-1.88898	1.58098e-56	2.36549e-54	15	7120095	7226970	+	10776	Lifr	GO:0004896;GO:0004896;GO:0004897;GO:0004923;GO:0004923;GO:0004924;GO:0004924;GO:0005127;GO:0005127;GO:0005515;GO:0005576;GO:0005886;GO:0008284;GO:0008284;GO:0009897;GO:0010656;GO:0016020;GO:0016020;GO:0016021;GO:0019221;GO:0019221;GO:0019838;GO:0019955;GO:0019955;GO:0031100;GO:0034097;GO:0038165;GO:0043235;GO:0043235;GO:0048812;GO:0048861;GO:0070120;GO:0004896;GO:0004896;GO:0004897;GO:0004923;GO:…	K05058	-	T	13KSN;0IF1V;1CQGS;0UH8U;18SST;09UHM;1B29S;0V5GU;0DFTB	LIF receptor alpha [Source:MGI Symbol;Acc:MGI:96788]	16880	P42703
ENSMUSG00000033174	2141.32	3399.68	882.949	0.259715	-1.945	2.62505e-55	3.68023e-53	6	88701394	88805342	+	5077	Mgll	GO:0005654;GO:0005737;GO:0005829;GO:0006629;GO:0006631;GO:0006633;GO:0009966;GO:0016020;GO:0016020;GO:0016042;GO:0016298;GO:0016787;GO:0016787;GO:0019369;GO:0019433;GO:0019898;GO:0030424;GO:0030516;GO:0042803;GO:0043196;GO:0045202;GO:0046464;GO:0046464;GO:0047372;GO:0047372;GO:0047372;GO:0050727;GO:0051930;GO:0052651;GO:0052651;GO:0052689;GO:0060292;GO:0097756;GO:2000124;GO:0005654;GO:0005654;GO:…	K01054	EC:3.1.1.23	I	0A3FI;13IVA;0DR2P;0VCRD;0UJ3G;KOG1455;1AUKD;18T7W;1CPVV	monoglyceride lipase [Source:MGI Symbol;Acc:MGI:1346042]	23945	O35678
ENSMUSG00000035863	842.722	1398.93	286.516	0.204811	-2.28763	4.70367e-55	6.44222e-53	10	79629406	79656730	+	5655	Palm	GO:0005654;GO:0005654;GO:0005737;GO:0005886;GO:0005886;GO:0005886;GO:0005886;GO:0005886;GO:0007010;GO:0007193;GO:0007194;GO:0007194;GO:0008104;GO:0008360;GO:0008360;GO:0008360;GO:0014069;GO:0016020;GO:0016020;GO:0016323;GO:0016323;GO:0016323;GO:0016327;GO:0016327;GO:0016327;GO:0030054;GO:0030175;GO:0030424;GO:0030424;GO:0030424;GO:0030425;GO:0031527;GO:0031527;GO:0031527;GO:0031750;GO:0032590;GO:…	K16519	-	U	0UFUD;19338;13I4T;0DQ42;0IKZ0;0VDCG;0A1PG;1CZ53;1ARPA	paralemmin [Source:MGI Symbol;Acc:MGI:1261814]	18483	Q9Z0P4;Q8CB16;Q542N8
ENSMUSG00000026409	1154.83	1960.25	349.411	0.178248	-2.48804	5.04108e-55	6.85163e-53	1	130616919	130656990	-	7254	Pfkfb2	GO:0003824;GO:0003824;GO:0003873;GO:0003873;GO:0004331;GO:0005524;GO:0006000;GO:0006003;GO:0008152;GO:0016301;GO:0016310;GO:0016311;GO:0016740;GO:0016787;GO:0046835;GO:0003824;GO:0003824;GO:0003873;GO:0003873;GO:0004331;GO:0005524;GO:0006000;GO:0006003;GO:0008152;GO:0016301;GO:0016310;GO:0016311;GO:0016787;GO:0046835;GO:0003824;GO:0003824;GO:0003873;GO:0003873;GO:0004331;GO:0005524;GO:0006000;GO:…	K19029	-	G	1CUMN;0UGYH;1ATDA;09UK4;18UBZ;0DFVS;12R0U;0V5JD;KOG0234	6-phosphofructo-2-kinase/fructose-2,6-biphosphatase 2 [Source:MGI Symbol;Acc:MGI:107815]	18640	P70265;Q6GTL7
ENSMUSG00000030513	940.826	1529.07	352.581	0.230585	-2.11663	2.90513e-54	3.91863e-52	7	65511482	65700134	+	5190	Pcsk6	GO:0004175;GO:0004252;GO:0004252;GO:0004252;GO:0005615;GO:0005615;GO:0006508;GO:0006508;GO:0007354;GO:0007368;GO:0008201;GO:0008233;GO:0008236;GO:0008236;GO:0009100;GO:0009986;GO:0009986;GO:0016020;GO:0016485;GO:0016485;GO:0016486;GO:0016486;GO:0016787;GO:0032902;GO:0032940;GO:0048406;GO:0062023;GO:0062023;GO:0004175;GO:0004252;GO:0004252;GO:0004252;GO:0005615;GO:0005615;GO:0006508;GO:0006508;GO:…	K08672	EC:3.4.21.-	O	1AU1Q;KOG3525;09T8R;12PQZ;0DEJV;0UIHN;18V86;0V47P;1CP9S	proprotein convertase subtilisin/kexin type 6 [Source:MGI Symbol;Acc:MGI:102897]	18553	E9Q4D0
ENSMUSG00000050296	201.25	359.287	43.2121	0.120272	-3.05563	5.83965e-54	7.81766e-52	1	71281435	71454069	-	14808	Abca12	GO:0000166;GO:0005102;GO:0005102;GO:0005319;GO:0005319;GO:0005319;GO:0005515;GO:0005524;GO:0005524;GO:0005737;GO:0005737;GO:0005743;GO:0005829;GO:0005886;GO:0005886;GO:0006869;GO:0006869;GO:0006869;GO:0006869;GO:0010875;GO:0010875;GO:0016020;GO:0016021;GO:0016021;GO:0016887;GO:0022857;GO:0030216;GO:0031424;GO:0032940;GO:0032940;GO:0033700;GO:0033700;GO:0034191;GO:0034191;GO:0034191;GO:0035627;GO:…	K05646	-	Q	0V4GH;12P2M;0DEUC;KOG0059;09THI;0UMH5;1AWZR;18X3F;1CPI3	ATP-binding cassette, sub-family A (ABC1), member 12 [Source:MGI Symbol;Acc:MGI:2676312]	74591	E9Q876
ENSMUSG00000030217	398.396	672.65	124.141	0.184555	-2.43788	2.4397e-53	3.19403e-51	6	136825449	136834731	-	2517	Art4	GO:0003950;GO:0003956;GO:0003956;GO:0005575;GO:0005886;GO:0006471;GO:0016020;GO:0016021;GO:0016740;GO:0016757;GO:0018120;GO:0031225;GO:0106274;GO:0106275;	K06717	EC:2.4.2.31	G	1ARTE;1CPKQ;0V4JH;18XU5;09TKG;0DEX5;0IFER;13MPG;0UFZI	ADP-ribosyltransferase 4 [Source:MGI Symbol;Acc:MGI:1202710]	109978	Q9CRA0
ENSMUSG00000041828	2065.03	3815.07	314.995	0.0825658	-3.59831	9.511e-53	1.2183e-50	11	109916460	109986804	-	6272	Abca8a	GO:0000166;GO:0005319;GO:0005524;GO:0005524;GO:0005783;GO:0005886;GO:0006686;GO:0006869;GO:0008559;GO:0010874;GO:0010875;GO:0016020;GO:0016021;GO:0016021;GO:0016323;GO:0016887;GO:0030301;GO:0033344;GO:0042626;GO:0042626;GO:0042908;GO:0043231;GO:0055085;GO:0140359;GO:0000166;GO:0005524;GO:0005524;GO:0016020;GO:0016021;GO:0016021;GO:0016887;GO:0042626;GO:0055085;GO:0000166;GO:0005319;GO:0005524;GO:…	K05650	-	Q	0V4GH;12P2M;KOG0059;0DG5X;09THI;1CQVH	ATP-binding cassette, sub-family A (ABC1), member 8a [Source:MGI Symbol;Acc:MGI:2386846]	217258	Q8K442;A4PBQ7;F8WGE3
ENSMUSG00000027765	589.285	1062.52	116.05	0.109222	-3.19466	1.0638e-52	1.34333e-50	3	60910216	60916403	+	4291	P2ry1	GO:0000166;GO:0001621;GO:0001621;GO:0001621;GO:0001621;GO:0001934;GO:0001934;GO:0001973;GO:0001973;GO:0004930;GO:0004930;GO:0005524;GO:0005524;GO:0005524;GO:0005524;GO:0005739;GO:0005739;GO:0005886;GO:0005886;GO:0005886;GO:0005887;GO:0005887;GO:0005887;GO:0005929;GO:0005929;GO:0007165;GO:0007186;GO:0007186;GO:0007186;GO:0007186;GO:0007193;GO:0007193;GO:0007200;GO:0007200;GO:0007200;GO:0007200;GO:…	K04270	-	W;T	0UIB5;191TI;0IEMX;1CR7C;1AUGV;09V9A;12PFJ;0DGHK;0V68K	purinergic receptor P2Y, G-protein coupled 1 [Source:MGI Symbol;Acc:MGI:105049]	18441	P49650;Q544J5;Q8BMJ5
ENSMUSG00000038522	196.436	351.573	41.2987	0.117468	-3.08966	1.31937e-52	1.65433e-50	10	39877571	39901264	-	3769	Mfsd4b1	GO:0005355;GO:0005575;GO:0005886;GO:0006811;GO:0006814;GO:0008643;GO:0015293;GO:0016020;GO:0016021;GO:0016324;GO:0022857;GO:0055085;GO:1904659;	K08175	-	P;G	1AZVW;0UQ5E;0IG4W;0A1SU;1CYD5;18VFW;0DPF1;12RTA;0VCGV	major facilitator superfamily domain containing 4B1 [Source:MGI Symbol;Acc:MGI:2143575]	215929	Q8VCV9
ENSMUSG00000039004	1019.46	1634.8	404.122	0.2472	-2.01625	3.69524e-52	4.60096e-50	13	38529083	38684278	+	3900	Bmp6	GO:0000122;GO:0001503;GO:0001503;GO:0001503;GO:0001649;GO:0001649;GO:0001654;GO:0001822;GO:0001938;GO:0001958;GO:0003323;GO:0003323;GO:0005125;GO:0005125;GO:0005515;GO:0005576;GO:0005615;GO:0005615;GO:0005615;GO:0005615;GO:0005615;GO:0005737;GO:0005737;GO:0006879;GO:0006879;GO:0006954;GO:0006955;GO:0006955;GO:0007275;GO:0008083;GO:0008083;GO:0008083;GO:0008083;GO:0010039;GO:0010628;GO:0010628;GO:…	K16620	-	T	13HHG;0V4EJ;0UIVC;KOG3900;0DESH;1AYN5;09TFG;18T36;1CRM7	bone morphogenetic protein 6 [Source:MGI Symbol;Acc:MGI:88182]	12161	P20722;Q3UXB2;Q8BRW3
ENSMUSG00000047205	1845.96	3170.71	521.213	0.164384	-2.60486	6.29271e-52	7.78067e-50	11	3845240	3851296	+	4632	Dusp18	GO:0000188;GO:0004721;GO:0004722;GO:0004725;GO:0004725;GO:0004725;GO:0005634;GO:0005634;GO:0005654;GO:0005737;GO:0005737;GO:0005739;GO:0005739;GO:0005743;GO:0005743;GO:0005758;GO:0006470;GO:0006612;GO:0006626;GO:0008138;GO:0008138;GO:0008138;GO:0016020;GO:0016311;GO:0016311;GO:0016311;GO:0016787;GO:0016791;GO:0016791;GO:0016791;GO:0017017;GO:0031304;GO:0031314;GO:0033365;GO:0035335;GO:0035335;GO:…	K14165	-	V	1AU4J;0V693;0DGI8;09V9U;18ZZ4;0UIBZ;1CR7Z;KOG1718;12P6Y	dual specificity phosphatase 18 [Source:MGI Symbol;Acc:MGI:1922469]	75219	Q8VE01;Q8BWD7
ENSMUSG00000054252	366.596	619.226	113.966	0.184046	-2.44186	8.19576e-52	1.00638e-49	5	33879018	33894412	+	7158	Fgfr3	GO:0000166;GO:0004672;GO:0004713;GO:0004713;GO:0004714;GO:0005007;GO:0005524;GO:0005524;GO:0005886;GO:0006468;GO:0008284;GO:0008543;GO:0016020;GO:0016021;GO:0016021;GO:0016301;GO:0016310;GO:0016740;GO:0018108;GO:0000166;GO:0004672;GO:0004713;GO:0004713;GO:0004714;GO:0005007;GO:0005524;GO:0005524;GO:0005886;GO:0006468;GO:0008284;GO:0008543;GO:0016020;GO:0016021;GO:0016021;GO:0016301;GO:0016310;GO:…	K05094	EC:2.7.10.1	T	1AZK7;0UHXX;0DFEA;09U4P;12P10;KOG0200;0V53S;1CQY0;18WNR	fibroblast growth factor receptor 3 [Source:MGI Symbol;Acc:MGI:95524]	14184	Q7TSI8
ENSMUSG00000031216	1171.98	1868.11	475.848	0.254722	-1.97301	1.08782e-51	1.32662e-49	X	98046854	98118334	+	5499	Stard8	GO:0005096;GO:0005096;GO:0005925;GO:0007165;GO:0008289;GO:0030036;GO:0030054;GO:0035023;GO:0043547;	K20632	-	T	0V7TE;18SUB;KOG2200;0DI5G;12NR9;1CSVV;1B47W;0UP9N;09WVF	START domain containing 8 [Source:MGI Symbol;Acc:MGI:2448556]	236920	Q8K031
ENSMUSG00000046916	191.569	344.475	38.6622	0.112235	-3.15541	1.06688e-48	1.15126e-46	10	5543775	5556904	+	2845	Myct1	GO:0003674;GO:0005634;GO:0005654;GO:0005654;GO:0005654;GO:0016020;GO:0016021;GO:0031965;GO:0043231;GO:0043231;GO:0061484;	-	-	U	0IE0H;09TJU;0UFYU;1CPK4;1AVN3;0V4IU;0DEWK;13QEJ;192TF	myc target 1 [Source:MGI Symbol;Acc:MGI:1915882]	68632	Q8R411
ENSMUSG00000045954	2529.25	4511.8	546.697	0.12117	-3.04489	2.66884e-48	2.84543e-46	1	51328285	51342119	+	3055	Cavin2	GO:0001786;GO:0001786;GO:0001786;GO:0005080;GO:0005515;GO:0005654;GO:0005654;GO:0005737;GO:0005737;GO:0005737;GO:0005737;GO:0005829;GO:0005829;GO:0005829;GO:0005886;GO:0005886;GO:0005901;GO:0005901;GO:0005901;GO:0005901;GO:0005901;GO:0008289;GO:0016020;GO:0045121;GO:0045121;GO:0045944;GO:0097320;GO:0097320;GO:0097320;	-	-	S;K	0DHXF;12Q0R;1ARZ1;0IEZA;0V71V;09WMY;1CSN5;0UG5X;18Y9M	caveolae associated 2 [Source:MGI Symbol;Acc:MGI:99513]	20324	Q63918
ENSMUSG00000026170	484.917	793.596	176.237	0.222074	-2.17089	1.86813e-47	1.93384e-45	1	74752733	74777051	+	2173	Cyp27a1	GO:0004497;GO:0005506;GO:0005739;GO:0005739;GO:0005739;GO:0005740;GO:0005743;GO:0005743;GO:0006629;GO:0006694;GO:0006699;GO:0006699;GO:0006699;GO:0006700;GO:0006707;GO:0006707;GO:0006707;GO:0008123;GO:0008202;GO:0008203;GO:0008203;GO:0008203;GO:0008386;GO:0016020;GO:0016491;GO:0016705;GO:0020037;GO:0020037;GO:0020037;GO:0020037;GO:0030343;GO:0030343;GO:0030343;GO:0030343;GO:0030544;GO:0030544;GO:…	K00488	EC:1.14.15.15	Q	1ARXH;0DGWI;09W4E;0V72R;12SBQ;1CRKT;KOG0159;18XXX;0UIUQ	cytochrome P450, family 27, subfamily a, polypeptide 1 [Source:MGI Symbol;Acc:MGI:88594]	104086	Q9DBG1
ENSMUSG00000075273	550.622	912.226	189.018	0.207205	-2.27087	1.44026e-46	1.45703e-44	2	75766193	75768929	-	2737	Ttc30b	GO:0005879;GO:0005879;GO:0005929;GO:0030030;GO:0030992;GO:0030992;GO:0036064;GO:0036064;GO:0042073;GO:0042073;GO:0042073;GO:0042995;GO:0120170;	K19683	-	S	0UMPZ;09YJV;18UNV;1AX6B;0V6JF;12R9G;KOG4340;1CUU7;0DK07	tetratricopeptide repeat domain 30B [Source:MGI Symbol;Acc:MGI:1919671]	72421	Q9CY00;B2RXA2
ENSMUSG00000028005	548.122	887.014	209.229	0.23588	-2.08387	2.69876e-46	2.71477e-44	3	81939313	81981996	-	3927	Gucy1b1	GO:0000166;GO:0004016;GO:0004016;GO:0004383;GO:0004383;GO:0004383;GO:0005525;GO:0005737;GO:0006182;GO:0006182;GO:0006182;GO:0008074;GO:0008074;GO:0008074;GO:0009190;GO:0016829;GO:0016849;GO:0019934;GO:0019934;GO:0020037;GO:0020037;GO:0020037;GO:0020037;GO:0032991;GO:0032991;GO:0035556;GO:0038060;GO:0043167;GO:0043167;GO:0044877;GO:0044877;GO:0046872;GO:0047805;GO:0047805;GO:0048786;GO:0048786;GO:…	K12319	EC:4.6.1.2	F	1AT07;12NXE;KOG4171;18T61;0DP1B;0US3Z;1CXZ5;0A1DS;0V5S9	guanylate cyclase 1, soluble, beta 1 [Source:MGI Symbol;Acc:MGI:1860604]	54195	O54865;Q80YP4;Q3UTI4
ENSMUSG00000048960	2351.47	3620.45	1082.49	0.298993	-1.74182	4.40027e-46	4.40151e-44	1	11063689	11373905	+	16609	Prex2	GO:0005085;GO:0005085;GO:0005085;GO:0005085;GO:0005085;GO:0005096;GO:0005096;GO:0005886;GO:0005886;GO:0007186;GO:0007186;GO:0007186;GO:0008344;GO:0014065;GO:0035556;GO:0043547;GO:0048813;GO:0050790;GO:0016020;GO:0016021;	K17588	-	T	0V3XB;1DGEY;KOG4428;KOG3519;0WJ7C;1BBJP;0E9JZ;0B6GV;13G71	phosphatidylinositol-3,4,5-trisphosphate-dependent Rac exchange factor 2 [Source:MGI Symbol;Acc:MGI:1923385]	109294	Q3LAC4
ENSMUSG00000048371	1572.74	2643.55	501.94	0.189874	-2.39689	4.51718e-46	4.49321e-44	8	105318083	105325658	+	5692	Pdp2	GO:0004721;GO:0004722;GO:0004722;GO:0004724;GO:0004724;GO:0004741;GO:0004741;GO:0005739;GO:0005739;GO:0006470;GO:0006470;GO:0006470;GO:0016787;GO:0016791;GO:0035970;GO:0043169;GO:0046872;GO:1904184;	K01102	EC:3.1.3.43	T	13A7V;18VI1;KOG0700;09YR5;0UTID;1CWKK;0VATK;0DMFM;1B0DA	pyruvate dehyrogenase phosphatase catalytic subunit 2 [Source:MGI Symbol;Acc:MGI:1918878]	382051	Q504M2
ENSMUSG00000035158	2112.96	3257	968.917	0.297488	-1.7491	2.49088e-45	2.4639e-43	6	97784013	97998310	+	6196	Mitf	GO:0003700;GO:0005634;GO:0005634;GO:0006355;GO:0006357;GO:0046983;GO:0000122;GO:0000122;GO:0000978;GO:0000978;GO:0000978;GO:0000978;GO:0000981;GO:0000981;GO:0000981;GO:0001228;GO:0001228;GO:0001228;GO:0003677;GO:0003677;GO:0003682;GO:0003700;GO:0003700;GO:0005515;GO:0005634;GO:0005634;GO:0005634;GO:0005634;GO:0005634;GO:0005737;GO:0005737;GO:0005737;GO:0006351;GO:0006351;GO:0006355;GO:0006355;GO:…	K09455	-	K	12SEP;0V8E6;18WUG;0UHJ8;1CQ2G;09XG5;KOG1318;0DFCS;1AT5Z	melanogenesis associated transcription factor [Source:MGI Symbol;Acc:MGI:104554]	17342	Q08874
ENSMUSG00000042099	1511.74	2339.19	684.281	0.292529	-1.77335	4.63561e-45	4.56006e-43	17	34029493	34041892	+	3260	Kank3	GO:0003674;GO:0005737;GO:0005737;GO:0005856;GO:0030837;GO:0051497;	K22808	-	S;L	0V7JB;09WKQ;18ZRI;1CSKT;0UJF4;12Q14;1B1EW;KOG0514;0DHW7	KN motif and ankyrin repeat domains 3 [Source:MGI Symbol;Acc:MGI:1098615]	80880	Q9Z1P7
ENSMUSG00000038776	514.796	858.575	171.017	0.199187	-2.3278	6.25431e-45	6.08514e-43	1	180803775	180848469	-	1950	Ephx1	GO:0003824;GO:0003824;GO:0004301;GO:0004301;GO:0005783;GO:0005789;GO:0005886;GO:0006725;GO:0009636;GO:0014070;GO:0016020;GO:0016020;GO:0016021;GO:0016787;GO:0019369;GO:0019369;GO:0019439;GO:0019899;GO:0031090;GO:0033961;GO:0033961;GO:0033961;GO:0034312;GO:0043231;GO:0043231;GO:0097176;GO:0003824;GO:0005783;GO:0005789;GO:0009636;GO:0016020;GO:0016787;GO:0019439;GO:0031090;GO:0033961;GO:0033961;GO:…	K01253	EC:3.3.2.9	S;O	1ASKJ;12N4B;0V48J;09T9G;KOG2565;18TH3;0UGX8;1CPAK;0DEKQ	epoxide hydrolase 1, microsomal [Source:MGI Symbol;Acc:MGI:95405]	13849	Q9D379
ENSMUSG00000034853	800.978	1266.94	335.02	0.264434	-1.91902	7.35063e-45	7.11293e-43	4	106601752	106662195	-	6056	Acot11	GO:0005737;GO:0005737;GO:0005739;GO:0005759;GO:0005759;GO:0005829;GO:0005829;GO:0006629;GO:0006631;GO:0006631;GO:0006637;GO:0008289;GO:0009266;GO:0009409;GO:0016290;GO:0016290;GO:0016787;GO:0016790;GO:0035556;GO:0036042;GO:0047617;GO:0047617;GO:0047617;GO:0052689;GO:0052816;GO:0052816;GO:0102991;GO:0120163;GO:0005829;GO:0006631;GO:0008289;GO:0016787;GO:0016790;GO:0052689;GO:0006631;GO:0016790;GO:…	K12417	EC:3.1.2.-	I	18TNH;KOG2763;09YAC;0V97T;1AUA0;0DEY2;1CUGR;0UIT9;12RBZ	acyl-CoA thioesterase 11 [Source:MGI Symbol;Acc:MGI:1913736]	329910	Q8VHQ9;Q543P6
ENSMUSG00000022994	5755.03	8743.77	2766.29	0.316373	-1.6603	9.58373e-45	9.1741e-43	15	98487854	98507957	-	6782	Adcy6	GO:0000166;GO:0004016;GO:0004016;GO:0004016;GO:0005080;GO:0005524;GO:0005886;GO:0006171;GO:0006171;GO:0006171;GO:0007189;GO:0007212;GO:0009190;GO:0016020;GO:0016021;GO:0016829;GO:0016849;GO:0035556;GO:0046872;GO:0071380;GO:0071870;GO:0097746;GO:1904322;GO:0004016;GO:0005524;GO:0006171;GO:0009190;GO:0016020;GO:0016021;GO:0016829;GO:0016849;GO:0035556;GO:0046872;GO:0000166;GO:0004016;GO:0004016;GO:…	K08046	EC:4.6.1.1	C	09VH7;12SXH;0V5TX;0DEWH;1CT48;0UKZQ;KOG3619;1ARP6;18Z0T	adenylate cyclase 6 [Source:MGI Symbol;Acc:MGI:87917]	11512	Q01341;F8VQ52
ENSMUSG00000020154	6472.91	10846.8	2098.98	0.193511	-2.36951	5.54121e-44	5.1927e-42	10	116111428	116225440	+	13333	Ptprb	GO:0004721;GO:0004725;GO:0004725;GO:0006470;GO:0016020;GO:0016021;GO:0016311;GO:0016311;GO:0016787;GO:0016791;GO:0035335;GO:0043235;GO:0045296;GO:0001525;GO:0001525;GO:0004721;GO:0004725;GO:0004725;GO:0005515;GO:0006470;GO:0016020;GO:0016021;GO:0016311;GO:0016311;GO:0016311;GO:0016787;GO:0016791;GO:0043235;GO:0043235;GO:0045296;GO:0045296;GO:1990264;GO:1990264;	K05694	EC:3.1.3.48	T	1AT4K;1CSI4;0DHTQ;12NH8;KOG0791;0UNYI;09U1T;0V50R;18WAF	protein tyrosine phosphatase, receptor type, B [Source:MGI Symbol;Acc:MGI:97809]	19263	B2RU80
ENSMUSG00000056313	884.949	1429.23	340.666	0.238356	-2.06881	5.57393e-44	5.19601e-42	8	24927196	24929000	-	1805	Tcim	GO:0002264;GO:0002264;GO:0002264;GO:0002264;GO:0005112;GO:0005112;GO:0005112;GO:0005634;GO:0005634;GO:0005634;GO:0005634;GO:0005654;GO:0005654;GO:0005730;GO:0005730;GO:0005730;GO:0005737;GO:0005737;GO:0005737;GO:0005829;GO:0005829;GO:0005829;GO:0005886;GO:0005886;GO:0006915;GO:0010739;GO:0010739;GO:0016607;GO:0016607;GO:0016607;GO:0034605;GO:0034605;GO:0034605;GO:0043066;GO:0043066;GO:0043620;GO:…	-	-	S	0DU92;1933C;13RC6;0A7G6;0UVEC;0IXNR;1D3KX;1B5Y0;0VIAY	transcriptional and immune response regulator [Source:MGI Symbol;Acc:MGI:1916318]	69068	Q9D915
ENSMUSG00000039109	1955.96	3001.8	910.112	0.303188	-1.72171	1.61956e-43	1.44906e-41	13	37051152	37234220	-	6741	F13a1	GO:0003810;GO:0003810;GO:0003810;GO:0003810;GO:0003810;GO:0005576;GO:0005737;GO:0007596;GO:0007596;GO:0007599;GO:0016740;GO:0016746;GO:0018149;GO:0018149;GO:0018149;GO:0018149;GO:0018149;GO:0018215;GO:0046872;GO:0062023;GO:0072378;GO:0072378;GO:0072378;GO:0072378;GO:0072378;GO:0003810;GO:0003810;GO:0003810;GO:0003810;GO:0005576;GO:0005737;GO:0007596;GO:0007596;GO:0007599;GO:0016740;GO:0016746;GO:…	K03917	EC:2.3.2.13	O;K	0UQKX;1B0CB;0V54T;12WTW;190ZB;0IFMV;09U5T;0DFFC;1CW9R	coagulation factor XIII, A1 subunit [Source:MGI Symbol;Acc:MGI:1921395]	74145	Q8BH61;Q3V3W7
ENSMUSG00000021200	2792.24	4965.73	618.748	0.124604	-3.00458	2.8092e-43	2.48845e-41	12	103287401	103322260	-	3542	Asb2	GO:0000151;GO:0000151;GO:0000151;GO:0000209;GO:0006511;GO:0006511;GO:0016567;GO:0016567;GO:0016567;GO:0016567;GO:0031466;GO:0035556;GO:0035914;GO:0045445;GO:0061630;GO:0061630;GO:0000151;GO:0000151;GO:0006511;GO:0016567;GO:0016567;GO:0016567;GO:0035556;GO:0035914;GO:0061630;	K10324	-	S;O;T;E	0VC9U;13IEV;18UIQ;KOG0504;0DP1U;1CXZP;0USE1;0A1E8;1B2HA	ankyrin repeat and SOCS box-containing 2 [Source:MGI Symbol;Acc:MGI:1929743]	65256	-
ENSMUSG00000020577	451.147	748.678	153.615	0.205182	-2.28502	6.45724e-43	5.69164e-41	12	36064556	36092499	-	2474	Tspan13	GO:0005246;GO:0005515;GO:0005886;GO:0005887;GO:0016020;GO:0016021;GO:0016021;GO:1903169;GO:0016020;GO:0016021;GO:0016021;	K17356	-	S;G	09XJC;0V8HD;1B3KB;0DP03;KOG3882;0UJZ9;1CXXT;13JVA;18XSZ	tetraspanin 13 [Source:MGI Symbol;Acc:MGI:1913359]	66109	Q9D8C2
ENSMUSG00000044499	75.6367	143.734	7.53969	0.052456	-4.25275	8.53872e-43	7.48926e-41	10	36382810	36710393	+	4340	Hs3st5	GO:0000139;GO:0005575;GO:0005794;GO:0006477;GO:0008146;GO:0008467;GO:0008467;GO:0008467;GO:0015015;GO:0015015;GO:0016020;GO:0016021;GO:0016740;GO:0046596;GO:0046596;GO:0050819;GO:0000139;GO:0005575;GO:0005794;GO:0006477;GO:0006477;GO:0008146;GO:0008467;GO:0008467;GO:0008467;GO:0008467;GO:0015015;GO:0015015;GO:0015015;GO:0016020;GO:0016021;GO:0016740;GO:0046596;GO:0046596;GO:0046596;GO:0050819;GO:…	K08104	EC:2.8.2.23	O	KOG3704;12NWE;0V5QC;0DPBC;1B11B;0USPJ;09UQS;18WWZ;1CY9B	heparan sulfate (glucosamine) 3-O-sulfotransferase 5 [Source:MGI Symbol;Acc:MGI:2441996]	319415	Q8BSL4;B2RXW6
ENSMUSG00000022788	1579.58	2425.37	733.778	0.302542	-1.72479	9.16177e-43	7.99634e-41	16	16234781	16418413	-	17517	Fgd4	GO:0003779;GO:0003779;GO:0005085;GO:0005085;GO:0005085;GO:0005737;GO:0005737;GO:0005856;GO:0007010;GO:0007257;GO:0008360;GO:0030027;GO:0030032;GO:0030035;GO:0030175;GO:0030175;GO:0042995;GO:0046847;GO:0046872;GO:0046872;GO:0051015;GO:0003779;GO:0003779;GO:0005085;GO:0005085;GO:0005085;GO:0005737;GO:0005737;GO:0005856;GO:0007010;GO:0007257;GO:0008360;GO:0030027;GO:0030032;GO:0030035;GO:0030175;GO:…	K05723	-	T	09XWH;0DJ95;1CUSA;190WY;0UNUE;12QZI;1B3I0;KOG4424;0V5VY	FYVE, RhoGEF and PH domain containing 4 [Source:MGI Symbol;Acc:MGI:2183747]	224014	Q91ZT5
ENSMUSG00000024395	1977.34	3017.33	937.359	0.310659	-1.6866	1.42566e-42	1.22628e-40	18	32055343	32091672	+	3060	Lims2	GO:0046872;GO:0003674;GO:0005737;GO:0005886;GO:0005911;GO:0005925;GO:0005925;GO:0005925;GO:0005925;GO:0016020;GO:0030054;GO:0043066;GO:0045216;GO:0045216;GO:0046872;GO:0050680;GO:0098609;GO:0098609;GO:1900026;GO:2000178;GO:2000346;GO:2001046;GO:2001046;GO:0046872;GO:0046872;GO:0046872;	K23354	-	T	1CQPI;12TMT;0DG02;18UJ0;1ATJZ;KOG2272;0V5PR;09UQ4;0UIMX	LIM and senescent cell antigen like domains 2 [Source:MGI Symbol;Acc:MGI:2385067]	225341	Q91XD2
ENSMUSG00000021579	866.338	1357.77	374.906	0.276119	-1.85664	2.2989e-42	1.95846e-40	13	74507697	74512124	-	2755	Lrrc14b	GO:0003674;GO:0005737;GO:0008150;	-	-	S	18UPG;0UPCK;0IHBR;0DKF4;0V8TR;1CV97;1AVFC;13KZB;09UIA	leucine rich repeat containing 14B [Source:MGI Symbol;Acc:MGI:2145269]	432779	Q3UJB3
ENSMUSG00000007655	4190.94	6320.81	2061.07	0.326077	-1.61672	3.23807e-42	2.73241e-40	6	17306334	17341451	+	3444	Cav1	GO:0000122;GO:0000139;GO:0000139;GO:0000139;GO:0000139;GO:0000149;GO:0000188;GO:0001525;GO:0001570;GO:0001666;GO:0001937;GO:0001937;GO:0001938;GO:0001960;GO:0002026;GO:0002080;GO:0002095;GO:0002931;GO:0003057;GO:0005102;GO:0005102;GO:0005515;GO:0005515;GO:0005515;GO:0005737;GO:0005739;GO:0005768;GO:0005768;GO:0005768;GO:0005778;GO:0005783;GO:0005783;GO:0005783;GO:0005794;GO:0005794;GO:0005794;GO:…	K06278	-	T;V	0IV7A;0A3GD;0VEBF;13KXN;1B1ZN;0DR3M;0UU92;1D08I;194HN	caveolin 1, caveolae protein [Source:MGI Symbol;Acc:MGI:102709]	12389	P49817
ENSMUSG00000023885	984.3	1730.1	238.499	0.137853	-2.8588	1.4337e-41	1.15507e-39	17	14885762	14914497	-	7003	Thbs2	GO:0005509;GO:0005515;GO:0005515;GO:0005576;GO:0005604;GO:0007155;GO:0007155;GO:0008201;GO:0016525;GO:0016525;GO:0016525;GO:0016525;GO:0016525;GO:0031012;GO:0031091;GO:0051965;GO:0051965;GO:0062023;	K04659	-	W	12R26;0UNS6;0IFQQ;0V6VV;190NV;0A0RB;0DNNJ;1B4SH;1CY61	thrombospondin 2 [Source:MGI Symbol;Acc:MGI:98738]	21826	Q03350
ENSMUSG00000024413	1847.25	2815.78	878.716	0.312068	-1.68007	1.59411e-41	1.27852e-39	18	12322749	12369457	-	11317	Npc1	GO:0005319;GO:0005515;GO:0005515;GO:0005576;GO:0005635;GO:0005635;GO:0005635;GO:0005764;GO:0005764;GO:0005765;GO:0005768;GO:0005768;GO:0005783;GO:0005783;GO:0005783;GO:0005794;GO:0005886;GO:0005887;GO:0005887;GO:0005887;GO:0006486;GO:0006486;GO:0006486;GO:0006629;GO:0006869;GO:0006897;GO:0006914;GO:0006914;GO:0007041;GO:0007628;GO:0008202;GO:0008203;GO:0008206;GO:0015485;GO:0015485;GO:0015485;GO:…	K12385	-	I	1AS4V;KOG1933;18S61;0V6UT;09VW9;12NS3;0UR9K;0DH4C;1CRUK	NPC intracellular cholesterol transporter 1 [Source:MGI Symbol;Acc:MGI:1097712]	18145	O35604;Q7TMD4
ENSMUSG00000027510	1474.01	2545.74	402.289	0.158025	-2.66178	2.33826e-41	1.85861e-39	2	172862291	172876527	+	2869	Rbm38	GO:0003676;GO:0003723;GO:0003729;GO:0003729;GO:0003730;GO:0005634;GO:0005634;GO:0005634;GO:0005737;GO:0005829;GO:0005829;GO:0005829;GO:0006397;GO:0006977;GO:0006978;GO:0007049;GO:0008285;GO:0008380;GO:0010830;GO:0030154;GO:0043484;GO:0043484;GO:0070935;GO:0003676;GO:0003723;GO:0003676;GO:0003723;GO:0003729;GO:0003729;GO:0003730;GO:0005634;GO:0005634;GO:0005634;GO:0005737;GO:0005829;GO:0005829;GO:…	-	-	A;S	0A0XS;KOG0149;0DNJ1;1CXGD;0VBU7;0UPV8;195JD;12YCA;1B55X	RNA binding motif protein 38 [Source:MGI Symbol;Acc:MGI:1889294]	56190	Q62176
ENSMUSG00000032946	684.708	1241.01	128.402	0.103465	-3.27278	4.62152e-41	3.65716e-39	19	6449370	6465246	+	12384	Rasgrp2	GO:0005085;GO:0005085;GO:0005085;GO:0005085;GO:0005509;GO:0005737;GO:0005829;GO:0005829;GO:0005829;GO:0005829;GO:0005886;GO:0005886;GO:0005886;GO:0007264;GO:0016020;GO:0030054;GO:0032587;GO:0035556;GO:0042995;GO:0043005;GO:0043547;GO:0043547;GO:0045202;GO:0046872;GO:0071277;GO:0071277;GO:0005085;GO:0005085;GO:0005085;GO:0005509;GO:0005737;GO:0005829;GO:0005829;GO:0005829;GO:0005886;GO:0005886;GO:…	K12361	-	T	13IJ7;09U4T;1CP7Z;0DEI5;1ARF1;0UU9H;18S5I;KOG3417;0V53W	RAS, guanyl releasing protein 2 [Source:MGI Symbol;Acc:MGI:1333849]	19395	Q9QUG9
ENSMUSG00000003477	189.435	372.635	6.23489	0.0167319	-5.90125	8.05692e-41	6.31954e-39	6	55147611	55152028	-	1600	Inmt	GO:0004790;GO:0004790;GO:0004790;GO:0005737;GO:0005829;GO:0005829;GO:0005829;GO:0008168;GO:0008168;GO:0008170;GO:0009308;GO:0009308;GO:0009636;GO:0016740;GO:0030748;GO:0030748;GO:0030748;GO:0032259;GO:0032259;GO:0098615;GO:0102707;	K00562	-	S;E	195T5;1CV0E;1B2K7;0DK6F;0IFTZ;09YS0;13VIK;0V9PT;0UFKF	indolethylamine N-methyltransferase [Source:MGI Symbol;Acc:MGI:102963]	21743	P40936
ENSMUSG00000000058	514.131	817.656	210.606	0.257573	-1.95695	1.00955e-40	7.81526e-39	6	17281184	17289114	+	3335	Cav2	GO:0000139;GO:0000149;GO:0001937;GO:0001937;GO:0001938;GO:0002080;GO:0002095;GO:0005515;GO:0005634;GO:0005635;GO:0005637;GO:0005737;GO:0005737;GO:0005783;GO:0005794;GO:0005794;GO:0005794;GO:0005811;GO:0005829;GO:0005886;GO:0005886;GO:0005886;GO:0005887;GO:0005887;GO:0005887;GO:0005901;GO:0005901;GO:0005901;GO:0005901;GO:0005925;GO:0005925;GO:0005925;GO:0005925;GO:0006897;GO:0006906;GO:0006906;GO:…	K12958	-	W	1AU0K;193XV;09VDI;0IFFB;1CRBY;0UH9S;12QRB;0V6CI;0DGN0	caveolin 2 [Source:MGI Symbol;Acc:MGI:107571]	12390	Q9WVC3
ENSMUSG00000071176	956.354	1474.27	438.442	0.297397	-1.74954	7.82967e-40	5.95757e-38	8	14961663	15051085	+	9210	Arhgef10	GO:0005085;GO:0005085;GO:0005085;GO:0005085;GO:0005085;GO:0005813;GO:0005813;GO:0005813;GO:0005813;GO:0005829;GO:0019894;GO:0019894;GO:0022011;GO:0022011;GO:0022011;GO:0030036;GO:0035023;GO:0051298;GO:0051298;GO:0051496;GO:0051496;GO:0051496;GO:0090307;GO:0090307;GO:0090307;GO:0090307;GO:0090630;GO:0090630;GO:0005085;GO:0005813;GO:0005829;GO:0022011;GO:0035023;GO:0050790;GO:0090307;GO:0005085;GO:…	K16727	-	T	09TW7;KOG3522;1CPW5;0UGRG;1B49E;18XKS;0DF6J;0V4VD;12QWQ	Rho guanine nucleotide exchange factor (GEF) 10 [Source:MGI Symbol;Acc:MGI:2444453]	234094	Q8C033;Q3UGZ6
ENSMUSG00000045930	381.923	616.741	147.106	0.238522	-2.06781	8.82673e-40	6.68765e-38	12	58311506	58316076	-	4571	Clec14a	GO:0001946;GO:0002040;GO:0002042;GO:0009897;GO:0009897;GO:0009897;GO:0016020;GO:0016021;GO:0016477;GO:0030246;GO:0036324;GO:0036324;GO:0036325;GO:0036325;GO:0050840;GO:0062023;GO:1990430;GO:1990430;GO:1990430;	K17528	-	O	18T3H;0IGD4;13NK0;0VCQ9;0UQIY;0DPGQ;1CYF1;0A1UI;1B1NB	C-type lectin domain family 14, member a [Source:MGI Symbol;Acc:MGI:1914114]	66864	Q8VCP9
ENSMUSG00000038132	3351.87	5023.5	1680.24	0.334476	-1.58003	1.79535e-39	1.31548e-37	13	46571910	46584571	+	3491	Rbm24	GO:0000381;GO:0000381;GO:0000381;GO:0003197;GO:0003676;GO:0003723;GO:0003730;GO:0003730;GO:0003730;GO:0003730;GO:0005634;GO:0005634;GO:0005654;GO:0005654;GO:0005737;GO:0005829;GO:0005829;GO:0005829;GO:0006397;GO:0006417;GO:0006974;GO:0006974;GO:0006974;GO:0008380;GO:0010830;GO:0010831;GO:0010831;GO:0010831;GO:0030154;GO:0035925;GO:0035925;GO:0035925;GO:0043488;GO:0045663;GO:0048255;GO:0048255;GO:…	-	-	S	0A0XS;KOG0149;1AWT8;0DNJ1;18XQW;1CXGD;0VBU7;0UPV8;12YCA	RNA binding motif protein 24 [Source:MGI Symbol;Acc:MGI:3610364]	666794	D3Z4I3
ENSMUSG00000022383	1425.12	2254.62	595.629	0.264182	-1.9204	2.21076e-39	1.60664e-37	15	85619184	85687020	+	3836	Ppara	GO:0000122;GO:0000122;GO:0000978;GO:0000978;GO:0001103;GO:0001103;GO:0001223;GO:0001227;GO:0001227;GO:0001228;GO:0001666;GO:0003677;GO:0003677;GO:0003700;GO:0003700;GO:0003700;GO:0003707;GO:0004879;GO:0004879;GO:0004879;GO:0005515;GO:0005515;GO:0005515;GO:0005634;GO:0005634;GO:0005634;GO:0005654;GO:0005654;GO:0006006;GO:0006355;GO:0006355;GO:0006629;GO:0006631;GO:0006631;GO:0008134;GO:0008144;GO:…	K07294	-	K	0A23N;0VCZ3;1ARZJ;0DPRR;18ZSP;1CPXP;0URS3;12RCV;KOG3575	peroxisome proliferator activated receptor alpha [Source:MGI Symbol;Acc:MGI:104740]	19013	P23204;Q542P9
ENSMUSG00000029571	5868.81	8728.97	3008.66	0.344675	-1.53669	2.38582e-39	1.72681e-37	6	13069758	13089268	+	6931	Tmem106b	GO:0016020;GO:0016021;GO:0016020;GO:0016021;GO:0005764;GO:0005764;GO:0005765;GO:0005765;GO:0005765;GO:0005768;GO:0005768;GO:0007040;GO:0007040;GO:0007041;GO:0007041;GO:0007042;GO:0016020;GO:0016021;GO:0031902;GO:0032418;GO:0032418;GO:0032418;GO:0048813;GO:0048813;GO:0048813;GO:0051117;GO:0051345;GO:1900006;GO:1905146;GO:1905671;GO:0016020;GO:0016021;	-	-	S	0VAWQ;13FT7;1CWEW;18WPZ;0UHPP;1B23E;0A001;0DMJK;0IEC7	transmembrane protein 106B [Source:MGI Symbol;Acc:MGI:1919150]	71900	Q80X71
ENSMUSG00000058656	78.8376	147.501	10.1745	0.0689793	-3.85769	3.07639e-39	2.20867e-37	15	53317206	53765933	-	9283	Samd12	GO:0003674;GO:0005575;GO:0008150;	-	-	S	0VB7Y;0IXJ2;1AW3M;13R7G;0A0BS;0DKDB;1CWUD;192H1;0UKMN	sterile alpha motif domain containing 12 [Source:MGI Symbol;Acc:MGI:2444518]	320679	Q0VE29
ENSMUSG00000029167	6769.11	12470.7	1067.48	0.0855989	-3.54626	5.62795e-39	3.9607e-37	5	51611592	51725068	-	6592	Ppargc1a	GO:0000302;GO:0000422;GO:0000785;GO:0000791;GO:0001666;GO:0001933;GO:0001933;GO:0002021;GO:0002931;GO:0003676;GO:0003677;GO:0003682;GO:0003682;GO:0003712;GO:0003713;GO:0003713;GO:0003713;GO:0003713;GO:0003723;GO:0005102;GO:0005515;GO:0005515;GO:0005515;GO:0005634;GO:0005634;GO:0005634;GO:0005634;GO:0005634;GO:0005654;GO:0005654;GO:0005654;GO:0005737;GO:0005737;GO:0005829;GO:0005829;GO:0006012;GO:…	K07202	-	K	13IRR;0DHMX;1B152;1CSCC;0VF4R;18VUH;0A301;0IIVU;0UN56	peroxisome proliferative activated receptor, gamma, coactivator 1 alpha [Source:MGI Symbol;Acc:MGI:1342774]	19017	O70343
ENSMUSG00000040441	212.563	416.348	8.77758	0.0210823	-5.56782	7.4573e-39	5.22745e-37	10	127007262	127016514	-	4519	Slc26a10	GO:0005887;GO:0008271;GO:0008272;GO:0015106;GO:0015108;GO:0015116;GO:0015116;GO:0015297;GO:0015301;GO:0015701;GO:0016020;GO:0016020;GO:0016021;GO:0016021;GO:0016323;GO:0019531;GO:0019532;GO:0055085;GO:0098656;GO:1902358;GO:1902476;GO:0008271;GO:0008271;GO:0008272;GO:0015116;GO:0016020;GO:0016020;GO:0016021;GO:0016021;GO:0055085;GO:1902358;	K14707	-	P	0V5WY;09UX5;1D0YC;194R3;0UNXK;1AYF9;0DG6J;12Q5P;KOG0236	solute carrier family 26, member 10 [Source:MGI Symbol;Acc:MGI:2143920]	216441	F8WGV3
ENSMUSG00000025453	313.04	510.886	115.194	0.225479	-2.14893	1.10291e-38	7.64096e-37	13	119471984	119545533	-	7037	Nnt	GO:0016020;GO:0016021;GO:0016491;GO:0055114;GO:0016020;GO:0016021;GO:0016491;GO:0055114;GO:0016020;GO:0016021;GO:0016491;GO:0055114;	-	-	C;I	1CQ0F;09U0Y;0DFAP;0V4ZQ;1944G;0IEMU;0UHWC;0IRZN;1ATG3;12S2I	nicotinamide nucleotide transhydrogenase [Source:MGI Symbol;Acc:MGI:109279]	-	-
ENSMUSG00000003032	782.616	1216.25	348.985	0.286936	-1.8012	1.33796e-38	9.2335e-37	4	55527143	55532466	-	3049	Klf4	GO:0000122;GO:0000122;GO:0000785;GO:0000785;GO:0000785;GO:0000785;GO:0000791;GO:0000976;GO:0000976;GO:0000976;GO:0000978;GO:0000978;GO:0000981;GO:0000981;GO:0000987;GO:0000987;GO:0001010;GO:0001085;GO:0001085;GO:0001085;GO:0001221;GO:0001221;GO:0001228;GO:0001228;GO:0001228;GO:0001228;GO:0003677;GO:0003677;GO:0003690;GO:0003690;GO:0003700;GO:0003700;GO:0005515;GO:0005515;GO:0005515;GO:0005634;GO:…	K17846	-	K	13SHE;0VDN4;1CZNX;0A4BQ;KOG1721;0DFNB;1928N;0UJII;1AT8R	Kruppel-like factor 4 (gut) [Source:MGI Symbol;Acc:MGI:1342287]	16600	Q60793;F2YID5
ENSMUSG00000034387	50.1267	98.2789	1.97459	0.0200917	-5.63725	1.95586e-38	1.32917e-36	6	112336285	112364984	-	2543	Ssu2	GO:0003674;GO:0005634;GO:0005634;GO:0005737;GO:0005737;GO:0031072;GO:0042476;GO:0042476;GO:0051082;GO:0005634;GO:0005737;GO:0031072;GO:0042476;GO:0051082;	-	-	O	0UQR9;12R9K;0A06D;0VB2C;1AZC0;1CWN1;KOG2813;18WSH;0DMSH	ssu-2 homolog (C. elegans) [Source:MGI Symbol;Acc:MGI:2443733]	243612	Q8C3L1
ENSMUSG00000037358	258.141	468.222	48.0589	0.102641	-3.28432	4.44178e-38	2.97315e-36	X	18281120	18327636	-	3499	Dipk2b	GO:0003674;GO:0005575;GO:0005576;	-	-	S	0IFGZ;0VDKD;0DJJ8;0UPET;0A2QM;13F61;1B3EG;1CUBW;194GS	divergent protein kinase domain 2B [Source:MGI Symbol;Acc:MGI:1923155]	75905	Q8C3I9;Q3TQ46
ENSMUSG00000022537	180.698	321.721	39.6752	0.123322	-3.0195	5.04878e-38	3.3668e-36	16	30330673	30369660	-	8893	Tmem44	GO:0003674;GO:0008150;GO:0016020;GO:0016021;GO:0003674;GO:0008150;GO:0016020;GO:0016021;GO:0003674;GO:0008150;GO:0016020;GO:0016021;GO:0003674;GO:0008150;GO:0016020;GO:0016021;	-	-	S	1B04Q;0A32M;0VDXP;18XUW;1CZT7;0IJKG;0DQ78;0UQE0;13I63	transmembrane protein 44 [Source:MGI Symbol;Acc:MGI:1924489]	224090	-
ENSMUSG00000036655	134.545	249.163	19.927	0.0799758	-3.64429	5.76573e-38	3.83056e-36	12	28644172	28673376	-	1621	Colec11	GO:0005581;GO:0030246;GO:0001867;GO:0003677;GO:0005509;GO:0005537;GO:0005581;GO:0005615;GO:0006956;GO:0019730;GO:0030246;GO:0042806;GO:0070492;GO:0120153;	K10066	-	W	0B5GC;1DFTG;0V3H2;1BB8Y;0E8WV;0IS48;197BV;0WI3N;13EQK	collectin sub-family member 11 [Source:MGI Symbol;Acc:MGI:1918943]	71693	Q3SXB8;A0A0R4J0M6
ENSMUSG00000020823	1893.03	2838.93	947.13	0.333623	-1.58371	6.58783e-38	4.36046e-36	11	117005994	117050094	+	7176	Sec14l1	GO:0002376;GO:0005654;GO:0005654;GO:0005737;GO:0005737;GO:0005737;GO:0005794;GO:0005794;GO:0005794;GO:0005829;GO:0005829;GO:0009968;GO:0015871;GO:0015871;GO:0015871;GO:0039536;GO:0039536;GO:0039536;GO:0039552;GO:0039552;GO:0039552;GO:0045087;GO:0002376;GO:0005654;GO:0005737;GO:0005737;GO:0005794;GO:0005794;GO:0005829;GO:0009968;GO:0015871;GO:0015871;GO:0039536;GO:0039536;GO:0039552;GO:0039552;GO:…	-	-	I	KOG1471;09V42;0V84U;1CQGG;0UH8I;12TCF;1ASWP;0DFT1;18ZV3	SEC14-like lipid binding 1 [Source:MGI Symbol;Acc:MGI:1921386]	74136	A8Y5H7
ENSMUSG00000032633	1217.17	1846.32	588.028	0.318487	-1.65069	1.28484e-37	8.37969e-36	11	59682234	59700842	-	4322	Flcn	GO:0000122;GO:0000122;GO:0000122;GO:0001701;GO:0001932;GO:0001932;GO:0001934;GO:0005085;GO:0005096;GO:0005096;GO:0005515;GO:0005634;GO:0005634;GO:0005737;GO:0005737;GO:0005764;GO:0005765;GO:0005765;GO:0005813;GO:0005813;GO:0005815;GO:0005819;GO:0005829;GO:0005829;GO:0005829;GO:0005856;GO:0005886;GO:0005886;GO:0005929;GO:0005929;GO:0007043;GO:0009267;GO:0009267;GO:0010508;GO:0010508;GO:0010629;GO:…	K09594	-	K;E;U	09YA0;12RMJ;0V63X;0UNG7;1CUGG;18VAA;KOG3715;0DJPJ;1AYUW	folliculin [Source:MGI Symbol;Acc:MGI:2442184]	216805	Q8QZS3
ENSMUSG00000025902	377.859	624.81	130.909	0.209518	-2.25486	1.33876e-37	8.69949e-36	1	4561154	4567577	-	4772	Sox17	GO:0000785;GO:0000976;GO:0000976;GO:0000978;GO:0000981;GO:0000981;GO:0001228;GO:0001228;GO:0001525;GO:0001525;GO:0001570;GO:0001570;GO:0001656;GO:0001656;GO:0001706;GO:0001706;GO:0001714;GO:0001828;GO:0001947;GO:0001947;GO:0001947;GO:0003142;GO:0003143;GO:0003151;GO:0003308;GO:0003677;GO:0003677;GO:0003700;GO:0005515;GO:0005515;GO:0005515;GO:0005634;GO:0005634;GO:0005634;GO:0005667;GO:0005667;GO:…	K04495	-	K	0B4CN;1976J;13CXP;0V33R;1DF71;0WGV9;0E889;0IPZH;1BAZ0	SRY (sex determining region Y)-box 17 [Source:MGI Symbol;Acc:MGI:107543]	20671	Q61473
ENSMUSG00000031770	9774.17	15438.6	4109.74	0.266199	-1.90943	1.55106e-37	9.9699e-36	8	95113066	95122005	+	2333	Herpud1	GO:0005515;GO:0005783;GO:0005783;GO:0005783;GO:0005783;GO:0005783;GO:0005789;GO:0005789;GO:0005789;GO:0005789;GO:0006511;GO:0006511;GO:0006874;GO:0006874;GO:0006986;GO:0006986;GO:0016020;GO:0016021;GO:0016021;GO:0016567;GO:0030433;GO:0030433;GO:0030968;GO:0030968;GO:0030968;GO:0030970;GO:0030970;GO:0031396;GO:0032469;GO:0032469;GO:0032469;GO:0032469;GO:0034976;GO:0034976;GO:0043154;GO:0043154;GO:…	K14027	-	O	12SIW;0V5IS;18YIP;09UJK;0URVF;0DI3Y;1AXJH;1CX23;KOG4583	homocysteine-inducible, endoplasmic reticulum stress-inducible, ubiquitin-like domain member 1 [Source:MGI Symbol;Acc:MGI:1927406]	64209	Q9JJK5;Q3TMN9
ENSMUSG00000041729	264.464	455.074	73.8546	0.162292	-2.62334	2.12997e-37	1.36417e-35	9	62326774	62444326	-	5919	Coro2b	GO:0001725;GO:0003093;GO:0003779;GO:0005737;GO:0005856;GO:0005925;GO:0005925;GO:0010812;GO:0010812;GO:0016020;GO:0017166;GO:0017166;GO:0030036;GO:0032956;GO:0032956;GO:0048041;GO:0051015;GO:0051015;GO:0051497;GO:0080135;GO:0080135;GO:1904950;GO:1904950;GO:1904951;GO:1904951;GO:1990147;GO:1990147;GO:0016020;GO:0030036;GO:0051015;GO:0016020;GO:0030036;GO:0051015;GO:0016020;GO:0030036;GO:0051015;GO:…	K13887	-	Z	12NEF;0V4FS;09TGS;18ZIN;0UPIG;KOG0303;1AXDD;1CVDP;0DEVK	coronin, actin binding protein, 2B [Source:MGI Symbol;Acc:MGI:2444283]	235431	Q8BH44
ENSMUSG00000031808	3443.17	5108.79	1777.56	0.347941	-1.52309	4.93378e-37	3.08231e-35	8	72021526	72039946	+	5835	Slc27a1	GO:0000166;GO:0001579;GO:0001579;GO:0001676;GO:0001676;GO:0004467;GO:0004467;GO:0004467;GO:0004467;GO:0005324;GO:0005324;GO:0005515;GO:0005737;GO:0005739;GO:0005743;GO:0005743;GO:0005783;GO:0005783;GO:0005886;GO:0005886;GO:0005886;GO:0005887;GO:0005901;GO:0006629;GO:0006631;GO:0006646;GO:0006646;GO:0006654;GO:0006654;GO:0006655;GO:0006656;GO:0006656;GO:0006659;GO:0006659;GO:0006661;GO:0006661;GO:…	K08745	EC:6.2.1.-	P;I	1ATUU;0UU7E;KOG1179;12N3R;18W8T;1CS9A;0DICZ;09TFA;0V4ED	solute carrier family 27 (fatty acid transporter), member 1 [Source:MGI Symbol;Acc:MGI:1347098]	26457	Q60714;Q544D7
ENSMUSG00000037818	2738.86	4060.49	1417.24	0.349032	-1.51857	1.70305e-36	1.04923e-34	3	40801405	40892573	+	11184	Abhd18	GO:0003674;GO:0005575;GO:0005576;GO:0008150;GO:0003674;GO:0005575;GO:0005576;GO:0008150;GO:0003674;GO:0005575;GO:0005576;GO:0008150;	-	-	A;S;D	1CSMH;0UPK8;0VA1Z;KOG1551;1AXJ4;190GC;0DKKH;12RCN;09Z4S	abhydrolase domain containing 18 [Source:MGI Symbol;Acc:MGI:1915468]	269423	Q8C1A9
ENSMUSG00000029685	1405.47	2246.37	564.572	0.251326	-1.99237	2.51154e-36	1.53144e-34	6	24528143	24573163	+	4497	Asb15	GO:0008150;GO:0016567;GO:0035556;GO:0008150;GO:0016567;GO:0035556;	K10337	-	S;E	0DIWX;0V9CT;KOG0504;09YEY;1CTND;12S90;1AX1M;0UMJ9;18Y11	ankyrin repeat and SOCS box-containing 15 [Source:MGI Symbol;Acc:MGI:1926160]	78910	Q8VHS6;Q3UQ60;Q8C565
ENSMUSG00000039713	414.045	654.338	173.753	0.26554	-1.913	3.6862e-36	2.22484e-34	4	152156955	152199857	+	5430	Plekhg5	GO:0005085;GO:0050790;GO:0005085;GO:0050790;GO:0005085;GO:0050790;GO:0005085;GO:0005085;GO:0005085;GO:0005515;GO:0005737;GO:0005737;GO:0005886;GO:0005886;GO:0005886;GO:0005911;GO:0007266;GO:0016020;GO:0030027;GO:0030054;GO:0030139;GO:0030139;GO:0030424;GO:0035767;GO:0042995;GO:0043542;GO:0043542;GO:0048471;GO:0050790;GO:0098793;GO:0099575;GO:0005085;GO:0005085;GO:0005085;GO:0005515;GO:0005737;GO:…	K19464	-	T	1CVE8;09TXP;0V4WQ;KOG3521;0UHW3;0DF7Z;1AXHS;190UT;12NF7	pleckstrin homology domain containing, family G (with RhoGef domain) member 5 [Source:MGI Symbol;Acc:MGI:2652860]	269608	Q66T02;A0A2X0SG37
ENSMUSG00000040265	531.251	893.225	169.278	0.189513	-2.39963	4.74283e-36	2.8433e-34	1	161810022	162305603	-	24452	Dnm3	GO:0003924;GO:0005525;GO:0000166;GO:0003924;GO:0003924;GO:0005525;GO:0005525;GO:0005737;GO:0005794;GO:0005856;GO:0005874;GO:0006897;GO:0006897;GO:0014069;GO:0016787;GO:0030424;GO:0031798;GO:0031802;GO:0043083;GO:0043197;GO:0044327;GO:0045202;GO:0048471;GO:0050998;GO:0051491;GO:0061001;GO:0061002;GO:0061828;GO:0061829;GO:0098844;GO:0098884;GO:0098978;GO:0099186;GO:1903423;GO:0000166;GO:0000266;GO:…	K01528	EC:3.6.5.5	U	0DG5A;KOG0446;1CQUW;1AWTZ;0UHSY;12NCM;09UVW;0V5VJ	dynamin 3 [Source:MGI Symbol;Acc:MGI:1341299]	103967	Q8BZ98
ENSMUSG00000071856	1680.16	2623.55	736.771	0.28083	-1.83223	5.47743e-36	3.27268e-34	18	44558127	44945249	-	14577	Mcc	GO:0005509;GO:0005634;GO:0005654;GO:0005737;GO:0005829;GO:0005886;GO:0010633;GO:0036464;GO:0045184;GO:0050680;GO:0090090;GO:0005634;GO:0005654;GO:0005737;GO:0005829;GO:0005886;GO:0010633;GO:0036464;GO:0045184;GO:0050680;GO:0090090;	-	-	S;T	0UPTX;1B1X7;0DPWV;1CYWD;0IESN;12SWT;194DE;0V9DS;0A0IV	mutated in colorectal cancers [Source:MGI Symbol;Acc:MGI:96930]	328949	Q3TYX4;E9PWI3
ENSMUSG00000025815	285.745	463.776	107.714	0.232254	-2.10623	1.11072e-35	6.5054e-34	2	5900926	5947603	-	6333	Dhtkd1	GO:0002244;GO:0004591;GO:0004591;GO:0005739;GO:0005739;GO:0005739;GO:0006091;GO:0006091;GO:0006091;GO:0006096;GO:0006099;GO:0016491;GO:0016624;GO:0030976;GO:0055114;GO:0055114;GO:0002244;GO:0004591;GO:0004591;GO:0005739;GO:0005739;GO:0006091;GO:0006091;GO:0006096;GO:0006099;GO:0016491;GO:0016624;GO:0030976;GO:0055114;GO:0055114;	K15791	EC:1.2.4.2	C;G	1CQT9;0DQAE;0V5U3;0UK9C;18SCN;09UUJ;12NY2;KOG0450;1B3GQ	dehydrogenase E1 and transketolase domain containing 1 [Source:MGI Symbol;Acc:MGI:2445096]	209692	A2ATU0
ENSMUSG00000021294	277.723	450.722	104.724	0.232346	-2.10565	1.48664e-35	8.62202e-34	12	112112642	112148181	+	6918	Kif26a	GO:0000166;GO:0001560;GO:0005515;GO:0005515;GO:0005524;GO:0005524;GO:0005737;GO:0005856;GO:0005871;GO:0005874;GO:0005874;GO:0008017;GO:0008017;GO:0008017;GO:0009968;GO:0048484;	K10404	-	Z	0UQ5C;18TEA;1CVJP;0DKR6;1AU64;12RT9;KOG4280;0V91R;09Y49	kinesin family member 26A [Source:MGI Symbol;Acc:MGI:2447072]	668303	Q52KG5
ENSMUSG00000042978	1094.3	1902.61	285.997	0.150319	-2.73391	1.85299e-35	1.06772e-33	7	125848034	125894188	+	4478	Sbk1	GO:0004672;GO:0005524;GO:0006468;GO:0000166;GO:0004672;GO:0004674;GO:0004674;GO:0004674;GO:0004674;GO:0005524;GO:0005524;GO:0005575;GO:0005737;GO:0006468;GO:0016301;GO:0016310;GO:0016740;GO:0018105;GO:0018105;GO:0018107;GO:0018107;GO:0106310;GO:0106311;	K08858	EC:2.7.11.1	T	KOG1345;18YXV;0VC4C;1CWXK;0UNM9;13HZ9;1B0YI;0A18K;0DN1C	SH3-binding kinase 1 [Source:MGI Symbol;Acc:MGI:2135937]	104175	Q8QZX0
ENSMUSG00000024168	507.678	790.12	225.236	0.285065	-1.81064	2.69202e-35	1.54617e-33	17	25276676	25302565	-	2378	Tmem204	GO:0001945;GO:0001945;GO:0005515;GO:0005886;GO:0005886;GO:0005886;GO:0005912;GO:0016020;GO:0016021;GO:0030054;GO:0030947;GO:0030947;GO:0051145;GO:0051145;GO:0016020;GO:0016021;	-	-	T;U	0UPCH;0DKF1;0IEHK;18YD0;12YMN;09Z00;1CV93;1AYZ2;0V9XH	transmembrane protein 204 [Source:MGI Symbol;Acc:MGI:3039635]	407831	Q7TQI0
ENSMUSG00000029311	808.026	1228.26	387.797	0.31573	-1.66324	5.62843e-35	3.1814e-33	5	104137628	104169785	-	3265	Hsd17b11	GO:0004303;GO:0005737;GO:0005737;GO:0005783;GO:0005811;GO:0005811;GO:0005811;GO:0005811;GO:0006629;GO:0006694;GO:0006710;GO:0006710;GO:0016229;GO:0016229;GO:0016229;GO:0016491;GO:0016616;GO:0055114;GO:0055114;GO:0004303;GO:0005737;GO:0005783;GO:0005811;GO:0005811;GO:0005811;GO:0006629;GO:0006694;GO:0006710;GO:0016229;GO:0016229;GO:0016491;GO:0016616;GO:0055114;GO:0055114;	-	-	Q	0V9WB;KOG1201;0UGJ0;13KFK;0DKDM;1ARNC;195QV;1CV7N;09YYN	hydroxysteroid (17-beta) dehydrogenase 11 [Source:MGI Symbol;Acc:MGI:2149821]	114664	Q9EQ06
ENSMUSG00000031442	3872.44	6317.59	1427.29	0.225924	-2.14609	6.22931e-35	3.5099e-33	8	12923806	13070905	+	12984	Mcf2l	GO:0005085;GO:0005737;GO:0035556;GO:0050790;GO:0005085;GO:0035556;GO:0050790;GO:0005085;GO:0005737;GO:0035091;GO:0035556;GO:0050790;GO:0005085;GO:0005737;GO:0035556;GO:0050790;GO:0005085;GO:0035556;GO:0050790;GO:0005085;GO:0035556;GO:0050790;GO:0005085;GO:0005737;GO:0035556;GO:0050790;GO:0005085;GO:0005737;GO:0035556;GO:0050790;GO:0005085;GO:0035556;GO:0050790;GO:0005085;GO:0035556;GO:0050790;GO:…	K20685	-	T	1DF2B;0E835;0V30Y;0WGJR;1975F;0B43P;13CJC;0IPNH;1BAX6	mcf.2 transforming sequence-like [Source:MGI Symbol;Acc:MGI:103263]	17207	E9PY13;Q6PDM6
ENSMUSG00000043639	5123.34	7504.63	2742.06	0.365383	-1.45252	6.29528e-35	3.53588e-33	19	53665737	53855511	+	6790	Rbm20	GO:0003676;GO:0003723;GO:0003729;GO:0005634;GO:0005634;GO:0005634;GO:0006397;GO:0006417;GO:0007507;GO:0007507;GO:0007507;GO:0007507;GO:0007507;GO:0008270;GO:0008380;GO:0033120;GO:0033120;GO:0033120;GO:0033120;GO:0033120;GO:0043484;GO:0043484;GO:0043484;GO:0043484;	K24052	-	A;S;K	0V6Y7;190ZG;09VZR;1AUTN;13HJY;0IGBX;0DH8K;1CRYP;0UJAW	RNA binding motif protein 20 [Source:MGI Symbol;Acc:MGI:1920963]	73713	Q3UQS8
ENSMUSG00000038949	1594.31	2371.7	816.931	0.34445	-1.53763	9.08793e-35	5.07243e-33	1	179373935	179455043	+	8859	Cnst	GO:0005794;GO:0005802;GO:0005802;GO:0005802;GO:0005802;GO:0005802;GO:0005886;GO:0005886;GO:0005886;GO:0005886;GO:0010923;GO:0010923;GO:0010923;GO:0016020;GO:0016021;GO:0019902;GO:0019902;GO:0019902;GO:0030133;GO:0030133;GO:0030133;GO:0030133;GO:0031410;GO:0032991;GO:0032991;GO:0042998;GO:0042998;GO:0042998;GO:0042998;GO:0042998;GO:0043231;GO:0043231;GO:0071253;GO:0071253;GO:0071253;	K17581	-	U	1CUIK;0V99B;0IHAY;1916I;0DJRH;09YBS;12RGU;0UHVK;1AY6H	consortin, connexin sorting protein [Source:MGI Symbol;Acc:MGI:2445141]	226744	Q8CBC4
ENSMUSG00000059810	1026.47	1545.58	507.36	0.328265	-1.60707	9.94208e-35	5.53183e-33	4	62478084	62622238	+	10801	Rgs3	GO:0005096;GO:0005634;GO:0005634;GO:0005634;GO:0005737;GO:0005737;GO:0005886;GO:0005886;GO:0005886;GO:0005886;GO:0007165;GO:0007165;GO:0007186;GO:0009968;GO:0016020;GO:0043547;GO:0005096;GO:0005634;GO:0005634;GO:0005634;GO:0005737;GO:0005737;GO:0005886;GO:0005886;GO:0005886;GO:0007165;GO:0007165;GO:0007186;GO:0009968;GO:0016020;GO:0043547;GO:0005096;GO:0005634;GO:0005634;GO:0005634;GO:0005737;GO:…	K07524	-	T	13HAR;0DFH1;0UM4Q;09W11;1CQ6S;1AV8K;18W9K;KOG3589;0V6ZD	regulator of G-protein signaling 3 [Source:MGI Symbol;Acc:MGI:1354734]	50780	Q9DC04
ENSMUSG00000070576	362.835	575.809	149.861	0.260261	-1.94197	1.08037e-34	5.95543e-33	5	111565228	111604899	+	6940	Mn1	GO:0001957;GO:0005634;GO:0005634;GO:0005634;GO:0006355;GO:0007275;GO:0033689;GO:0033689;GO:0070564;GO:0070564;GO:1902806;GO:1902806;	K22543	-	U	09WFT;1CSFM;0DHRA;0V7EB;18ZFF;1B45T;0IEWX;12PX2;0USVW	meningioma 1 [Source:MGI Symbol;Acc:MGI:1261813]	433938	D3YWE6
ENSMUSG00000090799	976.728	1621.39	332.07	0.204806	-2.28767	1.81399e-34	9.96853e-33	14	51126039	51134964	-	6300	Klhl33	-	K13957	-	S;J	0DUGT;1D42N;12ZPY;KOG1072;0UVSF;1B7VA;0A83Y;0VII3;0V695;0DGIA;0UIC2;KOG1072;1CR82;1ATW4;18UWQ;09V9W;12TY2	kelch-like 33 [Source:MGI Symbol;Acc:MGI:3644593]	546611	G3UW92
ENSMUSG00000001300	512.889	795.815	229.963	0.288965	-1.79103	1.92782e-34	1.05615e-32	8	8667434	8711242	-	6855	Efnb2	GO:0001525;GO:0001945;GO:0002042;GO:0002042;GO:0005102;GO:0005515;GO:0005886;GO:0005886;GO:0005886;GO:0005886;GO:0005912;GO:0007155;GO:0007155;GO:0007275;GO:0007399;GO:0007411;GO:0008284;GO:0009887;GO:0010839;GO:0010977;GO:0016020;GO:0016020;GO:0016021;GO:0030054;GO:0030154;GO:0031295;GO:0034332;GO:0046875;GO:0046875;GO:0046875;GO:0048013;GO:0048013;GO:0048013;GO:0048013;GO:0048514;GO:0048514;GO:…	K05463	-	T	12N8C;0DQMF;1AUQI;0A2ZS;0USTP;1CZQ1;KOG3858;0V9AG;1921T	ephrin B2 [Source:MGI Symbol;Acc:MGI:105097]	13642	P52800;Q4FJM3
ENSMUSG00000040648	9176.46	13381.1	4971.83	0.371556	-1.42835	2.01619e-34	1.10118e-32	1	97633773	97698136	-	14381	Ppip5k2	GO:0000166;GO:0000827;GO:0000828;GO:0000828;GO:0000829;GO:0000829;GO:0000832;GO:0005524;GO:0005524;GO:0005737;GO:0005829;GO:0005829;GO:0005829;GO:0006020;GO:0006020;GO:0007605;GO:0016301;GO:0016310;GO:0016740;GO:0032958;GO:0033857;GO:0033857;GO:0033857;GO:0052723;GO:0052724;GO:0102092;GO:0000166;GO:0000827;GO:0000829;GO:0000832;GO:0005524;GO:0005737;GO:0005829;GO:0016301;GO:0016310;GO:0016740;GO:…	K13024	EC:2.7.4.24	Z	1945Y;0UIKH;0DGR4;12NHY;1CRF3;KOG1057;09VGC;0V52D;1AZQC	diphosphoinositol pentakisphosphate kinase 2 [Source:MGI Symbol;Acc:MGI:2142810]	227399	Q6ZQB6;Q8BWK5
ENSMUSG00000022579	1089.89	1806.25	373.526	0.206796	-2.27372	2.80697e-34	1.51909e-32	15	75468477	75471330	+	2554	Gpihbp1	GO:0005886;GO:0005886;GO:0006869;GO:0006886;GO:0008035;GO:0008289;GO:0009897;GO:0009986;GO:0016020;GO:0016323;GO:0016323;GO:0016324;GO:0016324;GO:0017038;GO:0031225;GO:0031225;GO:0034394;GO:0035473;GO:0035473;GO:0035478;GO:0035478;GO:0042632;GO:0045056;GO:0046658;GO:0050821;GO:0051006;GO:0051006;GO:0070328;GO:0070328;GO:0071813;GO:0090319;GO:0090321;GO:0140318;	K20001	-	W	0UW7T;0VK5P;0DVGU;1B6GX;13WJ4;0A993;1D4TB;0J46G;193UQ	GPI-anchored HDL-binding protein 1 [Source:MGI Symbol;Acc:MGI:1915703]	68453	Q9D1N2
ENSMUSG00000059895	5018.65	7560.81	2476.48	0.327542	-1.61025	3.29988e-34	1.77506e-32	15	73594994	73630615	+	9351	Ptp4a3	GO:0004721;GO:0004725;GO:0004725;GO:0004725;GO:0005634;GO:0005634;GO:0005737;GO:0005737;GO:0005768;GO:0005769;GO:0005886;GO:0006355;GO:0006470;GO:0007219;GO:0016020;GO:0016311;GO:0016787;GO:0016791;GO:0035335;GO:0043117;GO:0043542;GO:0043542;GO:1900746;GO:1901224;GO:1904951;GO:1990830;GO:0006470;GO:0008138;GO:0016311;GO:0016791;GO:0004721;GO:0004725;GO:0004725;GO:0004725;GO:0005634;GO:0005634;GO:…	K18041	EC:3.1.3.48	T;V	1383X;09U3X;KOG2836;0DFDK;1CZIN;18S6C;0V530;1ARFG;0UTQS	protein tyrosine phosphatase 4a3 [Source:MGI Symbol;Acc:MGI:1277098]	19245	Q9D658
ENSMUSG00000016128	1316.56	1962.09	671.027	0.341996	-1.54795	4.15915e-34	2.22383e-32	5	150960975	151157301	-	8594	Stard13	GO:0005096;GO:0005096;GO:0005515;GO:0005737;GO:0005739;GO:0005811;GO:0007049;GO:0007165;GO:0008289;GO:0016020;GO:0030036;GO:0031966;GO:0035023;GO:0043542;GO:0043547;GO:0090051;GO:0097498;GO:1903671;GO:0005096;GO:0005737;GO:0007165;GO:0008289;GO:0043547;GO:0007165;GO:0008289;	K20632	-	T	1CUXH;0DK3Q;1B14P;0V7TE;KOG2200;12NR9;195JQ;0URDA;09WVF	StAR-related lipid transfer (START) domain containing 13 [Source:MGI Symbol;Acc:MGI:2385331]	243362	Q923Q2;Q3UWP1
ENSMUSG00000028996	109.833	209.956	9.71009	0.0462482	-4.43446	1.48822e-33	7.83958e-32	4	149534144	149539435	-	718	Rbp7	GO:0008289;GO:0005501;GO:0005737;GO:0008289;GO:0016918;GO:0019841;	-	-	I	0UUX1;0DTKB;KOG4015;1D2XT;0A6KA;194ZY;1B5TW;0VHEE;13R16	retinol binding protein 7, cellular [Source:MGI Symbol;Acc:MGI:1890409]	63954	Q9EPC5;Q540P4
ENSMUSG00000046743	902.347	1373.84	430.852	0.313611	-1.67295	1.88829e-33	9.88854e-32	3	38941089	39066134	+	17165	Fat4	GO:0001658;GO:0001736;GO:0001822;GO:0003007;GO:0005509;GO:0005515;GO:0005886;GO:0007009;GO:0007155;GO:0007155;GO:0007156;GO:0007157;GO:0007219;GO:0008543;GO:0016020;GO:0016020;GO:0016021;GO:0021987;GO:0022008;GO:0035329;GO:0043931;GO:0045177;GO:0048565;GO:0060122;GO:0072006;GO:0072137;GO:0072307;GO:0098609;	K16669	-	Z;T	0DJYF;191PH;09UGS;1CUS3;12N7V;0UPVP;KOG3594;0V5G3;1B1ZR	FAT atypical cadherin 4 [Source:MGI Symbol;Acc:MGI:3045256]	329628	Q2PZL6
ENSMUSG00000030096	3387.66	4944.49	1830.83	0.370278	-1.43332	2.53056e-33	1.32131e-31	6	91661034	91736047	+	8457	Slc6a6	GO:0005368;GO:0005369;GO:0005369;GO:0005886;GO:0005886;GO:0005886;GO:0005887;GO:0005887;GO:0006836;GO:0006836;GO:0010940;GO:0015171;GO:0015185;GO:0015293;GO:0015734;GO:0015734;GO:0015734;GO:0016020;GO:0016020;GO:0016021;GO:0016021;GO:0016323;GO:0016324;GO:0022858;GO:0030425;GO:0030977;GO:0031528;GO:0032328;GO:0035725;GO:0043025;GO:0045597;GO:0050804;GO:0051939;GO:0055085;GO:0071705;GO:0089718;GO:…	K05039	-	P	KOG3659;12NMW;09U0F;0DHIB;0V4BE;1AYCB;18XI4;1CS8J;0UNV1	solute carrier family 6 (neurotransmitter transporter, taurine), member 6 [Source:MGI Symbol;Acc:MGI:98488]	21366	O35316;Q3UPI8
ENSMUSG00000041624	253.422	421.234	85.6094	0.203235	-2.29878	2.76544e-33	1.43973e-31	9	3532778	3894736	+	6650	Gucy1a2	GO:0000166;GO:0004383;GO:0004383;GO:0004383;GO:0004383;GO:0005525;GO:0005737;GO:0006182;GO:0009190;GO:0010750;GO:0016829;GO:0016849;GO:0020037;GO:0035556;GO:0044877;GO:0044877;	K12318	EC:4.6.1.2	F	12NXE;KOG4171;1CPBK;0DEMR;0A1DS;18SN2;0V5S9;0UFM3;1ARV8	guanylate cyclase 1, soluble, alpha 2 [Source:MGI Symbol;Acc:MGI:2660877]	234889	Q3UH83;Q3TNN8;F8VQK3
ENSMUSG00000038145	3611.21	5317.05	1905.36	0.358349	-1.48056	4.00866e-33	2.08088e-31	9	121946332	121998768	+	5780	Snrk	GO:0000166;GO:0004672;GO:0004674;GO:0005524;GO:0005524;GO:0006468;GO:0004672;GO:0005524;GO:0006468;GO:0000166;GO:0000287;GO:0000287;GO:0000287;GO:0000287;GO:0004672;GO:0004674;GO:0004674;GO:0004674;GO:0004674;GO:0004674;GO:0005524;GO:0005524;GO:0005524;GO:0005524;GO:0005524;GO:0005634;GO:0005634;GO:0005634;GO:0005634;GO:0005737;GO:0006468;GO:0006468;GO:0006468;GO:0006468;GO:0006468;GO:0006468;GO:…	K08802	EC:2.7.11.1	T	KOG4717;1CPWK;1B2JX;12R4A;0UNMZ;09WMK;18Y5K;0V7K9;0DF72	SNF related kinase [Source:MGI Symbol;Acc:MGI:108104]	20623	Q8VDU5;B9EK90
ENSMUSG00000021234	242.503	393.746	91.2604	0.231775	-2.1092	4.18577e-33	2.1665e-31	12	84392083	84408607	-	4656	Fam161b	GO:0003674;GO:0005881;GO:0005929;GO:0015630;GO:0044782;GO:0003674;GO:0005881;GO:0005881;GO:0005929;GO:0015630;GO:0015630;GO:0044782;	-	-	S	09YD6;1AXIF;0IFP6;18SKJ;1CUK7;0DGTD;0UFJH;0V9AS;12PFT	family with sequence similarity 161, member B [Source:MGI Symbol;Acc:MGI:2443027]	217705	Q8CB59
ENSMUSG00000050103	177.329	296.296	58.3612	0.196969	-2.34396	4.6499e-33	2.39975e-31	12	37291640	37632201	+	6397	Agmo	GO:0005506;GO:0005506;GO:0005506;GO:0005506;GO:0005783;GO:0005783;GO:0005783;GO:0005783;GO:0005789;GO:0006643;GO:0006643;GO:0006643;GO:0006643;GO:0008610;GO:0016020;GO:0016021;GO:0016491;GO:0016491;GO:0046485;GO:0046485;GO:0046485;GO:0050479;GO:0050479;GO:0050479;GO:0050479;GO:0055114;GO:0055114;GO:0016020;GO:0016021;GO:0005506;GO:0005506;GO:0005506;GO:0005783;GO:0005783;GO:0005783;GO:0005789;GO:…	K15537	EC:1.14.16.5	I	13ITV;0VBPQ;1CT7A;18UGF;0UIP0;KOG0872;1AWGS;0DIGS;0A0T4	alkylglycerol monooxygenase [Source:MGI Symbol;Acc:MGI:2442495]	319660	Q8BS35
ENSMUSG00000048756	5776.16	8374.19	3178.13	0.379514	-1.39777	1.17504e-32	5.94362e-31	10	42057837	42152751	-	7571	Foxo3	GO:0000122;GO:0000976;GO:0000978;GO:0000978;GO:0000981;GO:0001221;GO:0001221;GO:0001227;GO:0001228;GO:0001228;GO:0001542;GO:0001544;GO:0001547;GO:0001556;GO:0003677;GO:0003677;GO:0003700;GO:0003700;GO:0003700;GO:0005515;GO:0005515;GO:0005634;GO:0005634;GO:0005634;GO:0005634;GO:0005654;GO:0005654;GO:0005737;GO:0005737;GO:0005737;GO:0005739;GO:0005739;GO:0005739;GO:0005741;GO:0005741;GO:0005759;GO:…	K09408	-	K	0DQUT;1CZYP;13DZ1;18Y31;0UKYQ;09XVH;0VE27;1B08Z;KOG2294	forkhead box O3 [Source:MGI Symbol;Acc:MGI:1890081]	56484	Q9WVH4
ENSMUSG00000096054	7416.28	10707.2	4125.33	0.385285	-1.376	2.90267e-32	1.44363e-30	10	4970917	5501482	-	40491	Syne1	GO:0000932;GO:0003779;GO:0003779;GO:0005521;GO:0005634;GO:0005635;GO:0005640;GO:0005654;GO:0005730;GO:0005737;GO:0005794;GO:0007030;GO:0016020;GO:0016021;GO:0016021;GO:0016021;GO:0019899;GO:0030017;GO:0031965;GO:0034993;GO:0042692;GO:0045211;GO:0090292;GO:0140444;GO:0000932;GO:0002053;GO:0003779;GO:0003779;GO:0005102;GO:0005515;GO:0005515;GO:0005521;GO:0005634;GO:0005635;GO:0005635;GO:0005635;GO:…	K19326	-	Z	1CQAG;09UB4;0UZQ3;0V5A9;12UBG;KOG0516;0DFKT;0IUP1;0W32P;14GAB;0UZDD;1DAPI;0E3GD;0AQJ2	spectrin repeat containing, nuclear envelope 1 [Source:MGI Symbol;Acc:MGI:1927152]	64009	Q6ZWR6;Q6PI72
ENSMUSG00000034911	620.764	1090.35	151.174	0.138647	-2.85052	4.03009e-32	1.9877e-30	8	71836916	71848446	-	6461	Ushbp1	GO:0005575;GO:0008150;GO:0030165;GO:0030165;	K21881	-	S	0A1XA;0VCSU;1CYI6;0IGFX;0DPJD;0UP63;18X4V;1AYRI;13N6M	USH1 protein network component harmonin binding protein 1 [Source:MGI Symbol;Acc:MGI:1922920]	234395	Q8R370
ENSMUSG00000031842	182.701	335.744	29.6577	0.0883344	-3.50088	4.26146e-32	2.096e-30	8	71176369	71203835	+	5596	Pde4c	GO:0004115;GO:0006198;GO:0016787;GO:0004114;GO:0004114;GO:0004115;GO:0004115;GO:0005634;GO:0005829;GO:0005929;GO:0006198;GO:0007165;GO:0007165;GO:0008081;GO:0016787;GO:0042995;GO:0046872;GO:0048471;GO:0061179;GO:0004114;GO:0004115;GO:0006198;GO:0007165;GO:0008081;GO:0016787;GO:0046872;GO:0004114;GO:0004114;GO:0004115;GO:0004115;GO:0005634;GO:0005829;GO:0005929;GO:0006198;GO:0007165;GO:0007165;GO:…	K13293	EC:3.1.4.53	F;T	0UHKN;1B4TC;1CUW1;0DK28;195VA;0V756;12PR9;09W6Y;KOG3689	phosphodiesterase 4C, cAMP specific [Source:MGI Symbol;Acc:MGI:99556]	110385	Q3UEI1
ENSMUSG00000037813	135.936	232.078	39.7939	0.171467	-2.54399	5.33701e-32	2.60344e-30	2	158024453	158071142	-	5104	D630003M21Rik	GO:0003674;GO:0005575;GO:0008150;	-	-	T	0DK4B;0VC96;18TE8;1ASVN;1CXYZ;KOG0689;0UK5N;12RPX;0A1DK	RIKEN cDNA D630003M21 gene [Source:MGI Symbol;Acc:MGI:3606579]	228846	Q8BWG4
ENSMUSG00000043496	122.312	211.385	33.2399	0.157248	-2.66888	7.11732e-32	3.43425e-30	6	53792453	53797815	-	5363	Tril	GO:0001530;GO:0001530;GO:0001530;GO:0002376;GO:0002718;GO:0002718;GO:0002718;GO:0005615;GO:0006954;GO:0016020;GO:0016021;GO:0031012;GO:0034142;GO:0034142;GO:0034142;GO:0045087;GO:0046696;GO:0046696;GO:0046696;	-	-	T;W;V	0VDRY;KOG0619;0A2WR;0UQVX;0DI64;137ZK;1AZD0;1CSWG;18ZH3	TLR4 interactor with leucine-rich repeats [Source:MGI Symbol;Acc:MGI:1914123]	66873	Q9DBY4
ENSMUSG00000044033	5326.97	7695.12	2958.82	0.384506	-1.37892	7.6046e-32	3.65946e-30	2	76840246	77000980	-	11717	Ccdc141	GO:0005515;GO:0005515;GO:0005737;GO:0005813;GO:0005886;GO:0005886;GO:0007155;GO:0007156;GO:0007411;GO:0007411;GO:0021799;GO:0030424;GO:0051642;GO:0070593;GO:0098632;GO:0005515;GO:0005737;GO:0005813;GO:0005886;GO:0005886;GO:0007155;GO:0007156;GO:0007411;GO:0007411;GO:0016020;GO:0016021;GO:0021799;GO:0030424;GO:0051642;GO:0070593;GO:0098632;GO:0005515;GO:0005737;GO:0005813;GO:0005886;GO:0007156;GO:…	-	-	S	1B2S9;13I4R;1CV1Y;0V9R6;0UGGK;18XMY;09YT9;0IFKI;0DK81	coiled-coil domain containing 141 [Source:MGI Symbol;Acc:MGI:1919735]	545428	Q8BLD3;E9Q8Q6;Q8BUK9
ENSMUSG00000033082	766.215	1184.29	348.139	0.293964	-1.76629	1.3611e-31	6.49715e-30	6	129401735	129428963	-	5180	Clec1a	GO:0016020;GO:0016021;GO:0005575;GO:0008150;GO:0016020;GO:0016021;GO:0030246;	K10069	-	T;V	1CYE1;1B3JP;0A2Z5;0UHGI;18U7K;KOG4297;0DQKW;0VDUA;12WWN	C-type lectin domain family 1, member a [Source:MGI Symbol;Acc:MGI:2444151]	243653	Q8BWY2
ENSMUSG00000020846	632.037	955.154	308.919	0.323424	-1.6285	1.48704e-31	7.07936e-30	11	75910020	75918608	-	3512	Rflnb	GO:0001837;GO:0005737;GO:0005856;GO:0015629;GO:0030036;GO:0031005;GO:0031005;GO:0031005;GO:0031005;GO:0032432;GO:0032432;GO:0048705;GO:0048705;GO:0061181;GO:0061182;GO:0061182;GO:0061572;GO:0061572;GO:0061572;GO:1900158;GO:1900158;	-	-	Z;O	1B5F9;192ZF;0IXFT;13RKF;0UUXP;0DTKX;1D2YB;0A6KY;0VHF2	refilin B [Source:MGI Symbol;Acc:MGI:1923816]	76566	Q5SVD0
ENSMUSG00000030889	592.559	1049.53	135.584	0.129185	-2.95249	1.87902e-31	8.89786e-30	7	120338541	120404965	+	7205	Vwa3a	GO:0003674;GO:0005575;GO:0008150;GO:0003674;GO:0005575;GO:0008150;GO:0003674;GO:0005575;GO:0008150;	K24509	-	S	0DNDU;0V73M;0A0SP;1AT9J;0UHP2;0IGU6;18T4A;13EZC;1CPZ2	von Willebrand factor A domain containing 3A [Source:MGI Symbol;Acc:MGI:3041229]	233813	Q3UVV9
ENSMUSG00000017417	90.6509	162.402	18.8998	0.116377	-3.10312	2.35034e-31	1.10417e-29	11	97814064	97877270	-	4836	Plxdc1	GO:0001525;GO:0005515;GO:0005515;GO:0005737;GO:0005886;GO:0005886;GO:0005923;GO:0016020;GO:0016021;GO:0030054;GO:0030425;GO:0043025;GO:0043235;GO:0001525;GO:0005515;GO:0005515;GO:0005737;GO:0005886;GO:0005886;GO:0005923;GO:0016020;GO:0016021;GO:0021510;GO:0030054;GO:0030425;GO:0030425;GO:0043025;GO:0043025;GO:0043235;GO:0043235;GO:0001525;	-	-	W	0V80T;KOG3848;1AVVJ;09X2J;12PD5;1CT3Q;0DIDB;0UKD0;18UKQ	plexin domain containing 1 [Source:MGI Symbol;Acc:MGI:1919574]	72324	Q91ZV7
ENSMUSG00000031840	218.675	355.598	81.7523	0.229901	-2.12092	2.80801e-31	1.31225e-29	8	71207328	71211323	+	2225	Rab3a	GO:0000166;GO:0001669;GO:0001671;GO:0001778;GO:0003016;GO:0003924;GO:0003924;GO:0003924;GO:0005515;GO:0005515;GO:0005515;GO:0005515;GO:0005525;GO:0005525;GO:0005525;GO:0005737;GO:0005764;GO:0005768;GO:0005768;GO:0005829;GO:0005829;GO:0005886;GO:0005886;GO:0006886;GO:0006887;GO:0006887;GO:0006904;GO:0007005;GO:0007274;GO:0007409;GO:0007409;GO:0008021;GO:0008021;GO:0008022;GO:0009306;GO:0009791;GO:…	K07882	-	U	KOG0093;1CRVP;1B1YV;18SV9;0UJ71;12U74;0V6VP;09VX9;0DH5E	RAB3A, member RAS oncogene family [Source:MGI Symbol;Acc:MGI:97843]	19339	P63011;Q0PD63
ENSMUSG00000032010	2842.41	4121.08	1563.74	0.37945	-1.39802	3.07246e-31	1.43207e-29	9	43978318	44006924	+	4818	Usp2	GO:0000122;GO:0000122;GO:0000122;GO:0004843;GO:0004843;GO:0004843;GO:0004843;GO:0004843;GO:0005634;GO:0005634;GO:0005737;GO:0005737;GO:0005737;GO:0005813;GO:0005813;GO:0006508;GO:0006511;GO:0007049;GO:0007517;GO:0008233;GO:0008234;GO:0016020;GO:0016579;GO:0016579;GO:0016579;GO:0016579;GO:0016579;GO:0016787;GO:0018215;GO:0030332;GO:0030332;GO:0031625;GO:0031625;GO:0032922;GO:0042802;GO:0043153;GO:…	K11833	EC:3.4.19.12	O;B	12NIM;KOG1868;09UJV;18SU4;0UQHH;0DEI1;1AZM4;1CYXR;0V5J1	ubiquitin specific peptidase 2 [Source:MGI Symbol;Acc:MGI:1858178]	53376	O88623
ENSMUSG00000021255	660.476	1121.26	199.692	0.178096	-2.48927	4.38467e-31	2.02252e-29	12	86407891	86568402	+	6047	Esrrb	GO:0003677;GO:0003677;GO:0003700;GO:0003707;GO:0005496;GO:0005634;GO:0005634;GO:0006355;GO:0008270;GO:0043401;GO:0043565;GO:0046872;GO:0003677;GO:0003700;GO:0005634;GO:0006355;GO:0008270;GO:0043565;GO:0046872;GO:0003677;GO:0003677;GO:0003700;GO:0003707;GO:0005496;GO:0005634;GO:0005634;GO:0005654;GO:0005829;GO:0006355;GO:0006355;GO:0008270;GO:0019827;GO:0043401;GO:0043565;GO:0043565;GO:0045725;GO:…	K08553	-	K	09U3G;12NI1;0UIH2;1B35B;1CQKE;0V52K;1949T;KOG3575;0DFX2	estrogen related receptor, beta [Source:MGI Symbol;Acc:MGI:1346832]	26380	Q61539;E9QKA2;Q80VS1
ENSMUSG00000032198	1716.98	2698.1	735.851	0.272729	-1.87446	1.07956e-30	4.90345e-29	9	21711156	21763931	-	8782	Dock6	GO:0005085;GO:0005085;GO:0005829;GO:0007264;GO:0050790;GO:0005085;GO:0007264;GO:0050790;GO:0003674;GO:0005085;GO:0005085;GO:0005737;GO:0005829;GO:0007264;GO:0008150;GO:0048471;GO:0050790;GO:0005085;GO:0007264;GO:0050790;	K21852	-	T	1CP65;18TAB;0V443;12PHF;0UFEC;1ASEG;KOG1997;09T5D;0DEGG	dedicator of cytokinesis 6 [Source:MGI Symbol;Acc:MGI:1914789]	319899	Q8VDR9;A0A1L1SQR4
ENSMUSG00000054477	244.046	395.139	92.9527	0.235241	-2.08779	1.15675e-30	5.24068e-29	18	45401927	45819091	+	7468	Kcnn2	GO:0005516;GO:0006811;GO:0006813;GO:0015269;GO:0016020;GO:0016021;GO:0016021;GO:0016286;GO:0071805;GO:0005515;GO:0005516;GO:0005516;GO:0005516;GO:0005516;GO:0005790;GO:0005886;GO:0005886;GO:0006811;GO:0006813;GO:0006813;GO:0015269;GO:0016020;GO:0016021;GO:0016021;GO:0016021;GO:0016286;GO:0016286;GO:0016286;GO:0016286;GO:0016286;GO:0030018;GO:0030018;GO:0030315;GO:0042383;GO:0043005;GO:0043025;GO:…	K04943	-	P	1CS28;0UH97;0V71B;1B1IQ;09UHB;0DHC3;KOG3684;194GR;130HC	potassium intermediate/small conductance calcium- activated channel, subfamily N, member 2 [Source:MGI Symbol;Acc:MGI:2153182]	140492	P58390;B4YDY0;Q8C7F3
ENSMUSG00000042109	1179.9	1737.92	621.874	0.357827	-1.48266	1.17298e-30	5.30073e-29	15	81820960	81835142	+	4623	Csdc2	GO:0003676;GO:0003723;GO:0003723;GO:0003723;GO:0003730;GO:0005634;GO:0005634;GO:0005634;GO:0005737;GO:0005737;GO:0006397;GO:0008134;GO:0008134;GO:0043488;	-	-	A;J;K	0VCNK;1AZRX;18XGD;0A1SW;13NKQ;1CTCP;0US3Q;0DMQK;KOG3070	cold shock domain containing C2, RNA binding [Source:MGI Symbol;Acc:MGI:2146027]	105859	Q91YQ3
ENSMUSG00000057719	411.712	634.743	188.681	0.297256	-1.75022	1.17779e-30	5.309e-29	18	42186732	42292025	+	5634	Sh3rf2	GO:0004864;GO:0005634;GO:0005634;GO:0005634;GO:0005654;GO:0005654;GO:0005654;GO:0008157;GO:0008157;GO:0008157;GO:0008157;GO:0010923;GO:0010923;GO:0010923;GO:0010923;GO:0016567;GO:0016740;GO:0019902;GO:0019902;GO:0019902;GO:0030335;GO:0030335;GO:0030335;GO:0031397;GO:0031397;GO:0032436;GO:0032436;GO:0032436;GO:0032436;GO:0032515;GO:0043066;GO:0043066;GO:0043066;GO:0043066;GO:0046328;GO:0046329;GO:…	K12171	EC:2.3.2.27	O	0KDQA;0WD7K;0E63S;1BA8C;0V1GD;196W1;14TXD;0B0Q9;1DD31	SH3 domain containing ring finger 2 [Source:MGI Symbol;Acc:MGI:2444628]	269016	Q8BZT2
ENSMUSG00000026712	1960.58	2857.02	1064.15	0.372468	-1.42481	1.34991e-30	6.0695e-29	2	14234203	14336868	+	6371	Mrc1	GO:0004888;GO:0005515;GO:0005537;GO:0005768;GO:0005886;GO:0005886;GO:0005886;GO:0005886;GO:0005886;GO:0006897;GO:0006898;GO:0006898;GO:0006898;GO:0006898;GO:0009986;GO:0010008;GO:0010008;GO:0010008;GO:0016020;GO:0016021;GO:0030246;GO:0038023;GO:0038024;GO:0038024;GO:0038024;GO:0071222;GO:0071346;GO:0071353;	K06560	-	T;W	0B5G6;197BU;0E8WP;1DFTB;1BB8V;0IS47;0WI3G;0V3GX;13EQG	mannose receptor, C type 1 [Source:MGI Symbol;Acc:MGI:97142]	17533	Q61830;Q2HZ94
ENSMUSG00000033182	845.845	1256.91	434.777	0.345908	-1.53154	1.84812e-30	8.22643e-29	6	88522096	88614932	-	9381	Kbtbd12	-	K21912	-	-	-	kelch repeat and BTB (POZ) domain containing 12 [Source:MGI Symbol;Acc:MGI:1918481]	74589	Q9D618
ENSMUSG00000031133	1784.31	2596.65	971.969	0.374317	-1.41767	1.99308e-30	8.84959e-29	X	56276845	56384089	-	8552	Arhgef6	GO:0005085;GO:0005085;GO:0030027;GO:0035556;GO:0050790;GO:0005085;GO:0035556;GO:0050790;GO:0005085;GO:0035556;GO:0050790;	K05729	-	F;T	0DG5Z;1AT90;09TEC;1CQVK;0UPZQ;KOG2070;12N6S;18SWE;0V4DI	Rac/Cdc42 guanine nucleotide exchange factor (GEF) 6 [Source:MGI Symbol;Acc:MGI:1920591]	73341	Q8K4I3;F6WMJ3
ENSMUSG00000034522	217.489	352.347	82.6318	0.234518	-2.09223	2.06257e-30	9.13534e-29	14	65595838	65636379	+	4733	Zfp395	GO:0000978;GO:0000978;GO:0000987;GO:0001228;GO:0003677;GO:0003700;GO:0005634;GO:0005634;GO:0005654;GO:0005737;GO:0005829;GO:0006357;GO:0006357;GO:0045944;GO:0000978;GO:0000978;GO:0000978;GO:0000987;GO:0000987;GO:0001228;GO:0001228;GO:0003677;GO:0003677;GO:0003700;GO:0005634;GO:0005634;GO:0005634;GO:0005654;GO:0005654;GO:0005737;GO:0005737;GO:0005829;GO:0005829;GO:0006357;GO:0006357;GO:0016607;GO:…	-	-	S	0II8D;13MGV;0UHCQ;1CS5Q;1B2JM;18UNX;0DHFJ;09W6B;0V74N	zinc finger protein 395 [Source:MGI Symbol;Acc:MGI:2682318]	380912	E9Q5N9
ENSMUSG00000071347	472.432	849.739	95.1253	0.111947	-3.15912	2.15763e-30	9.53267e-29	14	61005583	61018318	+	1903	C1qtnf9	GO:0005179;GO:0005179;GO:0005515;GO:0005576;GO:0005581;GO:0005615;GO:0007165;GO:0019395;GO:0019395;GO:0042802;GO:0045792;GO:0071902;GO:0071902;GO:0097009;GO:1900078;	K24213	-	W	0V55Q;18SUQ;0IE67;0UG85;09U6Q;12NJT;1AS17;0DFGD;1CQ63	C1q and tumor necrosis factor related protein 9 [Source:MGI Symbol;Acc:MGI:3045252]	239126	Q4ZJN1
ENSMUSG00000028919	366.668	569.276	164.06	0.288191	-1.7949	2.29522e-30	1.01155e-28	4	140966810	140984875	+	4242	Arhgef19	GO:0005085;GO:0005085;GO:0005085;GO:0005096;GO:0032956;GO:0032956;GO:0032956;GO:0042060;GO:0043547;GO:0090630;	K20691	-	T	KOG3523;1CVF5;09UGY;18W33;12NRK;0DKKQ;0UITJ;0V5G9;1AWWB	Rho guanine nucleotide exchange factor (GEF) 19 [Source:MGI Symbol;Acc:MGI:1925912]	213649	Q8BWA8
ENSMUSG00000041261	391.88	605.098	178.662	0.295261	-1.75994	3.79506e-30	1.66431e-28	4	8143362	8239041	-	3853	Car8	GO:0004089;GO:0005515;GO:0005737;GO:0006730;GO:0008270;GO:0016836;GO:0046872;GO:0048015;	K01672	EC:4.2.1.1	P	09USE;18TDD;KOG0382;1CQRH;0V5RX;1ATNE;12RGX;0DG20;0UP8Y	carbonic anhydrase 8 [Source:MGI Symbol;Acc:MGI:88253]	12319	P28651
ENSMUSG00000032649	116.541	200.67	32.4124	0.161521	-2.63021	4.00518e-30	1.74785e-28	1	152275581	152386446	+	4245	Colgalt2	GO:0005575;GO:0005783;GO:0005788;GO:0016740;GO:0016757;GO:0018215;GO:0050211;GO:0050211;	K11703	EC:2.4.1.50	O	0UHDB;KOG4179;1AT0I;09UKS;0V5K6;18TXN;1CQJT;0DFWG;12P9N	collagen beta(1-O)galactosyltransferase 2 [Source:MGI Symbol;Acc:MGI:2138232]	269132	Q6NVG7
ENSMUSG00000002346	876.816	1298.1	455.529	0.350918	-1.51079	5.03979e-30	2.1833e-28	8	70636990	70664955	-	5996	Slc25a42	GO:0005347;GO:0005347;GO:0005347;GO:0005739;GO:0005739;GO:0005739;GO:0005743;GO:0005743;GO:0005743;GO:0015217;GO:0015217;GO:0015217;GO:0015228;GO:0015228;GO:0015228;GO:0015866;GO:0015866;GO:0015866;GO:0015867;GO:0015867;GO:0015867;GO:0016020;GO:0016021;GO:0035349;GO:0035349;GO:0035349;GO:0043262;GO:0043262;GO:0043262;GO:0055085;GO:0080121;GO:0080121;GO:0080121;GO:0080122;GO:0080122;GO:0080122;GO:…	K15085	-	C	0VCJT;1AWQT;1D1DX;KOG0752;0DSH7;0A1Q5;0UTDJ;18XN0;12QSA	solute carrier family 25, member 42 [Source:MGI Symbol;Acc:MGI:1920345]	73095	Q8R0Y8
ENSMUSG00000027238	2463.34	4130.13	796.559	0.192865	-2.37433	5.38562e-30	2.32745e-28	2	121376010	121637568	-	7546	Frmd5	GO:0005856;GO:0005856;GO:0005178;GO:0005856;GO:0005856;GO:0005912;GO:0005912;GO:0008092;GO:0019901;GO:0030054;GO:0030334;GO:0031032;GO:0045785;GO:2000146;GO:0005178;GO:0005856;GO:0005856;GO:0005912;GO:0005912;GO:0008092;GO:0019901;GO:0030054;GO:0030334;GO:0031032;GO:0045785;GO:2000146;GO:0005856;GO:0005856;GO:0008092;GO:0005178;GO:0005856;GO:0005912;GO:0008092;GO:0016020;GO:0016021;GO:0019901;GO:…	K23969	-	S	1AXM9;0V6MD;09VND;18V47;0USJY;12RW1;0DGWU;1CRM2;KOG3530	FERM domain containing 5 [Source:MGI Symbol;Acc:MGI:2442557]	228564	Q6P5H6
ENSMUSG00000045975	882.276	1304.85	459.706	0.352307	-1.5051	5.64229e-30	2.42503e-28	16	97656409	97763798	-	7767	C2cd2	GO:0003674;GO:0008150;GO:0016020;GO:0016021;	-	-	S	1CPJ9;13MH5;0UFXG;0IGE7;18YY8;0DEVM;0V4HW;1AS5X;09TIZ	C2 calcium-dependent domain containing 2 [Source:MGI Symbol;Acc:MGI:1891883]	207781	E9Q3C1
ENSMUSG00000112129	57.676	107.383	7.96907	0.0742117	-3.75221	5.65227e-30	2.42503e-28	10	62895941	62913741	+	3928	Pbld1	GO:0003824;GO:0009058;GO:0003824;GO:0009058;GO:0003824;GO:0005737;GO:0005737;GO:0009058;GO:0010633;GO:0010719;GO:0016853;GO:0016853;GO:0030277;GO:0030512;GO:0042802;GO:0050680;GO:0060392;GO:0060394;GO:0003824;GO:0009058;GO:0003824;GO:0009058;	-	-	A;S	0UQKE;1355Q;0DNAT;0A02Z;0VBJN;1B0BX;1CX7T;18SWA;KOG3033	phenazine biosynthesis-like protein domain containing 1 [Source:MGI Symbol;Acc:MGI:1915621]	68371	Q9DCG6
ENSMUSG00000035473	277.864	438.093	117.634	0.268514	-1.89693	1.08913e-29	4.62817e-28	17	80434900	80492530	+	2476	Galm	GO:0003824;GO:0004034;GO:0004034;GO:0004034;GO:0004034;GO:0005737;GO:0005975;GO:0005975;GO:0005975;GO:0005975;GO:0006006;GO:0006006;GO:0006006;GO:0006012;GO:0006012;GO:0006012;GO:0016853;GO:0016853;GO:0019318;GO:0019318;GO:0030246;GO:0033499;GO:0003824;GO:0004034;GO:0005975;GO:0006012;GO:0016853;GO:0030246;	K01785	EC:5.1.3.3	G	12QR4;KOG1604;0UMXF;0V721;0DJ64;09U9Y;1CTY0;194HX;1AX2Y	galactose mutarotase [Source:MGI Symbol;Acc:MGI:2442420]	319625	Q8K157
ENSMUSG00000026858	1099.92	1733.87	465.983	0.268754	-1.89564	1.72712e-29	7.30437e-28	2	30254245	30275533	+	6249	Miga2	GO:0005739;GO:0005741;GO:0005887;GO:0005887;GO:0008053;GO:0008053;GO:0008053;GO:0008053;GO:0016020;GO:0016021;GO:0042803;GO:0042803;GO:0046982;GO:0046982;GO:0060348;GO:0005739;GO:0005741;GO:0005887;GO:0005887;GO:0008053;GO:0008053;GO:0008053;GO:0008053;GO:0016020;GO:0016021;GO:0042803;GO:0042803;GO:0046982;GO:0046982;GO:0060348;GO:0005739;GO:0008053;GO:0016020;GO:0016021;GO:0005739;GO:0005741;GO:…	-	-	S	KOG3831;1CUAC;1AXRR;0UN8P;0DGHU;09U18;0V4ZZ;18WZ8;12NGX	mitoguardin 2 [Source:MGI Symbol;Acc:MGI:1922035]	108958	Q8BK03
ENSMUSG00000022357	1209.19	1764.98	653.393	0.370199	-1.43363	1.74201e-29	7.34989e-28	15	58177969	58187565	-	2212	Klhl38	-	K13959	-	T	1CUPT;0UMW1;13INI;0DJWF;18YAD;09YG5;0V9DZ;1AXCG;KOG4441	kelch-like 38 [Source:MGI Symbol;Acc:MGI:3045310]	268807	Q8BSF5
ENSMUSG00000027217	145.199	247.538	42.8592	0.173142	-2.52998	2.74296e-29	1.14376e-27	2	93032105	93164850	-	8175	Tspan18	GO:0003674;GO:0005887;GO:0016020;GO:0016021;GO:0016021;GO:0003674;GO:0005887;GO:0016020;GO:0016021;GO:0016021;	K17353	-	S;G	0VD3J;1AUQ6;0DPVU;KOG3882;12UZN;0UJ7B;1CUQF;18VS5;09YKJ	tetraspanin 18 [Source:MGI Symbol;Acc:MGI:1917186]	241556	Q80WR1
ENSMUSG00000037904	947.274	1405.66	488.883	0.347795	-1.52369	2.90631e-29	1.20904e-27	12	110941787	110945474	-	3160	Ankrd9	GO:0016787;GO:0016787;GO:0016787;GO:0016787;GO:0016787;	-	-	S;E	12RMT;0DKI3;KOG0504;0UHTQ;09Z2P;0VA07;1B0B0;1CVC5;192DK	ankyrin repeat domain 9 [Source:MGI Symbol;Acc:MGI:1921501]	74251	Q8BH83
ENSMUSG00000027346	9788.74	15034.6	4542.86	0.30216	-1.72661	3.59304e-29	1.48432e-27	2	132371002	132429649	-	7289	Gpcpd1	GO:0030246;GO:2001070;GO:0005737;GO:0005737;GO:0005829;GO:0005829;GO:0006629;GO:0007519;GO:0008081;GO:0008889;GO:0016787;GO:0030246;GO:0046475;GO:0046475;GO:0047389;GO:0047389;GO:0047389;GO:0047389;GO:2001070;GO:0005737;GO:0005737;GO:0005829;GO:0005829;GO:0006629;GO:0007519;GO:0008081;GO:0008889;GO:0016787;GO:0030246;GO:0046475;GO:0046475;GO:0047389;GO:0047389;GO:0047389;GO:0047389;GO:2001070;GO:…	K18695	EC:3.1.4.2	A;C	1CYZ4;12PYH;0DF6U;1B4FI;0UQ3Y;18Z9D;KOG2421;0VAP2;0A2AY	glycerophosphocholine phosphodiesterase 1 [Source:MGI Symbol;Acc:MGI:104898]	74182	Q8C0L9
ENSMUSG00000054619	675.601	1007.02	344.181	0.341782	-1.54885	3.71235e-29	1.53005e-27	15	100202021	100226543	+	2595	Mettl7a1	GO:0005811;GO:0008168;GO:0008168;GO:0005811;GO:0008168;GO:0005811;GO:0008168;GO:0008168;GO:0005811;GO:0008168;GO:0008168;GO:0005811;GO:0008168;GO:0005811;GO:0008168;GO:0008168;GO:0008168;GO:0016020;GO:0016021;GO:0016740;GO:0032259;GO:0005811;GO:0008168;GO:0008168;GO:0016020;GO:0016021;GO:0005811;GO:0008168;GO:0008168;	-	-	S	0V37C;13DB0;1BB1W;0WH4J;1978A;0IQG5;1DFC9;0E8DW;0B4KH	methyltransferase like 7A1 [Source:MGI Symbol;Acc:MGI:1916523]	70152	Q8C6B0
ENSMUSG00000022853	781.354	1202.83	359.877	0.299191	-1.74086	4.08829e-29	1.67723e-27	16	21580037	21606557	-	2981	Ehhadh	GO:0003824;GO:0003824;GO:0003857;GO:0003857;GO:0003857;GO:0003857;GO:0003857;GO:0003857;GO:0004165;GO:0004165;GO:0004165;GO:0004300;GO:0004300;GO:0004300;GO:0004300;GO:0005739;GO:0005777;GO:0005777;GO:0005777;GO:0005777;GO:0005777;GO:0005829;GO:0005829;GO:0006629;GO:0006631;GO:0006631;GO:0006635;GO:0006635;GO:0006635;GO:0006635;GO:0006635;GO:0006637;GO:0008152;GO:0016491;GO:0016491;GO:0016509;GO:…	K07514	-	I	0UGHS;190VI;KOG1683;0V4YU;0DF9T;09U00;1B1IP;12NGA;1CPZG	enoyl-Coenzyme A, hydratase/3-hydroxyacyl Coenzyme A dehydrogenase [Source:MGI Symbol;Acc:MGI:1277964]	74147	Q9DBM2
ENSMUSG00000030922	353.301	563.085	143.517	0.254876	-1.97213	1.00197e-28	4.02711e-27	7	119495084	119556186	+	7134	Lyrm1	GO:0003674;GO:0005654;GO:0005739;GO:0008150;GO:0030496;GO:0003674;GO:0005654;GO:0005654;GO:0005739;GO:0008150;GO:0030496;GO:0030496;GO:0003674;GO:0005654;GO:0005739;GO:0008150;GO:0030496;GO:0003674;GO:0005654;GO:0005739;GO:0008150;GO:0030496;GO:0003674;GO:0005654;GO:0005739;GO:0008150;GO:0030496;GO:0003674;GO:0005654;GO:0005739;GO:0008150;GO:0030496;GO:0003674;GO:0005654;GO:0005739;GO:0008150;GO:…	-	-	S	0UV5Y;1D35A;0VHN6;193D3;13RSC;1B5PI;0IX7X;0A6U7;0DTJW	LYR motif containing 1 [Source:MGI Symbol;Acc:MGI:1921169]	73919	Q9CQB7
ENSMUSG00000057286	115.079	196.524	33.6338	0.171144	-2.54672	1.25293e-28	5.02442e-27	11	116566129	116585694	-	5790	St6galnac2	GO:0000139;GO:0001665;GO:0001665;GO:0001665;GO:0005794;GO:0006486;GO:0006486;GO:0006486;GO:0006486;GO:0006493;GO:0006493;GO:0006493;GO:0008373;GO:0016020;GO:0016021;GO:0016740;GO:0016757;GO:1990743;GO:1990743;GO:1990743;	K06616	EC:2.4.99.-	G	0A3F9;1B101;0DRSE;KOG2692;1D10I;13IKY;0UR4A;0VF2Q;191JD	ST6 (alpha-N-acetyl-neuraminyl-2,3-beta-galactosyl- 1,3)-N-acetylgalactosaminide alpha-2,6-sialyltransferase 2 [Source:MGI Symbol;Acc:MGI:107553]	20446	P70277
ENSMUSG00000003123	1451.38	2098.1	804.67	0.383524	-1.38261	2.86886e-28	1.14018e-26	7	25078952	25098135	-	5886	Lipe	GO:0004771;GO:0004771;GO:0004806;GO:0004806;GO:0005515;GO:0005615;GO:0005634;GO:0005737;GO:0005737;GO:0005739;GO:0005811;GO:0005811;GO:0005829;GO:0005829;GO:0005886;GO:0005901;GO:0006361;GO:0006363;GO:0006629;GO:0008202;GO:0008203;GO:0008203;GO:0016020;GO:0016042;GO:0016042;GO:0016298;GO:0016787;GO:0016787;GO:0016788;GO:0017171;GO:0019433;GO:0019433;GO:0019901;GO:0033878;GO:0033878;GO:0042134;GO:…	K07188	EC:3.1.1.79	K;I	09U3Q;12U9T;1CWHG;1AT9R;0UMQA;KOG4388;18T4H;0V52U;0DIS8	lipase, hormone sensitive [Source:MGI Symbol;Acc:MGI:96790]	16890	P54310
ENSMUSG00000074170	246.34	390.148	102.533	0.262804	-1.92794	2.90274e-28	1.15108e-26	7	37916396	37927440	-	5263	Plekhf1	GO:0005634;GO:0005737;GO:0005739;GO:0005764;GO:0005764;GO:0005764;GO:0005768;GO:0005768;GO:0006915;GO:0007032;GO:0007032;GO:0010314;GO:0010314;GO:0010508;GO:0010508;GO:0016050;GO:0016050;GO:0032266;GO:0032266;GO:0035091;GO:0046872;GO:0046872;GO:0046902;GO:0048471;GO:0070273;GO:0070273;GO:0072659;GO:0072659;GO:2001244;	K23858	-	S;T	09XQH;1CTU4;0DJ2E;0UMDW;KOG1729;18XTW;0V8NA;1AWW8;12RNE	pleckstrin homology domain containing, family F (with FYVE domain) member 1 [Source:MGI Symbol;Acc:MGI:1919537]	72287	Q3TB82
ENSMUSG00000089715	710.098	1051.49	368.708	0.350653	-1.51188	3.37153e-28	1.334e-26	15	79708097	79718889	-	10609	Cbx6	GO:0000122;GO:0000122;GO:0000792;GO:0003727;GO:0005634;GO:0005634;GO:0005634;GO:0005694;GO:0006325;GO:0031519;GO:0031519;GO:0031519;	K11453	-	B	1DAI3;13SS2;0UZK4;0E3AG;1B8MI;0W1Y7;KOG2748;0APM4	chromobox 6 [Source:MGI Symbol;Acc:MGI:3512628]	494448	Q9DBY5
ENSMUSG00000037989	2452.31	3508.19	1396.44	0.398052	-1.32897	3.48185e-28	1.37155e-26	13	49189779	49301490	-	8481	Wnk2	GO:0004672;GO:0004674;GO:0005524;GO:0006468;GO:0106310;GO:0106311;GO:0004672;GO:0004674;GO:0005524;GO:0006468;GO:0106310;GO:0106311;GO:0004672;GO:0004674;GO:0005524;GO:0006468;GO:0106310;GO:0106311;GO:0004672;GO:0004674;GO:0005524;GO:0006468;GO:0106310;GO:0106311;GO:0004672;GO:0004674;GO:0005524;GO:0006468;GO:0106310;GO:0106311;GO:0004672;GO:0004674;GO:0005524;GO:0006468;GO:0106310;GO:0106311;GO:…	K08867	EC:2.7.11.1	T	1AW0Q;KOG0584;0V5V6;18THI;0DHJM;132BG;0UN2J;1CSN4;09WAB	WNK lysine deficient protein kinase 2 [Source:MGI Symbol;Acc:MGI:1922857]	75607	Q3UH66;E9QMI8
ENSMUSG00000040855	79.5441	141.677	17.4115	0.122896	-3.02449	4.25517e-28	1.66513e-26	X	161194950	161426645	-	8296	Reps2	GO:0005509;GO:0005509;	K20068	-	U	1DFPZ;0E8T0;KOG1955;1BB7M;0WHWJ;0B59X;0V3F0;13EFC	RALBP1 associated Eps domain containing protein 2 [Source:MGI Symbol;Acc:MGI:2663511]	194590	Q80XA6;B9EI38;A2AFI8;Q3UHE9
ENSMUSG00000042807	1944.84	2879.63	1010.05	0.350758	-1.51145	4.98632e-28	1.9427e-26	1	53846035	54234327	-	12947	Hecw2	GO:0000209;GO:0004842;GO:0005737;GO:0005737;GO:0005819;GO:0005856;GO:0016567;GO:0016567;GO:0016740;GO:0030071;GO:0043161;GO:0045732;GO:0048814;GO:0061630;GO:0072686;GO:2000650;GO:0000209;GO:0004842;GO:0005737;GO:0005737;GO:0005819;GO:0005856;GO:0016567;GO:0016567;GO:0016740;GO:0030071;GO:0043161;GO:0045732;GO:0048814;GO:0061630;GO:0072686;GO:2000650;GO:0000209;GO:0004842;GO:0005737;GO:0005737;GO:…	K12168	EC:2.3.2.26	O	0V5D6;KOG0940;1CQD4;19471;1AW7D;12TEM;09UDP;0UG2A;0DFPJ	HECT, C2 and WW domain containing E3 ubiquitin protein ligase 2 [Source:MGI Symbol;Acc:MGI:2685817]	329152	Q6I6G8
ENSMUSG00000029096	1016.34	1830.21	202.474	0.110629	-3.1762	6.25082e-28	2.41948e-26	5	35809367	35837126	-	4439	Htra3	GO:0004175;GO:0004175;GO:0004252;GO:0005515;GO:0005520;GO:0005576;GO:0005576;GO:0006508;GO:0006508;GO:0006508;GO:0006508;GO:0008233;GO:0008236;GO:0008236;GO:0008236;GO:0016787;GO:0030512;GO:0030514;GO:0042802;GO:0042802;GO:0004175;GO:0004252;GO:0005515;GO:0005520;GO:0005576;GO:0005576;GO:0006508;GO:0006508;GO:0006508;GO:0008233;GO:0008236;GO:0008236;GO:0016787;GO:0030512;GO:0030514;GO:0042802;GO:…	K08785	EC:3.4.21.-	O;W	0V5GG;09W13;0DIM7;KOG1320;1B2Q8;12PMR;1CUGN;18VEN;0USRX	HtrA serine peptidase 3 [Source:MGI Symbol;Acc:MGI:1925808]	78558	Q9D236
ENSMUSG00000028497	173.629	283.339	63.9179	0.225588	-2.14824	6.65007e-28	2.56843e-26	4	88314381	88357165	-	6756	Hacd4	GO:0005783;GO:0005783;GO:0005789;GO:0006629;GO:0006631;GO:0006633;GO:0016020;GO:0016021;GO:0016829;GO:0018812;GO:0019899;GO:0030497;GO:0042761;GO:0102158;GO:0102343;GO:0102344;GO:0102345;GO:0005783;GO:0005789;GO:0006629;GO:0006631;GO:0006633;GO:0016020;GO:0016021;GO:0016829;GO:0102158;GO:0102343;GO:0102344;GO:0102345;GO:0005783;GO:0005783;GO:0005789;GO:0006629;GO:0006631;GO:0006633;GO:0016020;GO:…	K10703	EC:4.2.1.134	S;U	KOG3187;1B46A;18Z79;0UP64;0DRZE;0VDTT;12Q49;0A3EM;1D189	3-hydroxyacyl-CoA dehydratase 4 [Source:MGI Symbol;Acc:MGI:1914025]	66775	A2AKM2
ENSMUSG00000026930	2701.39	3888.75	1514.04	0.38934	-1.3609	6.85989e-28	2.63621e-26	2	26205527	26238249	+	5383	Gpsm1	GO:0000139;GO:0000139;GO:0001965;GO:0005092;GO:0005515;GO:0005737;GO:0005783;GO:0005789;GO:0005789;GO:0005794;GO:0005829;GO:0005886;GO:0005886;GO:0005938;GO:0007275;GO:0007399;GO:0008277;GO:0016020;GO:0016239;GO:0030154;GO:0030695;GO:0032991;GO:0034260;GO:1905098;GO:0000139;GO:0000139;GO:0001965;GO:0005092;GO:0005515;GO:0005737;GO:0005783;GO:0005789;GO:0005789;GO:0005794;GO:0005829;GO:0005886;GO:…	K15839	-	T	0UGNR;0DH65;0V77M;KOG1130;18VY8;1CRWA;09Y8C;1ASDK;12PSX	G-protein signalling modulator 1 (AGS3-like, C. elegans) [Source:MGI Symbol;Acc:MGI:1915089]	67839	Q6IR34
ENSMUSG00000063919	208.718	382.039	35.396	0.0926502	-3.43206	6.87e-28	2.63621e-26	5	116577334	116729876	-	8678	Srrm4	GO:0000381;GO:0000381;GO:0000381;GO:0003723;GO:0003729;GO:0003729;GO:0005634;GO:0005634;GO:0006397;GO:0006397;GO:0007399;GO:0007605;GO:0008380;GO:0030154;GO:0042551;GO:0042802;GO:0042802;GO:0043484;GO:0043484;GO:0000381;GO:0000381;GO:0003723;GO:0003729;GO:0003729;GO:0005634;GO:0005634;GO:0006397;GO:0006397;GO:0007399;GO:0007605;GO:0008380;GO:0030154;GO:0042551;GO:0042802;GO:0043484;GO:0043484;	-	-	S;A;K	1CW7U;0IEGN;18WI1;0VAQJ;0UQIA;13KE0;1AYBR;0DMCI;09ZU6	serine/arginine repetitive matrix 4 [Source:MGI Symbol;Acc:MGI:1916205]	68955	Q8BKA3;J9QHX6
ENSMUSG00000030087	2409.92	3462.87	1356.98	0.391865	-1.35157	7.06604e-28	2.6998e-26	6	90439558	90452220	+	2791	Klf15	GO:0000785;GO:0000976;GO:0000977;GO:0000978;GO:0000978;GO:0000981;GO:0001228;GO:0001678;GO:0003677;GO:0003677;GO:0003700;GO:0005515;GO:0005634;GO:0005634;GO:0005654;GO:0006357;GO:0010001;GO:0010468;GO:0010468;GO:0014898;GO:0030111;GO:0032868;GO:0045893;GO:0045944;GO:0046326;GO:0046872;GO:0072112;GO:1990837;GO:2000757;GO:2000757;GO:0000785;GO:0000976;GO:0000977;GO:0000977;GO:0000978;GO:0000978;GO:…	K09210	-	K	0DKYE;194MN;0VACX;0UTYX;KOG1721;1B4IY;12TNQ;09ZFU;1CVTD	Kruppel-like factor 15 [Source:MGI Symbol;Acc:MGI:1929988]	66277	Q9EPW2
ENSMUSG00000030494	99.9848	173.071	26.8988	0.155421	-2.68575	9.18498e-28	3.48696e-26	7	35033595	35091714	+	6304	Rhpn2	GO:0003674;GO:0005737;GO:0007165;GO:0008150;GO:0048471;GO:0003674;GO:0005737;GO:0007165;GO:0008150;GO:0048471;	-	-	Z;S;T;L	0UKFY;0DEET;18XQP;1AXTA;12R0X;09T3Q;1CP4H;0V42G;KOG2220	rhophilin, Rho GTPase binding protein 2 [Source:MGI Symbol;Acc:MGI:1289234]	52428	Q8BWR8
ENSMUSG00000029309	2895.18	4118.3	1672.05	0.406005	-1.30043	1.07604e-27	4.0677e-26	5	104226977	104261599	-	2937	Sparcl1	GO:0005509;GO:0005509;GO:0005518;GO:0005576;GO:0005615;GO:0005615;GO:0007165;GO:0045202;GO:0046872;GO:0048856;GO:0050807;GO:0050840;GO:0062023;GO:0098965;GO:0098978;GO:0098978;GO:0099560;	-	-	W	09TMI;0UJSQ;0V4KK;KOG4004;1ARFX;0DEXZ;1CPMQ;12U4C;18U9G	SPARC-like 1 [Source:MGI Symbol;Acc:MGI:108110]	13602	P70663;Q3TYD5;Q3UYK7
ENSMUSG00000017309	1591.14	2558.05	624.221	0.244022	-2.03492	1.1153e-27	4.19829e-26	11	101932335	101946446	+	2737	Cd300lg	GO:0016020;GO:0016021;GO:0001791;GO:0002376;GO:0002414;GO:0004888;GO:0005768;GO:0005886;GO:0005886;GO:0016020;GO:0016021;GO:0016323;GO:0016323;GO:0016324;GO:0016324;GO:0032585;GO:0001791;GO:0002376;GO:0002414;GO:0004888;GO:0005768;GO:0005886;GO:0005886;GO:0016020;GO:0016021;GO:0016323;GO:0016323;GO:0016324;GO:0016324;GO:0032585;GO:0001791;GO:0002376;GO:0002414;GO:0004888;GO:0005768;GO:0005886;GO:…	K16663	-	U	1B56I;0UUTN;0VG94;1D233;0DSD4;0J03P;0A4SR;13U4Y;193NW	CD300 molecule like family member G [Source:MGI Symbol;Acc:MGI:1289168]	52685	Q1ERP8
ENSMUSG00000028475	424.699	667.246	182.152	0.272991	-1.87307	1.26744e-27	4.75089e-26	4	43730034	43759462	+	5195	Spaar	GO:0005764;GO:0005765;GO:0005768;GO:0016020;GO:0016021;GO:0031902;GO:0031902;GO:0043416;GO:0046611;GO:0046611;GO:0071230;GO:0071230;GO:1904262;GO:1904262;GO:1905103;GO:1905103;	-	-	-	-	small regulatory polypeptide of amino acid response [Source:MGI Symbol;Acc:MGI:1918656]	71406	A0A1B0GSZ0;Q9D3L1
ENSMUSG00000026207	5444.46	7699.02	3189.89	0.414325	-1.27117	1.42854e-27	5.33231e-26	1	75351941	75408964	+	12741	Speg	GO:0000166;GO:0004672;GO:0004674;GO:0005524;GO:0005524;GO:0005634;GO:0006468;GO:0042692;GO:0004674;GO:0005524;GO:0006468;GO:0000166;GO:0001701;GO:0004672;GO:0004672;GO:0004674;GO:0004674;GO:0005524;GO:0005524;GO:0005634;GO:0005634;GO:0006468;GO:0016301;GO:0016310;GO:0016740;GO:0030154;GO:0042692;GO:0055013;GO:0060541;GO:0072359;GO:0106310;GO:0106311;GO:0004674;GO:0005524;GO:0006468;GO:0000166;GO:…	K08809	EC:2.7.11.1	Z;T	0URT2;KOG0613;18YMI;12NP0;09UCG;0DPBY;KOG0032;1CUZK;1B4VA;0V474	SPEG complex locus [Source:MGI Symbol;Acc:MGI:109282]	11790	Q62407
ENSMUSG00000031618	556.928	831.082	282.774	0.340248	-1.55534	1.5275e-27	5.68977e-26	8	77626070	77971641	+	6474	Nr3c2	GO:0003677;GO:0003700;GO:0005634;GO:0006355;GO:0008270;GO:0043565;GO:0046872;GO:0003677;GO:0003700;GO:0005634;GO:0006355;GO:0008270;GO:0043565;GO:0046872;GO:0003677;GO:0003700;GO:0005634;GO:0006355;GO:0008270;GO:0043565;GO:0046872;GO:0003677;GO:0003700;GO:0005634;GO:0006355;GO:0008270;GO:0043565;GO:0046872;GO:0003677;GO:0003700;GO:0005634;GO:0005654;GO:0006355;GO:0008270;GO:0043235;GO:0043565;GO:…	K08555	-	K	0V73B;1AV18;0DHE4;18VUP;09W50;12PPW;1CS48;0UJIN;KOG3575	nuclear receptor subfamily 3, group C, member 2 [Source:MGI Symbol;Acc:MGI:99459]	110784	A3KN90
ENSMUSG00000039891	8174.95	11524.5	4825.43	0.418711	-1.25597	1.60076e-27	5.95022e-26	10	17671974	17721413	+	5504	Txlnb	GO:0003674;GO:0005737;GO:0005737;GO:0008150;GO:0019905;	-	-	Z	1B09C;0V581;192FM;09U8W;0UQHY;0DFIP;1CQ8F;12UM8;KOG1850	taxilin beta [Source:MGI Symbol;Acc:MGI:2671945]	378431	Q8VBT1
ENSMUSG00000035860	77.9271	154.039	1.81556	0.0117864	-6.40673	2.33313e-27	8.61855e-26	12	33083795	33142874	-	4569	Cdhr3	GO:0005509;GO:0005886;GO:0005886;GO:0005886;GO:0005887;GO:0007155;GO:0007155;GO:0007156;GO:0016020;GO:0016020;GO:0016021;	K16503	-	Z;T;U	0V985;0DJQ9;18S1S;13IF3;09YAR;KOG3594;1AY3V;1CUBQ;0UNH3	cadherin-related family member 3 [Source:MGI Symbol;Acc:MGI:1916014]	68764	Q8BL00
ENSMUSG00000029544	87.4827	153.415	21.55	0.140468	-2.83168	2.39563e-27	8.81286e-26	5	115306748	115332440	-	5832	Cabp1	GO:0000139;GO:0005509;GO:0005515;GO:0005886;GO:0007601;GO:0008139;GO:0042308;GO:0046872;GO:0048306;GO:0050896;GO:0098885;GO:0098978;GO:0000139;GO:0005509;GO:0005886;GO:0014069;GO:0048306;GO:0000139;GO:0005509;GO:0005515;GO:0005886;GO:0007601;GO:0008139;GO:0042308;GO:0046872;GO:0048306;GO:0050896;GO:0098885;GO:0098978;	K23531	-	T	19533;1CWZY;0A0GF;0DN3J;12SFU;KOG0027;0VBCN;0UFKC;1ARG6	calcium binding protein 1 [Source:MGI Symbol;Acc:MGI:1352750]	29867	Q9JLK7
ENSMUSG00000066026	2146.5	3060.86	1232.14	0.402546	-1.31278	2.64098e-27	9.67545e-26	4	144619397	144654779	+	2927	Dhrs3	GO:0001523;GO:0001523;GO:0003151;GO:0004745;GO:0004745;GO:0004745;GO:0005811;GO:0016020;GO:0016021;GO:0016491;GO:0016616;GO:0030278;GO:0042572;GO:0048385;GO:0048387;GO:0052650;GO:0055114;GO:0055114;GO:0060021;GO:0060349;GO:0060411;GO:0004745;GO:0042572;GO:0055114;GO:0001523;GO:0001523;GO:0003151;GO:0004745;GO:0004745;GO:0004745;GO:0005811;GO:0016020;GO:0016021;GO:0016491;GO:0016616;GO:0030278;GO:…	K11146	EC:1.1.1.300	Q	1CSA6;KOG1201;0UJSN;18Z3C;1B3DA;0DHJV;12U70;09WAI;0V78T	dehydrogenase/reductase (SDR family) member 3 [Source:MGI Symbol;Acc:MGI:1315215]	20148	O88876
ENSMUSG00000026639	255.879	401.316	110.443	0.275201	-1.86144	3.17194e-27	1.15494e-25	1	192890007	193026186	+	6612	Lamb3	GO:0005201;GO:0005201;GO:0005576;GO:0005576;GO:0005604;GO:0005604;GO:0005610;GO:0007155;GO:0009887;GO:0009888;GO:0016477;GO:0034446;GO:0043256;GO:0044877;GO:0044877;GO:0050873;GO:0062023;GO:0070831;GO:0005201;GO:0005201;GO:0005576;GO:0005576;GO:0005604;GO:0005604;GO:0005610;GO:0007155;GO:0009887;GO:0009888;GO:0016477;GO:0034446;GO:0043256;GO:0044877;GO:0050873;GO:0062023;GO:0070831;GO:0005201;GO:…	K06244	-	W	0V5V5;1B3GY;KOG0994;18W6E;0DG4Y;12NZ6;0UTR9;1CQUJ;09UVH	laminin, beta 3 [Source:MGI Symbol;Acc:MGI:99915]	16780	Q61087
ENSMUSG00000034037	1169.5	1688.95	650.056	0.384887	-1.37749	3.65775e-27	1.3264e-25	6	91955859	92052985	+	6292	Fgd5	GO:0005085;GO:0005737;GO:0005856;GO:0005886;GO:0046872;GO:0046872;GO:0050790;GO:0005085;GO:0005737;GO:0005856;GO:0046872;GO:0046872;GO:0050790;	K05724	-	T	0UK77;09UWA;0DJI1;1CQVA;12QZI;KOG4424;0V5VY;1AVPR;18XW4	FYVE, RhoGEF and PH domain containing 5 [Source:MGI Symbol;Acc:MGI:2443369]	232237	Q80UZ0;E9QKY4
ENSMUSG00000053964	901.107	1395.32	406.897	0.291616	-1.77786	3.92116e-27	1.41615e-25	7	28533279	28541133	+	2315	Lgals4	GO:0030246;GO:0030246;GO:0005515;GO:0005615;GO:0016936;GO:0030246;GO:0030246;GO:0062023;GO:0030246;GO:0030246;	K10091	-	W	0DIB1;0UKS1;12THH;0A05C;0VB1J;1CT1E;KOG3587;18X7A;1AW8F	lectin, galactose binding, soluble 4 [Source:MGI Symbol;Acc:MGI:107536]	16855	Q8K419;Q3UL35
ENSMUSG00000030729	417.329	630.929	203.729	0.322903	-1.63083	4.75895e-27	1.70489e-25	7	99876601	99928075	+	9583	Pgm2l1	GO:0005975;GO:0005975;GO:0006006;GO:0016310;GO:0016740;GO:0016853;GO:0016868;GO:0046872;GO:0047933;GO:0047933;GO:0047933;GO:0047933;GO:0071704;GO:0005975;GO:0005975;GO:0016868;GO:0046872;GO:0005975;GO:0005975;GO:0006006;GO:0016310;GO:0016740;GO:0016853;GO:0016868;GO:0046872;GO:0047933;GO:0047933;GO:0047933;GO:0071704;	K11809	EC:2.7.1.106	G	09XNJ;0UNPJ;1AZVZ;12RAR;KOG1220;0DRJR;0V8K9;192C4;1D0TA	phosphoglucomutase 2-like 1 [Source:MGI Symbol;Acc:MGI:1918224]	70974	Q8CAA7
ENSMUSG00000036473	410.789	621.172	200.406	0.322626	-1.63206	5.40748e-27	1.9256e-25	17	24394405	24424536	-	8557	Tbc1d24	GO:0003674;GO:0005096;GO:0005737;GO:0005737;GO:0005886;GO:0005886;GO:0016020;GO:0016358;GO:0030054;GO:0030054;GO:0030659;GO:0031175;GO:0031175;GO:0031410;GO:0031594;GO:0036475;GO:0042995;GO:0043195;GO:0043547;GO:0045202;GO:0048488;GO:0050775;GO:0061564;GO:0098793;GO:1902083;GO:1903204;GO:2000463;GO:2001224;GO:0003674;GO:0005096;GO:0005737;GO:0005737;GO:0005886;GO:0005886;GO:0016020;GO:0016358;GO:…	K21841	-	U	12PRB;KOG2801;1CX89;0DNB8;0VBK0;0UKVY;1AWC3;0A0PV;18ZVC	TBC1 domain family, member 24 [Source:MGI Symbol;Acc:MGI:2443456]	224617	Q3UUG6
ENSMUSG00000068551	124.817	210.916	38.7174	0.183568	-2.44561	6.44054e-27	2.2889e-25	6	48404631	48422759	-	4255	Zfp467	GO:0000978;GO:0001228;GO:0045944;GO:0000978;GO:0001228;GO:0045944;GO:0000978;GO:0001228;GO:0003677;GO:0003677;GO:0005515;GO:0005634;GO:0005634;GO:0005634;GO:0006355;GO:0006357;GO:0045944;GO:0046872;GO:0000978;GO:0001228;GO:0003677;GO:0003677;GO:0005515;GO:0005634;GO:0005634;GO:0005634;GO:0006355;GO:0006357;GO:0045944;GO:0046872;	-	-	K	0DFQJ;1ASTP;0V5E3;18Y4Z;KOG1721;0UH52;09UER;13P1D;1CQE7	zinc finger protein 467 [Source:MGI Symbol;Acc:MGI:1916160]	68910	Q8JZL0;B2RU53
ENSMUSG00000061171	42.5279	80.943	4.11285	0.0508117	-4.29869	6.51593e-27	2.31108e-25	2	65146774	65194378	-	4319	Slc38a11	GO:0016020;GO:0016021;GO:0003333;GO:0006811;GO:0006814;GO:0006865;GO:0015171;GO:0016020;GO:0016021;GO:0016020;GO:0016021;GO:0016020;GO:0016021;GO:0016020;GO:0016021;	K14997	-	P;E	1AS99;KOG1305;18XGA;09ZPT;1CW2S;0USEB;0DM7N;0VAKH;13H80	solute carrier family 38, member 11 [Source:MGI Symbol;Acc:MGI:2443383]	320106	Q3USY0
ENSMUSG00000021708	260.261	437.701	82.8214	0.189219	-2.40187	8.42793e-27	2.97737e-25	13	92028519	92268164	-	8327	Rasgrf2	GO:0005085;GO:0005085;GO:0005085;GO:0005085;GO:0005516;GO:0005737;GO:0005783;GO:0005783;GO:0005783;GO:0005789;GO:0005886;GO:0007264;GO:0016020;GO:0034976;GO:0034976;GO:0035023;GO:0046578;GO:0050790;GO:0060291;GO:2000310;GO:0005085;GO:0007264;GO:0035023;GO:0046578;GO:0050790;	K12326	-	-	-	RAS protein-specific guanine nucleotide-releasing factor 2 [Source:MGI Symbol;Acc:MGI:109137]	19418	P70392
ENSMUSG00000063681	51.2384	95.4284	7.04835	0.0738601	-3.75906	9.29282e-27	3.26994e-25	1	139124794	139304838	-	14432	Crb1	GO:0001750;GO:0001917;GO:0001917;GO:0001917;GO:0001974;GO:0005509;GO:0005515;GO:0005576;GO:0005737;GO:0005886;GO:0005886;GO:0005886;GO:0005902;GO:0005902;GO:0005912;GO:0005912;GO:0005925;GO:0007009;GO:0007157;GO:0007601;GO:0010001;GO:0010467;GO:0010842;GO:0016020;GO:0016021;GO:0016324;GO:0030054;GO:0032991;GO:0032991;GO:0032991;GO:0034613;GO:0035845;GO:0042462;GO:0042995;GO:0045177;GO:0045197;GO:…	K16681	-	T	0E8KU;1DFIM;1979Z;1BB4T;13DWJ;0B4ZB;0IR70;0WHIY;0V3BF	crumbs family member 1, photoreceptor morphogenesis associated [Source:MGI Symbol;Acc:MGI:2136343]	170788	Q8VHS2;A0A7D6VMF7
ENSMUSG00000038260	601.044	889.405	312.683	0.351564	-1.50814	9.58099e-27	3.36468e-25	7	44952056	44983204	-	10826	Trpm4	GO:0000166;GO:0002250;GO:0002376;GO:0002407;GO:0002724;GO:0002724;GO:0002724;GO:0002724;GO:0005216;GO:0005227;GO:0005227;GO:0005227;GO:0005227;GO:0005227;GO:0005244;GO:0005261;GO:0005262;GO:0005509;GO:0005509;GO:0005509;GO:0005516;GO:0005524;GO:0005654;GO:0005654;GO:0005783;GO:0005783;GO:0005783;GO:0005794;GO:0005794;GO:0005794;GO:0005829;GO:0005829;GO:0005886;GO:0005886;GO:0005886;GO:0005887;GO:…	K04979	-	P	1ASVJ;0DF4T;12RHT;0V4TP;0UI7W;18ZEC;09TUG;1CPUM;KOG3614	transient receptor potential cation channel, subfamily M, member 4 [Source:MGI Symbol;Acc:MGI:1915917]	68667	Q7TN37
ENSMUSG00000029456	219.081	347.145	91.0171	0.262188	-1.93133	9.96474e-27	3.49256e-25	5	121759089	121798577	-	6068	Acad10	GO:0005739;GO:0016491;GO:0016627;GO:0016787;GO:0050660;GO:0055114;GO:0055114;GO:0005739;GO:0016491;GO:0016627;GO:0016787;GO:0050660;GO:0055114;GO:0055114;	K11729	-	O;I	KOG3085;0DJ9F;09XEP;0UPYI;1AT58;KOG1469;1CU1F;0V8CV;12QHT;18XSE	acyl-Coenzyme A dehydrogenase family, member 10 [Source:MGI Symbol;Acc:MGI:1919235]	71985	Q8K370
ENSMUSG00000031714	1753.31	2503.82	1002.8	0.400508	-1.3201	1.25012e-26	4.35584e-25	8	81491067	81607148	-	5082	Gab1	GO:0001525;GO:0005911;GO:0031532;GO:0035728;GO:0038084;GO:0045766;GO:0090668;GO:0000187;GO:0001525;GO:0005515;GO:0005515;GO:0005737;GO:0005829;GO:0005911;GO:0006979;GO:0007165;GO:0007173;GO:0007257;GO:0007507;GO:0008544;GO:0030334;GO:0031532;GO:0035728;GO:0035924;GO:0038084;GO:0038089;GO:0043410;GO:0045766;GO:0048008;GO:0060711;GO:0070102;GO:0090668;	K09593	-	T	0A3BS;0DQ6J;18Z6K;0IEIX;0UIIG;1CZ7T;13SEN;0VE6M;1ASRC	growth factor receptor bound protein 2-associated protein 1 [Source:MGI Symbol;Acc:MGI:108088]	14388	Q9QYY0;Q505A4
ENSMUSG00000006642	302.765	514.274	91.2562	0.177447	-2.49454	1.3855e-26	4.81812e-25	5	31126006	31134362	+	4116	Tcf23	GO:0000122;GO:0000785;GO:0000791;GO:0000977;GO:0000981;GO:0001102;GO:0005634;GO:0006357;GO:0007275;GO:0007517;GO:0010628;GO:0010628;GO:0030154;GO:0032502;GO:0046697;GO:0046697;GO:0046983;GO:0051148;GO:0140416;	-	-	K	KOG4029;1CXIE;0DNM5;1AU31;0A1TZ;191ZA;0VCPP;13N7H;0URP8	transcription factor 23 [Source:MGI Symbol;Acc:MGI:1934960]	69852	Q9JLR5
ENSMUSG00000036158	642.958	946.66	339.255	0.35837	-1.48048	1.55292e-26	5.38983e-25	15	93396995	93493772	-	4345	Prickle1	GO:0001843;GO:0001843;GO:0005515;GO:0005634;GO:0005634;GO:0005634;GO:0005737;GO:0005829;GO:0005829;GO:0005829;GO:0006606;GO:0006606;GO:0008134;GO:0008270;GO:0016020;GO:0031398;GO:0031398;GO:0031965;GO:0031965;GO:0031965;GO:0032436;GO:0032436;GO:0035904;GO:0045892;GO:0045892;GO:0046872;GO:0060976;GO:0090090;GO:0090090;GO:2000691;GO:2000691;GO:0001843;GO:0005515;GO:0005634;GO:0005634;GO:0005737;GO:…	K04511	-	Z;T	12TR2;1AU4I;KOG1704;0V5GC;18TDN;0DFSV;09UH1;1D04B;0UG9I	prickle planar cell polarity protein 1 [Source:MGI Symbol;Acc:MGI:1916034]	106042	Q3U5C7
ENSMUSG00000000276	1249.97	1796.56	703.383	0.391517	-1.35285	1.64513e-26	5.68767e-25	11	88926005	88957676	-	8387	Dgke	GO:0000166;GO:0003951;GO:0004143;GO:0004143;GO:0004143;GO:0004143;GO:0004143;GO:0005524;GO:0005654;GO:0005654;GO:0005737;GO:0005737;GO:0005737;GO:0005829;GO:0005829;GO:0006654;GO:0006654;GO:0006661;GO:0007165;GO:0007205;GO:0016020;GO:0016020;GO:0016020;GO:0016021;GO:0016301;GO:0016301;GO:0016301;GO:0016301;GO:0016310;GO:0016740;GO:0035556;GO:0035556;GO:0046339;GO:0046339;GO:0046339;GO:0046339;GO:…	K00901	EC:2.7.1.107	T;I	12SM6;1AS0M;0DJ90;0V8TX;0UG7J;1CU11;1948S;09XWD;KOG1169	diacylglycerol kinase, epsilon [Source:MGI Symbol;Acc:MGI:1889276]	56077	Q9R1C6
ENSMUSG00000025930	42.485	80.662	4.30808	0.0534091	-4.22677	1.94122e-26	6.68538e-25	1	14823570	14826216	-	2546	Msc	GO:0000122;GO:0000785;GO:0000977;GO:0000978;GO:0000978;GO:0000978;GO:0000981;GO:0001227;GO:0003677;GO:0005634;GO:0005634;GO:0005654;GO:0005654;GO:0006357;GO:0007519;GO:0014707;GO:0032502;GO:0046983;GO:0060021;GO:0060539;GO:1990830;GO:1990837;GO:1990837;	K09072	-	K	1D1K7;KOG4029;1AZGS;0UIAG;13QG2;0DPJ1;0VDC4;0A4V3;192QZ	musculin [Source:MGI Symbol;Acc:MGI:1333884]	17681	O88940
ENSMUSG00000035606	81.5634	151.864	11.2628	0.0741637	-3.75314	2.20055e-26	7.53476e-25	9	102382949	102423438	+	5879	Ky	-	K24456	EC:3.4.-.-	D	0UQZT;1CZYU;18ZJI;KOG4575;0VF5J;0DR9W;13IWY;0A4AX;1B24R	kyphoscoliosis peptidase [Source:MGI Symbol;Acc:MGI:96709]	16716	F8VQF8
ENSMUSG00000021097	161.651	300.906	22.3966	0.0744307	-3.74796	2.78446e-26	9.49757e-25	12	104729376	104831335	-	12409	Clmn	GO:0003779;GO:0005640;GO:0005737;GO:0005737;GO:0005737;GO:0007097;GO:0008285;GO:0008285;GO:0016020;GO:0016020;GO:0016021;GO:0031175;GO:0034993;GO:0051015;GO:0003779;GO:0005640;GO:0005737;GO:0005737;GO:0005737;GO:0007097;GO:0008285;GO:0008285;GO:0016020;GO:0016020;GO:0016021;GO:0031175;GO:0034993;GO:0051015;GO:0003779;GO:0005640;GO:0005737;GO:0005737;GO:0005737;GO:0007097;GO:0008285;GO:0008285;GO:…	-	-	Z	0DR4S;0VECX;1B27H;18UN4;0A3HV;1D09U;0UI1S;13IIX;KOG0516	calmin [Source:MGI Symbol;Acc:MGI:2136957]	94040	Q8C5W0
ENSMUSG00000049550	9495.76	13287.5	5704.01	0.429276	-1.22002	3.44846e-26	1.17175e-24	5	123715858	123822681	-	12388	Clip1	GO:0001578;GO:0001578;GO:0001726;GO:0005515;GO:0005634;GO:0005635;GO:0005737;GO:0005737;GO:0005813;GO:0005856;GO:0005874;GO:0005874;GO:0008017;GO:0008017;GO:0008270;GO:0008270;GO:0015630;GO:0015630;GO:0015631;GO:0015631;GO:0016020;GO:0030659;GO:0031116;GO:0031116;GO:0031116;GO:0031122;GO:0031410;GO:0035371;GO:0035371;GO:0035371;GO:0042802;GO:0042995;GO:0044354;GO:0044354;GO:0044861;GO:0046872;GO:…	K10421	-	Z	1CQKX;0DFCM;0V51X;12NUN;18V16;1AT28;KOG4568;0UHFC;09U2X	CAP-GLY domain containing linker protein 1 [Source:MGI Symbol;Acc:MGI:1928401]	56430	Q922J3
ENSMUSG00000038526	1431.91	2167.16	696.666	0.321465	-1.63727	3.88529e-26	1.31767e-24	3	95805080	95812003	-	2543	Car14	GO:0004089;GO:0004089;GO:0004089;GO:0004089;GO:0005886;GO:0006730;GO:0006885;GO:0008270;GO:0015670;GO:0016020;GO:0016021;GO:0016829;GO:0016836;GO:0046872;GO:0004089;GO:0008270;	K01672	EC:4.2.1.1	P	1B4YB;18V5J;0DGUP;0V6J7;0UU80;KOG0382;13JIP;09VK3;1CRIT	carbonic anhydrase 14 [Source:MGI Symbol;Acc:MGI:1344341]	23831	Q9WVT6
ENSMUSG00000089809	855.388	1280.67	430.107	0.335846	-1.57413	4.34476e-26	1.46512e-24	5	99365285	99876924	-	13805	Rasgef1b	GO:0005085;GO:0005085;GO:0005085;GO:0005768;GO:0005769;GO:0005770;GO:0007264;GO:0030496;GO:0050790;GO:0005085;GO:0005085;GO:0005085;GO:0005768;GO:0005769;GO:0005770;GO:0007264;GO:0030496;GO:0050790;GO:0005085;GO:0005085;GO:0007264;GO:0050790;GO:0005085;GO:0005085;GO:0007264;GO:0050790;GO:0005085;GO:0005085;GO:0005085;GO:0005768;GO:0005769;GO:0005770;GO:0007264;GO:0030496;GO:0050790;	-	-	T	0UJ9K;1B04T;09UFQ;0DFRD;18SC2;KOG3541;13KPK;0V5F3;KOG3417;1CQEY	RasGEF domain family, member 1B [Source:MGI Symbol;Acc:MGI:2443755]	320292	Q8JZL7
ENSMUSG00000048486	4194.86	5898.46	2491.26	0.422358	-1.24346	4.57444e-26	1.53792e-24	2	163308299	163314549	-	3967	Fitm2	GO:0003674;GO:0005739;GO:0005783;GO:0005789;GO:0005789;GO:0005789;GO:0007010;GO:0007010;GO:0007010;GO:0008654;GO:0010866;GO:0010890;GO:0016020;GO:0016021;GO:0017129;GO:0019915;GO:0019915;GO:0019992;GO:0022604;GO:0022604;GO:0022604;GO:0030176;GO:0030176;GO:0030730;GO:0034389;GO:0034389;GO:0034389;GO:0035356;GO:0036115;GO:0036115;GO:0055088;GO:0055088;GO:0140042;GO:0140042;	-	-	I	0UIB7;1B38Y;12RRW;18SRW;0DGHN;1CR7D;09V9B;KOG3750;0V68M	fat storage-inducing transmembrane protein 2 [Source:MGI Symbol;Acc:MGI:2444508]	228859	P59266
ENSMUSG00000004655	6551.85	10110.9	2992.8	0.295998	-1.75634	4.57791e-26	1.53792e-24	6	55313417	55325540	+	2627	Aqp1	GO:0003094;GO:0003097;GO:0003097;GO:0005223;GO:0005223;GO:0005267;GO:0005267;GO:0005372;GO:0005634;GO:0005634;GO:0005737;GO:0005737;GO:0005886;GO:0005886;GO:0005886;GO:0005887;GO:0005901;GO:0005903;GO:0005903;GO:0005903;GO:0006813;GO:0006833;GO:0006833;GO:0006833;GO:0006884;GO:0006884;GO:0006972;GO:0006972;GO:0008519;GO:0008519;GO:0008519;GO:0009725;GO:0009925;GO:0009925;GO:0009925;GO:0009992;GO:…	K09864	-	P;G	KOG0223;1CTZF;18V1Z;0UREU;1B3IW;0DJ7J;09XV3;0V8SR;13561	aquaporin 1 [Source:MGI Symbol;Acc:MGI:103201]	11826	Q02013
ENSMUSG00000002688	266.951	413.829	120.072	0.290149	-1.78513	4.83892e-26	1.62254e-24	12	50388014	50695881	-	3653	Prkd1	GO:0000166;GO:0000421;GO:0001525;GO:0001938;GO:0002376;GO:0004672;GO:0004674;GO:0004674;GO:0004674;GO:0004674;GO:0004697;GO:0004697;GO:0004698;GO:0005515;GO:0005524;GO:0005524;GO:0005634;GO:0005737;GO:0005737;GO:0005794;GO:0005794;GO:0005802;GO:0005802;GO:0005829;GO:0005829;GO:0005829;GO:0005886;GO:0005886;GO:0005886;GO:0005911;GO:0005938;GO:0006468;GO:0006468;GO:0006468;GO:0006915;GO:0006954;GO:…	K06070	EC:2.7.11.13	T	KOG4236;09TWT;12T70;1CPWU;1945I;0UGDH;1B0G5;0V4VW;0DF79	protein kinase D1 [Source:MGI Symbol;Acc:MGI:99879]	18760	Q62101
ENSMUSG00000021779	1007.81	1454.16	561.461	0.386108	-1.37292	6.11063e-26	2.03745e-24	14	4431611	4809435	-	7398	Thrb	GO:0000122;GO:0000122;GO:0000978;GO:0001225;GO:0001225;GO:0002154;GO:0003677;GO:0003677;GO:0003682;GO:0003690;GO:0003700;GO:0003700;GO:0004879;GO:0004879;GO:0004879;GO:0004879;GO:0004879;GO:0005515;GO:0005515;GO:0005634;GO:0005634;GO:0006355;GO:0006355;GO:0006357;GO:0007605;GO:0007621;GO:0008016;GO:0008050;GO:0008270;GO:0008284;GO:0009755;GO:0009887;GO:0016604;GO:0016604;GO:0019216;GO:0019899;GO:…	K08362	-	K	12PZ1;1ASF5;0V7I0;0DHUR;0UK4X;18Y1T;1CSJE;KOG3575;09WJG	thyroid hormone receptor beta [Source:MGI Symbol;Acc:MGI:98743]	21834	P37242;Q3UZT5
ENSMUSG00000030317	1532.83	2541.85	523.811	0.206074	-2.27876	6.91244e-26	2.30048e-24	6	115218853	115229166	-	5894	Timp4	GO:0002020;GO:0004857;GO:0005576;GO:0005615;GO:0005615;GO:0005615;GO:0007219;GO:0007417;GO:0008191;GO:0008191;GO:0008191;GO:0008270;GO:0009725;GO:0009725;GO:0010033;GO:0010466;GO:0010951;GO:0010951;GO:0030017;GO:0030017;GO:0030414;GO:0031012;GO:0032496;GO:0034097;GO:0034097;GO:0042493;GO:0042698;GO:0043434;GO:0046872;GO:0051045;GO:0004857;GO:0005576;GO:0008191;GO:0008191;GO:0010466;GO:0010951;GO:…	K22584	-	O;W	195I2;1CQHZ;0DFUJ;12UEK;0A264;1ASYA;0VD1N;0UHAP;KOG4745	tissue inhibitor of metalloproteinase 4 [Source:MGI Symbol;Acc:MGI:109125]	110595	Q9JHB3;Q3USH7
ENSMUSG00000024948	1270.75	1954.51	586.981	0.300321	-1.73542	8.20028e-26	2.71387e-24	19	6391165	6405645	+	6654	Map4k2	GO:0004672;GO:0005524;GO:0006468;GO:0000139;GO:0000166;GO:0000185;GO:0002376;GO:0004672;GO:0004674;GO:0004674;GO:0004674;GO:0005524;GO:0005524;GO:0005524;GO:0005524;GO:0005737;GO:0005794;GO:0005886;GO:0006468;GO:0006468;GO:0006468;GO:0006468;GO:0006903;GO:0007257;GO:0007257;GO:0008349;GO:0008349;GO:0016020;GO:0016301;GO:0016310;GO:0016323;GO:0016740;GO:0031435;GO:0031435;GO:0035556;GO:0035556;GO:…	K04414	EC:2.7.11.1	T	1CRQQ;09VRT;1B4S2;0UFF7;0DH0D;12SCG;18Y10;KOG0576;0V6QQ	mitogen-activated protein kinase kinase kinase kinase 2 [Source:MGI Symbol;Acc:MGI:1346883]	26412	Q61161
ENSMUSG00000044921	343.667	521.695	165.638	0.317501	-1.65517	1.08144e-25	3.56574e-24	10	102348083	102385597	+	7326	Rassf9	GO:0005768;GO:0005768;GO:0005768;GO:0005829;GO:0005829;GO:0005829;GO:0005829;GO:0007165;GO:0012510;GO:0012510;GO:0012510;GO:0012510;GO:0016197;GO:0019899;GO:0019904;GO:0046907;GO:0046907;GO:0055037;GO:0055037;GO:0007165;GO:0016197;	K09856	-	W;U	0V4XR;0DF8W;0UNSB;1AWMM;13JQI;KOG1574;1CPYH;09TYU;191JG	Ras association (RalGDS/AF-6) domain family (N- terminal) member 9 [Source:MGI Symbol;Acc:MGI:2384307]	237504	Q8K342
ENSMUSG00000046470	196.73	311.828	81.6317	0.261785	-1.93355	1.17671e-25	3.87271e-24	2	181311629	181313433	-	1620	Sox18	GO:0000122;GO:0000122;GO:0000785;GO:0000785;GO:0000785;GO:0000976;GO:0000976;GO:0000978;GO:0000978;GO:0000978;GO:0000981;GO:0000981;GO:0001228;GO:0001228;GO:0001525;GO:0001525;GO:0001525;GO:0001568;GO:0001570;GO:0001570;GO:0001701;GO:0001942;GO:0001944;GO:0001945;GO:0001946;GO:0001946;GO:0001946;GO:0003677;GO:0003677;GO:0003700;GO:0005515;GO:0005515;GO:0005634;GO:0005634;GO:0005634;GO:0005667;GO:…	K09270	-	K	0IPYV;1BAYM;0E878;13CW1;0WGU0;0V334;0B4BB;1976D;1DF62	SRY (sex determining region Y)-box 18 [Source:MGI Symbol;Acc:MGI:103559]	20672	P43680
ENSMUSG00000043065	161.994	262.108	61.8803	0.236087	-2.08261	1.35381e-25	4.43914e-24	16	44167484	44208860	+	5416	Spice1	GO:0003674;GO:0005737;GO:0005813;GO:0005813;GO:0005814;GO:0005814;GO:0005814;GO:0005819;GO:0005819;GO:0005819;GO:0005856;GO:0007049;GO:0046599;GO:0046599;GO:0046599;GO:0051301;GO:0051310;GO:0051310;GO:0090307;GO:0090307;GO:0090307;GO:0090307;	K16490	-	Z	0DR8G;1AZ0H;1CPGM;18ZNN;13I77;0VEGJ;0IJW0;0A3MK;0UPDQ	spindle and centriole associated protein 1 [Source:MGI Symbol;Acc:MGI:1196252]	212514	Q8C804
ENSMUSG00000032377	356.167	577.843	134.491	0.232746	-2.10317	1.39169e-25	4.54997e-24	9	92339426	92374509	+	3590	Plscr4	GO:0005886;GO:0005886;GO:0005886;GO:0016020;GO:0016021;GO:0017121;GO:0017121;GO:0017128;GO:0017128;GO:0019899;GO:0019899;GO:0042609;GO:0042609;GO:0071222;	-	-	M	09WNV;1CSP3;13N4Y;0V7ME;1B27S;KOG0621;0DHYI;0UI9Q;18Y1F	phospholipid scramblase 4 [Source:MGI Symbol;Acc:MGI:2143267]	235527	P58196;Q8BV91
ENSMUSG00000027086	695.278	1014.63	375.927	0.370506	-1.43243	1.47072e-25	4.77849e-24	2	69517159	69543860	-	5853	Fastkd1	GO:0000959;GO:0000959;GO:0000959;GO:0005739;GO:0005739;GO:0005739;GO:0044528;GO:0044528;GO:0044528;GO:0044528;GO:0000959;GO:0000959;GO:0005739;GO:0005739;GO:0044528;GO:0044528;GO:0044528;	-	-	T;G	1AU82;0IHTE;0DGU3;09VJH;0V6IN;18YZZ;1CRI5;135GX;0UIQM	FAST kinase domains 1 [Source:MGI Symbol;Acc:MGI:2444596]	320720	Q6DI86
ENSMUSG00000030386	507.411	752.041	262.781	0.349424	-1.51695	1.51843e-25	4.9042e-24	7	12212220	12230162	+	7680	Zfp606	GO:0000978;GO:0001228;GO:0005634;GO:0005654;GO:0006355;GO:0006357;GO:0045944;GO:0046872;GO:0000978;GO:0001228;GO:0005634;GO:0005654;GO:0006357;GO:0045944;GO:0000978;GO:0001228;GO:0005634;GO:0005654;GO:0006357;GO:0045944;	-	-	K	18VIK;0UU3T;0VE8A;0DP1G;0A3DE;1D056;KOG1721;13NV1;1B1RQ	zinc finger protein 606 [Source:MGI Symbol;Acc:MGI:1914620]	67370	Q2TAX9
ENSMUSG00000042529	648.324	987.872	308.777	0.312568	-1.67776	1.52043e-25	4.9042e-24	11	60913390	60961957	+	2750	Kcnj12	GO:0005242;GO:0005242;GO:0005242;GO:0005242;GO:0005244;GO:0005886;GO:0005886;GO:0006811;GO:0006813;GO:0006813;GO:0006813;GO:0016020;GO:0016020;GO:0016021;GO:0016021;GO:0030165;GO:0030315;GO:0030425;GO:0031224;GO:0031224;GO:0034765;GO:0034765;GO:0043025;GO:0051289;GO:0051289;GO:1990573;GO:0005242;GO:0005244;GO:0005886;GO:0006811;GO:0006813;GO:0006813;GO:0016020;GO:0016020;GO:0016021;GO:0016021;GO:…	K05005	-	P	0DM9U;12P9R;191TC;1B1H0;0UK9G;09TF4;1D0Q8;KOG3827;0V8SK	potassium inwardly-rectifying channel, subfamily J, member 12 [Source:MGI Symbol;Acc:MGI:108495]	16515	P52187
ENSMUSG00000031129	103.236	175.814	30.6581	0.174378	-2.51971	1.8391e-25	5.91069e-24	9	94551962	95112498	+	5679	Slc9a9	GO:0005768;GO:0005886;GO:0006811;GO:0006812;GO:0006814;GO:0006814;GO:0006885;GO:0015297;GO:0015299;GO:0015385;GO:0015385;GO:0015386;GO:0016020;GO:0016021;GO:0016021;GO:0031902;GO:0051453;GO:0055037;GO:0055037;GO:0055037;GO:0055085;GO:0071805;GO:0098656;GO:0098719;GO:1902600;	K14725	-	P	1B1WM;09V6X;0URVE;0VA1J;KOG1965;12QN3;0DGUJ;1903F;1CUGT	solute carrier family 9 (sodium/hydrogen exchanger), member 9 [Source:MGI Symbol;Acc:MGI:2679732]	331004	Q8BZ00
ENSMUSG00000068794	73.8219	132.165	15.4788	0.117117	-3.09398	2.04174e-25	6.55013e-24	6	7997808	8192617	-	4904	Col28a1	GO:0004867;GO:0004867;GO:0005201;GO:0005576;GO:0005581;GO:0005604;GO:0005604;GO:0005615;GO:0007155;GO:0010466;GO:0010951;GO:0030020;GO:0030198;GO:0030414;GO:0031012;GO:0062023;	K23619	-	T;W	0V16V;KOG1217;0WCT4;0E5S1;0B0AF;1DCRT;KOG3544;14TG5;1BA26;196TD	collagen, type XXVIII, alpha 1 [Source:MGI Symbol;Acc:MGI:2685312]	213945	Q2UY11
ENSMUSG00000002799	537.372	806.882	267.863	0.331973	-1.59086	3.6177e-25	1.15436e-23	12	112871439	112893396	-	6965	Jag2	GO:0001501;GO:0001701;GO:0001709;GO:0003016;GO:0005112;GO:0005112;GO:0005112;GO:0005112;GO:0005112;GO:0005509;GO:0005515;GO:0005886;GO:0005887;GO:0007154;GO:0007219;GO:0007219;GO:0007275;GO:0007275;GO:0007283;GO:0007283;GO:0007605;GO:0008083;GO:0008083;GO:0008083;GO:0009912;GO:0016020;GO:0016020;GO:0016020;GO:0016021;GO:0016021;GO:0016331;GO:0030154;GO:0030154;GO:0030155;GO:0030217;GO:0030217;GO:…	K21635	-	T	1CTAH;192F8;0V4PR;KOG1217;0DF5Z;0UGBV;09TVI;12NZS;1B3N7	jagged 2 [Source:MGI Symbol;Acc:MGI:1098270]	16450	Q9QYE5
ENSMUSG00000033871	415.214	664.775	165.652	0.249186	-2.00471	4.15917e-25	1.32239e-23	18	61431207	61533502	-	3990	Ppargc1b	GO:0001503;GO:0003676;GO:0003712;GO:0003712;GO:0003723;GO:0005515;GO:0005515;GO:0005634;GO:0005634;GO:0005634;GO:0005654;GO:0005654;GO:0005739;GO:0006355;GO:0006355;GO:0006390;GO:0007015;GO:0008134;GO:0008134;GO:0010694;GO:0016592;GO:0030331;GO:0030331;GO:0030374;GO:0030374;GO:0030374;GO:0030520;GO:0030520;GO:0034614;GO:0042327;GO:0045672;GO:0045780;GO:0045892;GO:0045893;GO:0045944;GO:0045944;GO:…	K17962	-	K	13MSU;18W2G;0IIJJ;0VE30;1CZZX;1AZ1A;0A38A;0UMMB;0DQVV	peroxisome proliferative activated receptor, gamma, coactivator 1 beta [Source:MGI Symbol;Acc:MGI:2444934]	170826	Q8VHJ7
ENSMUSG00000021286	494.142	729.196	259.088	0.355306	-1.49287	7.68341e-25	2.4085e-23	12	111780604	111798626	+	1919	Zfyve21	GO:0003674;GO:0005575;GO:0005768;GO:0005925;GO:0008150;GO:0030054;GO:0031410;GO:0046872;GO:0046872;GO:0046872;GO:0046872;GO:0046872;GO:0046872;GO:0046872;GO:0046872;GO:0046872;GO:0046872;	K24779	-	S	1CSAK;1AWID;0INA3;18V40;13IC1;0V796;09WAW;0UQYR;0DHK8	zinc finger, FYVE domain containing 21 [Source:MGI Symbol;Acc:MGI:1915770]	68520	Q8VCM3
ENSMUSG00000031286	269.096	413.321	124.871	0.302116	-1.72683	1.11715e-24	3.47135e-23	3	85777156	85794823	-	2732	Glt28d2	GO:0004577;GO:0006488;GO:0016740;GO:0016758;	K07432	EC:2.4.1.141	G;E	0VETR;KOG3349;13PZD;0DRII;1D0RA;0UU0H;18ZIM;1B51Q;0A6P5	glycosyltransferase 28 domain containing 2 [Source:MGI Symbol;Acc:MGI:2443773]	320302	Q8BML3
ENSMUSG00000040485	71.6896	141.718	1.66133	0.0117228	-6.41454	1.34531e-24	4.16578e-23	1	167273238	167294349	-	1143	Lrrc52	GO:0005249;GO:0005249;GO:0005249;GO:0005267;GO:0005886;GO:0006811;GO:0006813;GO:0008076;GO:0008076;GO:0008076;GO:0016020;GO:0016021;GO:0022414;GO:0044325;GO:0044325;GO:0044325;GO:0071805;GO:0071805;GO:0099104;GO:0099104;GO:0099104;GO:1903818;GO:1903818;	-	-	T	KOG0619;13KDZ;1B1D8;0USY8;1CZ2A;0A2EG;0VDA2;18VDW;0DQ1J	leucine rich repeat containing 52 [Source:MGI Symbol;Acc:MGI:1924118]	240899	Q5M8M9
ENSMUSG00000026610	965.493	1384.82	546.164	0.394393	-1.34229	1.40695e-24	4.34154e-23	1	187340988	187947082	+	6208	Esrrg	GO:0000785;GO:0000977;GO:0000978;GO:0001228;GO:0003677;GO:0003677;GO:0003700;GO:0003707;GO:0004879;GO:0004879;GO:0004879;GO:0005496;GO:0005515;GO:0005515;GO:0005516;GO:0005634;GO:0005634;GO:0006355;GO:0006355;GO:0006355;GO:0006357;GO:0007275;GO:0008270;GO:0042802;GO:0043401;GO:0043565;GO:0045893;GO:0045944;GO:0046872;GO:0048384;GO:0120162;GO:1990837;GO:0000785;GO:0000977;GO:0000978;GO:0001228;GO:…	K08554	-	K	09U3G;12NI1;1CQKE;0V52K;0UIP3;1B2PM;KOG3575;0DFX2;18T7J	estrogen-related receptor gamma [Source:MGI Symbol;Acc:MGI:1347056]	26381	P62509
ENSMUSG00000032878	714.674	1102.26	327.088	0.296742	-1.75272	1.72943e-24	5.30906e-23	11	28335685	28534324	-	6971	Ccdc85a	GO:0003674;GO:0005912;GO:0005912;GO:0008150;GO:0030054;GO:0003674;GO:0005912;GO:0005912;GO:0008150;GO:0030054;GO:0003674;GO:0005912;GO:0005912;GO:0008150;GO:0030054;GO:0005912;GO:0005912;GO:0005912;GO:0005912;	-	-	S	13N4D;0DHBR;09W2Q;KOG3819;1CS1X;0UJF9;1B2MC;0V70Z;1928U	coiled-coil domain containing 85A [Source:MGI Symbol;Acc:MGI:2445069]	216613	Q5SP85
ENSMUSG00000055485	912.171	1309.04	515.301	0.393648	-1.34502	1.9001e-24	5.82293e-23	2	156857719	156921174	-	7984	Soga1	GO:0005615;GO:0005615;GO:0010506;	-	-	S	KOG4787;13KG2;0VA5R;1CVJ2;0DK21;1AX5T;0UPQU;09Z8E;1907F	suppressor of glucose, autophagy associated 1 [Source:MGI Symbol;Acc:MGI:2444575]	320706	A2ACV6
ENSMUSG00000047511	31.2239	61.2719	1.17588	0.0191912	-5.70341	1.9804e-24	6.0586e-23	11	49000809	49005701	-	4247	Olfr1396	GO:0004930;GO:0004930;GO:0004984;GO:0004984;GO:0005886;GO:0007165;GO:0007186;GO:0007186;GO:0007186;GO:0007608;GO:0007608;GO:0016020;GO:0016021;GO:0016021;GO:0016021;GO:0050896;GO:0050911;GO:0004930;GO:0004930;GO:0004984;GO:0004984;GO:0005886;GO:0007165;GO:0007186;GO:0007186;GO:0007186;GO:0007608;GO:0007608;GO:0016020;GO:0016021;GO:0016021;GO:0016021;GO:0050896;GO:0050911;GO:0004930;GO:0004930;GO:…	K04257	-	T	13NSQ;0A1JS;0VCFD;1CT4I;0DP7S;18XSY;0USKG;0IJNK;1B0XC	olfactory receptor 1396 [Source:MGI Symbol;Acc:MGI:3031230]	258334	Q7TQS8;Q8VEY7
ENSMUSG00000042429	478.894	705.094	252.693	0.358383	-1.48043	2.93292e-24	8.91138e-23	1	134126961	134163169	-	5785	Adora1	GO:0000186;GO:0001609;GO:0001609;GO:0001659;GO:0001664;GO:0001666;GO:0001883;GO:0001973;GO:0002087;GO:0002674;GO:0002686;GO:0002793;GO:0003084;GO:0003085;GO:0003093;GO:0004930;GO:0004930;GO:0005515;GO:0005783;GO:0005886;GO:0005886;GO:0006612;GO:0007165;GO:0007186;GO:0007186;GO:0007186;GO:0007193;GO:0008285;GO:0012505;GO:0014050;GO:0014069;GO:0016020;GO:0016021;GO:0016021;GO:0016042;GO:0016323;GO:…	K04265	-	T	KOG3656;1CWVD;12NPJ;0A0CG;18VQ7;1B0EM;0DIGQ;0URKR;0VB8K	adenosine A1 receptor [Source:MGI Symbol;Acc:MGI:99401]	11539	Q60612
ENSMUSG00000031217	446.315	681.405	211.225	0.309985	-1.68973	3.44724e-24	1.03855e-22	X	98179736	98192597	+	3452	Efnb1	GO:0001755;GO:0005515;GO:0005515;GO:0005634;GO:0005634;GO:0005737;GO:0005886;GO:0005886;GO:0005886;GO:0005886;GO:0005886;GO:0007275;GO:0007399;GO:0007399;GO:0007411;GO:0007411;GO:0009880;GO:0016020;GO:0016020;GO:0016021;GO:0030154;GO:0031295;GO:0042102;GO:0045121;GO:0045121;GO:0045202;GO:0046875;GO:0046875;GO:0046875;GO:0048013;GO:0048013;GO:0098978;GO:0099054;GO:0099056;	K05463	-	T	18YE5;1CUIW;0DJRS;0UNJ6;0VBFE;KOG3858;13IGT;0A0J4;1AY2F	ephrin B1 [Source:MGI Symbol;Acc:MGI:102708]	13641	P52795;Q544L9
ENSMUSG00000038195	460.628	693.747	227.51	0.327943	-1.60848	3.59861e-24	1.08232e-22	11	75400920	75403994	+	1583	Rilp	GO:0005515;GO:0005737;GO:0005739;GO:0005764;GO:0005764;GO:0005764;GO:0005764;GO:0005765;GO:0005768;GO:0005770;GO:0005770;GO:0005829;GO:0008333;GO:0008333;GO:0010008;GO:0010796;GO:0010796;GO:0015031;GO:0016020;GO:0030670;GO:0031267;GO:0031267;GO:0031410;GO:0031902;GO:0032509;GO:0032509;GO:0032991;GO:0036064;GO:0042177;GO:0042177;GO:0045022;GO:0045022;GO:0045022;GO:0045732;GO:0045732;GO:0046983;GO:…	K13883	-	Z;U	0UJGH;0IH32;0VBVC;1B76N;194E0;0A0YY;0DM36;12T8Z;1CXHB	Rab interacting lysosomal protein [Source:MGI Symbol;Acc:MGI:2144271]	280408	Q5ND29;Q14AQ2
ENSMUSG00000031016	461.783	681.786	241.779	0.354626	-1.49563	4.80214e-24	1.43943e-22	7	109721253	109742493	+	3419	Wee1	GO:0000166;GO:0000226;GO:0000278;GO:0000287;GO:0004672;GO:0004672;GO:0004672;GO:0004713;GO:0004713;GO:0004715;GO:0004715;GO:0005515;GO:0005524;GO:0005524;GO:0005634;GO:0005634;GO:0005634;GO:0005654;GO:0005730;GO:0005730;GO:0005737;GO:0006468;GO:0006468;GO:0007049;GO:0016301;GO:0016310;GO:0016740;GO:0018108;GO:0030010;GO:0046872;GO:0048812;GO:0051301;	K06632	EC:2.7.11.1	D	0DFPD;0UH2W;KOG0601;12QNR;1CQCW;09TFC;0V4EF;18YS9;1AWNC	WEE 1 homolog 1 (S. pombe) [Source:MGI Symbol;Acc:MGI:103075]	22390	P47810
ENSMUSG00000074064	1966.49	2759.37	1173.61	0.42532	-1.23338	5.3906e-24	1.6104e-22	8	120121617	120137841	+	2968	Mlycd	GO:0002931;GO:0002931;GO:0002931;GO:0005515;GO:0005737;GO:0005737;GO:0005737;GO:0005737;GO:0005739;GO:0005739;GO:0005739;GO:0005739;GO:0005759;GO:0005759;GO:0005759;GO:0005759;GO:0005777;GO:0005777;GO:0005777;GO:0005777;GO:0005782;GO:0005782;GO:0005782;GO:0005782;GO:0005829;GO:0005829;GO:0006085;GO:0006085;GO:0006085;GO:0006085;GO:0006085;GO:0006629;GO:0006631;GO:0006633;GO:0006633;GO:0006633;GO:…	K01578	EC:4.1.1.9	C;G	1D07J;0A1WX;0DM5H;KOG3018;0UHWF;194NB;0VCSF;1B3Z5;12QJ2	malonyl-CoA decarboxylase [Source:MGI Symbol;Acc:MGI:1928485]	56690	Q99J39
ENSMUSG00000031788	1111.51	1577.27	645.756	0.409413	-1.28837	6.91903e-24	2.05665e-22	8	95826456	95929440	-	5298	Kifc3	GO:0000166;GO:0003777;GO:0005524;GO:0005524;GO:0005737;GO:0005794;GO:0005813;GO:0005813;GO:0005815;GO:0005856;GO:0005871;GO:0005874;GO:0005912;GO:0005915;GO:0005915;GO:0007017;GO:0007018;GO:0007030;GO:0008017;GO:0008569;GO:0008569;GO:0016020;GO:0030054;GO:0030659;GO:0031410;GO:0042802;GO:0045218;GO:0045218;GO:0090136;GO:0090136;GO:0000166;GO:0003777;GO:0005524;GO:0005524;GO:0005737;GO:0005794;GO:…	K10406	-	Z	1AU11;0DKMF;1CVFX;12RQ8;0UIGU;KOG0239;09Z5E;18X8I;0VA2M	kinesin family member C3 [Source:MGI Symbol;Acc:MGI:109202]	16582	O35231
ENSMUSG00000029648	4376.88	6306.34	2447.42	0.388089	-1.36554	1.07503e-23	3.14301e-22	5	147498414	147662821	-	13504	Flt1	GO:0001525;GO:0002548;GO:0004672;GO:0004713;GO:0004713;GO:0004714;GO:0004714;GO:0005021;GO:0005021;GO:0005524;GO:0005886;GO:0005886;GO:0005887;GO:0005887;GO:0006468;GO:0007169;GO:0007275;GO:0010863;GO:0014068;GO:0015629;GO:0016020;GO:0016021;GO:0016477;GO:0018108;GO:0019838;GO:0030335;GO:0035924;GO:0036323;GO:0036332;GO:0038084;GO:0043235;GO:0043406;GO:0043410;GO:0043552;GO:0045766;GO:0046777;GO:…	K05096	EC:2.7.10.1	T	0V51R;195GJ;1B1CE;09U2S;KOG0200;0UJQK;1CS8G;0DFCG;12TBY	FMS-like tyrosine kinase 1 [Source:MGI Symbol;Acc:MGI:95558]	14254	P35969;A0A0R4J0A4
ENSMUSG00000025934	246.857	410.55	83.1639	0.202567	-2.30353	1.38591e-23	4.02546e-22	1	21310813	21335885	+	4344	Gsta3	GO:0001657;GO:0004364;GO:0004364;GO:0004364;GO:0004364;GO:0005737;GO:0005829;GO:0005829;GO:0006749;GO:0006749;GO:0006749;GO:0006805;GO:0016740;GO:0046223;GO:0001657;GO:0004364;GO:0004364;GO:0004364;GO:0004364;GO:0005737;GO:0005829;GO:0005829;GO:0006749;GO:0006749;GO:0006749;GO:0006805;GO:0016740;GO:0046223;GO:0004364;GO:0004364;GO:0006749;GO:0016740;	K00799	EC:2.5.1.18	O	0UFYS;1310J;0DEYG;KOG1695;1AZGU;0A2JA;1CPN6;0VD1Q;194KW	glutathione S-transferase, alpha 3 [Source:MGI Symbol;Acc:MGI:95856]	14859	P30115
ENSMUSG00000030711	1509.99	2118.24	901.727	0.425695	-1.23211	1.84783e-23	5.3497e-22	7	126272037	126275604	-	1507	Sult1a1	GO:0004062;GO:0005829;GO:0006584;GO:0006805;GO:0008146;GO:0008146;GO:0008210;GO:0008217;GO:0014823;GO:0016740;GO:0017085;GO:0017144;GO:0018960;GO:0042802;GO:0050656;GO:0051384;GO:0051923;GO:0008146;GO:0016740;GO:0008146;GO:0016740;	K01014	EC:2.8.2.1	S;J	0UQ9S;1B00G;0DF5W;194BP;KOG1584;09TVG;0V4UQ;12P7D;1CPVI	sulfotransferase family 1A, phenol-preferring, member 1 [Source:MGI Symbol;Acc:MGI:102896]	20887	Q91W19
ENSMUSG00000069516	3207.53	4702.81	1712.24	0.364089	-1.45764	2.17492e-23	6.28644e-22	10	117113236	117118226	-	1316	Lyz2	GO:0000137;GO:0003796;GO:0003796;GO:0003796;GO:0003796;GO:0003824;GO:0005576;GO:0005615;GO:0005737;GO:0005788;GO:0005795;GO:0005902;GO:0008152;GO:0016787;GO:0016798;GO:0016798;GO:0019835;GO:0030140;GO:0030141;GO:0042742;GO:0042742;GO:0042802;GO:0048237;GO:0050829;GO:0050829;GO:0050830;GO:0050830;	K13915	EC:3.2.1.17	O;G	193AF;13RV2;0UV0T;1D2XF;0DTP0;0VHHB;0IXGD;0A6PC;1B5J3	lysozyme 2 [Source:MGI Symbol;Acc:MGI:96897]	17105	P08905;A0A077S2U6
ENSMUSG00000029428	304.62	458.899	150.341	0.327612	-1.60994	2.81396e-23	8.10721e-22	5	129061621	129085638	-	4586	Stx2	GO:0005198;GO:0005484;GO:0005615;GO:0005886;GO:0006886;GO:0007340;GO:0016020;GO:0016020;GO:0016021;GO:0016021;GO:0016192;GO:0016323;GO:0030027;GO:0030154;GO:0032991;GO:0034599;GO:0061025;GO:1903575;GO:0005484;GO:0006886;GO:0007340;GO:0016020;GO:0016020;GO:0016021;GO:0016021;GO:0016192;GO:0030154;GO:0061025;GO:0007340;GO:0016020;GO:0016021;GO:0016192;GO:0030154;	K08486	-	U	1ASZM;0A1HB;0UHCD;0VC6V;0DFVU;12TJV;18TPV;1CQJ6;KOG0810	syntaxin 2 [Source:MGI Symbol;Acc:MGI:108059]	13852	Q3TJ55;Q80W45
ENSMUSG00000020814	111.294	184.554	38.0344	0.206089	-2.27866	4.34548e-23	1.23596e-21	11	116693888	116718872	-	2391	Mxra7	GO:0003674;GO:0005575;GO:0008150;GO:0016020;GO:0016021;	K24401	-	S	0DW0A;1D4ZU;13UGP;0A9C5;0UWAT;0VKCP;193WE;1B6QP;0J1F3	matrix-remodelling associated 7 [Source:MGI Symbol;Acc:MGI:1914872]	67622	Q9CZH7
ENSMUSG00000044066	1414.53	1985.65	843.418	0.424757	-1.23529	4.90821e-23	1.39157e-21	11	20177037	20199429	-	5865	Cep68	GO:0005654;GO:0005654;GO:0005737;GO:0005813;GO:0005813;GO:0005813;GO:0005813;GO:0005815;GO:0005829;GO:0005829;GO:0005856;GO:0007098;GO:0007098;GO:0007098;GO:0010457;GO:0010457;GO:0019901;GO:0019901;GO:0019904;GO:0019904;GO:0030054;GO:0030054;GO:0033365;GO:0033365;GO:0034451;GO:0034451;GO:0005654;GO:0005737;GO:0005813;GO:0005813;GO:0005813;GO:0005815;GO:0005829;GO:0005856;GO:0007098;GO:0007098;GO:…	K16764	-	Z;S	13MDZ;0IIDK;0UPKU;1CVFG;0A0GB;1AZ8M;0DKM1;0VBCI;191FM	centrosomal protein 68 [Source:MGI Symbol;Acc:MGI:2667663]	216543	Q8C0D9
ENSMUSG00000035992	4908.27	6769.3	3047.25	0.450157	-1.1515	5.81367e-23	1.64045e-21	11	54329025	54409061	+	7119	Fnip1	GO:0000122;GO:0000122;GO:0000122;GO:0001932;GO:0001932;GO:0001932;GO:0001934;GO:0001934;GO:0001934;GO:0002327;GO:0002904;GO:0005085;GO:0005085;GO:0005085;GO:0005515;GO:0005515;GO:0005737;GO:0005737;GO:0005737;GO:0005737;GO:0005764;GO:0005765;GO:0005765;GO:0005765;GO:0005829;GO:0005829;GO:0005829;GO:0009267;GO:0010823;GO:0016020;GO:0019899;GO:0019899;GO:0031334;GO:0031334;GO:0031929;GO:0031929;GO:…	K20400	-	A;O;T	191YH;KOG3693;0V8T9;1B3PC;0UGI0;1CU06;09XVQ;0DJ88;12QSC	folliculin interacting protein 1 [Source:MGI Symbol;Acc:MGI:2444668]	216742	Q68FD7
ENSMUSG00000010476	263.786	401.224	126.348	0.314907	-1.667	6.22414e-23	1.74796e-21	7	136795402	136916174	-	9227	Ebf3	GO:0003677;GO:0003677;GO:0003700;GO:0005634;GO:0006355;GO:0007275;GO:0046872;GO:0046983;GO:0000785;GO:0000978;GO:0000978;GO:0000981;GO:0001228;GO:0003677;GO:0003677;GO:0003700;GO:0005515;GO:0005634;GO:0005634;GO:0006355;GO:0006357;GO:0007275;GO:0045893;GO:0045944;GO:0046872;GO:0046983;GO:0003677;GO:0003677;GO:0003700;GO:0005634;GO:0006355;GO:0007275;GO:0046872;GO:0046983;GO:0003677;GO:0003677;GO:…	K09103	-	K	KOG3836;0UHQ9;1CQSV;1AZ8S;09UTZ;12PT5;0DG3B;0V5TH;195MI	early B cell factor 3 [Source:MGI Symbol;Acc:MGI:894289]	13593	O08791;Q6NXL3;Q5DTH8
ENSMUSG00000034258	121.962	199.967	43.9581	0.219827	-2.18556	6.63193e-23	1.85081e-21	12	85793313	85860359	+	3504	Flvcr2	GO:0015232;GO:0015886;GO:0016020;GO:0016021;GO:0020037;GO:0022857;GO:0055085;	K08220	-	T;B;U	1B4QB;09WK6;12TPY;18TD0;KOG2563;1CSK7;0V7IS;0UQU1;0DHVK	feline leukemia virus subgroup C cellular receptor 2 [Source:MGI Symbol;Acc:MGI:2384974]	217721	Q91X85;A0A0R4J0E9
ENSMUSG00000031698	13537.7	18585.4	8489.99	0.45681	-1.13033	7.10778e-23	1.9805e-21	8	86050932	86112974	-	4283	Mylk3	GO:0000166;GO:0002528;GO:0002528;GO:0004672;GO:0004674;GO:0004683;GO:0004687;GO:0004687;GO:0004687;GO:0004687;GO:0004687;GO:0005524;GO:0005524;GO:0005737;GO:0005737;GO:0005737;GO:0005829;GO:0005829;GO:0006468;GO:0006468;GO:0006468;GO:0006468;GO:0015629;GO:0015629;GO:0016301;GO:0016310;GO:0016740;GO:0045214;GO:0045214;GO:0045214;GO:0045214;GO:0048769;GO:0048769;GO:0055003;GO:0055003;GO:0055003;GO:…	K00907	EC:2.7.11.18	Z;T	191X3;1AW72;KOG0032;0W1R5;0APED;0UFV8;1CXDG;14F70;0DFXJ	myosin light chain kinase 3 [Source:MGI Symbol;Acc:MGI:2443063]	213435	Q3UIZ8
ENSMUSG00000001288	313.322	471.993	154.651	0.327655	-1.60975	8.88374e-23	2.45995e-21	15	102143373	102165952	-	4261	Rarg	GO:0000122;GO:0000122;GO:0000785;GO:0000785;GO:0000977;GO:0000978;GO:0001843;GO:0002063;GO:0002068;GO:0003417;GO:0003430;GO:0003677;GO:0003677;GO:0003677;GO:0003682;GO:0003700;GO:0003700;GO:0004879;GO:0004879;GO:0004879;GO:0004879;GO:0005515;GO:0005515;GO:0005634;GO:0005634;GO:0005634;GO:0005634;GO:0005654;GO:0005654;GO:0005654;GO:0005667;GO:0005737;GO:0006355;GO:0008270;GO:0008284;GO:0008284;GO:…	K08529	-	K	1B3S3;0A2S1;0VCMW;1CUZC;18VB6;13J5G;0DK5J;KOG3575;0UIJW	retinoic acid receptor, gamma [Source:MGI Symbol;Acc:MGI:97858]	19411	P18911
ENSMUSG00000040111	1591.09	2222.97	959.211	0.431499	-1.21257	9.59878e-23	2.65382e-21	9	40204529	40442679	-	10452	Gramd1b	GO:0016020;GO:0016021;GO:0001786;GO:0005783;GO:0005789;GO:0005789;GO:0005886;GO:0005886;GO:0006869;GO:0008289;GO:0015485;GO:0015918;GO:0016020;GO:0016021;GO:0042632;GO:0070300;GO:0071397;GO:0120009;GO:0120020;GO:0140268;GO:0140268;GO:0001786;GO:0005783;GO:0005783;GO:0005789;GO:0005789;GO:0005886;GO:0005886;GO:0005886;GO:0006869;GO:0008289;GO:0015485;GO:0015918;GO:0016020;GO:0016021;GO:0042632;GO:…	-	-	S;D;P	0UGF5;0V4X4;0DF88;12P9A;1CPXV;18ZVZ;1AXUU;09TY4;KOG1032	GRAM domain containing 1B [Source:MGI Symbol;Acc:MGI:1925037]	235283	Q80TI0
ENSMUSG00000034910	974.623	1379.76	569.488	0.412745	-1.27668	1.08239e-22	2.98328e-21	9	72832927	72859463	+	7916	Pygo1	GO:0001822;GO:0001822;GO:0002244;GO:0005515;GO:0005634;GO:0005634;GO:0007286;GO:0007289;GO:0007289;GO:0016055;GO:0034504;GO:0035064;GO:0035064;GO:0045944;GO:0046872;GO:0048856;GO:0060070;	-	-	S;K	0UHUG;1CSIR;1B2CZ;0IDYF;12PYR;0DHUB;0V7HH;09WIY;18S5G	pygopus 1 [Source:MGI Symbol;Acc:MGI:1919385]	72135	Q9D0P5;Q1JPR5
ENSMUSG00000034858	4772.82	7260.97	2284.68	0.314651	-1.66817	1.28778e-22	3.53841e-21	9	74860166	74939750	+	6637	Fam214a	GO:0003674;GO:0005575;GO:0008150;GO:0003674;GO:0005575;GO:0008150;GO:0003674;GO:0005575;GO:0008150;	-	-	S;U	0UI65;18XR8;1B2GJ;0DIV1;KOG2306;12Q8Z;0V8FK;09XHJ;1CTKC	family with sequence similarity 214, member A [Source:MGI Symbol;Acc:MGI:2387648]	235493	Q69ZK7
ENSMUSG00000029438	354.312	525.855	182.769	0.347564	-1.52465	1.77208e-22	4.83182e-21	5	123481897	123513055	+	9490	Bcl7a	GO:0003674;GO:0005575;GO:0008150;GO:0003674;GO:0005575;GO:0008150;	-	-	S	13MMD;0UKJ0;1B18I;0A12Q;1CXN1;KOG4095;0DNQN;0VBYZ;192P2	B cell CLL/lymphoma 7A [Source:MGI Symbol;Acc:MGI:1924295]	77045	Q9CXE2
ENSMUSG00000027488	1174.53	1651.92	697.15	0.422025	-1.2446	2.19445e-22	5.95613e-21	2	154218233	154250019	-	3094	Snta1	GO:0005198;GO:0005856;GO:0016020;GO:0030054;GO:0002027;GO:0002027;GO:0003117;GO:0003779;GO:0005198;GO:0005515;GO:0005515;GO:0005515;GO:0005516;GO:0005737;GO:0005856;GO:0005886;GO:0007528;GO:0016010;GO:0016020;GO:0017080;GO:0017080;GO:0030054;GO:0030165;GO:0030165;GO:0031594;GO:0031594;GO:0031594;GO:0032991;GO:0032991;GO:0042383;GO:0042383;GO:0042383;GO:0042383;GO:0044325;GO:0044325;GO:0044325;GO:…	K24063	-	W	1970Z;1BANR;0WFIT;0B36T;0V2PF;0E7I5;13B0F;0IMRM;1DEIW	syntrophin, acidic 1 [Source:MGI Symbol;Acc:MGI:101772]	20648	A2AKD7;Q3UVD6
ENSMUSG00000022075	596.653	859.283	334.022	0.388721	-1.36319	2.4137e-22	6.54124e-21	14	70022439	70043085	-	10124	Rhobtb2	GO:0000166;GO:0003924;GO:0003924;GO:0005515;GO:0005525;GO:0005525;GO:0005525;GO:0005856;GO:0005886;GO:0005938;GO:0007015;GO:0007163;GO:0007264;GO:0008360;GO:0019901;GO:0030865;GO:0031410;GO:0032956;GO:0042995;GO:0043231;GO:0043652;	K07868	-	Z;S	0V6A6;09VAV;0UIDA;18VPU;12P76;1AW5Q;KOG0393;1CR96;0DGJC	Rho-related BTB domain containing 2 [Source:MGI Symbol;Acc:MGI:2180557]	246710	Q91V93
ENSMUSG00000040734	344.179	511.035	177.324	0.346989	-1.52704	2.52896e-22	6.84318e-21	7	19093674	19112458	+	3604	Ppp1r13l	GO:0000122;GO:0003215;GO:0003229;GO:0005515;GO:0005634;GO:0005737;GO:0005829;GO:0005829;GO:0006351;GO:0006357;GO:0006915;GO:0006915;GO:0008134;GO:0009791;GO:0030054;GO:0030054;GO:0031076;GO:0035264;GO:0042633;GO:0042802;GO:0042802;GO:0045171;GO:0045171;GO:0045597;GO:0045597;GO:0045597;GO:0048871;GO:0060048;	-	-	T;D;K	0DNMV;13H8D;1CXJ6;KOG0515;0UNBD;18Y0U;0A10C;1AUKP;0VBWX	protein phosphatase 1, regulatory subunit 13 like [Source:MGI Symbol;Acc:MGI:3525053]	333654	Q5I1X5;Q3TCU2
ENSMUSG00000025950	998.124	1408.4	587.844	0.417383	-1.26056	2.54486e-22	6.87575e-21	1	65197775	65225659	-	2771	Idh1	GO:0000287;GO:0000287;GO:0000287;GO:0000287;GO:0004448;GO:0004450;GO:0004450;GO:0004450;GO:0004450;GO:0004450;GO:0004450;GO:0005737;GO:0005737;GO:0005737;GO:0005739;GO:0005739;GO:0005777;GO:0005777;GO:0005777;GO:0005777;GO:0005829;GO:0005829;GO:0005829;GO:0005829;GO:0006097;GO:0006099;GO:0006102;GO:0006102;GO:0006102;GO:0006102;GO:0006102;GO:0006102;GO:0006103;GO:0006103;GO:0006103;GO:0006739;GO:…	K00031	EC:1.1.1.42	C	12N84;1CTA8;1B0HS;0DIJK;09THE;1952U;0V4GD;0UNP1;KOG1526	isocitrate dehydrogenase 1 (NADP+), soluble [Source:MGI Symbol;Acc:MGI:96413]	15926	O88844
ENSMUSG00000027544	411.598	620.298	202.899	0.327099	-1.6122	2.71846e-22	7.31151e-21	2	168318330	168443577	-	10578	Nfatc2	GO:0000122;GO:0000785;GO:0000785;GO:0000976;GO:0000976;GO:0000978;GO:0000978;GO:0000978;GO:0000981;GO:0000981;GO:0001227;GO:0001228;GO:0003677;GO:0003677;GO:0003682;GO:0003700;GO:0003700;GO:0005515;GO:0005515;GO:0005515;GO:0005634;GO:0005634;GO:0005634;GO:0005634;GO:0005654;GO:0005654;GO:0005654;GO:0005667;GO:0005667;GO:0005737;GO:0005737;GO:0005737;GO:0005829;GO:0005829;GO:0005829;GO:0005829;GO:…	K17332	-	K	0IHFR;0V7UX;09WWQ;1AWMG;0UHPX;1CSXJ;18UCR;12U00;0DI76	nuclear factor of activated T cells, cytoplasmic, calcineurin dependent 2 [Source:MGI Symbol;Acc:MGI:102463]	18019	Q60591;B5B2P6
ENSMUSG00000042810	1329.01	1860.96	797.051	0.428301	-1.2233	2.75603e-22	7.40137e-21	6	48372520	48396715	+	14064	Krba1	GO:0003674;GO:0003674;GO:0005575;GO:0005575;GO:0008150;GO:0008150;GO:0003674;GO:0003674;GO:0005575;GO:0005575;GO:0008150;GO:0008150;GO:0003674;GO:0003674;GO:0005575;GO:0005575;GO:0008150;GO:0008150;GO:0006355;	-	-	S	13NS2;1CXGJ;0IKZE;18SNP;0DNJ9;1ARVQ;0VBUB;0UITI;0A0Y0	KRAB-A domain containing 1 [Source:MGI Symbol;Acc:MGI:1925077]	77827	Q6NXZ1
ENSMUSG00000018427	671.938	962.175	381.7	0.396705	-1.33386	3.04581e-22	8.15499e-21	11	86827251	86884533	-	4847	Ypel2	GO:0003674;GO:0005575;GO:0005634;GO:0005730;GO:0008150;GO:0046872;	-	-	S;U	13RB7;0DTKJ;1D2Y1;0UV02;192S0;0A6KJ;1B5NA;KOG3399;0VHEM	yippee like 2 [Source:MGI Symbol;Acc:MGI:1925114]	77864	Q65Z95;Q0VA86
ENSMUSG00000072949	575.171	977.622	172.72	0.176673	-2.50084	3.41325e-22	9.09775e-21	12	84056264	84065145	+	3919	Acot1	GO:0001676;GO:0005737;GO:0005737;GO:0005739;GO:0005829;GO:0005829;GO:0006629;GO:0006631;GO:0006631;GO:0006637;GO:0006637;GO:0006637;GO:0010667;GO:0016290;GO:0016787;GO:0016790;GO:0047617;GO:0047617;GO:0052689;GO:0102991;	K01068	EC:3.1.2.2	I	0II3X;1CPJK;1ATZS;13HN0;18V0M;0V4IA;0UG0T;09TJB;0DEW0	acyl-CoA thioesterase 1 [Source:MGI Symbol;Acc:MGI:1349396]	26897	O55137
ENSMUSG00000072294	492.306	715.196	269.416	0.376703	-1.4085	3.42543e-22	9.11657e-21	14	100108068	100522115	-	6985	Klf12	GO:0000122;GO:0000122;GO:0000122;GO:0000785;GO:0000977;GO:0000978;GO:0000978;GO:0000978;GO:0000981;GO:0001227;GO:0001227;GO:0001227;GO:0003677;GO:0003677;GO:0003677;GO:0003700;GO:0003700;GO:0005515;GO:0005634;GO:0005654;GO:0005654;GO:0005829;GO:0005829;GO:0006355;GO:0006357;GO:0045944;GO:0046872;GO:1990837;GO:1990837;GO:0000122;GO:0000122;GO:0000785;GO:0000977;GO:0000978;GO:0000978;GO:0000981;GO:…	K09205	-	K	1AS0Q;1CY09;13KRT;18SU6;0URFT;0VCAC;0DP2B;KOG1721;0A090	Kruppel-like factor 12 [Source:MGI Symbol;Acc:MGI:1333796]	16597	O35738
ENSMUSG00000000359	68.66	119.622	17.6979	0.147949	-2.75683	3.84691e-22	1.02078e-20	2	152468871	152477118	+	2156	Rem1	GO:0000166;GO:0003924;GO:0005246;GO:0005516;GO:0005525;GO:0005525;GO:0005525;GO:0005886;GO:0007165;GO:0008150;GO:0016020;GO:1901842;	K07847	-	S;J	1CQPK;0V77K;0UMXS;12UZ0;18SZF;0DID0;09YEU;1B3R5;KOG0395	rad and gem related GTP binding protein 1 [Source:MGI Symbol;Acc:MGI:1097696]	19700	O35929
ENSMUSG00000041695	1724.45	2796.27	652.636	0.233395	-2.09915	4.01423e-22	1.06201e-20	11	110956990	110967647	+	5444	Kcnj2	GO:0005242;GO:0005242;GO:0005242;GO:0005242;GO:0005242;GO:0005244;GO:0005515;GO:0005546;GO:0005546;GO:0005790;GO:0005790;GO:0005791;GO:0005791;GO:0005794;GO:0005794;GO:0005886;GO:0005886;GO:0005886;GO:0006811;GO:0006813;GO:0006813;GO:0006813;GO:0006813;GO:0008076;GO:0008076;GO:0014704;GO:0014704;GO:0014861;GO:0014861;GO:0015693;GO:0016020;GO:0016020;GO:0016021;GO:0016021;GO:0030315;GO:0030315;GO:…	K04996	-	P	1AX71;0DM9U;12P9R;0UK9G;09TF4;1D0Q8;194KE;KOG3827;0V8SK	potassium inwardly-rectifying channel, subfamily J, member 2 [Source:MGI Symbol;Acc:MGI:104744]	16518	P35561;Q543W5
ENSMUSG00000028086	1262.64	1767.94	757.333	0.42837	-1.22307	4.49913e-22	1.18677e-20	3	84722575	84886505	+	7046	Fbxw7	GO:0001570;GO:0005515;GO:0005515;GO:0005515;GO:0005634;GO:0005634;GO:0005634;GO:0005654;GO:0005730;GO:0005737;GO:0005737;GO:0005737;GO:0005739;GO:0005783;GO:0005794;GO:0005829;GO:0006974;GO:0006974;GO:0007062;GO:0007062;GO:0007062;GO:0007219;GO:0010629;GO:0010629;GO:0010992;GO:0016021;GO:0016567;GO:0016567;GO:0016567;GO:0019005;GO:0019005;GO:0019005;GO:0030324;GO:0030332;GO:0030332;GO:0030332;GO:…	K10260	-	S;T	0DIW3;0V8GU;1CTMH;09XIP;12RDP;18WQI;0UNUP;1AYBY;KOG0274	F-box and WD-40 domain protein 7 [Source:MGI Symbol;Acc:MGI:1354695]	50754	Q8VBV4
ENSMUSG00000031431	3719.12	5201.86	2236.38	0.42992	-1.21786	4.65265e-22	1.22545e-20	X	139440277	139501408	-	4341	Tsc22d3	GO:0000122;GO:0005634;GO:0005634;GO:0005737;GO:0005737;GO:0006357;GO:0006970;GO:0043426;GO:0048642;GO:0070236;GO:0005515;GO:0005634;GO:0005634;GO:0005737;GO:0006357;GO:0006970;GO:0070236;GO:0006357;	-	-	K	0V3EF;0WHUH;1DFP2;0B57Y;0E8RZ;1BB76;0IRR1;13EBV	TSC22 domain family, member 3 [Source:MGI Symbol;Acc:MGI:1196284]	14605	Q9Z2S7
ENSMUSG00000039652	2911.29	4078.76	1743.82	0.427537	-1.22588	4.71949e-22	1.24122e-20	19	36998691	37186000	-	7414	Cpeb3	GO:0000122;GO:0003676;GO:0003723;GO:0003723;GO:0003730;GO:0003730;GO:0005634;GO:0005634;GO:0005654;GO:0005737;GO:0005737;GO:0005829;GO:0005886;GO:0006412;GO:0006417;GO:0008135;GO:0017148;GO:0030014;GO:0030425;GO:0030496;GO:0043005;GO:0045182;GO:0060213;GO:0061158;GO:0071230;GO:0098794;GO:1900153;GO:0003676;GO:0003723;GO:0003730;GO:0006417;GO:0045182;GO:0003676;GO:0003723;GO:0003730;GO:0006412;GO:…	K02602	-	J;K	12RYW;09UGD;1CQFN;194R1;1B4ZT;0DFS4;KOG0129;0V5FQ;0UH7E	cytoplasmic polyadenylation element binding protein 3 [Source:MGI Symbol;Acc:MGI:2443075]	208922	Q7TN99;A0A0R4J102
ENSMUSG00000021388	377.853	619.564	136.143	0.219739	-2.18613	5.44976e-22	1.42906e-20	13	49697919	49721041	+	2354	Aspn	GO:0005509;GO:0005509;GO:0005509;GO:0005509;GO:0005515;GO:0005518;GO:0005576;GO:0005615;GO:0030021;GO:0030282;GO:0030282;GO:0030282;GO:0030512;GO:0030512;GO:0030512;GO:0031012;GO:0031012;GO:0031012;GO:0031214;GO:0042995;GO:0062023;GO:0070171;GO:0005509;GO:0005509;GO:0005509;GO:0005515;GO:0005518;GO:0005576;GO:0005615;GO:0030021;GO:0030282;GO:0030282;GO:0030512;GO:0030512;GO:0031012;GO:0031012;GO:…	K08120	-	T	0DK46;KOG0619;1CUXX;12P1N;0V9ME;09YPQ;1AYJD;0UP0Y;18WG7	asporin [Source:MGI Symbol;Acc:MGI:1913945]	66695	Q99MQ4;A6H6K1
ENSMUSG00000021904	634.639	961.304	307.975	0.320372	-1.64218	5.51995e-22	1.44533e-20	14	30939817	30952309	+	4540	Sema3g	GO:0001755;GO:0005102;GO:0005576;GO:0005615;GO:0005887;GO:0007411;GO:0030215;GO:0030215;GO:0030335;GO:0030517;GO:0045499;GO:0048843;GO:0050919;GO:0071526;	K06840	-	T	0DF4A;13I35;0V4TB;1B3JG;18YDZ;09TU1;1CPU5;KOG3611;0UG9P	sema domain, immunoglobulin domain (Ig), short basic domain, secreted, (semaphorin) 3G [Source:MGI Symbol;Acc:MGI:3041242]	218877	Q4LFA9
ENSMUSG00000063382	954.962	1347.89	562.037	0.416976	-1.26196	5.86266e-22	1.53281e-20	9	44394122	44423193	+	7998	Bcl9l	GO:0003713;GO:0005515;GO:0005634;GO:0005634;GO:0005654;GO:0005730;GO:0008013;GO:0008013;GO:0008013;GO:0010718;GO:0022604;GO:0030512;GO:0030512;GO:0035019;GO:0035914;GO:0045944;GO:0045944;GO:0060070;GO:0060070;GO:0060070;GO:1990907;GO:1990907;GO:0003713;GO:0005515;GO:0005634;GO:0005634;GO:0005634;GO:0005654;GO:0005654;GO:0005730;GO:0005730;GO:0008013;GO:0008013;GO:0008013;GO:0008013;GO:0010718;GO:…	K22649	-	K	09TDG;13K86;1AT4R;0DEQQ;0IEDB;0V4CK;0UMDS;18U1Y;1CPEE	B cell CLL/lymphoma 9-like [Source:MGI Symbol;Acc:MGI:1933114]	80288	Q67FY2
ENSMUSG00000028795	175.539	274.8	76.2783	0.277578	-1.84904	6.11937e-22	1.59759e-20	4	129513067	129517740	-	2026	Ccdc28b	GO:0003674;GO:0005737;GO:0005813;GO:0005813;GO:0005815;GO:0005856;GO:0030030;GO:0060271;GO:0005813;GO:0060271;	-	-	Z;S	0VDN0;1B52M;0A2SD;0DQEC;0IWRD;13QST;18TTV;1CZG8;0URPB	coiled coil domain containing 28B [Source:MGI Symbol;Acc:MGI:1913514]	66264	Q8CEG5
ENSMUSG00000033590	278.71	437.746	119.674	0.273386	-1.87099	6.22107e-22	1.62176e-20	9	75139302	75212733	+	9697	Myo5c	GO:0000146;GO:0000166;GO:0003774;GO:0003774;GO:0003779;GO:0005524;GO:0005524;GO:0005737;GO:0007015;GO:0015629;GO:0016459;GO:0016459;GO:0030050;GO:0030141;GO:0030898;GO:0031982;GO:0032254;GO:0051015;GO:0051015;GO:0000146;GO:0000166;GO:0003774;GO:0003774;GO:0003779;GO:0005524;GO:0005524;GO:0005737;GO:0007015;GO:0015629;GO:0016459;GO:0016459;GO:0030050;GO:0030141;GO:0030898;GO:0031982;GO:0032254;GO:…	K10357	-	Z	1CTE0;09WK7;18WQT;12P08;1AVBK;0V7IT;0UJUK;0DIP4;KOG0161;KOG0160	myosin VC [Source:MGI Symbol;Acc:MGI:2442485]	208943	E9Q1F5
ENSMUSG00000010307	268.306	404.32	132.291	0.327195	-1.61178	7.65052e-22	1.97991e-20	7	46700349	46704525	+	1887	Tmem86a	GO:0016020;GO:0016021;GO:0016021;GO:0047408;GO:0047409;	-	-	S;J	0A03G;KOG4804;191EZ;1CXMT;13HYY;0DNQF;0VBYT;0UU8W;1B01N	transmembrane protein 86A [Source:MGI Symbol;Acc:MGI:1915143]	67893	Q9D8N3
ENSMUSG00000020811	53.2654	95.6156	10.9152	0.114157	-3.13091	8.94163e-22	2.30399e-20	11	71640746	71680473	+	4287	Wscd1	GO:0003674;GO:0005575;GO:0008146;GO:0008150;GO:0016020;GO:0016021;GO:0003674;GO:0005575;GO:0008146;GO:0008150;GO:0016020;GO:0016021;GO:0003674;GO:0005575;GO:0008146;GO:0008150;GO:0016020;GO:0016021;	-	-	O;G	12R44;18WUP;09VEE;1AVFH;KOG4157;0UJYM;0DGP8;1CRD2;0V6DK	WSC domain containing 1 [Source:MGI Symbol;Acc:MGI:2448493]	216881	Q80XH4
ENSMUSG00000026114	47.3862	86.2424	8.52997	0.098907	-3.33778	9.71789e-22	2.49318e-20	1	37253515	37302465	+	3957	Cnga3	GO:0005216;GO:0005223;GO:0005223;GO:0005737;GO:0005886;GO:0006811;GO:0006812;GO:0008022;GO:0016020;GO:0016020;GO:0016021;GO:0030425;GO:0030553;GO:0030553;GO:0031960;GO:0032026;GO:0034220;GO:0043025;GO:0043194;GO:0043204;GO:0050896;GO:0051591;GO:0055085;GO:0097386;GO:0098659;GO:1902495;GO:0000166;GO:0001750;GO:0005216;GO:0005221;GO:0005222;GO:0005223;GO:0005223;GO:0005515;GO:0005737;GO:0005886;GO:…	K04950	-	P	0DGBU;18ZY0;0UI2C;0V625;KOG0500;1ATN9;09V2I;1CR1A;12NQG	cyclic nucleotide gated channel alpha 3 [Source:MGI Symbol;Acc:MGI:1341818]	12790	Q9JJZ8
ENSMUSG00000042680	549.531	791.973	307.09	0.387753	-1.36679	9.83198e-22	2.51883e-20	18	21260258	21433195	-	6233	Garem1	GO:0005575;GO:0007173;GO:0007173;GO:0007173;GO:0007173;GO:0008284;GO:0008284;GO:0008284;GO:0051781;GO:0070064;GO:0070064;GO:0070064;GO:0070064;GO:0070374;GO:0070374;GO:0070374;GO:0071364;GO:0071364;GO:0071364;GO:0071364;GO:0005575;GO:0007173;GO:0007173;GO:0007173;GO:0008284;GO:0008284;GO:0051781;GO:0070064;GO:0070064;GO:0070064;GO:0070374;GO:0070374;GO:0071364;GO:0071364;GO:0071364;	-	-	S;T	0DNW6;192AM;0USH8;0II0U;1CXTM;0VC44;1B2M4;0A18E;12VKE	GRB2 associated regulator of MAPK1 subtype 1 [Source:MGI Symbol;Acc:MGI:2685790]	381126	Q3UFT3
ENSMUSG00000001739	118.925	193.856	43.9928	0.226935	-2.13965	9.85086e-22	2.52004e-20	5	136995470	137004712	+	2124	Cldn15	GO:0005198;GO:0005886;GO:0005886;GO:0005923;GO:0005923;GO:0005923;GO:0006811;GO:0007155;GO:0016020;GO:0016021;GO:0016021;GO:0016328;GO:0016338;GO:0030054;GO:0042802;GO:0070830;GO:0005198;GO:0005886;GO:0005886;GO:0005923;GO:0005923;GO:0005923;GO:0006811;GO:0007155;GO:0016020;GO:0016021;GO:0016021;GO:0016328;GO:0016338;GO:0030054;GO:0042802;GO:0070830;	K06087	-	U	13PKR;18WBY;0UNYM;1B0BK;0VA92;0IKVT;09ZBV;1CVP6;0DKU8	claudin 15 [Source:MGI Symbol;Acc:MGI:1913103]	60363	Q9Z0S5
ENSMUSG00000073600	1928.59	2666.55	1190.63	0.446506	-1.16325	1.3753e-21	3.50319e-20	18	35783404	35788291	-	4888	Prob1	GO:0003674;GO:0005575;GO:0005654;GO:0008150;GO:0003674;GO:0005575;GO:0008150;	-	-	S	0VDFK;1926R;13TKQ;0URZW;0IZ44;0DQ79;0A2JM;1CYGQ;1B16X	proline rich basic protein 1 [Source:MGI Symbol;Acc:MGI:2686460]	381148	Q3UKG2;A0A087WR45
ENSMUSG00000047875	1666.95	2584.32	749.583	0.290051	-1.78562	1.47533e-21	3.74726e-20	4	150171822	150190384	+	4900	Gpr157	GO:0004888;GO:0004930;GO:0004930;GO:0005886;GO:0007165;GO:0007166;GO:0007186;GO:0007186;GO:0007275;GO:0016020;GO:0016021;GO:0016021;GO:0030154;GO:0042995;GO:0048512;GO:0051482;GO:0060019;GO:0060170;	K08467	-	T	0VDNG;0A2SX;135JQ;1AY03;0DQEX;18YYQ;0UNGN;1CZGX;0IGF4	G protein-coupled receptor 157 [Source:MGI Symbol;Acc:MGI:2442046]	269604	Q8C206;Q148S2
ENSMUSG00000042961	319.847	480.113	159.581	0.332382	-1.58909	1.58267e-21	4.00845e-20	15	7235601	7427876	-	6121	Egflam	GO:0005509;GO:0005515;GO:0005539;GO:0005576;GO:0005604;GO:0005604;GO:0005614;GO:0009887;GO:0009888;GO:0010811;GO:0019800;GO:0030054;GO:0030198;GO:0031012;GO:0042995;GO:0043083;GO:0045202;GO:0048786;GO:0005509;GO:0005515;GO:0005539;GO:0005576;GO:0005604;GO:0005604;GO:0005614;GO:0009887;GO:0009888;GO:0010811;GO:0019800;GO:0030054;GO:0030198;GO:0031012;GO:0042995;GO:0043083;GO:0045202;GO:0048786;	K24341	-	W;T	KOG0613;0E9K7;1DGF5;0WJ7W;0V3XH;KOG3509;1BBJV;0B6HB;13G7N	EGF-like, fibronectin type III and laminin G domains [Source:MGI Symbol;Acc:MGI:2146149]	268780	Q4VBE4
ENSMUSG00000061887	445.316	647.231	243.401	0.376066	-1.41094	1.60098e-21	4.04906e-20	4	106767898	106906891	+	6582	Ssbp3	GO:0002244;GO:0003677;GO:0003697;GO:0003697;GO:0003713;GO:0005515;GO:0005634;GO:0005634;GO:0005667;GO:0008284;GO:0021501;GO:0021547;GO:0030154;GO:0032991;GO:0045893;GO:0045944;GO:0045944;GO:0045944;GO:0048382;GO:0060322;GO:0060323;GO:0065003;GO:2000744;GO:0003697;GO:0005634;GO:0002244;GO:0003677;GO:0003697;GO:0003697;GO:0003713;GO:0005515;GO:0005634;GO:0005634;GO:0005667;GO:0008284;GO:0021501;GO:…	-	-	K;L	KOG4594;1CS27;0V71A;0UJFU;0DHC2;09W2Y;191Z2;12R4S;1B512	single-stranded DNA binding protein 3 [Source:MGI Symbol;Acc:MGI:1919725]	72475	Q9D032
ENSMUSG00000062098	612.534	875.176	349.893	0.399797	-1.32266	1.847e-21	4.66466e-20	2	138098485	138431212	+	5776	Btbd3	GO:0005737;GO:0005634;GO:0005737;GO:0005829;GO:0005829;GO:0007399;GO:0021987;GO:0021987;GO:0022008;GO:0042802;GO:0042802;GO:0048813;GO:0048813;	K10478	-	S	0V43G;12RM6;0UIZQ;0DJ1Z;09T4R;190W9;KOG2075;1CTTJ;1AUGQ	BTB (POZ) domain containing 3 [Source:MGI Symbol;Acc:MGI:2385155]	228662	P58545;Q8CHC1
ENSMUSG00000020747	2604.49	3581.56	1627.43	0.45439	-1.138	2.24507e-21	5.64597e-20	11	115656259	115690192	+	6189	Tmem94	GO:0003674;GO:0008150;GO:0016020;GO:0016021;GO:0016020;GO:0016021;GO:0003674;GO:0008150;GO:0016020;GO:0016021;GO:0016020;GO:0016021;	-	-	S	1CSIQ;190W4;0DHUA;0V7HG;KOG4383;12TK8;09WIX;1B3WZ;0UK3Z	transmembrane protein 94 [Source:MGI Symbol;Acc:MGI:1919197]	71947	Q7TSH8
ENSMUSG00000037692	893.431	1258.68	528.179	0.419629	-1.25282	2.42578e-21	6.06945e-20	4	132738571	132805421	+	8444	Ahdc1	GO:0003674;GO:0003677;GO:0005575;GO:0008150;GO:0003674;GO:0003677;GO:0005575;GO:0008150;GO:0003674;GO:0003677;GO:0005575;GO:0008150;GO:0003674;GO:0003677;GO:0005575;GO:0008150;	K22592	-	L	0UQG6;0DMAP;13IQW;1B07F;09ZSM;0IHGR;18ZU0;1CW5W;0VANY	AT hook, DNA binding motif, containing 1 [Source:MGI Symbol;Acc:MGI:2444218]	230793	Q6PAL7
ENSMUSG00000029710	2093.44	2887.12	1299.76	0.450194	-1.15138	2.4271e-21	6.06945e-20	5	137348371	137376931	+	4640	Ephb4	GO:0000166;GO:0001525;GO:0002042;GO:0002042;GO:0003007;GO:0004672;GO:0004713;GO:0004713;GO:0004714;GO:0004714;GO:0004714;GO:0005003;GO:0005003;GO:0005003;GO:0005005;GO:0005515;GO:0005524;GO:0005524;GO:0005886;GO:0005887;GO:0005887;GO:0005887;GO:0005887;GO:0006468;GO:0007155;GO:0007155;GO:0007169;GO:0007169;GO:0007275;GO:0007275;GO:0007411;GO:0016020;GO:0016021;GO:0016021;GO:0016301;GO:0016310;GO:…	K05113	EC:2.7.10.1	T	0DEUZ;0V4H7;1ARHD;13HBX;18YA5;0UFWT;KOG0196;1CPIQ;09TI9	Eph receptor B4 [Source:MGI Symbol;Acc:MGI:104757]	13846	P54761;Q3V1K8;Q8C7S3
ENSMUSG00000074207	404.804	619.119	190.489	0.307677	-1.70051	2.53836e-21	6.32991e-20	3	137966752	137996459	+	2233	Adh1	GO:0001523;GO:0004022;GO:0004022;GO:0004024;GO:0004745;GO:0004745;GO:0005654;GO:0005737;GO:0005739;GO:0005829;GO:0005829;GO:0005886;GO:0006068;GO:0006069;GO:0006069;GO:0008270;GO:0008270;GO:0016491;GO:0016491;GO:0032526;GO:0033574;GO:0035276;GO:0036094;GO:0042572;GO:0042572;GO:0042573;GO:0042573;GO:0042802;GO:0046186;GO:0046872;GO:0048149;GO:0048545;GO:0051287;GO:0055114;GO:0055114;	K13951	EC:1.1.1.1	Q	09V5R;0V65B;18ZJN;0DGER;12NDX;1AYKS;1CR49;KOG0022;0UICD	alcohol dehydrogenase 1 (class I) [Source:MGI Symbol;Acc:MGI:87921]	11522	P00329;Q3UKA4
ENSMUSG00000020108	1790.95	2472.02	1109.88	0.448978	-1.15528	2.59715e-21	6.46745e-20	10	59785491	59787656	-	1755	Ddit4	GO:0001666;GO:0001666;GO:0001666;GO:0001764;GO:0001764;GO:0005737;GO:0005737;GO:0005737;GO:0005737;GO:0005739;GO:0005739;GO:0005829;GO:0005829;GO:0005829;GO:0006915;GO:0006915;GO:0006915;GO:0007420;GO:0007420;GO:0009968;GO:0010801;GO:0010801;GO:0030182;GO:0030182;GO:0032006;GO:0032007;GO:0032007;GO:0032007;GO:0032984;GO:0033137;GO:0033137;GO:0042771;GO:0045820;GO:0048011;GO:0048011;GO:0051607;GO:…	K08270	-	T	0UHX7;0IIEE;12UA5;0V5YD;18UBW;0DG7Y;09UYG;1ATGU;1CQXE	DNA-damage-inducible transcript 4 [Source:MGI Symbol;Acc:MGI:1921997]	74747	Q9D3F7;B7ZNP9
ENSMUSG00000043122	688.57	1137.3	239.842	0.210887	-2.24546	2.61933e-21	6.51281e-20	12	112455882	112466361	+	3110	A530016L24Rik	GO:0016020;GO:0016021;	-	-	S	0UW3E;1B6HD;13YPK;19404;0A8V8;1D4A3;0J5MZ;0VK3U;0DVFY	RIKEN cDNA A530016L24 gene [Source:MGI Symbol;Acc:MGI:2443020]	319942	Q8BNX7;A0A0R4J0P8
ENSMUSG00000009569	2071.27	2851.99	1290.56	0.452514	-1.14397	3.11222e-21	7.69627e-20	16	13074345	13235393	+	8990	Mrtfb	GO:0003713;GO:0045844;GO:0045944;	K22525	-	K	18WXI;0IFJX;0DG5J;09UW4;0V5VV;1CQV6;136KC;0UNJZ;1B1RK	myocardin related transcription factor B [Source:MGI Symbol;Acc:MGI:3050795]	239719	P59759;Q5DTZ3
ENSMUSG00000056204	521.441	749.155	293.727	0.392078	-1.35079	3.52294e-21	8.67579e-20	8	71099085	71113038	-	5319	Pgpep1	GO:0005737;GO:0005829;GO:0005829;GO:0005829;GO:0005829;GO:0006508;GO:0006508;GO:0006508;GO:0006508;GO:0006508;GO:0008233;GO:0008233;GO:0008233;GO:0008234;GO:0016787;GO:0016920;GO:0005829;GO:0006508;GO:0006508;GO:0008233;GO:0008233;GO:0008234;GO:0016787;GO:0016920;GO:0005829;GO:0006508;GO:0006508;GO:0008233;GO:0008233;GO:0008234;GO:0016787;GO:0016920;GO:0005829;GO:0006508;GO:0006508;GO:0008233;GO:…	K01304	EC:3.4.19.3	O	12STS;0DN29;KOG4755;1CWYM;191T1;0UMPT;0A0FD;0VBBN;1AX65	pyroglutamyl-peptidase I [Source:MGI Symbol;Acc:MGI:1913772]	66522	Q9ESW8
ENSMUSG00000035172	224.738	342.405	107.07	0.3127	-1.67715	3.75527e-21	9.23517e-20	11	101053505	101062177	-	3582	Plekhh3	GO:0005856;GO:0007165;GO:0003674;GO:0005856;GO:0007165;GO:0008150;GO:0003674;GO:0005856;GO:0007165;GO:0008150;GO:0003674;GO:0005856;GO:0007165;GO:0008150;	-	-	T;N	0ITZM;0UIGJ;18VBF;0V499;13U9Q;1B2UZ;0DHV0;1CSJR;09WJR	pleckstrin homology domain containing, family H (with MyTH4 domain) member 3 [Source:MGI Symbol;Acc:MGI:2384950]	217198	Q8VCE9
ENSMUSG00000023912	271.13	406.348	135.913	0.334475	-1.58003	3.80117e-21	9.33515e-20	17	43952782	43978105	-	3935	Slc25a27	GO:0005739;GO:0005739;GO:0005739;GO:0008284;GO:0008284;GO:0009409;GO:0010917;GO:0010917;GO:0016020;GO:0016021;GO:0031966;GO:0031966;GO:0035356;GO:0035356;GO:0043025;GO:0043025;GO:0043066;GO:0043066;GO:0045177;GO:0045177;GO:0046324;GO:0046324;GO:0048839;GO:0051562;GO:0051562;GO:0070997;GO:0070997;GO:0005739;GO:0008284;GO:0009409;GO:0010917;GO:0031966;GO:0035356;GO:0043025;GO:0043066;GO:0045177;GO:…	K15112	-	C	0UI8E;18X1W;1CX9R;KOG0753;0VA32;0DNCK;12RQJ;09Z5S;1ATT4	solute carrier family 25, member 27 [Source:MGI Symbol;Acc:MGI:1921261]	74011	-
ENSMUSG00000022389	5015.26	6835.31	3195.21	0.467456	-1.0971	4.46932e-21	1.09609e-19	15	81686622	81711064	+	7867	Tef	GO:0000978;GO:0000978;GO:0000981;GO:0001228;GO:0003677;GO:0003690;GO:0003700;GO:0005515;GO:0005634;GO:0005634;GO:0005634;GO:0005634;GO:0006355;GO:0006357;GO:0006357;GO:0042802;GO:0043565;GO:0043565;GO:0044877;GO:0045944;GO:0048511;GO:1990837;GO:0003700;GO:0005634;GO:0005634;GO:0006357;GO:0043565;GO:0000978;GO:0000978;GO:0000981;GO:0001228;GO:0003677;GO:0003690;GO:0003700;GO:0005515;GO:0005634;GO:…	K09058	-	K	0DQH3;0A2V0;1ASAE;0UGIC;1CZJ9;13J52;18T0K;0VDQP;KOG3119	thyrotroph embryonic factor [Source:MGI Symbol;Acc:MGI:98663]	21685	Q9JLC6
ENSMUSG00000026825	128.128	209.249	47.0069	0.224646	-2.15427	4.50058e-21	1.10224e-19	2	32198483	32243350	-	5249	Dnm1	GO:0000166;GO:0000266;GO:0001917;GO:0002031;GO:0003374;GO:0003924;GO:0003924;GO:0005515;GO:0005515;GO:0005515;GO:0005525;GO:0005525;GO:0005654;GO:0005737;GO:0005737;GO:0005737;GO:0005794;GO:0005856;GO:0005874;GO:0005886;GO:0005886;GO:0006897;GO:0006897;GO:0006898;GO:0007032;GO:0008017;GO:0008021;GO:0008022;GO:0014069;GO:0015630;GO:0016020;GO:0016185;GO:0016185;GO:0016787;GO:0017124;GO:0019901;GO:…	K01528	EC:3.6.5.5	U	195TM;0DG5A;KOG0446;1CQUW;1B2N3;0UHSY;12NCM;09UVW;0V5VJ	dynamin 1 [Source:MGI Symbol;Acc:MGI:107384]	13429	P39053
ENSMUSG00000031145	313.306	481.13	145.481	0.302373	-1.7256	5.42693e-21	1.32547e-19	X	7523499	7534425	+	4902	Prickle3	GO:0005737;GO:0005886;GO:0007275;GO:0008150;GO:0008270;GO:0016020;GO:0030030;GO:0046872;GO:0008270;GO:0046872;	K04511	-	T	12TR2;KOG1704;0UJET;194QE;0V5GC;1CS1I;0DFSV;09UH1;1B3ZD	prickle planar cell polarity protein 3 [Source:MGI Symbol;Acc:MGI:1859635]	54630	Q80VL3;Q8BNH2
ENSMUSG00000025375	130.557	209.055	52.0585	0.249019	-2.00567	5.6016e-21	1.36625e-19	11	119898139	119937993	-	7159	Aatk	GO:0004672;GO:0004713;GO:0005524;GO:0006468;GO:0018108;GO:0004672;GO:0004713;GO:0005524;GO:0006468;GO:0018108;GO:0004672;GO:0004713;GO:0005524;GO:0006468;GO:0018108;GO:0004672;GO:0005524;GO:0006468;	K17480	EC:2.7.10.1	T	0IGQE;09T8X;18UAM;13ITK;0UIII;1B2P4;0DEK3;0V47W;1CPA0	apoptosis-associated tyrosine kinase [Source:MGI Symbol;Acc:MGI:1197518]	11302	Q80YE4;B1AZF3
ENSMUSG00000058297	1076.74	1820.07	333.412	0.183186	-2.44862	6.47938e-21	1.57603e-19	10	59942041	59971020	+	5533	Spock2	GO:0005509;GO:0005509;GO:0005509;GO:0005509;GO:0005539;GO:0005576;GO:0010811;GO:0019800;GO:0030021;GO:0030198;GO:0050840;GO:0062023;GO:1990830;GO:0005509;GO:0005576;	K08136	-	O;L	0V6AI;1CR9J;13JTW;1922A;1AW77;KOG3555;0UIDV;09VB8;0DGJP	sparc/osteonectin, cwcv and kazal-like domains proteoglycan 2 [Source:MGI Symbol;Acc:MGI:1891351]	94214	Q9ER58
ENSMUSG00000047298	294.237	436.393	152.08	0.348494	-1.52079	6.97101e-21	1.69099e-19	19	27299988	27314579	+	5108	Kcnv2	GO:0005216;GO:0005244;GO:0005249;GO:0005249;GO:0005267;GO:0005886;GO:0006811;GO:0006811;GO:0006813;GO:0006813;GO:0008076;GO:0008076;GO:0016020;GO:0016020;GO:0016021;GO:0016021;GO:0034765;GO:0051260;GO:0055085;GO:0071805;GO:0071805;	K04935	-	P	09ZM9;1CW03;KOG3713;12QAQ;18S6A;1B0G2;0DM4Y;0VAHY;0UQ8F	potassium channel, subfamily V, member 2 [Source:MGI Symbol;Acc:MGI:2670981]	240595	Q8CFS6
ENSMUSG00000023990	464.668	671.124	258.213	0.384747	-1.37802	7.13457e-21	1.72596e-19	17	48047955	48103344	+	5669	Tfeb	GO:0000976;GO:0000976;GO:0000978;GO:0000978;GO:0000981;GO:0001228;GO:0001892;GO:0002250;GO:0002376;GO:0003677;GO:0003677;GO:0003700;GO:0003700;GO:0005634;GO:0005634;GO:0005634;GO:0005667;GO:0005737;GO:0005737;GO:0005764;GO:0005765;GO:0005765;GO:0005829;GO:0005829;GO:0006355;GO:0006357;GO:0006914;GO:0006959;GO:0006959;GO:0007040;GO:0007040;GO:0009267;GO:0009267;GO:0010468;GO:0010508;GO:0010508;GO:…	K15590	-	K	0V6YD;09VZY;1B03M;0UJB7;1CRYZ;12PKT;KOG1318;0DH90	transcription factor EB [Source:MGI Symbol;Acc:MGI:103270]	21425	Q9R210;Q6P203;Q8C5F1
ENSMUSG00000033713	4872.81	6638.55	3107.08	0.468036	-1.09531	7.70192e-21	1.86069e-19	12	99156337	99529841	-	11501	Foxn3	GO:0000987;GO:0003677;GO:0003700;GO:0003700;GO:0005634;GO:0005634;GO:0006355;GO:0006355;GO:0007049;GO:0007095;GO:0008022;GO:0043565;GO:0045892;GO:0097094;GO:0000987;GO:0003677;GO:0003700;GO:0003700;GO:0005634;GO:0005634;GO:0006355;GO:0006355;GO:0007049;GO:0043565;GO:0097094;GO:0000987;GO:0003677;GO:0003700;GO:0003700;GO:0005634;GO:0005634;GO:0006355;GO:0006355;GO:0007049;GO:0043565;GO:0097094;GO:…	K09407	-	K	0UMK1;0DNUT;13MFX;18Y0T;0A172;1CXS7;1AYB3;0VBCG;KOG2294	forkhead box N3 [Source:MGI Symbol;Acc:MGI:1918625]	71375	Q499D0
ENSMUSG00000020605	270.9	405.398	136.402	0.336466	-1.57147	7.89671e-21	1.90258e-19	12	8363432	8393824	+	3004	Hs1bp3	GO:0005515;GO:0005739;GO:0005739;GO:0005783;GO:0005783;GO:0007166;GO:0030217;GO:0035091;GO:0042981;GO:0042981;GO:0035091;	K24094	-	S;T	0VFSD;1D1N6;1AV5J;0A4XJ;0IGRU;13KMX;0DSCR;0UJNI;1910A	HCLS1 binding protein 3 [Source:MGI Symbol;Acc:MGI:1913224]	58240	Q3TC93;Q8C910
ENSMUSG00000032549	328.033	483.639	172.428	0.356522	-1.48794	8.57569e-21	2.05987e-19	9	102988986	103062475	+	5031	Rab6b	GO:0003924;GO:0005525;GO:0000139;GO:0000166;GO:0003924;GO:0003924;GO:0005515;GO:0005525;GO:0005525;GO:0005793;GO:0005794;GO:0005794;GO:0005794;GO:0005794;GO:0005829;GO:0006886;GO:0006890;GO:0006891;GO:0012505;GO:0015031;GO:0016020;GO:0016192;GO:0031410;GO:0031489;GO:0031489;GO:0042147;GO:0098793;GO:0098793;	K07894	-	U	KOG0094;09Z3J;1AUQW;0VA11;12RKI;1CVD9;0UM68;0DKJ4;195MY	RAB6B, member RAS oncogene family [Source:MGI Symbol;Acc:MGI:107283]	270192	P61294;Q0PD53
ENSMUSG00000037905	584.27	832.483	336.058	0.403682	-1.30871	8.58425e-21	2.05987e-19	5	125518632	125537434	+	6571	Bri3bp	GO:0003674;GO:0005739;GO:0005739;GO:0005739;GO:0005739;GO:0005741;GO:0008150;GO:0016020;GO:0016021;GO:0005739;	-	-	U	09TX3;13CTN;1CPX3;1AS6K;0UGE5;0DF7J;0V4W7;18T0J;0IJ5B	Bri3 binding protein [Source:MGI Symbol;Acc:MGI:1924059]	76809	Q8BXV2
ENSMUSG00000011305	2250.44	3288.12	1212.76	0.36883	-1.43897	8.93174e-21	2.14037e-19	17	56418601	56424596	-	2087	Plin5	GO:0005515;GO:0005737;GO:0005739;GO:0005739;GO:0005739;GO:0005811;GO:0005811;GO:0005811;GO:0005811;GO:0005811;GO:0005811;GO:0005829;GO:0005829;GO:0006629;GO:0010867;GO:0010884;GO:0010884;GO:0010884;GO:0010890;GO:0010890;GO:0010890;GO:0010890;GO:0010897;GO:0019915;GO:0019915;GO:0019915;GO:0031999;GO:0032000;GO:0032000;GO:0032000;GO:0034389;GO:0035359;GO:0035473;GO:0035473;GO:0035473;GO:0042802;GO:…	K20255	-	S	0DNAR;1AVK2;13NUB;0URMP;0VBJI;192X5;0IM0T;1CU0U;0A0PD	perilipin 5 [Source:MGI Symbol;Acc:MGI:1914218]	66968	Q8BVZ1
ENSMUSG00000022053	278.677	415.557	141.797	0.341221	-1.55122	9.14112e-21	2.1876e-19	14	67470741	67668367	+	6928	Ebf2	GO:0000785;GO:0000978;GO:0000978;GO:0000981;GO:0001228;GO:0001709;GO:0003677;GO:0003677;GO:0003677;GO:0003682;GO:0003700;GO:0005515;GO:0005515;GO:0005634;GO:0006355;GO:0006357;GO:0007275;GO:0035563;GO:0045893;GO:0045944;GO:0045944;GO:0046872;GO:0046983;GO:0050873;GO:0060612;GO:0120162;GO:0000785;GO:0000978;GO:0000978;GO:0000981;GO:0001228;GO:0001709;GO:0003677;GO:0003677;GO:0003677;GO:0003682;GO:…	K09103	-	K	KOG3836;0UHQ9;1CQSV;09UTZ;1AX0P;195G9;12PT5;0DG3B;0V5TH	early B cell factor 2 [Source:MGI Symbol;Acc:MGI:894332]	13592	O08792
ENSMUSG00000032411	5604.36	7621.95	3586.77	0.470584	-1.08748	9.33477e-21	2.23095e-19	9	96078328	96205699	+	14029	Tfdp2	GO:0003677;GO:0003700;GO:0005634;GO:0005667;GO:0006355;GO:0051726;GO:0003677;GO:0003700;GO:0005634;GO:0005667;GO:0006355;GO:0051726;GO:0003677;GO:0003700;GO:0005634;GO:0005667;GO:0006355;GO:0051726;GO:0000977;GO:0001228;GO:0003677;GO:0003700;GO:0005634;GO:0005654;GO:0005667;GO:0006355;GO:0007507;GO:0008134;GO:0019904;GO:0045892;GO:0045944;GO:0051726;GO:0072686;GO:0090575;GO:0003677;GO:0003700;GO:…	K09392	-	K	0DGF4;09V67;0V65T;1B2KQ;1CR2N;KOG2829;18W5H;0US0M;12UDT	transcription factor Dp 2 [Source:MGI Symbol;Acc:MGI:107167]	211586	Q8BHD2;Q8C8M7
ENSMUSG00000029392	1842	2532.95	1151.04	0.454428	-1.13788	1.03699e-20	2.46511e-19	5	124631143	124669454	-	2463	Rilpl1	GO:0003382;GO:0005654;GO:0005654;GO:0005737;GO:0005737;GO:0005813;GO:0005814;GO:0005829;GO:0005829;GO:0005829;GO:0005829;GO:0005856;GO:0005886;GO:0005886;GO:0005929;GO:0015031;GO:0036064;GO:0042995;GO:0046983;GO:0060271;GO:1901214;GO:1901214;GO:1901214;GO:1903445;GO:0046983;GO:0046983;	K20173	-	T	1CX4J;13KVE;0DN7V;1AZ0M;0IRRU;0A0KH;18U0V;0VBGR;0UPDS	Rab interacting lysosomal protein-like 1 [Source:MGI Symbol;Acc:MGI:1922945]	75695	Q9JJC6
ENSMUSG00000027983	595.009	847.128	342.889	0.404766	-1.30484	1.16829e-20	2.76982e-19	3	131082090	131096876	-	5242	Cyp2u1	GO:0004497;GO:0005506;GO:0005737;GO:0005739;GO:0005743;GO:0005783;GO:0005789;GO:0006082;GO:0006805;GO:0008395;GO:0016020;GO:0016021;GO:0016491;GO:0016705;GO:0016712;GO:0016712;GO:0020037;GO:0020037;GO:0031090;GO:0042738;GO:0043231;GO:0043231;GO:0046872;GO:0052869;GO:0052869;GO:0055114;GO:0055114;GO:0055114;GO:0097267;GO:0097267;GO:0102033;GO:0004497;GO:0005506;GO:0005737;GO:0005739;GO:0005743;GO:…	K07422	EC:1.14.14.80	Q	18WKH;1CR38;12SZU;0DGDQ;1AZ9Q;KOG0156;09TUB;0UI52;0V59K	cytochrome P450, family 2, subfamily u, polypeptide 1 [Source:MGI Symbol;Acc:MGI:1918769]	71519	Q9CX98
ENSMUSG00000001240	627.642	890.234	365.051	0.410062	-1.28609	1.33341e-20	3.1571e-19	11	101136854	101150372	+	3301	Ramp2	GO:0001525;GO:0001525;GO:0001525;GO:0001525;GO:0001570;GO:0001570;GO:0001605;GO:0001605;GO:0002040;GO:0005737;GO:0005737;GO:0005737;GO:0005886;GO:0005886;GO:0005886;GO:0006816;GO:0006816;GO:0006816;GO:0006816;GO:0006886;GO:0007186;GO:0007186;GO:0007189;GO:0007189;GO:0007507;GO:0008217;GO:0008277;GO:0009986;GO:0009986;GO:0009986;GO:0009986;GO:0010628;GO:0010628;GO:0010628;GO:0015026;GO:0015026;GO:…	K08448	-	W;T	0VHRK;0DTZW;196F5;1B5G9;0UUY9;0IYPR;1D3BS;13TAY;0A6TF	receptor (calcitonin) activity modifying protein 2 [Source:MGI Symbol;Acc:MGI:1859650]	54409	Q9WUP0
ENSMUSG00000020135	114.035	185.004	43.067	0.23279	-2.1029	1.39786e-20	3.29653e-19	10	80131811	80154097	+	11281	Apc2	GO:0000226;GO:0005737;GO:0005794;GO:0005829;GO:0005874;GO:0005881;GO:0005884;GO:0008013;GO:0008013;GO:0008017;GO:0015630;GO:0016055;GO:0016055;GO:0016342;GO:0030178;GO:0030496;GO:0031258;GO:0031941;GO:0045171;GO:0048471;GO:0090090;GO:0090090;GO:0090630;GO:0098794;GO:0008013;GO:0030178;GO:0090090;GO:0008013;GO:0030178;GO:0090090;GO:0008013;GO:0030178;GO:0090090;GO:0005874;GO:0008013;GO:0008017;GO:…	K02085	-	Z;T	09UG6;138XH;0DQK6;1AVSE;1CQFH;0V5FI;KOG2122;191BZ;0UH77	APC regulator of WNT signaling pathway 2 [Source:MGI Symbol;Acc:MGI:1346052]	23805	-
ENSMUSG00000020810	456.566	689.3	223.832	0.324724	-1.62271	1.42022e-20	3.34485e-19	11	116536421	116545139	-	2331	Cygb	GO:0001666;GO:0004096;GO:0004096;GO:0004601;GO:0004601;GO:0004601;GO:0005344;GO:0005506;GO:0005737;GO:0005737;GO:0005737;GO:0006979;GO:0006979;GO:0006979;GO:0010764;GO:0010764;GO:0015671;GO:0015671;GO:0019395;GO:0019395;GO:0019825;GO:0020037;GO:0020037;GO:0020037;GO:0032966;GO:0032966;GO:0043005;GO:0043025;GO:0046872;GO:0047888;GO:0047888;GO:0098869;GO:2000490;GO:2000490;	K21894	-	C	1905X;1CX05;0UJS2;1B1XP;KOG3378;0DNQR;0A3IP;13P8A;0VF2K	cytoglobin [Source:MGI Symbol;Acc:MGI:2149481]	114886	Q9CX80;Q546K1
ENSMUSG00000035919	404.255	586.67	221.839	0.378133	-1.40303	1.6035e-20	3.75169e-19	9	22387011	22799576	+	6243	Bbs9	GO:0000242;GO:0005515;GO:0005737;GO:0005815;GO:0005856;GO:0005886;GO:0005929;GO:0005929;GO:0015031;GO:0016020;GO:0016020;GO:0016020;GO:0030030;GO:0034451;GO:0034464;GO:0034464;GO:0034464;GO:0034464;GO:0035869;GO:0036064;GO:0042995;GO:0045444;GO:0060170;GO:0060271;GO:0060271;GO:0061512;GO:0000242;GO:0005515;GO:0005737;GO:0005815;GO:0005856;GO:0005886;GO:0005929;GO:0005929;GO:0015031;GO:0016020;GO:…	K19398	-	S	0DFQE;18TQE;12S4U;0V5DX;1ASTE;KOG3679;0UH4S;09UEK;1CQE2	Bardet-Biedl syndrome 9 (human) [Source:MGI Symbol;Acc:MGI:2442833]	319845	Q811G0
ENSMUSG00000028229	801.247	1125.62	476.873	0.423653	-1.23905	1.76882e-20	4.13304e-19	4	19575162	19606932	+	1963	Rmdn1	GO:0000922;GO:0005737;GO:0005739;GO:0005819;GO:0005856;GO:0005874;GO:0005876;GO:0005876;GO:0008017;GO:0008017;GO:0008150;GO:0097431;GO:0097431;	-	-	Z;S	13MW6;0V5IE;0IKMB;0DFUW;09UJ6;1AW6A;0US0U;18SKU;1CQI9	regulator of microtubule dynamics 1 [Source:MGI Symbol;Acc:MGI:1913552]	66302	Q9DCV4
ENSMUSG00000038816	906.007	1267.49	544.522	0.429606	-1.21891	1.87062e-20	4.36519e-19	4	56810935	56865188	-	7661	Ctnnal1	GO:0005737;GO:0005829;GO:0005829;GO:0005856;GO:0005886;GO:0007155;GO:0007266;GO:0007266;GO:0007266;GO:0016020;GO:0045296;GO:0051015;GO:0005737;GO:0005856;GO:0007155;GO:0007266;GO:0045296;GO:0051015;	-	-	W	12TFJ;1CV03;0UP38;18TIG;09YRQ;0DK66;KOG3681;0V9PJ;1AYN0	catenin (cadherin associated protein), alpha-like 1 [Source:MGI Symbol;Acc:MGI:1859649]	54366	O88327
ENSMUSG00000046562	630.417	892.969	367.866	0.411958	-1.27943	1.88152e-20	4.38488e-19	5	115260609	115273034	-	4603	Unc119b	GO:0005929;GO:0005929;GO:0007399;GO:0008289;GO:0008289;GO:0008289;GO:0008289;GO:0015031;GO:0030030;GO:0035869;GO:0035869;GO:0035869;GO:0042953;GO:0042953;GO:0042953;GO:0042953;GO:0042995;GO:0060271;GO:0060271;GO:0060271;	K23539	-	T;U	12QD1;0UM72;09YUP;1B2SV;1CSD2;191DK;0DN11;KOG4037;0V864	unc-119 lipid binding chaperone B [Source:MGI Symbol;Acc:MGI:2147162]	106840	Q8C4B4
ENSMUSG00000006344	345.711	505.623	185.799	0.367464	-1.44432	2.05619e-20	4.77943e-19	10	75425174	75453034	+	5922	Ggt5	GO:0000048;GO:0000048;GO:0002951;GO:0002951;GO:0005886;GO:0005886;GO:0006412;GO:0006508;GO:0006508;GO:0006520;GO:0006631;GO:0006749;GO:0006750;GO:0006751;GO:0006751;GO:0006751;GO:0006954;GO:0006954;GO:0007283;GO:0008233;GO:0016020;GO:0016021;GO:0016740;GO:0016746;GO:0016787;GO:0018215;GO:0019370;GO:0031226;GO:0032355;GO:0032496;GO:0034612;GO:0036374;GO:0036374;GO:0036374;GO:0036374;GO:0102953;GO:…	K18592	-	E	18VHK;KOG2410;1AVIU;0DHIR;09W9G;0UQTX;1CS8Y;13J8Z;0V5K2	gamma-glutamyltransferase 5 [Source:MGI Symbol;Acc:MGI:1346063]	23887	Q9Z2A9
ENSMUSG00000020682	159.215	263.59	54.8403	0.208051	-2.26499	2.44499e-20	5.67576e-19	11	83331594	83353897	-	3874	Mmp28	GO:0004222;GO:0004222;GO:0004222;GO:0005615;GO:0005737;GO:0006508;GO:0006508;GO:0008233;GO:0008237;GO:0008237;GO:0008270;GO:0010760;GO:0016787;GO:0030198;GO:0030574;GO:0031012;GO:0046872;GO:0004222;GO:0004222;GO:0004222;GO:0005615;GO:0005737;GO:0006508;GO:0006508;GO:0008233;GO:0008237;GO:0008237;GO:0008270;GO:0010760;GO:0016787;GO:0030198;GO:0030574;GO:0031012;GO:0046872;GO:0004222;GO:0004222;GO:…	K08006	EC:3.4.24.-	O;W	KOG1565;0V8TM;13HB1;0UQE8;1CU0K;1924X;1AWGI;0DJ8P;09XW4	matrix metallopeptidase 28 (epilysin) [Source:MGI Symbol;Acc:MGI:2153062]	118453	Q8BG29;Q8CGV8
ENSMUSG00000030247	586.718	904.875	268.561	0.296794	-1.75247	2.61986e-20	6.06589e-19	6	142510563	142517340	-	2548	Kcnj8	GO:0001822;GO:0005242;GO:0005242;GO:0005244;GO:0005524;GO:0005524;GO:0005739;GO:0005739;GO:0005886;GO:0006811;GO:0006813;GO:0006813;GO:0006813;GO:0006813;GO:0007507;GO:0008282;GO:0008282;GO:0015272;GO:0015272;GO:0015272;GO:0015272;GO:0015272;GO:0016020;GO:0016020;GO:0016020;GO:0016020;GO:0016021;GO:0016021;GO:0017098;GO:0017098;GO:0019829;GO:0019829;GO:0030016;GO:0032496;GO:0034765;GO:0034765;GO:…	K05001	-	P	1AS08;0V4EK;0UFTG;1CPG9;12N7H;09TFH;0DESI;KOG3827;18ZBN	potassium inwardly-rectifying channel, subfamily J, member 8 [Source:MGI Symbol;Acc:MGI:1100508]	16523	P97794;Q3U118
ENSMUSG00000033594	75.3518	128.2	22.504	0.175539	-2.51014	2.67908e-20	6.17888e-19	8	123956540	123962972	-	3591	Spata2l	GO:0003674;GO:0005737;GO:0008150;GO:0003674;GO:0005737;GO:0008150;	K17595	-	S	13MDX;0IF8A;18YG7;0DNA0;0UGIH;1CX6T;0VBIS;0A0NN;1B3AW	spermatogenesis associated 2-like [Source:MGI Symbol;Acc:MGI:1926029]	78779	Q8BNN1;B2RTE8
ENSMUSG00000040852	240.472	384.002	96.9419	0.252452	-1.98592	2.79098e-20	6.42864e-19	17	84819323	84929566	+	8013	Plekhh2	GO:0003779;GO:0005515;GO:0005654;GO:0005654;GO:0005737;GO:0005737;GO:0005737;GO:0005829;GO:0005829;GO:0005856;GO:0005856;GO:0005886;GO:0005886;GO:0005886;GO:0016020;GO:0016604;GO:0016604;GO:0030027;GO:0030027;GO:0030027;GO:0030835;GO:0030864;GO:0042802;GO:0042995;	K24020	-	Z	1AVH2;0DHRQ;0V7EV;0UK0M;1CRBX;09WG9;KOG0248;18V7U;12RS6	pleckstrin homology domain containing, family H (with MyTH4 domain) member 2 [Source:MGI Symbol;Acc:MGI:2146813]	213556	Q8C115
ENSMUSG00000040724	135.785	255.843	15.7266	0.06147	-4.02397	2.80323e-20	6.44851e-19	3	107008462	107022321	+	11906	Kcna2	GO:0005216;GO:0005244;GO:0005249;GO:0005249;GO:0005249;GO:0005249;GO:0005251;GO:0005251;GO:0005251;GO:0005267;GO:0005515;GO:0005515;GO:0005783;GO:0005789;GO:0005886;GO:0005887;GO:0005887;GO:0006811;GO:0006811;GO:0006813;GO:0006813;GO:0008076;GO:0008076;GO:0008076;GO:0008076;GO:0014059;GO:0015271;GO:0016020;GO:0016020;GO:0016021;GO:0016021;GO:0019228;GO:0019228;GO:0019233;GO:0019233;GO:0019894;GO:…	K04875	-	P	1AZ7F;09UK7;0DFVW;KOG1545;12QRV;1900Y;0V5JH;0UPJG;1CW5R	potassium voltage-gated channel, shaker-related subfamily, member 2 [Source:MGI Symbol;Acc:MGI:96659]	16490	P63141
ENSMUSG00000096910	505.193	722.725	287.662	0.398023	-1.32907	2.87781e-20	6.60302e-19	17	33508518	33526215	+	5788	Zfp955b	GO:0000122;GO:0000785;GO:0000977;GO:0000981;GO:0001227;GO:0006355;GO:0006357;GO:0046872;	-	-	K	KOG1721	zinc finger protein 955B [Source:MGI Symbol;Acc:MGI:4834573]	100043468	L7N232;Q9CS13
ENSMUSG00000044067	255.592	447.548	63.637	0.14219	-2.81411	3.18867e-20	7.30686e-19	12	31756866	31763946	-	4608	Gpr22	GO:0004930;GO:0004930;GO:0004930;GO:0004930;GO:0005886;GO:0005886;GO:0005887;GO:0007165;GO:0007186;GO:0007186;GO:0007186;GO:0016020;GO:0016021;GO:0016021;GO:0030030;GO:0042277;GO:0004930;GO:0004930;GO:0004930;GO:0007186;GO:0007186;GO:0016020;GO:0016021;GO:0016021;GO:0004930;GO:0004930;GO:0004930;GO:0004930;GO:0005886;GO:0005886;GO:0005887;GO:0007165;GO:0007186;GO:0007186;GO:0007186;GO:0016020;GO:…	K04319	-	T	KOG3656;0VASJ;1B4UM;0DMEK;12TEA;09U8A;0US3J;1CW9Q;18YZB	G protein-coupled receptor 22 [Source:MGI Symbol;Acc:MGI:1920260]	73010	Q8BZL4;G3X9C3
ENSMUSG00000024219	1726.55	2369.69	1083.41	0.457195	-1.12912	3.62934e-20	8.29531e-19	17	28128280	28281749	+	10136	Anks1	GO:0005654;GO:0005737;GO:0005829;GO:0005829;GO:0006929;GO:0016322;GO:0042995;GO:0043005;GO:0046875;GO:0046875;GO:0046875;GO:0046875;GO:0048013;GO:0048013;GO:1901187;GO:1901187;GO:2000059;GO:0005654;GO:0005737;GO:0005829;GO:0005829;GO:0006929;GO:0016322;GO:0042995;GO:0043005;GO:0046875;GO:0046875;GO:0046875;GO:0046875;GO:0048013;GO:0048013;GO:1901187;GO:1901187;GO:2000059;GO:0005737;GO:0046875;GO:…	K21413	-	T	0DK7V;0V9R1;1AZKW;1CV1T;0UQTU;KOG0507;18UZR;13C0G;09YT4	ankyrin repeat and SAM domain containing 1 [Source:MGI Symbol;Acc:MGI:2446180]	224650	P59672
ENSMUSG00000028150	1220.17	1684.63	755.714	0.448592	-1.15652	3.77678e-20	8.59919e-19	3	94280101	94305583	+	3559	Rorc	GO:0000122;GO:0000978;GO:0001227;GO:0003677;GO:0003677;GO:0003700;GO:0004879;GO:0005634;GO:0005634;GO:0005634;GO:0006355;GO:0007275;GO:0007623;GO:0008142;GO:0008270;GO:0016604;GO:0030522;GO:0036315;GO:0043565;GO:0046872;GO:0098531;GO:1990837;GO:0003677;GO:0003677;GO:0003700;GO:0004879;GO:0005634;GO:0005634;GO:0006355;GO:0007275;GO:0008270;GO:0030522;GO:0043565;GO:0046872;GO:0000122;GO:0000978;GO:…	K08534	-	K	0DKFU;1CV9U;18UQ9;0V9Y5;KOG4216;1B2XA;0UKA1;12NX2;09Z0N	RAR-related orphan receptor gamma [Source:MGI Symbol;Acc:MGI:104856]	19885	P51450;A0A0R4J096
ENSMUSG00000014164	136.465	216.178	56.7518	0.262524	-1.92948	4.30822e-20	9.78417e-19	13	58148042	58261406	-	7322	Klhl3	GO:0003779;GO:0003824;GO:0005737;GO:0005829;GO:0005829;GO:0005829;GO:0005829;GO:0005856;GO:0006511;GO:0006511;GO:0006511;GO:0016567;GO:0016567;GO:0016567;GO:0031463;GO:0031463;GO:0031463;GO:0050801;GO:0050801;GO:0050801;GO:0050801;GO:0070294;GO:0070294;GO:0070294;GO:0070294;GO:0070936;GO:0070936;GO:0070936;GO:0070936;GO:0072156;GO:0072156;GO:0072156;GO:0097602;GO:0097602;	K10443	-	-	-	kelch-like 3 [Source:MGI Symbol;Acc:MGI:2445185]	100503085	-
ENSMUSG00000021573	685.65	1086.91	284.386	0.261646	-1.93431	4.5779e-20	1.03834e-18	13	74157526	74183872	+	5102	Tppp	GO:0000287;GO:0000287;GO:0000287;GO:0001578;GO:0001578;GO:0001578;GO:0001578;GO:0001578;GO:0003924;GO:0003924;GO:0003924;GO:0005634;GO:0005634;GO:0005634;GO:0005737;GO:0005737;GO:0005737;GO:0005739;GO:0005739;GO:0005794;GO:0005819;GO:0005829;GO:0005829;GO:0005856;GO:0005874;GO:0005874;GO:0005874;GO:0005874;GO:0007049;GO:0008017;GO:0014003;GO:0015631;GO:0015631;GO:0015631;GO:0015631;GO:0016787;GO:…	-	-	Z;T	18Y65;1AVQ4;0V9ZN;1CVBP;09Z27;0DKHM;0UMUY;KOG4070;13KW2	tubulin polymerization promoting protein [Source:MGI Symbol;Acc:MGI:1920198]	72948	Q7TQD2;Q3URG1
ENSMUSG00000027716	273.679	412.62	134.737	0.32654	-1.61467	4.83903e-20	1.09339e-18	3	36674631	36744316	-	5419	Trpc3	GO:0005216;GO:0005262;GO:0005887;GO:0006811;GO:0010524;GO:0016020;GO:0016020;GO:0016021;GO:0016021;GO:0033198;GO:0051592;GO:0055085;GO:0070588;GO:0070588;GO:0070679;GO:1903244;	K04966	-	P	1B17M;18W21;0DHTD;130I9;1CSHT;KOG3609;09WI4;0V7GN;0UFK5	transient receptor potential cation channel, subfamily C, member 3 [Source:MGI Symbol;Acc:MGI:109526]	22065	B1ATV3;Q8BNT8;Q8CCQ1
ENSMUSG00000031781	1370.22	1885.67	854.763	0.453293	-1.14148	5.95768e-20	1.33935e-18	8	95546432	95564986	-	9212	Ciapin1	GO:0005515;GO:0005634;GO:0005654;GO:0005654;GO:0005730;GO:0005730;GO:0005730;GO:0005737;GO:0005737;GO:0005737;GO:0005737;GO:0005737;GO:0005739;GO:0005739;GO:0005739;GO:0005758;GO:0006915;GO:0008168;GO:0009055;GO:0016226;GO:0016226;GO:0016226;GO:0022900;GO:0030097;GO:0030097;GO:0043066;GO:0043066;GO:0046872;GO:0051536;GO:0051536;GO:0051537;GO:0051537;GO:0051537;GO:0051539;GO:0005515;GO:0005634;GO:…	K22746	-	S;J	KOG4020;1CTE6;18W1I;0V8A5;1ASTB;12QFM;0UH4K;0DIP9;09XBV	cytokine induced apoptosis inhibitor 1 [Source:MGI Symbol;Acc:MGI:1922083]	109006	Q8WTY4
ENSMUSG00000079056	60.4662	105.774	15.1588	0.143314	-2.80275	7.36451e-20	1.6473e-18	2	127298418	127364014	-	3546	Kcnip3	GO:0000122;GO:0000978;GO:0000978;GO:0001227;GO:0001227;GO:0005509;GO:0000122;GO:0000287;GO:0000978;GO:0001046;GO:0001227;GO:0003677;GO:0005244;GO:0005267;GO:0005509;GO:0005509;GO:0005634;GO:0005634;GO:0005737;GO:0005783;GO:0005794;GO:0005829;GO:0005829;GO:0005886;GO:0006811;GO:0006813;GO:0006813;GO:0006886;GO:0006915;GO:0008022;GO:0008076;GO:0015459;GO:0015459;GO:0016020;GO:0019233;GO:0030424;GO:…	K23855	-	T;P;K	1B0HD;0V73Z;0UPBG;KOG0044;1CS54;13HYR;0DHF1;09W5P;18Z5K	Kv channel interacting protein 3, calsenilin [Source:MGI Symbol;Acc:MGI:1929258]	56461	Q9QXT8;Q3YAB0
ENSMUSG00000028082	648.668	1013.54	283.793	0.280001	-1.83649	7.49352e-20	1.67405e-18	3	85878416	86037833	+	9004	Sh3d19	GO:0005654;GO:0005829;GO:0005515;GO:0005654;GO:0005737;GO:0005829;GO:0005886;GO:0007010;GO:0007010;GO:0022604;GO:0022604;GO:0051044;GO:0070064;GO:0005515;GO:0005654;GO:0005737;GO:0005829;GO:0005886;GO:0007010;GO:0007010;GO:0022604;GO:0022604;GO:0051044;GO:0070064;GO:0005515;GO:0005654;GO:0005737;GO:0005829;GO:0005886;GO:0007010;GO:0007010;GO:0022604;GO:0022604;GO:0051044;GO:0070064;GO:0005515;GO:…	K23714	-	T	1DF2H;0E83B;0WGJZ;0V312;1975G;0B43W;13CJK;0IPNQ;1BAX8	SH3 domain protein D19 [Source:MGI Symbol;Acc:MGI:1350923]	27059	Q91X43
ENSMUSG00000034810	1751.5	2771.74	731.262	0.263828	-1.92233	7.5284e-20	1.67974e-18	2	66503769	66615258	-	7338	Scn7a	GO:0001518;GO:0001518;GO:0001518;GO:0005216;GO:0005244;GO:0005248;GO:0005248;GO:0005261;GO:0005272;GO:0005272;GO:0005515;GO:0005886;GO:0005886;GO:0005886;GO:0006811;GO:0006811;GO:0006814;GO:0006814;GO:0006936;GO:0009617;GO:0016020;GO:0016020;GO:0016021;GO:0019228;GO:0030424;GO:0034765;GO:0035725;GO:0055078;GO:0055085;GO:0086010;GO:0097386;	K04839	-	P	18XPH;0VESE;13NPQ;0DS75;0A426;0UM2Z;1B33N;0INF4;1D1GA	sodium channel, voltage-gated, type VII, alpha [Source:MGI Symbol;Acc:MGI:102965]	20272	Q62467;B1AYL1
ENSMUSG00000068079	78.7433	142.371	15.1154	0.106169	-3.23557	8.07503e-20	1.79945e-18	2	151985481	151991017	+	980	Tcf15	GO:0000785;GO:0000977;GO:0000978;GO:0000981;GO:0001228;GO:0001756;GO:0003016;GO:0003677;GO:0005634;GO:0006357;GO:0007275;GO:0007517;GO:0009952;GO:0010468;GO:0032502;GO:0036342;GO:0042755;GO:0043583;GO:0043588;GO:0045198;GO:0045944;GO:0046983;GO:0048339;GO:0048644;GO:0048705;GO:0050884;GO:0060231;GO:0090575;GO:1903053;	K09070	-	K	KOG4029;0DM97;0VAMS;13WR6;0UQEA;1954Y;09ZR9;1B055;1CW4E	transcription factor 15 [Source:MGI Symbol;Acc:MGI:104664]	21407	Q60756
ENSMUSG00000003031	1176.02	1625.43	726.618	0.447031	-1.16155	8.13516e-20	1.80832e-18	6	134897364	134902476	+	4552	Cdkn1b	GO:0000079;GO:0000082;GO:0000082;GO:0000082;GO:0001666;GO:0001890;GO:0004860;GO:0004860;GO:0004861;GO:0004861;GO:0004861;GO:0005515;GO:0005515;GO:0005515;GO:0005515;GO:0005634;GO:0005634;GO:0005634;GO:0005634;GO:0005634;GO:0005654;GO:0005737;GO:0005737;GO:0005737;GO:0005737;GO:0005737;GO:0005768;GO:0005829;GO:0005829;GO:0006813;GO:0007049;GO:0007050;GO:0007050;GO:0007050;GO:0007096;GO:0007219;GO:…	K06624	-	T	18UA0;0DMMW;1CWHH;0A02A;0VAYP;1AYSN;13IFC;KOG4743;0UQV6	cyclin-dependent kinase inhibitor 1B [Source:MGI Symbol;Acc:MGI:104565]	12576	P46414
ENSMUSG00000038028	792.112	1200.65	383.575	0.319473	-1.64624	9.16437e-20	2.0295e-18	6	127062079	127086520	-	3658	Tigar	GO:0002931;GO:0003824;GO:0004083;GO:0004083;GO:0004083;GO:0004083;GO:0004331;GO:0004331;GO:0004331;GO:0004331;GO:0005634;GO:0005634;GO:0005634;GO:0005737;GO:0005737;GO:0005737;GO:0005739;GO:0005741;GO:0005741;GO:0005741;GO:0005829;GO:0005829;GO:0005829;GO:0006003;GO:0006003;GO:0006003;GO:0006003;GO:0006914;GO:0006915;GO:0006974;GO:0006974;GO:0006974;GO:0009410;GO:0010332;GO:0010666;GO:0016311;GO:…	K14634	EC:3.1.3.46	G	197IE;0V40A;0WJHH;1DGJA;13GPD;0B6RT;0IUDB;0E9QZ;1BBMV	Trp53 induced glycolysis regulatory phosphatase [Source:MGI Symbol;Acc:MGI:2442752]	319801	Q8BZA9;B2RWB7
ENSMUSG00000018398	1117.92	1544.48	691.353	0.447628	-1.15963	1.11952e-19	2.47002e-18	11	53410084	53440392	+	6087	Septin8	GO:0005525;GO:0005856;GO:0000149;GO:0000166;GO:0003924;GO:0005515;GO:0005525;GO:0005525;GO:0005737;GO:0005856;GO:0005940;GO:0015630;GO:0016020;GO:0030054;GO:0030424;GO:0030672;GO:0031105;GO:0031105;GO:0031410;GO:0031647;GO:0031647;GO:0032153;GO:0033157;GO:0033157;GO:0034613;GO:0035542;GO:0035542;GO:0042995;GO:0043209;GO:0043209;GO:0045202;GO:0060090;GO:0061640;GO:0098793;GO:0098793;GO:0000166;GO:…	K16939	-	Z;D	0V73G;18S2P;12QMH;1AU8W;0DHEE;09W55;KOG2655;1CS4E;0UJJ4	septin 8 [Source:MGI Symbol;Acc:MGI:894310]	20362	Q8CHH9
ENSMUSG00000049038	382.498	552.138	212.858	0.385517	-1.37513	1.30244e-19	2.8559e-18	10	84955297	84963891	-	1752	Mterf2	GO:0003676;GO:0003677;GO:0003677;GO:0003677;GO:0003690;GO:0005739;GO:0005739;GO:0005739;GO:0005759;GO:0006355;GO:0006393;GO:0042645;	K15031	-	K	0VEHD;18W9Q;0DR9E;KOG1267;0UN3E;1D0EQ;1B1U4;137A4;0A3NI	mitochondrial transcription termination factor 2 [Source:MGI Symbol;Acc:MGI:1921488]	74238	Q8BKY8
ENSMUSG00000028396	562.576	796.509	328.644	0.412605	-1.27717	1.34755e-19	2.94756e-18	4	73857608	73869083	-	2158	2310002L09Rik	GO:0005739;GO:0005856;GO:0016020;GO:0016021;GO:0031032;GO:0005739;GO:0005856;GO:0016020;GO:0016021;GO:0031032;	-	-	S	1963Y;141ZT;0DNX8;0VC5E;1CXUN;0IZ4A;1B2BR;0A19M;0US9F	RIKEN cDNA 2310002L09 gene [Source:MGI Symbol;Acc:MGI:1916780]	71886	Q14C20;Q9D7L5;Q9D7M6
ENSMUSG00000031766	119.455	191.295	47.6153	0.24891	-2.0063	1.37668e-19	3.0039e-18	8	95055829	95092842	+	11119	Slc12a3	GO:0005515;GO:0005829;GO:0005886;GO:0005886;GO:0006811;GO:0006811;GO:0006814;GO:0006814;GO:0006821;GO:0006884;GO:0008511;GO:0015081;GO:0015081;GO:0015293;GO:0015377;GO:0015378;GO:0015379;GO:0016020;GO:0016020;GO:0016021;GO:0016021;GO:0016324;GO:0016324;GO:0016324;GO:0016324;GO:0019899;GO:0022857;GO:0031982;GO:0035725;GO:0035725;GO:0055064;GO:0055075;GO:0055078;GO:0055085;GO:0070062;GO:0070062;GO:…	K14426	-	P	0V6H2;190AE;1CTX7;KOG2083;0DF6C;1B4VM;0URG2;09Z0P;12PBA	solute carrier family 12, member 3 [Source:MGI Symbol;Acc:MGI:108114]	20497	P59158;Q543E4
ENSMUSG00000037664	87.1323	144.613	29.652	0.205044	-2.28599	1.39052e-19	3.03039e-18	7	143012076	143014787	-	2039	Cdkn1c	GO:0000122;GO:0001501;GO:0001822;GO:0001890;GO:0004860;GO:0004861;GO:0005515;GO:0005634;GO:0005634;GO:0005634;GO:0007049;GO:0007050;GO:0007096;GO:0007346;GO:0007568;GO:0030099;GO:0030325;GO:0035264;GO:0042326;GO:0042551;GO:0043010;GO:0045736;GO:0045930;GO:0055123;GO:0060065;GO:0060669;GO:0071514;GO:1902746;GO:0000122;GO:0001501;GO:0001822;GO:0001890;GO:0004860;GO:0004861;GO:0005515;GO:0005634;GO:…	K09993	-	T	0DMMW;1AS46;1CWHH;1967B;0UJEK;0A02A;0VAYP;13IFC;KOG4743	cyclin-dependent kinase inhibitor 1C (P57) [Source:MGI Symbol;Acc:MGI:104564]	12577	P49919
ENSMUSG00000003865	2782.91	3853.61	1712.21	0.444312	-1.17036	1.41585e-19	3.08182e-18	7	45084268	45106043	+	4789	Gys1	GO:0003824;GO:0004373;GO:0004373;GO:0004373;GO:0004373;GO:0004373;GO:0004373;GO:0005515;GO:0005536;GO:0005536;GO:0005737;GO:0005737;GO:0005977;GO:0005977;GO:0005978;GO:0005978;GO:0005978;GO:0005978;GO:0005978;GO:0005978;GO:0007507;GO:0008152;GO:0016234;GO:0016740;GO:0016757;GO:0019901;GO:0019901;GO:0061547;GO:0004373;GO:0004373;GO:0005978;GO:0005978;GO:0016740;GO:0016757;GO:0004373;GO:0004373;GO:…	K00693	EC:2.4.1.11	G	KOG3742;0V7YK;1ASFG;12QED;1CSWJ;18ZBD;0DIM8;0UGGI;09X9T	glycogen synthase 1, muscle [Source:MGI Symbol;Acc:MGI:101805]	14936	Q9Z1E4
ENSMUSG00000050315	4013.01	5610.44	2415.59	0.430553	-1.21574	1.42007e-19	3.08659e-18	3	122870168	123029798	-	13089	Synpo2	GO:0000045;GO:0001725;GO:0001725;GO:0005634;GO:0005654;GO:0005829;GO:0005925;GO:0015629;GO:0030018;GO:0030018;GO:0030674;GO:0031005;GO:0043231;GO:0051393;GO:0061684;GO:0099023;GO:0000045;GO:0001725;GO:0001725;GO:0003779;GO:0003779;GO:0003779;GO:0005515;GO:0005515;GO:0005634;GO:0005634;GO:0005634;GO:0005654;GO:0005737;GO:0005829;GO:0005925;GO:0005925;GO:0015629;GO:0015629;GO:0030018;GO:0030018;GO:…	K24066	-	Z;O;T;W	18W28;0DMM7;0IIQE;1AVQF;12RYE;0A2GE;0VDC8;1CWGR;0UTD8	synaptopodin 2 [Source:MGI Symbol;Acc:MGI:2153070]	118449	-
ENSMUSG00000019920	3480.16	4707.14	2253.18	0.478674	-1.06288	2.02251e-19	4.35967e-18	10	58159288	58260513	+	5137	Lims1	GO:0005886;GO:0005925;GO:0016020;GO:0030054;GO:0005886;GO:0005925;GO:0016020;GO:0030054;GO:0046872;GO:0005886;GO:0005925;GO:0016020;GO:0030054;GO:0032991;GO:0044877;GO:0046872;GO:0005886;GO:0005925;GO:0016020;GO:0030054;GO:0046872;	K23354	-	T	1CQPI;18XV8;12TMT;0DG02;1AU2Z;KOG2272;0V5PR;09UQ4;0UIMX	LIM and senescent cell antigen-like domains 1 [Source:MGI Symbol;Acc:MGI:1195263]	110829	Q99JW4;A0A0R4J005
ENSMUSG00000041268	3143.11	4252.44	2033.78	0.478262	-1.06413	2.24357e-19	4.81952e-18	9	54272442	54408910	-	13285	Dmxl2	GO:0008021;GO:0007035;GO:0008021;GO:0016020;GO:0030054;GO:0030672;GO:0031267;GO:0031410;GO:0043291;GO:0045202;GO:0098992;GO:0098992;	K24155	-	S;U	18XGI;0V65U;1AU8J;0USPX;12P55;1CTPD;KOG1064;0DIXY;09V68	Dmx-like 2 [Source:MGI Symbol;Acc:MGI:2444630]	235380	B0V2P5
ENSMUSG00000058498	579.943	819.469	340.417	0.415412	-1.26739	2.24397e-19	4.81952e-18	4	152391476	152403450	-	6331	Rnf207	GO:0005737;GO:0008270;GO:0010628;GO:0010628;GO:0030544;GO:0030544;GO:0030544;GO:0044325;GO:0044325;GO:0046872;GO:0046872;GO:0048471;GO:0048471;GO:0051087;GO:0051087;GO:1902261;GO:1902261;GO:1903762;GO:1903762;GO:0008270;GO:0030544;GO:0046872;GO:0046872;GO:0030544;GO:0046872;GO:0046872;	-	-	O	0B0PH;1BA7T;0E633;0KDPM;0WD6U;1DD2C;196VQ;0V1FT;14TWK	ring finger protein 207 [Source:MGI Symbol;Acc:MGI:2684989]	433809	Q3V3A7
ENSMUSG00000047216	221.438	388.33	54.5462	0.140464	-2.83173	2.2898e-19	4.91204e-18	1	110816056	110905314	-	4280	Cdh19	GO:0000902;GO:0005509;GO:0005509;GO:0005509;GO:0005886;GO:0005886;GO:0005912;GO:0007043;GO:0007155;GO:0007155;GO:0007156;GO:0007275;GO:0016020;GO:0016020;GO:0016021;GO:0016339;GO:0016342;GO:0034332;GO:0045296;GO:0098609;GO:0098742;	K06806	-	Z;U	1B1F3;194BB;KOG3594;0VEJV;0USNJ;0DJKD;1D0HC;0A3R8;13IB3	cadherin 19, type 2 [Source:MGI Symbol;Acc:MGI:3588198]	227485	E9Q3A7
ENSMUSG00000061603	7861.66	10581.3	5142.04	0.485957	-1.0411	2.35156e-19	5.03844e-18	12	52746166	53202382	+	14848	Akap6	GO:0001934;GO:0005515;GO:0005634;GO:0005635;GO:0005635;GO:0005737;GO:0005901;GO:0007194;GO:0008179;GO:0010738;GO:0014701;GO:0014704;GO:0016529;GO:0016529;GO:0016529;GO:0019899;GO:0030307;GO:0030315;GO:0031965;GO:0032991;GO:0034237;GO:0034629;GO:0034704;GO:0034704;GO:0042383;GO:0043495;GO:0044325;GO:0044325;GO:0044325;GO:0045727;GO:0048471;GO:0048471;GO:0048471;GO:0048471;GO:0051018;GO:0051018;GO:…	K16523	-	T	18SA5;0A1NE;0UFPU;0IJDE;13IG2;0VCI4;1ARJ7;1CY5V;0DP7Z	A kinase (PRKA) anchor protein 6 [Source:MGI Symbol;Acc:MGI:3050566]	238161	Q6PGB9;Q3UHR2;Q6ZQD9;E9Q9K8;Q3UHI8
ENSMUSG00000037395	1043.25	1441.64	644.865	0.447314	-1.16064	2.49143e-19	5.33173e-18	1	191782846	191822359	-	13622	Rcor3	GO:0000118;GO:0003714;GO:0005515;GO:0005634;GO:0005667;GO:0006357;GO:0016575;GO:0019899;GO:0045892;GO:0000118;GO:0003714;GO:0005515;GO:0005634;GO:0005667;GO:0006357;GO:0016575;GO:0019899;GO:0045892;GO:0005634;GO:0005634;GO:0005654;GO:0005829;GO:0005634;GO:0005634;GO:0005634;	-	-	K	0V6AX;12QXT;1B2YZ;09VBM;0DGK4;0UIE9;195MT;1CR9Z;KOG1194	REST corepressor 3 [Source:MGI Symbol;Acc:MGI:2441920]	214742	Q6PGA0;B2RSN6
ENSMUSG00000021798	11312.5	15400.5	7224.43	0.469103	-1.09202	2.56964e-19	5.4925e-18	14	34248560	34310639	-	6105	Ldb3	GO:0001725;GO:0003779;GO:0005080;GO:0005515;GO:0005515;GO:0005737;GO:0005856;GO:0005856;GO:0005856;GO:0005912;GO:0007507;GO:0008092;GO:0008092;GO:0019899;GO:0030018;GO:0030018;GO:0030018;GO:0030018;GO:0030018;GO:0030036;GO:0031143;GO:0031941;GO:0042995;GO:0045214;GO:0046872;GO:0048471;GO:0051371;GO:0051371;GO:0061061;GO:0001725;GO:0003779;GO:0005080;GO:0005515;GO:0005515;GO:0005737;GO:0005856;GO:…	K19867	-	Z;T	0DGFZ;KOG1703;1AYHU;0V502;18WHN;09U1B;0USQY;12NGZ;1CR5M	LIM domain binding 3 [Source:MGI Symbol;Acc:MGI:1344412]	24131	Q9JKS4
ENSMUSG00000028803	756.829	1055.8	457.853	0.433653	-1.20539	2.62263e-19	5.59903e-18	4	135172731	135222349	-	7588	Nipal3	GO:0015095;GO:0015693;GO:0016020;GO:0016021;GO:0016021;GO:1903830;GO:0015095;GO:0015693;GO:0016020;GO:0016021;GO:0016021;GO:1903830;GO:0015095;GO:0015693;GO:0015693;GO:0016020;GO:0016020;GO:0016021;GO:0016021;GO:1903830;GO:0015095;GO:0015693;GO:0016020;GO:0016021;GO:0016021;GO:1903830;GO:0015095;GO:0015693;GO:0016020;GO:0016021;GO:0016021;GO:1903830;GO:0016020;GO:0016021;	K22733	-	S;P;G	0A2DE;0VE5E;0UHKY;1D02F;1AT7M;KOG2922;18WMC;12SCU;0DQYA	NIPA-like domain containing 3 [Source:MGI Symbol;Acc:MGI:1921802]	74552	Q8BGN5
ENSMUSG00000046312	168.407	259.157	77.6579	0.299656	-1.73862	2.82907e-19	6.01812e-18	4	41495604	41503076	-	4701	Myorg	GO:0004553;GO:0005515;GO:0005634;GO:0005783;GO:0005789;GO:0005975;GO:0008152;GO:0016020;GO:0016021;GO:0016787;GO:0016798;GO:0031965;GO:0031965;GO:0043568;GO:0048741;GO:0048741;GO:0048741;GO:0051897;	K24727	EC:3.2.1.-	G	18ZV8;12N4M;0V888;0DIMD;1CTC8;KOG1065;09X9Y;0UM3S;1AWN2	myogenesis regulating glycosidase (putative) [Source:MGI Symbol;Acc:MGI:2140300]	329828	Q69ZQ1
ENSMUSG00000020424	109.917	177.065	42.7699	0.241549	-2.04961	3.03296e-19	6.43646e-18	11	4168225	4172409	+	1574	Castor1	GO:0005737;GO:0005829;GO:0005829;GO:0005829;GO:0005829;GO:0034618;GO:0034618;GO:0034618;GO:0034618;GO:0042802;GO:0042802;GO:0061700;GO:0061700;GO:0061700;GO:0061700;GO:1902531;GO:1903432;GO:1903577;GO:1903577;GO:1903577;GO:1903577;GO:1904262;GO:1904262;GO:1904262;GO:1904262;	K23080	-	S;T	1B0SU;19094;0DMR2;1CVBJ;09ZWC;13KIU;0V7TY;0UQ41;0IJ9B	cytosolic arginine sensor for mTORC1 subunit 1 [Source:MGI Symbol;Acc:MGI:1919212]	71962	Q9CWQ8
ENSMUSG00000026447	1261	1732.03	789.969	0.456093	-1.1326	3.1185e-19	6.60255e-18	1	132973405	133036425	+	9592	Pik3c2b	GO:0001727;GO:0005515;GO:0005654;GO:0005737;GO:0005829;GO:0005886;GO:0005886;GO:0005942;GO:0009267;GO:0014065;GO:0016020;GO:0016236;GO:0016303;GO:0016303;GO:0016477;GO:0030139;GO:0035005;GO:0035005;GO:0036092;GO:0036092;GO:0043231;GO:0043491;GO:0046854;GO:0046854;GO:0048015;GO:0048015;GO:0052742;GO:1905037;GO:0001727;GO:0005515;GO:0005654;GO:0005654;GO:0005737;GO:0005829;GO:0005829;GO:0005886;GO:…	K00923	EC:2.7.1.154	T	KOG0905;09UNY;0DFYR;12SUT;1CQN8;0V5NI;18VUN;1AT3W;0UHHB	phosphatidylinositol-4-phosphate 3-kinase catalytic subunit type 2 beta [Source:MGI Symbol;Acc:MGI:2685045]	240752	E9QAN8
ENSMUSG00000041040	2527.51	3420.51	1634.51	0.477855	-1.06536	3.11865e-19	6.60255e-18	1	59952165	60024505	+	7290	Fam117b	GO:0003674;GO:0008150;	-	-	S;G	19217;1CRE1;0V6EI;12PA3;0IEAU;0DFMP;0UHI6;09VFC;1B21F	family with sequence similarity 117, member B [Source:MGI Symbol;Acc:MGI:1920000]	72750	Q3U3E2
ENSMUSG00000024228	519.049	735.36	302.738	0.411686	-1.28038	3.20115e-19	6.76919e-18	17	59306613	59320367	-	4401	Nudt12	GO:0000210;GO:0000210;GO:0000287;GO:0005634;GO:0005737;GO:0005737;GO:0005777;GO:0005777;GO:0005777;GO:0005829;GO:0006402;GO:0006734;GO:0006742;GO:0006742;GO:0008270;GO:0016787;GO:0016787;GO:0019677;GO:0019677;GO:0035529;GO:0035529;GO:0046872;GO:0046872;GO:0110153;GO:0110155;GO:0110155;GO:0000210;GO:0000210;GO:0000287;GO:0005634;GO:0005737;GO:0005737;GO:0005777;GO:0005777;GO:0005777;GO:0005829;GO:…	K03426	EC:3.6.1.22	E;L	KOG3084;1AZ5I;18TIA;KOG0504;0DF5C;09TV0;12RNA;0UPHV;0V4U7;1CPV3	nudix (nucleoside diphosphate linked moiety X)-type motif 12 [Source:MGI Symbol;Acc:MGI:1915243]	67993	Q9DCN1
ENSMUSG00000040896	442.455	715.581	169.328	0.23663	-2.07929	3.21647e-19	6.79351e-18	3	105359646	105581318	+	9587	Kcnd3	GO:0005216;GO:0005216;GO:0005244;GO:0005249;GO:0005249;GO:0005249;GO:0005250;GO:0005250;GO:0005267;GO:0005267;GO:0005515;GO:0005886;GO:0005886;GO:0005887;GO:0005901;GO:0006811;GO:0006811;GO:0006813;GO:0006813;GO:0008076;GO:0008076;GO:0008076;GO:0014069;GO:0016020;GO:0016020;GO:0016020;GO:0016021;GO:0016021;GO:0030425;GO:0030425;GO:0034705;GO:0034765;GO:0042383;GO:0042995;GO:0043005;GO:0043025;GO:…	K04893	-	P	1953W;09VDE;0DGMW;1CRNY;1B3TF;0V6CD;0UIGA;KOG4390;13I54	potassium voltage-gated channel, Shal-related family, member 3 [Source:MGI Symbol;Acc:MGI:1928743]	56543	Q9Z0V1;B2RUE0
ENSMUSG00000038582	3118.5	4436.46	1800.53	0.405849	-1.30099	3.4534e-19	7.28528e-18	5	122422428	122462344	+	4719	Pptc7	GO:0004721;GO:0004722;GO:0004722;GO:0004722;GO:0005739;GO:0005739;GO:0005739;GO:0005759;GO:0005759;GO:0005759;GO:0010795;GO:0010795;GO:0010795;GO:0016787;GO:0016791;GO:0046872;GO:0070262;GO:0070262;GO:0070262;GO:0106306;GO:0106307;GO:0004721;GO:0004722;GO:0004722;GO:0005739;GO:0005739;GO:0005739;GO:0005759;GO:0005759;GO:0010795;GO:0010795;GO:0016787;GO:0016791;GO:0046872;GO:0070262;GO:0070262;GO:…	K17508	EC:3.1.3.16	T	0V6AW;KOG1379;12Q6V;09VBK;18T0W;0UJJS;0DGK3;1CR9Y;1ARGI	PTC7 protein phosphatase homolog [Source:MGI Symbol;Acc:MGI:2444593]	320717	Q6NVE9
ENSMUSG00000044952	85.1104	141.093	29.128	0.206445	-2.27617	3.61479e-19	7.60772e-18	7	96981534	96999420	+	2966	Kctd21	GO:0006511;GO:0042802;GO:0042826;GO:0045879;GO:0051260;GO:0097602;	K21922	-	S;G	1CUEJ;0DJMM;KOG2723;13CHZ;190J1;0V960;1AXXB;0UK2W;09Y8G	potassium channel tetramerisation domain containing 21 [Source:MGI Symbol;Acc:MGI:3643121]	622320	Q3URF8;B2RTJ2
ENSMUSG00000037661	135.374	212.566	58.1812	0.273709	-1.86929	4.79452e-19	1.00195e-17	3	30910099	30951341	+	4227	Gpr160	GO:0004930;GO:0005886;GO:0005886;GO:0005886;GO:0005886;GO:0007165;GO:0007186;GO:0016020;GO:0016021;GO:0016021;GO:0043235;GO:0043235;GO:0043235;GO:0004930;GO:0005886;GO:0005886;GO:0005886;GO:0007165;GO:0007186;GO:0016020;GO:0016021;GO:0016021;GO:0043235;GO:0043235;GO:0004930;GO:0005886;GO:0005886;GO:0005886;GO:0007165;GO:0007186;GO:0016020;GO:0016021;GO:0016021;GO:0043235;GO:0043235;GO:0004930;GO:…	K08438	-	T	0DKB2;0V9VQ;13JQC;0UPAG;1CV6Z;191VR;09YXZ;0IK2K;1B29U	G protein-coupled receptor 160 [Source:MGI Symbol;Acc:MGI:1919112]	71862	Q3U3F9
ENSMUSG00000045629	141.854	221.611	62.0964	0.280205	-1.83545	5.5272e-19	1.15236e-17	18	62086146	62157473	+	5795	Sh3tc2	GO:0005515;GO:0005886;GO:0022011;GO:0031410;GO:0032287;GO:0033157;GO:0055037;GO:1901184;GO:0005515;GO:0005886;GO:0022011;GO:0031410;GO:0032287;GO:0033157;GO:1901184;	K24313	-	T	1CRVV;09Y29;1AXC0;0DJF7;0IFSQ;0V8ZS;18W1Y;0UTGT;12QWK	SH3 domain and tetratricopeptide repeats 2 [Source:MGI Symbol;Acc:MGI:2444417]	225608	Q80VA5;Q3UPD8;Q6DFU9
ENSMUSG00000020717	5128.33	7108.45	3148.21	0.442882	-1.17501	5.71043e-19	1.18778e-17	11	106545043	106641454	-	6228	Pecam1	GO:0001525;GO:0001726;GO:0001886;GO:0001934;GO:0002687;GO:0002693;GO:0004888;GO:0005515;GO:0005615;GO:0005737;GO:0005886;GO:0005886;GO:0005887;GO:0005911;GO:0006909;GO:0007155;GO:0007155;GO:0007156;GO:0007159;GO:0007166;GO:0007266;GO:0009897;GO:0009897;GO:0009986;GO:0016020;GO:0016020;GO:0016021;GO:0019903;GO:0030054;GO:0030334;GO:0030335;GO:0030485;GO:0030837;GO:0032991;GO:0034260;GO:0035696;GO:…	K06471	-	T;W	18SPF;0II37;09YD9;1AY4E;0UNMM;1CUK9;12NX0;0V9AV;0DJT4	platelet/endothelial cell adhesion molecule 1 [Source:MGI Symbol;Acc:MGI:97537]	18613	Q08481
ENSMUSG00000021311	3800.03	5127.48	2472.59	0.482222	-1.05223	6.17059e-19	1.27901e-17	13	12197598	12272999	-	8524	Mtr	GO:0005542;GO:0005737;GO:0005829;GO:0005829;GO:0005829;GO:0006479;GO:0006555;GO:0008168;GO:0008168;GO:0008270;GO:0008652;GO:0008705;GO:0008705;GO:0008705;GO:0008705;GO:0008705;GO:0008705;GO:0009086;GO:0009086;GO:0009086;GO:0009086;GO:0009235;GO:0009235;GO:0016597;GO:0016740;GO:0031103;GO:0031103;GO:0031419;GO:0031419;GO:0032259;GO:0042558;GO:0044237;GO:0046653;GO:0046872;GO:0046872;GO:0048678;GO:…	K00548	EC:2.1.1.13	E	0V69T;0UICX;1AU6X;0DGIV;1CR8Q;1904Q;KOG1579;09VAI;13JMV	5-methyltetrahydrofolate-homocysteine methyltransferase [Source:MGI Symbol;Acc:MGI:894292]	238505	A6H5Y3
ENSMUSG00000024978	8853.48	11853.5	5853.42	0.493812	-1.01797	7.53475e-19	1.55634e-17	19	55055700	55115670	-	6664	Gpam	GO:0004366;GO:0004366;GO:0005739;GO:0005741;GO:0005886;GO:0006629;GO:0008374;GO:0008654;GO:0008654;GO:0016020;GO:0016024;GO:0016740;GO:0016746;GO:0016746;GO:0031966;GO:0044255;GO:0102420;GO:0001817;GO:0004366;GO:0004366;GO:0004366;GO:0004366;GO:0004366;GO:0005739;GO:0005739;GO:0005741;GO:0005741;GO:0005743;GO:0005886;GO:0006072;GO:0006629;GO:0006631;GO:0006631;GO:0006637;GO:0006641;GO:0006650;GO:…	K00629	EC:2.3.1.15	M;I	0UU6Q;0VCZF;133Z6;18UYX;1D0ND;KOG3729;0DRG1;0A241;1B51P	glycerol-3-phosphate acyltransferase, mitochondrial [Source:MGI Symbol;Acc:MGI:109162]	14732	Q61586
ENSMUSG00000041329	171.161	261.961	80.3622	0.306772	-1.70476	8.27949e-19	1.70423e-17	11	69490562	69496768	-	4085	Atp1b2	GO:0001671;GO:0001671;GO:0001671;GO:0001895;GO:0001917;GO:0005391;GO:0005391;GO:0005737;GO:0005886;GO:0005886;GO:0005890;GO:0005890;GO:0005890;GO:0005890;GO:0006811;GO:0006813;GO:0006813;GO:0006814;GO:0006814;GO:0006883;GO:0006883;GO:0006883;GO:0007155;GO:0009897;GO:0010248;GO:0010976;GO:0016020;GO:0016020;GO:0016021;GO:0016324;GO:0016324;GO:0016328;GO:0016328;GO:0021670;GO:0021678;GO:0021944;GO:…	K01540	-	P	0DQ4U;1B2NV;1D0RW;195KY;0A47Z;0VD5E;0URH2;12UEF;KOG3927	ATPase, Na+/K+ transporting, beta 2 polypeptide [Source:MGI Symbol;Acc:MGI:88109]	11932	P14231;Q3UR55
ENSMUSG00000024621	1152.84	1632.54	673.13	0.41232	-1.27816	8.57362e-19	1.75665e-17	18	61233670	61265221	+	5774	Csf1r	GO:0000166;GO:0001934;GO:0002244;GO:0002376;GO:0002931;GO:0004672;GO:0004713;GO:0004713;GO:0004714;GO:0004714;GO:0004714;GO:0004714;GO:0005011;GO:0005011;GO:0005011;GO:0005011;GO:0005515;GO:0005515;GO:0005515;GO:0005524;GO:0005524;GO:0005654;GO:0005886;GO:0005886;GO:0005887;GO:0006468;GO:0006954;GO:0007169;GO:0007169;GO:0007169;GO:0007169;GO:0007275;GO:0007411;GO:0008283;GO:0008284;GO:0008284;GO:…	K05090	EC:2.7.10.1	T	0V4N9;0UN2X;KOG0200;1AXJG;1CPP7;18XM1;13IKF;09TP3;0DEZH	colony stimulating factor 1 receptor [Source:MGI Symbol;Acc:MGI:1339758]	12978	P09581;Q6NXV8;Q3UKC6;Q0P635
ENSMUSG00000021481	534.101	753.639	314.563	0.417393	-1.26052	9.15073e-19	1.87274e-17	13	55253124	55282638	+	4176	Zfp346	GO:0003676;GO:0005634;GO:0008270;GO:0003676;GO:0003723;GO:0003725;GO:0003725;GO:0003725;GO:0005515;GO:0005634;GO:0005634;GO:0005730;GO:0005730;GO:0005737;GO:0008270;GO:0019899;GO:0035198;GO:0035198;GO:0043065;GO:0046872;GO:0003676;GO:0003725;GO:0005634;GO:0005634;GO:0005654;GO:0005730;GO:0008270;GO:0019899;GO:0035198;GO:0003676;GO:0005634;GO:0008270;GO:0003676;GO:0005634;GO:0008270;GO:0003676;GO:…	-	-	S	13KHP;1AUJ5;0URAE;1CWXV;18UAP;0IQ4K;0VBB0;0DN1K;0A0EP	zinc finger protein 346 [Source:MGI Symbol;Acc:MGI:1349417]	26919	Q9R0B7
ENSMUSG00000074364	2741.72	3698.97	1784.48	0.482426	-1.05162	9.70595e-19	1.98409e-17	7	15680883	15701492	-	5119	Ehd2	GO:0000166;GO:0005509;GO:0005515;GO:0005524;GO:0005525;GO:0005737;GO:0005768;GO:0005769;GO:0005829;GO:0005886;GO:0005886;GO:0005886;GO:0005901;GO:0005901;GO:0005901;GO:0006897;GO:0006897;GO:0010008;GO:0015630;GO:0015630;GO:0016020;GO:0016020;GO:0016197;GO:0016787;GO:0019898;GO:0019904;GO:0030036;GO:0030139;GO:0030866;GO:0032456;GO:0032456;GO:0032456;GO:0032456;GO:0032456;GO:0042802;GO:0043231;GO:…	K12469	-	T;U	0UGQP;1CZIV;13MRQ;0A2UR;KOG1954;0DQGT;1B3E0;0VDQA;192G1	EH-domain containing 2 [Source:MGI Symbol;Acc:MGI:2154274]	259300	Q8BH64
ENSMUSG00000033960	2830.81	3813.13	1848.49	0.48477	-1.04463	1.09801e-18	2.23685e-17	18	4634878	4682869	+	7311	Jcad	GO:0003674;GO:0005911;GO:0005911;GO:0005912;GO:0005912;GO:0005912;GO:0005912;GO:0007155;GO:0030054;GO:0030054;GO:0032587;GO:0032587;GO:0032587;GO:0043410;GO:0043410;GO:0048471;GO:0048471;GO:0090050;GO:0090050;GO:1900748;GO:1900748;GO:1903589;GO:1903589;GO:1903589;GO:1903672;GO:0003674;GO:0005911;GO:0005911;GO:0005912;GO:0005912;GO:0005912;GO:0007155;GO:0030054;GO:0030054;GO:0032587;GO:0032587;GO:…	-	-	S	0DNDX;0VBP5;1CWEI;0A0SR;13M70;0URR0;1B4ZI;18Z5J;0IEJ0	junctional cadherin 5 associated [Source:MGI Symbol;Acc:MGI:2685174]	240185	Q5DTX6;B7ZN02
ENSMUSG00000021699	1983.59	2692.96	1274.22	0.473167	-1.07958	1.16745e-18	2.37289e-17	13	108586482	110089995	+	12006	Pde4d	GO:0002027;GO:0004114;GO:0004114;GO:0004115;GO:0004115;GO:0004115;GO:0005515;GO:0005515;GO:0005634;GO:0005737;GO:0005813;GO:0005815;GO:0005829;GO:0005856;GO:0005886;GO:0005891;GO:0006198;GO:0006198;GO:0006939;GO:0007165;GO:0007165;GO:0007568;GO:0008081;GO:0010880;GO:0016020;GO:0016324;GO:0016787;GO:0030593;GO:0033137;GO:0034704;GO:0035264;GO:0043951;GO:0044325;GO:0044325;GO:0045822;GO:0046872;GO:…	K13293	EC:3.1.4.53	T	194MG;0UHKN;1CUW1;1AUP8;0DK28;0V756;12PR9;09W6Y;KOG3689	phosphodiesterase 4D, cAMP specific [Source:MGI Symbol;Acc:MGI:99555]	238871	Q01063;A2RSH1
ENSMUSG00000031666	2181.86	2946.77	1416.95	0.480846	-1.05635	1.39813e-18	2.83204e-17	8	91796685	91850472	+	7558	Rbl2	GO:0000785;GO:0000785;GO:0000977;GO:0001102;GO:0003677;GO:0005515;GO:0005515;GO:0005634;GO:0005634;GO:0005634;GO:0005654;GO:0005654;GO:0005654;GO:0005667;GO:0005667;GO:0005667;GO:0005694;GO:0005730;GO:0005730;GO:0005829;GO:0005829;GO:0006325;GO:0006357;GO:0007049;GO:0010629;GO:0010629;GO:0030154;GO:0043550;GO:0043550;GO:0051302;GO:0051726;GO:1990841;GO:1990841;GO:2000134;GO:0005634;GO:0005634;GO:…	K16332	-	D;B	KOG1010;0V7EN;09WG3;1CQNY;18Y8X;0DHRJ;12TRG;1B43H;0URPA	RB transcriptional corepressor like 2 [Source:MGI Symbol;Acc:MGI:105085]	19651	Q64700
ENSMUSG00000032194	1770.04	2402.73	1137.35	0.473359	-1.07899	1.46145e-18	2.95694e-17	9	21678080	21710040	-	5235	Kank2	GO:0000122;GO:0000122;GO:0000122;GO:0000122;GO:0003674;GO:0005737;GO:0005737;GO:0005737;GO:0005737;GO:0005739;GO:0005739;GO:0005739;GO:0006915;GO:0008285;GO:0008285;GO:0008285;GO:0008285;GO:0033147;GO:0033147;GO:0033147;GO:0033147;GO:0035023;GO:0035023;GO:0035023;GO:0043069;GO:0043069;GO:0043069;GO:0051497;GO:0070563;GO:0070563;GO:0070563;GO:0070563;GO:0072073;GO:0072073;GO:0072073;GO:0090521;GO:…	K22808	-	S;K;L	0V7JB;18XPK;09WKQ;0UGSY;1CSKT;12Q14;KOG0514;1ASGS;0DHW7	KN motif and ankyrin repeat domains 2 [Source:MGI Symbol;Acc:MGI:2384568]	235041	Q8BX02
ENSMUSG00000051705	147.807	228.493	67.1217	0.293758	-1.7673	1.46399e-18	2.95873e-17	9	59641542	59657993	-	3965	Senp8	GO:0005634;GO:0006508;GO:0006508;GO:0008233;GO:0008234;GO:0008234;GO:0008234;GO:0016787;GO:0016926;GO:0019784;GO:0005634;GO:0006508;GO:0006508;GO:0008233;GO:0008234;GO:0008234;GO:0008234;GO:0016787;GO:0016926;GO:0019784;GO:0005634;GO:0006508;GO:0006508;GO:0008233;GO:0008234;GO:0008234;GO:0008234;GO:0016787;GO:0016926;GO:0019784;GO:0006508;GO:0008234;GO:0005634;GO:0006508;GO:0006508;GO:0008233;GO:…	K08597	EC:3.4.22.68	O	0VBH1;KOG3246;1CX4U;0UGJC;1B35T;0A0KU;0DN87;13JJF;191V4	SUMO/sentrin specific peptidase 8 [Source:MGI Symbol;Acc:MGI:1918849]	71599	Q9D2Z4
ENSMUSG00000030522	971.891	1334.92	608.859	0.456101	-1.13258	1.82791e-18	3.68166e-17	7	63937401	63990554	+	7873	Mtmr10	GO:0004438;GO:0005737;GO:0005737;GO:0046856;	K18085	-	S;I;U	1CZK1;0DIAH;1B2HS;0US8N;09WMD;0V7K5;18YN9;KOG1089;13I5B	myotubularin related protein 10 [Source:MGI Symbol;Acc:MGI:2142292]	233315	Q7TPM9
ENSMUSG00000051984	476.964	674.104	279.824	0.415105	-1.26845	1.88575e-18	3.78532e-17	19	44505396	44534303	-	3950	Sec31b	GO:0000139;GO:0005198;GO:0005737;GO:0005783;GO:0005789;GO:0006886;GO:0006888;GO:0007029;GO:0012507;GO:0015031;GO:0016020;GO:0016192;GO:0030120;GO:0030120;GO:0030127;GO:0031410;GO:0070971;GO:0090110;GO:0000139;GO:0005198;GO:0005737;GO:0005783;GO:0005789;GO:0006886;GO:0006888;GO:0007029;GO:0012507;GO:0015031;GO:0016020;GO:0016192;GO:0030120;GO:0030127;GO:0031410;GO:0070971;GO:0090110;	K14005	-	U	1CQA0;12QXJ;0UPGP;1916D;1B0NF;0V59V;KOG0307;09UAS;0DFKC	Sec31 homolog B (S. cerevisiae) [Source:MGI Symbol;Acc:MGI:2685187]	240667	Q3TZ89
ENSMUSG00000010047	315.108	457.324	172.892	0.378051	-1.40335	2.3477e-18	4.69673e-17	9	107445144	107449978	+	3293	Hyal2	GO:0003824;GO:0004415;GO:0004415;GO:0005975;GO:0008152;GO:0016787;GO:0016798;GO:0000139;GO:0000139;GO:0000302;GO:0000302;GO:0000302;GO:0001618;GO:0001618;GO:0002244;GO:0003713;GO:0003824;GO:0004415;GO:0004415;GO:0004415;GO:0005540;GO:0005540;GO:0005540;GO:0005737;GO:0005737;GO:0005764;GO:0005764;GO:0005764;GO:0005829;GO:0005829;GO:0005829;GO:0005886;GO:0005902;GO:0005902;GO:0005902;GO:0005975;GO:…	K01197	EC:3.2.1.35	T;G	0UQWB;0V4NR;18XFG;1CQ5X;12R8I;09TVP;0DF64;0IECJ;1B2DP	hyaluronoglucosaminidase 2 [Source:MGI Symbol;Acc:MGI:1196334]	15587	O35632;Q3UZE4
ENSMUSG00000037583	89.961	147.031	32.8907	0.223699	-2.16037	2.50757e-18	5.01091e-17	4	133280687	133283847	+	1132	Nr0b2	GO:0000122;GO:0000122;GO:0000122;GO:0000785;GO:0000785;GO:0003714;GO:0003714;GO:0003714;GO:0005515;GO:0005515;GO:0005634;GO:0005634;GO:0005634;GO:0005634;GO:0005737;GO:0005737;GO:0005737;GO:0005737;GO:0007219;GO:0007623;GO:0007623;GO:0007623;GO:0007623;GO:0008134;GO:0008134;GO:0008134;GO:0009749;GO:0009749;GO:0010628;GO:0010628;GO:0010629;GO:0010629;GO:0014070;GO:0015721;GO:0019904;GO:0019904;GO:…	K08563	-	K	18XQ0;1CWQ8;0VB46;0DMUS;13PF8;0UR1W;0A083;KOG3575;1B0X5	nuclear receptor subfamily 0, group B, member 2 [Source:MGI Symbol;Acc:MGI:1346344]	23957	Q62227
ENSMUSG00000020432	1090.3	1490.7	689.901	0.462803	-1.11153	2.93037e-18	5.82312e-17	11	3867192	3882159	-	2178	Tcn2	GO:0005576;GO:0005615;GO:0005615;GO:0005615;GO:0005615;GO:0005615;GO:0006811;GO:0006824;GO:0015889;GO:0015889;GO:0015889;GO:0015889;GO:0015889;GO:0031419;GO:0031419;GO:0031419;GO:0031419;GO:0031419;GO:0046872;GO:0005576;GO:0005615;GO:0005615;GO:0005615;GO:0005615;GO:0006811;GO:0006824;GO:0015889;GO:0015889;GO:0015889;GO:0015889;GO:0031419;GO:0031419;GO:0031419;GO:0031419;GO:0046872;GO:0005576;GO:…	K14619	-	H;S	0VBH3;0IDZK;1CX4W;0UJ82;0A0KW;0DN8B;13I3B;1AX08;18T08	transcobalamin 2 [Source:MGI Symbol;Acc:MGI:98534]	21452	O88968
ENSMUSG00000050919	591.092	888.606	293.578	0.33038	-1.5978	3.83903e-18	7.57805e-17	13	99321331	99387164	+	6382	Zfp366	GO:0000122;GO:0000122;GO:0000122;GO:0000785;GO:0000978;GO:0003677;GO:0003700;GO:0003714;GO:0003714;GO:0003714;GO:0005634;GO:0005634;GO:0005634;GO:0006357;GO:0030331;GO:0030331;GO:0030331;GO:0033147;GO:0033147;GO:0033147;GO:0043627;GO:0043627;GO:0043627;GO:0046872;	-	-	K	09U3R;0UGNM;12RT7;KOG1721;0V52V;0DFDF;1AXED;1CQ37;18TJY	zinc finger protein 366 [Source:MGI Symbol;Acc:MGI:2178429]	238803	Q6NS86
ENSMUSG00000018750	1444.27	1962.76	925.787	0.471677	-1.08413	4.07238e-18	8.01201e-17	11	69656738	69674849	+	8117	Zbtb4	GO:0000122;GO:0000785;GO:0000977;GO:0000978;GO:0000981;GO:0001227;GO:0003677;GO:0005634;GO:0005634;GO:0005654;GO:0005694;GO:0005829;GO:0006355;GO:0006974;GO:0008327;GO:0010428;GO:0016604;GO:0019901;GO:0042803;GO:0043565;GO:0045892;GO:0046872;GO:0000122;GO:0000122;GO:0000785;GO:0000977;GO:0000977;GO:0000978;GO:0000981;GO:0001227;GO:0001227;GO:0003677;GO:0005634;GO:0005634;GO:0005634;GO:0005654;GO:…	K10491	-	K	0UU6G;18U2K;1CZ4M;0VA8V;0A2G8;0DQ3K;KOG1721;1AXXZ;139QB	zinc finger and BTB domain containing 4 [Source:MGI Symbol;Acc:MGI:1922830]	75580	Q5F293
ENSMUSG00000033083	4199.94	5621.83	2778.05	0.494153	-1.01697	4.44774e-18	8.71198e-17	14	101679796	101846627	-	7676	Tbc1d4	GO:0005096;GO:0043547;GO:0005096;GO:0043547;GO:0005096;GO:0005829;GO:0016192;GO:0031339;GO:0031982;GO:0032869;GO:0032869;GO:0043547;	K17902	-	S;F;U	KOG4436;09WCP;13HQ5;0DHMZ;0UJVH;1CSCF;194WZ;1AZ24;0V7B5	TBC1 domain family, member 4 [Source:MGI Symbol;Acc:MGI:2429660]	210789	Q8BYJ6;E9Q6Q8
ENSMUSG00000055980	2666.12	3662.11	1670.13	0.456055	-1.13272	4.97073e-18	9.68313e-17	1	82210822	82269137	-	9144	Irs1	GO:0001784;GO:0005158;GO:0005158;GO:0005159;GO:0005654;GO:0005829;GO:0005886;GO:0005901;GO:0008286;GO:0008286;GO:0010907;GO:0014065;GO:0030159;GO:0032000;GO:0032868;GO:0032869;GO:0043548;GO:0045725;GO:0046326;GO:0046628;GO:0046676;GO:0048009;	K16172	-	T	1CUA6;0DMID;0IXEK;1AY0Z;18YNZ;0UNHB;0V920;13S7P;09Y4H	insulin receptor substrate 1 [Source:MGI Symbol;Acc:MGI:99454]	16367	P35569;Q543V3
ENSMUSG00000038065	533.842	832.842	234.843	0.281978	-1.82634	5.07992e-18	9.88503e-17	6	54658609	54680836	+	5695	Mturn	GO:0003674;GO:0005575;GO:0005737;GO:0007275;GO:0032088;GO:0045654;GO:0046330;GO:0048666;GO:0070374;GO:0005737;GO:0005737;GO:0032088;GO:0045654;GO:0046330;GO:0070374;	-	-	-	-	maturin, neural progenitor differentiation regulator homolog (Xenopus) [Source:MGI Symbol;Acc:MGI:1915485]	68235	Q8CGA4
ENSMUSG00000021221	296.841	431.184	162.497	0.376863	-1.40789	5.47906e-18	1.06153e-16	12	83260519	83534490	-	4225	Dpf3	GO:0005634;GO:0008270;GO:0046872;GO:0071565;GO:0000785;GO:0003712;GO:0005634;GO:0005654;GO:0005654;GO:0006325;GO:0007399;GO:0007399;GO:0008270;GO:0042393;GO:0045892;GO:0045944;GO:0046872;GO:0071565;GO:0071565;GO:0071565;GO:0071565;GO:0005634;GO:0008270;GO:0071565;GO:0005634;GO:0008270;GO:0071565;GO:0005634;GO:0008270;GO:0071565;GO:0000785;GO:0003712;GO:0005634;GO:0005654;GO:0006325;GO:0007399;GO:…	K22198	-	K	KOG1244;09W7S;12QQB;0V764;0DHGU;0UMEH;1B4AD;18TW7;1CS76	D4, zinc and double PHD fingers, family 3 [Source:MGI Symbol;Acc:MGI:1917377]	70127	P58269
ENSMUSG00000071064	782.266	1079.77	484.765	0.448953	-1.15536	5.8712e-18	1.1338e-16	8	79755066	79920395	+	11762	Zfp827	GO:0003677;GO:0005634;GO:0005634;GO:0010468;GO:0045944;GO:0046872;GO:0003677;GO:0005634;GO:0005634;GO:0010468;GO:0045944;GO:0046872;	-	-	K	09WF3;12TIB;0DHQG;18WIK;1AVFE;KOG1721;0UJYI;0V7DP;1CSET	zinc finger protein 827 [Source:MGI Symbol;Acc:MGI:2444807]	622675	Q505G8
ENSMUSG00000043259	210.553	325.58	95.5252	0.2934	-1.76906	5.96622e-18	1.1509e-16	10	70276311	70394566	+	8263	Fam13c	GO:0003674;GO:0005575;GO:0008150;	-	-	S	1AV0M;0DHDP;09W4J;0V72X;18THF;12RKC;0UJI4;1CS3W;0IJJ8	family with sequence similarity 13, member C [Source:MGI Symbol;Acc:MGI:1918971]	71721	Q9DBR2;Q8BLV7;Q6NXX8
ENSMUSG00000031767	954.404	1308.29	600.517	0.459008	-1.12341	6.25426e-18	1.20256e-16	8	114860297	114881479	+	5618	Nudt7	GO:0000287;GO:0003723;GO:0003986;GO:0005777;GO:0005777;GO:0009132;GO:0010945;GO:0015938;GO:0015938;GO:0015938;GO:0016787;GO:0016787;GO:0016818;GO:0030145;GO:0030515;GO:0036114;GO:0044580;GO:0046356;GO:0046356;GO:0046872;GO:0050873;GO:1902859;GO:0000287;GO:0003723;GO:0003986;GO:0005777;GO:0005777;GO:0009132;GO:0010945;GO:0015938;GO:0015938;GO:0015938;GO:0016787;GO:0016787;GO:0016818;GO:0030145;GO:…	K17879	EC:3.6.1.-	L	18ZGW;13JXD;1AWII;0VE80;0A3D5;KOG3069;1CZ8N;0UNXC;0DR0N	nudix (nucleoside diphosphate linked moiety X)-type motif 7 [Source:MGI Symbol;Acc:MGI:1914778]	67528	Q99P30
ENSMUSG00000023942	656.272	911.19	401.354	0.440472	-1.18288	6.6631e-18	1.27566e-16	17	45896126	45910532	-	4008	Slc29a1	GO:0001504;GO:0005326;GO:0005326;GO:0005337;GO:0005337;GO:0005337;GO:0005886;GO:0005886;GO:0005886;GO:0005887;GO:0006836;GO:0015211;GO:0015211;GO:0015213;GO:0015858;GO:0015858;GO:0015860;GO:0015860;GO:0015862;GO:0015862;GO:0016020;GO:0016021;GO:0016021;GO:0016021;GO:0016323;GO:0016323;GO:0016324;GO:0016324;GO:0030431;GO:0032238;GO:0032238;GO:0060079;GO:0072531;GO:0098793;GO:0098794;GO:0098810;GO:…	K15014	-	F;P	09X8T;KOG1479;1CTB3;18WDU;0UM55;12UBZ;0V5GZ;0DIKA;1ARG2	solute carrier family 29 (nucleoside transporters), member 1 [Source:MGI Symbol;Acc:MGI:1927073]	63959	Q9JIM1;Q3TCZ2
ENSMUSG00000059839	496.307	696.28	296.334	0.425596	-1.23244	8.3674e-18	1.59168e-16	13	67619632	67632377	-	3789	Zfp874b	GO:0000978;GO:0000981;GO:0005634;GO:0005634;GO:0006355;GO:0006357;GO:0046872;GO:0000978;GO:0000981;GO:0005634;GO:0006355;GO:0006357;GO:0046872;	K09228	-	K	KOG1721	zinc finger protein 874b [Source:MGI Symbol;Acc:MGI:3040702]	408067	Q7M6X2
ENSMUSG00000040479	1262.32	1716.07	808.565	0.471173	-1.08567	8.6044e-18	1.63502e-16	2	91763169	91806209	-	6270	Dgkz	GO:0000166;GO:0004143;GO:0005524;GO:0007165;GO:0016301;GO:0016310;GO:0016740;GO:0000166;GO:0003951;GO:0004143;GO:0004143;GO:0005524;GO:0007165;GO:0007205;GO:0016301;GO:0016301;GO:0016310;GO:0016740;GO:0035556;GO:0046486;GO:0000166;GO:0001727;GO:0003951;GO:0004143;GO:0004143;GO:0004143;GO:0004143;GO:0004857;GO:0005515;GO:0005515;GO:0005524;GO:0005634;GO:0005634;GO:0005634;GO:0005737;GO:0005829;GO:…	K00901	EC:2.7.1.107	T;I	0V5GI;KOG0782;09W8Z;0DHIA;0UJQM;18W1X;1AU5A;1CS8I;12PSP	diacylglycerol kinase zeta [Source:MGI Symbol;Acc:MGI:1278339]	104418	Q80UP3
ENSMUSG00000034413	215.424	339.515	91.3336	0.269012	-1.89426	8.81166e-18	1.67262e-16	17	26633803	26665323	+	6331	Neurl1b	GO:0046872;GO:0046872;GO:0005515;GO:0005737;GO:0005769;GO:0005769;GO:0007219;GO:0016567;GO:0016740;GO:0046872;GO:0061630;GO:0061630;GO:0070086;GO:0070086;	K01931	EC:2.3.2.27	O	1B17H;09U3B;0DFD4;1CWYR;KOG4172;0V52F;KOG4625;191C1;12SCR;0UQ0E	neuralized E3 ubiquitin protein ligase 1B [Source:MGI Symbol;Acc:MGI:3643092]	240055	Q0MW30
ENSMUSG00000003526	808.616	1112.35	504.882	0.453888	-1.13959	9.45836e-18	1.79155e-16	16	17878221	17908067	-	7797	Prodh	GO:0004657;GO:0006562;GO:0055114;GO:0004657;GO:0004657;GO:0004657;GO:0004657;GO:0004657;GO:0005739;GO:0005739;GO:0005739;GO:0005739;GO:0005743;GO:0005759;GO:0006560;GO:0006562;GO:0010133;GO:0010133;GO:0016491;GO:0016597;GO:0016597;GO:0055114;GO:0071949;GO:0071949;GO:0071949;GO:0004657;GO:0006560;GO:0006562;GO:0016491;GO:0055114;GO:0004657;GO:0006560;GO:0006562;GO:0016491;GO:0055114;GO:0004657;GO:…	K00318	EC:1.5.5.2	E	0DF0Q;18SNH;KOG0186;1B1HY;0UG4V;09TQE;1CPQH;0V4PN;12S69	proline dehydrogenase [Source:MGI Symbol;Acc:MGI:97770]	19125	Q9WU79
ENSMUSG00000043518	606	842.305	369.696	0.43891	-1.188	9.51607e-18	1.80057e-16	X	160500065	160562492	+	2403	Rai2	GO:0003674;GO:0005575;GO:0008150;GO:0003674;GO:0005575;GO:0008150;	-	-	O	0UGDG;12NEP;1AVMX;09TWS;1CPWT;0V4VU;191Z9;0DF78;0IE37	retinoic acid induced 2 [Source:MGI Symbol;Acc:MGI:1344378]	24004	Q9QVY8
ENSMUSG00000027954	424.63	600.227	249.032	0.414897	-1.26917	1.12297e-17	2.11135e-16	3	89179040	89188449	-	1830	Efna1	GO:0000122;GO:0001525;GO:0001934;GO:0001934;GO:0003180;GO:0003183;GO:0003199;GO:0005515;GO:0005576;GO:0005886;GO:0005886;GO:0007411;GO:0010719;GO:0014028;GO:0016020;GO:0016020;GO:0016477;GO:0016477;GO:0030182;GO:0031225;GO:0033628;GO:0033628;GO:0034446;GO:0034446;GO:0043409;GO:0043410;GO:0043535;GO:0045765;GO:0046658;GO:0046658;GO:0046875;GO:0046875;GO:0046875;GO:0046875;GO:0048013;GO:0048013;GO:…	K05462	-	T	0A0XA;0DNIJ;1CXFU;0VA0A;KOG3858;192P4;1B128;0UK31;13KDT	ephrin A1 [Source:MGI Symbol;Acc:MGI:103236]	13636	P52793;Q9D7K8
ENSMUSG00000048731	90.5686	146.731	34.4065	0.234488	-2.09242	1.13191e-17	2.12367e-16	17	27236961	27256598	+	5705	Ggnbp1	GO:0000266;GO:0005737;GO:0007283;GO:0000266;GO:0000266;GO:0005515;GO:0005737;GO:0005737;GO:0005739;GO:0005758;GO:0005794;GO:0005794;GO:0005886;GO:0007275;GO:0007283;GO:0007283;GO:0016020;GO:0030154;GO:0000266;GO:0005737;GO:0007283;GO:0000266;GO:0005737;GO:0007283;GO:0000266;GO:0005737;GO:0007283;	-	-	Z;S	0A15T;0US56;1943Z;0VC1Y;0DNTP;1B5RD;13XCS;1CXR0;0J2JH	gametogenetin binding protein 1 [Source:MGI Symbol;Acc:MGI:3055306]	70772	Q6K1E7
ENSMUSG00000003420	1023.17	1395.7	650.644	0.466178	-1.10105	1.14888e-17	2.15324e-16	7	44742414	44753275	-	2102	Fcgrt	GO:0005615;GO:0005768;GO:0005886;GO:0009897;GO:0010008;GO:0016020;GO:0016021;GO:0019864;GO:0019864;GO:0030881;GO:0030881;GO:0016020;GO:0016021;GO:0019864;GO:0030881;	K24019	-	W;T	0UQZ4;18XY6;1AVBS;0DRVF;13NE5;1D140;0A1E4;0VEXC;0IPRY	Fc fragment of IgG receptor and transporter [Source:MGI Symbol;Acc:MGI:103017]	14132	Q61559
ENSMUSG00000039763	494.178	692.64	295.717	0.426941	-1.22789	1.19067e-17	2.22689e-16	16	91411142	91415914	-	3565	Dnajc28	GO:0003674;GO:0006890;GO:0007030;GO:0017119;GO:0048213;	K19373	-	O	1CS6J;18XPI;0V9YM;13IB5;0UPE9;1AZ11;09Z11;KOG0568;0DKGG	DnaJ heat shock protein family (Hsp40) member C28 [Source:MGI Symbol;Acc:MGI:2181053]	246738	Q8VCE1;Q8C4S9
ENSMUSG00000024663	136.867	212.61	61.1246	0.287496	-1.79838	1.19727e-17	2.23688e-16	19	9979033	10015744	+	7161	Rab3il1	GO:0005085;GO:0005085;GO:0005085;GO:0005085;GO:0006887;GO:0015031;GO:0019900;GO:0042802;GO:0050790;GO:0070319;GO:0005085;GO:0050790;GO:0005085;GO:0050790;GO:0005085;GO:0005085;GO:0005085;GO:0005085;GO:0006887;GO:0015031;GO:0019900;GO:0042802;GO:0050790;GO:0070319;GO:0005085;GO:0050790;GO:0005085;GO:0050790;GO:0005085;GO:0005085;GO:0005085;GO:0005085;GO:0006887;GO:0015031;GO:0019900;GO:0042802;GO:…	K16779	-	U	09WND;KOG4324;18SEM;1AU8G;0DHXZ;12R8Z;1CSNJ;0V7KY;0UKZT	RAB3A interacting protein (rabin3)-like 1 [Source:MGI Symbol;Acc:MGI:1922010]	74760	Q8VDV3
ENSMUSG00000020137	333.773	479.619	187.927	0.391825	-1.35172	1.25143e-17	2.3356e-16	10	115204309	115220348	-	5266	Thap2	GO:0003674;GO:0003677;GO:0005634;GO:0005730;GO:0008150;GO:0046872;	K23204	-	S	12TFR;1CYIN;0A1XV;0DN71;0USXM;18TDQ;0VCTA;0IKCR;1AZEP	THAP domain containing, apoptosis associated protein 2 [Source:MGI Symbol;Acc:MGI:1914066]	66816	Q9D305
ENSMUSG00000064215	1495.45	2019.58	971.327	0.480956	-1.05602	1.62002e-17	3.0109e-16	12	103400470	103406498	+	1467	Ifi27	GO:0000122;GO:0001102;GO:0005521;GO:0005637;GO:0005739;GO:0016020;GO:0016021;GO:0016021;GO:0046825;GO:0097190;GO:0000122;GO:0001102;GO:0005521;GO:0005637;GO:0005739;GO:0016020;GO:0016021;GO:0016021;GO:0046825;GO:0097190;GO:0000122;GO:0001102;GO:0005521;GO:0005637;GO:0005739;GO:0016020;GO:0016021;GO:0016021;GO:0046825;GO:0097190;GO:0000122;GO:0001102;GO:0005521;GO:0005637;GO:0005739;GO:0016020;GO:…	-	-	T;U	0AAWR;1940R;1D5AE;1B71Q;148CC;0JFVP;0DVXY;0VMWJ;0UWJ3	interferon, alpha-inducible protein 27 [Source:MGI Symbol;Acc:MGI:1277180]	52668	-
ENSMUSG00000033278	3368.39	4493.23	2243.55	0.499318	-1.00197	1.68484e-17	3.1281e-16	17	66973942	67661452	-	8828	Ptprm	GO:0001937;GO:0004721;GO:0004725;GO:0004725;GO:0004725;GO:0005001;GO:0005737;GO:0005886;GO:0005911;GO:0005912;GO:0006470;GO:0006470;GO:0007156;GO:0007165;GO:0010596;GO:0010842;GO:0016020;GO:0016020;GO:0016021;GO:0016311;GO:0016525;GO:0016787;GO:0016791;GO:0030027;GO:0031175;GO:0031290;GO:0035335;GO:0042493;GO:0042802;GO:0045296;GO:0048471;GO:0001937;GO:0001937;GO:0004721;GO:0004725;GO:0004725;GO:…	K05693	EC:3.1.3.48	T	1CU3F;0UKKH;KOG4228;1AY4W;0DJB7;195RK;13DXY;0V8W3;09V8F	protein tyrosine phosphatase, receptor type, M [Source:MGI Symbol;Acc:MGI:102694]	19274	P28828;Q68FM4
ENSMUSG00000042251	230.017	338.797	121.236	0.357844	-1.4826	1.80891e-17	3.35496e-16	1	131725119	131749211	+	7028	Pm20d1	GO:0004046;GO:0005576;GO:0005615;GO:0006508;GO:0006520;GO:0006520;GO:0006520;GO:0006520;GO:0006629;GO:0006631;GO:0006807;GO:0008233;GO:0016787;GO:0016787;GO:0016811;GO:0016811;GO:0016829;GO:0022904;GO:0043604;GO:0043604;GO:0043604;GO:0043604;GO:0043605;GO:0043605;GO:0043605;GO:0043605;GO:0044255;GO:0044255;GO:0044255;GO:0044255;GO:0046872;GO:0097009;GO:1901215;GO:1901215;GO:1990845;GO:2000275;GO:…	K13049	EC:3.4.17.-	E	0V6WZ;0UJ9E;0DH7B;1CRXG;09VYK;18VXF;KOG2275;12QVR;1AUC3	peptidase M20 domain containing 1 [Source:MGI Symbol;Acc:MGI:2442939]	212933	Q8C165
ENSMUSG00000051495	3221.31	4304.25	2138.37	0.496804	-1.00925	1.88691e-17	3.49598e-16	8	127315035	127320725	-	5080	Irf2bp2	GO:0000122;GO:0000122;GO:0002327;GO:0002327;GO:0002327;GO:0003714;GO:0003714;GO:0003714;GO:0005634;GO:0005634;GO:0005634;GO:0005634;GO:0005654;GO:0005654;GO:0005737;GO:0006357;GO:0046872;	K22383	-	K	1DF2X;0B44G;0IPPD;0V31B;1975M;13CK7;0WGKI;0E83T;1BAXF	interferon regulatory factor 2 binding protein 2 [Source:MGI Symbol;Acc:MGI:2443921]	270110	E9Q1P8
ENSMUSG00000039611	578.679	804.033	353.326	0.439442	-1.18625	2.17461e-17	4.01232e-16	4	49584506	49597876	-	3325	Pgap4	GO:0000139;GO:0000139;GO:0000139;GO:0000139;GO:0000139;GO:0005794;GO:0006506;GO:0006506;GO:0006506;GO:0006506;GO:0006506;GO:0016020;GO:0016021;GO:0016740;GO:0016757;GO:0016757;GO:0016757;GO:0016757;GO:0016757;GO:0000139;GO:0006506;GO:0016020;GO:0016021;GO:0016757;GO:0016020;GO:0016021;	-	-	S	0UMBA;0DIR9;12QH1;18VY2;09XDS;0V8BX;1CTGB;1B44T;0IF9Z	post-GPI attachment to proteins GalNAc transferase 4 [Source:MGI Symbol;Acc:MGI:1914313]	67063	Q91YV9
ENSMUSG00000046275	109.808	191.378	28.2391	0.147557	-2.76066	2.19386e-17	4.04365e-16	11	76570634	76589490	+	3302	Trarg1	GO:0005515;GO:0005737;GO:0005886;GO:0005886;GO:0012505;GO:0016020;GO:0016020;GO:0016021;GO:0016021;GO:0030659;GO:0030659;GO:0032869;GO:0032869;GO:0044381;GO:0044381;GO:0048471;GO:0072659;GO:0072659;GO:0099500;GO:0099638;GO:0099638;	-	-	U	1D3T3;0UVKA;1937V;0IYHE;0DUFB;0VIC6;0A7P2;1B5YU;13SQD	trafficking regulator of GLUT4 (SLC2A4) 1 [Source:MGI Symbol;Acc:MGI:3029307]	237858	Q8C838
ENSMUSG00000034255	588.256	893.43	283.082	0.316849	-1.65813	2.41855e-17	4.44399e-16	11	103222323	103254518	-	6415	Arhgap27	GO:0005096;GO:0005096;GO:0005096;GO:0005737;GO:0005737;GO:0005768;GO:0006897;GO:0006898;GO:0006898;GO:0007165;GO:0016020;GO:0017124;GO:0017124;GO:0043087;GO:0043087;GO:0043547;GO:0043547;GO:0005096;GO:0005096;GO:0005096;GO:0005737;GO:0005737;GO:0005768;GO:0006897;GO:0006898;GO:0006898;GO:0007165;GO:0016020;GO:0017124;GO:0017124;GO:0043087;GO:0043087;GO:0043547;GO:0043547;GO:0005096;GO:0043087;GO:…	K20636	-	T	0V98A;0DJQF;1CYM6;09YAU;KOG4269;1B4W5;12N2W;KOG1450;19247;0UHH9	Rho GTPase activating protein 27 [Source:MGI Symbol;Acc:MGI:1916903]	544817	A2AB59
ENSMUSG00000027834	250.543	365.768	135.318	0.369954	-1.43458	2.44227e-17	4.48294e-16	3	75464854	75550802	+	7286	Serpini1	GO:0005615;GO:0004867;GO:0004867;GO:0004867;GO:0004867;GO:0004867;GO:0005576;GO:0005615;GO:0005615;GO:0005615;GO:0005615;GO:0005615;GO:0010466;GO:0010951;GO:0010976;GO:0010976;GO:0030155;GO:0030155;GO:0030414;GO:0031410;GO:0034774;GO:0043025;GO:0043025;GO:0043025;GO:0043204;GO:0060205;GO:0060205;	K23412	-	V	1CZP3;KOG2392;0UKXP;12QSH;18S5J;1B4B9;0DQK9;0V4H4;09W3S	serine (or cysteine) peptidase inhibitor, clade I, member 1 [Source:MGI Symbol;Acc:MGI:1194506]	20713	O35684
ENSMUSG00000074793	1027.41	1399.98	654.836	0.467748	-1.0962	2.50076e-17	4.58559e-16	2	130969200	130988241	+	3685	Hspa12b	GO:0000166;GO:0003674;GO:0005524;GO:0005575;GO:0008150;	-	-	O	0UGBF;12T3W;KOG0101;0DF5M;0V4UE;09TV6;18WA5;1AV8Y;1CPVA	heat shock protein 12B [Source:MGI Symbol;Acc:MGI:1919880]	72630	Q9CZJ2
ENSMUSG00000053080	327.167	468.9	185.435	0.395468	-1.33837	2.73064e-17	4.99682e-16	19	7394990	7403269	+	7032	2700081O15Rik	GO:0003674;GO:0005575;GO:0045892;	-	-	S	0DRHJ;1B1X4;0VESK;194YW;0A3U3;1D0Q0;13MEW;0IIPI;0UTTH	RIKEN cDNA 2700081O15 gene [Source:MGI Symbol;Acc:MGI:1919667]	108899	Q4VA45;Q6PCY2
ENSMUSG00000042675	709.663	976.314	443.013	0.453761	-1.14	2.90519e-17	5.29988e-16	7	126376127	126379686	+	1848	Ypel3	GO:0003674;GO:0005575;GO:0005634;GO:0005730;GO:0006915;GO:0046872;GO:2000774;GO:0003674;GO:0005575;GO:0005634;GO:0005730;GO:0006915;GO:0046872;GO:2000774;GO:0003674;GO:0005575;GO:0005634;GO:0005730;GO:0006915;GO:0046872;GO:2000774;GO:2000774;GO:0003674;GO:0005575;GO:0005634;GO:0005730;GO:0006915;GO:0046872;GO:2000774;	-	-	S;U	1D1KX;192ZK;13RB7;0UUQ2;0VFQX;0A4WA;0DSBH;1B5IP;KOG3399	yippee like 3 [Source:MGI Symbol;Acc:MGI:1913340]	66090	P61237
ENSMUSG00000039959	2027.88	2719.99	1335.77	0.491094	-1.02593	3.13819e-17	5.71324e-16	5	135435385	135573974	-	12961	Hip1	GO:0003779;GO:0003779;GO:0005515;GO:0005543;GO:0005634;GO:0005737;GO:0005737;GO:0005737;GO:0005794;GO:0005794;GO:0006897;GO:0006897;GO:0006915;GO:0006915;GO:0006915;GO:0006915;GO:0006919;GO:0006919;GO:0006919;GO:0007015;GO:0012505;GO:0016020;GO:0030136;GO:0030136;GO:0030136;GO:0030136;GO:0030136;GO:0030154;GO:0030276;GO:0030276;GO:0030276;GO:0030276;GO:0030665;GO:0031234;GO:0031234;GO:0031410;GO:…	K04559	-	Z;K	KOG0980;0V94Q;18ZSA;1CUDE;0UU01;09Y76;0DHKB;130S5;1AS9S	huntingtin interacting protein 1 [Source:MGI Symbol;Acc:MGI:1099804]	215114	Q8VD75
ENSMUSG00000058620	27.2432	51.2596	3.2268	0.0629501	-3.98965	3.26003e-17	5.92295e-16	2	127205128	127209141	+	4014	Adra2b	GO:0004930;GO:0004930;GO:0004935;GO:0004938;GO:0006940;GO:0007165;GO:0007186;GO:0007186;GO:0016020;GO:0016021;GO:0016021;GO:0019229;GO:0030168;GO:0071875;GO:0000187;GO:0003056;GO:0004930;GO:0004930;GO:0004935;GO:0004938;GO:0004938;GO:0004938;GO:0005829;GO:0006940;GO:0007165;GO:0007186;GO:0007186;GO:0007186;GO:0007565;GO:0009986;GO:0016020;GO:0016021;GO:0016021;GO:0019229;GO:0030168;GO:0032148;GO:…	K04139	-	T	KOG3656;0A1J3;12RVE;0DIY9;190Y1;0VCKX;1B0IQ;0UTTM;1CZHF	adrenergic receptor, alpha 2b [Source:MGI Symbol;Acc:MGI:87935]	11552	Q925K6;F8VQ23
ENSMUSG00000010064	932.553	1504.8	360.304	0.239436	-2.06229	3.34233e-17	6.06628e-16	9	107527833	107546729	-	5277	Slc38a3	GO:0003333;GO:0005290;GO:0005290;GO:0005290;GO:0005290;GO:0005886;GO:0005886;GO:0005886;GO:0005887;GO:0005887;GO:0005887;GO:0006811;GO:0006814;GO:0006865;GO:0006867;GO:0006867;GO:0006867;GO:0006867;GO:0006868;GO:0006868;GO:0006868;GO:0006868;GO:0007420;GO:0007565;GO:0015171;GO:0015180;GO:0015180;GO:0015182;GO:0015182;GO:0015182;GO:0015182;GO:0015186;GO:0015186;GO:0015186;GO:0015186;GO:0015293;GO:…	K13576	-	P;E	KOG1305;18UC8;1CV3D;1B1YZ;0V7U9;12S53;09VXT;0URXE;0DK9G	solute carrier family 38, member 3 [Source:MGI Symbol;Acc:MGI:1923507]	76257	Q9DCP2
ENSMUSG00000052688	107.186	169.984	44.388	0.26113	-1.93716	3.62665e-17	6.56224e-16	1	131616433	131643177	+	4624	Rab7b	GO:0000166;GO:0003924;GO:0005525;GO:0005525;GO:0005764;GO:0005764;GO:0005764;GO:0005764;GO:0005768;GO:0005770;GO:0005770;GO:0005770;GO:0005770;GO:0005794;GO:0005794;GO:0005794;GO:0005802;GO:0005802;GO:0005802;GO:0008333;GO:0015031;GO:0016020;GO:0030670;GO:0031410;GO:0032755;GO:0032755;GO:0032755;GO:0034144;GO:0034164;GO:0034499;GO:0034499;GO:0034499;GO:0045335;GO:0045335;GO:0045335;GO:0045335;GO:…	K07898	-	U	1CWAW;1B46X;0UTM1;09ZWZ;13NHB;0VATI;1900B;KOG0394;0DMFK	RAB7B, member RAS oncogene family [Source:MGI Symbol;Acc:MGI:2442295]	226421	Q8VEA8
ENSMUSG00000020435	316.205	453.961	178.45	0.393095	-1.34705	3.65064e-17	6.59896e-16	11	3653731	3813903	-	6361	Osbp2	GO:0006869;GO:0008289;GO:0005829;GO:0005886;GO:0006869;GO:0007286;GO:0008289;GO:0008289;GO:0015248;GO:0015485;GO:0015485;GO:0015485;GO:0015918;GO:0016020;GO:0016020;GO:0032934;GO:0043231;GO:0097038;GO:0097440;GO:0006869;GO:0008289;GO:0008289;	K20462	-	T	1CWMV;0UK5K;12Q34;0A068;0V7IX;KOG1737;1B0UE;18X76;0DMS9	oxysterol binding protein 2 [Source:MGI Symbol;Acc:MGI:1921559]	74309	Q5QNQ6;Q6PE09
ENSMUSG00000044229	203.071	310.889	95.253	0.306389	-1.70657	4.04012e-17	7.28819e-16	9	48073321	48311325	+	5911	Nxpe4	GO:0003674;GO:0005576;GO:0008150;GO:0003674;GO:0005576;GO:0008150;GO:0003674;GO:0005576;GO:0008150;	-	-	S	1CYRG;0A27H;0UPCB;0V4XX;0DF8A;0IF0E;1AXP5;18VDM;12NFD	neurexophilin and PC-esterase domain family, member 4 [Source:MGI Symbol;Acc:MGI:1924792]	244853	Q52KP5
ENSMUSG00000078772	64.237	111.551	16.923	0.151706	-2.72065	4.11101e-17	7.40855e-16	4	19605451	19651130	+	554	Gm12353	GO:0003674;GO:0005575;GO:0008150;	-	-	-	-	predicted gene 12353 [Source:MGI Symbol;Acc:MGI:3699710]	-	-
ENSMUSG00000018428	2564.19	3534.1	1594.28	0.451112	-1.14844	4.44972e-17	7.97859e-16	11	88721618	88755412	-	4390	Akap1	GO:0003676;GO:0003723;GO:0003723;GO:0005515;GO:0005739;GO:0005739;GO:0005741;GO:0005741;GO:0005783;GO:0005811;GO:0008017;GO:0010614;GO:0016020;GO:0016021;GO:0019901;GO:0019903;GO:0030061;GO:0030346;GO:0031594;GO:0034237;GO:0035308;GO:0042308;GO:0045211;GO:0048487;GO:0060090;GO:0140374;GO:0140374;GO:0003676;GO:0003723;GO:0003723;GO:0005515;GO:0005739;GO:0005739;GO:0005741;GO:0005741;GO:0005783;GO:…	K16518	-	T	0VE98;1CRE6;0UJ5K;13MKX;1AXBB;0A3PS;0DGQB;KOG2279;18U1Q	A kinase (PRKA) anchor protein 1 [Source:MGI Symbol;Acc:MGI:104729]	11640	O08715;Q9CTT7
ENSMUSG00000042359	338.975	483.924	194.025	0.40094	-1.31854	4.80539e-17	8.60765e-16	2	76236852	76430991	+	10063	Osbpl6	GO:0005634;GO:0005635;GO:0005737;GO:0005768;GO:0005783;GO:0005789;GO:0005789;GO:0005829;GO:0005829;GO:0005829;GO:0005886;GO:0005886;GO:0005886;GO:0006869;GO:0008289;GO:0008289;GO:0010008;GO:0015248;GO:0015485;GO:0015918;GO:0016020;GO:0016020;GO:0031901;GO:0031965;GO:0032374;GO:0032934;GO:0043231;GO:0097038;GO:0097038;GO:0005789;GO:0005829;GO:0005886;GO:0006869;GO:0008289;GO:0008289;GO:0031901;GO:…	K20463	-	T	0UKBM;0V51S;0DJ92;194EC;12Q34;KOG1737;1CU13;09XWE;1B2U0	oxysterol binding protein-like 6 [Source:MGI Symbol;Acc:MGI:2139014]	99031	Q8BXR9
ENSMUSG00000048814	233.688	342.923	124.453	0.36292	-1.46228	5.02033e-17	8.98361e-16	1	38832726	38875792	-	7506	Lonrf2	GO:0046872;GO:0046872;	-	-	O	12PCF;0UIR7;1ASNG;0DGUH;0V6J2;09VJX;194C7;KOG4159;1CRIM	LON peptidase N-terminal domain and ring finger 2 [Source:MGI Symbol;Acc:MGI:1920209]	381338	B2RT44
ENSMUSG00000056724	513.824	715.402	312.246	0.436462	-1.19607	6.20467e-17	1.10474e-15	9	110453857	110483229	-	9554	Nbeal2	GO:0005783;GO:0005783;GO:0005829;GO:0007596;GO:0008104;GO:0016020;GO:0019901;GO:0030220;GO:0030220;GO:0035855;GO:0042060;GO:0070889;GO:0005783;GO:0030220;	K23286	-	U	18TVW;1B4DW;1CQH8;KOG1787;0V4QD;09TR4;0UH9K;12NBS;0DFTV	neurobeachin-like 2 [Source:MGI Symbol;Acc:MGI:2448554]	235627	E9Q9L6
ENSMUSG00000031461	42873.2	58367.5	27379	0.469079	-1.0921	6.86672e-17	1.22018e-15	8	15107653	15183541	+	8853	Myom2	GO:0002074;GO:0005200;GO:0005856;GO:0006936;GO:0006936;GO:0007010;GO:0019900;GO:0019900;GO:0031430;GO:0031430;GO:0031430;GO:0051015;	K24495	-	Z	12RA0;1ASQ2;09UC6;190BX;0DFMS;0V5BB;0UH0T;1CQBE;0IJ5G	myomesin 2 [Source:MGI Symbol;Acc:MGI:1328358]	17930	Q14BI5;O55124;Q3UQS9
ENSMUSG00000060961	1417.68	1910.03	925.331	0.484458	-1.04556	8.89646e-17	1.56369e-15	5	89034345	89387512	+	11333	Slc4a4	GO:0005452;GO:0005886;GO:0006811;GO:0006814;GO:0006820;GO:0008509;GO:0008510;GO:0009986;GO:0015293;GO:0015698;GO:0015701;GO:0016020;GO:0016020;GO:0016020;GO:0016021;GO:0016021;GO:0016323;GO:0035725;GO:0036376;GO:0042391;GO:0042802;GO:0045821;GO:0051453;GO:0055085;GO:0098656;GO:0005452;GO:0005515;GO:0005515;GO:0005515;GO:0005886;GO:0005886;GO:0005886;GO:0005887;GO:0006811;GO:0006814;GO:0006814;GO:…	K13575	-	P	KOG1172;09VZ2;18U3P;0UHJM;0DHY5;0V6NE;12Q16;1AT6F;1CUNV	solute carrier family 4 (anion exchanger), member 4 [Source:MGI Symbol;Acc:MGI:1927555]	54403	O88343
ENSMUSG00000034295	8143.23	11247.5	5038.94	0.448005	-1.15841	9.59233e-17	1.68433e-15	18	24841680	25266558	+	7251	Fhod3	GO:0003779;GO:0005737;GO:0005737;GO:0005856;GO:0005856;GO:0005865;GO:0005865;GO:0005865;GO:0030017;GO:0030018;GO:0030837;GO:0030866;GO:0045214;GO:0045214;GO:0045214;GO:0051015;GO:0051639;GO:0051639;GO:0055003;GO:0055003;GO:0003779;GO:0005737;GO:0005737;GO:0005856;GO:0005856;GO:0005865;GO:0005865;GO:0030018;GO:0030837;GO:0030866;GO:0045214;GO:0045214;GO:0051015;GO:0051639;GO:0055003;GO:0055003;GO:…	K23939	-	Z;T	0DGSD;09VHQ;1CYM0;12NTY;KOG1925;18Z9C;0V6GZ;0UKA0;1AS1Y	formin homology 2 domain containing 3 [Source:MGI Symbol;Acc:MGI:1925847]	225288	Q76LL6
ENSMUSG00000020928	69.854	119.962	19.7461	0.164603	-2.60294	1.04331e-16	1.82477e-15	11	102726675	102728866	+	847	Higd1b	GO:0003674;GO:0005739;GO:0016020;GO:0016021;GO:0097250;GO:0003674;GO:0005739;GO:0016020;GO:0016021;GO:0097250;GO:0003674;GO:0005739;GO:0016020;GO:0016021;GO:0097250;	-	-	S;O	0UVZ5;13TR7;KOG4431;193TF;0VJEZ;1B6CT;1D4DB;0DUZK;0A8II	HIG1 domain family, member 1B [Source:MGI Symbol;Acc:MGI:1922939]	75689	Q99JY6
ENSMUSG00000040717	368.239	520.378	216.101	0.415277	-1.26785	1.19233e-16	2.07928e-15	14	26760898	26829243	+	10985	Il17rd	GO:0000139;GO:0005654;GO:0005654;GO:0005794;GO:0005794;GO:0005794;GO:0005886;GO:0010719;GO:0016020;GO:0016021;GO:0019221;GO:0030368;GO:0030368;GO:0030512;GO:0019221;GO:0030368;GO:0000139;GO:0005654;GO:0005794;GO:0005794;GO:0005886;GO:0010719;GO:0016020;GO:0016021;GO:0019221;GO:0030368;GO:0030368;GO:0030512;GO:0016020;GO:0016021;GO:0019221;GO:0030368;	K05167	-	T	0UTCM;0IEYK;18W0H;0A2F7;1AS6X;0DQ2B;13HD4;0VDAZ;1CZ3A	interleukin 17 receptor D [Source:MGI Symbol;Acc:MGI:2159727]	171463	Q8JZL1
ENSMUSG00000039835	631.969	872.4	391.537	0.448804	-1.15584	1.32137e-16	2.2998e-15	10	18194733	18409640	+	11348	Nhsl1	GO:0003674;GO:0030154;GO:0003674;GO:0030154;	K24144	-	S	18S6V;0UQTW;13I70;0A011;1CWG2;0IJSF;0DMKP;0VAXP;1B0DP	NHS-like 1 [Source:MGI Symbol;Acc:MGI:106390]	215819	Q8CAF4
ENSMUSG00000024331	1897	2597.01	1196.99	0.460912	-1.11744	1.4137e-16	2.4557e-15	18	20163690	20192611	-	5277	Dsc2	GO:0005509;GO:0005509;GO:0005886;GO:0005886;GO:0005886;GO:0005886;GO:0005911;GO:0005912;GO:0007155;GO:0007155;GO:0007156;GO:0009267;GO:0014704;GO:0014704;GO:0016020;GO:0016020;GO:0016021;GO:0030054;GO:0030057;GO:0030057;GO:0030057;GO:0030057;GO:0031410;GO:0031410;GO:0046872;GO:0086042;GO:0086042;GO:0086073;GO:0086073;GO:0086091;GO:0086091;GO:0098609;GO:0098911;GO:0098911;GO:0005509;GO:0005509;GO:…	K07601	-	Z;U	1CSTH;0UKFS;12SPG;18TZK;09WT4;1AWP0;KOG3594;0V7R8;0DI37	desmocollin 2 [Source:MGI Symbol;Acc:MGI:103221]	13506	P55292;Q544V1
ENSMUSG00000034641	71.4341	118.174	24.6946	0.208969	-2.25864	1.50592e-16	2.6108e-15	11	114873100	114880748	-	2645	Cd300ld	GO:0001618;GO:0002376;GO:0004888;GO:0005515;GO:0005886;GO:0005886;GO:0005886;GO:0016020;GO:0016021;GO:0032675;GO:0032680;GO:0046718;	K20395	-	S	0VJB2;0DV00;0A8EZ;0UW0E;1D4AP;0J31V;1B6FK;13WHZ	CD300 molecule like family member d [Source:MGI Symbol;Acc:MGI:2442358]	217305	Q8VCH2
ENSMUSG00000023963	247.668	360.034	135.303	0.375807	-1.41194	1.53252e-16	2.65434e-15	17	43978316	44062322	+	3053	Cyp39a1	GO:0004497;GO:0004497;GO:0005506;GO:0005783;GO:0005789;GO:0006629;GO:0006699;GO:0006699;GO:0006699;GO:0006699;GO:0006707;GO:0006707;GO:0007586;GO:0008202;GO:0008387;GO:0008387;GO:0008395;GO:0008396;GO:0008396;GO:0008396;GO:0008396;GO:0016020;GO:0016021;GO:0016042;GO:0016491;GO:0016705;GO:0020037;GO:0030573;GO:0031090;GO:0042632;GO:0043231;GO:0046872;GO:0055114;GO:0055114;GO:0004497;GO:0005506;GO:…	K07439	EC:1.14.14.26	Q	12RZ4;KOG0684;0A2VC;1CZJK;0DGHP;194CC;1ARNJ;0VACJ;0UHCJ	cytochrome P450, family 39, subfamily a, polypeptide 1 [Source:MGI Symbol;Acc:MGI:1927096]	56050	Q9JKJ9;Q544S6
ENSMUSG00000027875	737.37	1228.89	245.848	0.200057	-2.32152	1.67081e-16	2.88378e-15	3	98187751	98218054	+	3290	Hmgcs2	GO:0004421;GO:0004421;GO:0004421;GO:0004421;GO:0005739;GO:0005739;GO:0005739;GO:0005743;GO:0005759;GO:0006084;GO:0006084;GO:0006084;GO:0006629;GO:0006694;GO:0006695;GO:0008202;GO:0008203;GO:0008299;GO:0010142;GO:0010142;GO:0016126;GO:0016740;GO:0016746;GO:0042802;GO:0042802;GO:0046951;GO:0004421;GO:0004421;GO:0004421;GO:0004421;GO:0004421;GO:0005739;GO:0005739;GO:0005739;GO:0005739;GO:0005743;GO:…	K01641	EC:2.3.3.10	C;I	192E2;0V6HS;1AVQR;0DEMV;1CZ13;09ZSC;0UKHB;KOG1393;12NQ1	3-hydroxy-3-methylglutaryl-Coenzyme A synthase 2 [Source:MGI Symbol;Acc:MGI:101939]	15360	P54869
ENSMUSG00000040957	187.286	278.834	95.7382	0.343352	-1.54224	1.67147e-16	2.88378e-15	18	11972277	12078687	+	3839	Cables1	GO:0005829;GO:0051726;GO:0000082;GO:0005515;GO:0005634;GO:0005654;GO:0005737;GO:0005829;GO:0007049;GO:0007399;GO:0030426;GO:0042995;GO:0051301;GO:0051726;GO:0051726;	-	-	D	12S7Q;0UQDW;1AT5C;0V908;18S1I;09Y2W;0DJFT;1CU8A;KOG4164	CDK5 and Abl enzyme substrate 1 [Source:MGI Symbol;Acc:MGI:1927065]	63955	Q9ESJ1
ENSMUSG00000055435	529.058	733.801	324.315	0.441966	-1.17799	1.72184e-16	2.96493e-15	8	116409681	116434533	-	8241	Maf	GO:0000122;GO:0000978;GO:0000981;GO:0000981;GO:0001228;GO:0002088;GO:0003677;GO:0003677;GO:0003677;GO:0003690;GO:0003700;GO:0003700;GO:0005515;GO:0005515;GO:0005634;GO:0005634;GO:0005634;GO:0005654;GO:0005737;GO:0006355;GO:0006355;GO:0006357;GO:0010628;GO:0032330;GO:0042802;GO:0043565;GO:0044877;GO:0045944;GO:0048468;GO:0048839;GO:0070306;GO:0070306;GO:1990837;GO:1990837;GO:0000122;GO:0000978;GO:…	K09035	-	K	0DM6M;0VAJN;0UUMW;1AZW4;KOG4196;13UZ2;09ZNW;1962F;1CW1U	avian musculoaponeurotic fibrosarcoma oncogene homolog [Source:MGI Symbol;Acc:MGI:96909]	17132	P54843
ENSMUSG00000022048	1674.52	2590.47	758.57	0.292832	-1.77186	1.88315e-16	3.23956e-15	14	67040313	67106137	-	4520	Dpysl2	GO:0001975;GO:0005515;GO:0005737;GO:0005737;GO:0005739;GO:0005829;GO:0005829;GO:0005829;GO:0005829;GO:0005856;GO:0005874;GO:0005874;GO:0005886;GO:0005886;GO:0006897;GO:0006897;GO:0007010;GO:0007010;GO:0007275;GO:0007399;GO:0007411;GO:0007420;GO:0007420;GO:0008017;GO:0010975;GO:0014049;GO:0014049;GO:0016020;GO:0016020;GO:0016787;GO:0016810;GO:0019901;GO:0021510;GO:0021772;GO:0030154;GO:0030424;GO:…	K07528	-	F	12N8J;0UP31;0DI51;191WH;1CVKN;1B15R;0V4HE;09TIF;KOG2584	dihydropyrimidinase-like 2 [Source:MGI Symbol;Acc:MGI:1349763]	12934	O08553
ENSMUSG00000021944	1299.82	1748.44	851.205	0.486836	-1.03849	1.92653e-16	3.311e-15	14	63436371	63509141	-	3904	Gata4	GO:0000785;GO:0000785;GO:0000976;GO:0000977;GO:0000978;GO:0000978;GO:0000978;GO:0000981;GO:0000981;GO:0000981;GO:0000981;GO:0000981;GO:0000987;GO:0001085;GO:0001228;GO:0001701;GO:0001702;GO:0001706;GO:0001934;GO:0001947;GO:0003007;GO:0003151;GO:0003180;GO:0003181;GO:0003181;GO:0003190;GO:0003192;GO:0003195;GO:0003197;GO:0003197;GO:0003215;GO:0003229;GO:0003279;GO:0003281;GO:0003289;GO:0003290;GO:…	K09183	-	K	0UNSJ;KOG1601;18S2T;13JTS;1CWT0;0DMX9;0VB6C;0A0AE;1AW8W	GATA binding protein 4 [Source:MGI Symbol;Acc:MGI:95664]	14463	Q08369;Q3UYJ1
ENSMUSG00000036352	743.034	1014.13	471.938	0.465363	-1.10357	1.94369e-16	3.33727e-15	2	25888555	25911759	-	2632	Ubac1	GO:0003674;GO:0005737;GO:0005794;GO:0005794;GO:0005829;GO:0005829;GO:0005886;GO:0005886;GO:0008150;GO:0016567;	K12174	-	O	0UQEQ;0IHU5;0DQ4K;1AWT9;1CZ5W;0VDD5;12ZVT;18VD5;0A2H5	ubiquitin associated domain containing 1 [Source:MGI Symbol;Acc:MGI:1920995]	98766	Q8VDI7
ENSMUSG00000020620	622.113	937.044	307.182	0.32782	-1.60902	2.00102e-16	3.43239e-15	11	109823016	109886671	-	7423	Abca8b	GO:0000166;GO:0005319;GO:0005524;GO:0005524;GO:0005743;GO:0005783;GO:0005783;GO:0005886;GO:0005886;GO:0006686;GO:0006686;GO:0006869;GO:0008559;GO:0008559;GO:0010874;GO:0010874;GO:0010875;GO:0010875;GO:0016020;GO:0016021;GO:0016021;GO:0016323;GO:0016887;GO:0030301;GO:0033344;GO:0042626;GO:0042626;GO:0042626;GO:0042626;GO:0042908;GO:0042908;GO:0043231;GO:0055085;GO:0140359;GO:0000166;GO:0005319;GO:…	K05650	-	Q	0V4GH;12P2M;KOG0059;0DG5X;194IQ;09THI;1AWAC;1CQVH;0UHWM	ATP-binding cassette, sub-family A (ABC1), member 8b [Source:MGI Symbol;Acc:MGI:1351668]	27404	Q8K440;A2AM56
ENSMUSG00000033763	668.914	916.657	421.171	0.459464	-1.12197	2.04808e-16	3.50973e-15	8	111448108	111468032	+	5311	Mtss2	GO:0001726;GO:0001726;GO:0003779;GO:0003779;GO:0003785;GO:0005096;GO:0005096;GO:0005546;GO:0005737;GO:0005886;GO:0007009;GO:0030027;GO:0030864;GO:0031267;GO:0031267;GO:0032587;GO:0032587;GO:0036120;GO:0036120;GO:0042995;GO:0061024;GO:0090630;GO:0090630;GO:0097178;GO:0097581;GO:0003779;GO:0007009;GO:0097178;GO:0003779;GO:0007009;GO:0097178;GO:0003779;GO:0007009;GO:0097178;	K20128	-	Z;S;T	18UTZ;1B4DD;09TS1;1CPS7;0IGVU;0DF2F;0UQ70;0V4RB;12T1B	MTSS I-BAR domain containing 2 [Source:MGI Symbol;Acc:MGI:3039591]	244654	Q6P9S0
ENSMUSG00000019278	1372.78	2003.59	741.977	0.370325	-1.43314	2.05752e-16	3.52252e-15	8	123912981	123928551	+	2486	Dpep1	GO:0005615;GO:0005654;GO:0005654;GO:0005886;GO:0005886;GO:0005886;GO:0005886;GO:0006508;GO:0006508;GO:0006629;GO:0006691;GO:0006751;GO:0006915;GO:0006954;GO:0008233;GO:0008237;GO:0008270;GO:0008270;GO:0008270;GO:0008800;GO:0008800;GO:0008800;GO:0016020;GO:0016324;GO:0016787;GO:0016805;GO:0016999;GO:0016999;GO:0016999;GO:0030054;GO:0030054;GO:0030336;GO:0030336;GO:0030336;GO:0030593;GO:0031225;GO:…	K01273	EC:3.4.13.19	O;W	0DMBQ;1CWU2;1B11P;18ZM6;0V4DC;0UNKS;09TE7;12PE5;KOG4127	dipeptidase 1 [Source:MGI Symbol;Acc:MGI:94917]	13479	P31428;Q3V175
ENSMUSG00000029385	423.366	600.841	245.891	0.409244	-1.28897	2.15048e-16	3.67107e-15	5	93415116	93424090	+	5458	Ccng2	GO:0000079;GO:0000307;GO:0005634;GO:0005634;GO:0005737;GO:0005737;GO:0005829;GO:0007049;GO:0016538;GO:0044772;GO:0051301;GO:0051726;GO:0051726;GO:0000079;GO:0000307;GO:0005634;GO:0005634;GO:0005737;GO:0005737;GO:0005829;GO:0007049;GO:0016538;GO:0044772;GO:0051301;GO:0051726;GO:0051726;	K10146	-	D	190E9;0UMSV;0V8PI;13JXF;1CTVW;1AX99;09XRT;0DJ40;KOG0653	cyclin G2 [Source:MGI Symbol;Acc:MGI:1095734]	12452	O08918;Q3TG40;Q5HZK4
ENSMUSG00000029673	874.044	1185.75	562.342	0.474251	-1.07628	2.17697e-16	3.71273e-15	5	131466171	132572183	-	22884	Auts2	GO:0001764;GO:0003682;GO:0005515;GO:0005634;GO:0005634;GO:0005737;GO:0005856;GO:0010592;GO:0015629;GO:0030426;GO:0031532;GO:0035022;GO:0042995;GO:0045944;GO:0048675;GO:0051571;GO:0060013;GO:0097484;GO:0098582;GO:2000620;	K23214	-	-	-	autism susceptibility candidate 2 [Source:MGI Symbol;Acc:MGI:1919847]	319974	-
ENSMUSG00000050627	1305.22	1752.18	858.247	0.489816	-1.02969	2.25938e-16	3.84224e-15	9	114728409	114763055	-	5077	Gpd1l	GO:0002027;GO:0002027;GO:0004367;GO:0004367;GO:0005737;GO:0005829;GO:0005886;GO:0005886;GO:0005975;GO:0006072;GO:0006734;GO:0009331;GO:0009331;GO:0010765;GO:0010765;GO:0016020;GO:0016491;GO:0016491;GO:0016616;GO:0017080;GO:0017080;GO:0019674;GO:0019674;GO:0033137;GO:0033137;GO:0042803;GO:0044325;GO:0044325;GO:0046168;GO:0046168;GO:0051287;GO:0051287;GO:0055114;GO:0055114;GO:0060373;GO:0060373;GO:…	K00006	EC:1.1.1.8	C	KOG2711;0V4ES;1B51W;0UTWX;0DFVZ;12N7M;09TFP;1CQJB;18U99	glycerol-3-phosphate dehydrogenase 1-like [Source:MGI Symbol;Acc:MGI:1289257]	333433	Q3ULJ0;B2RSR7
ENSMUSG00000055639	215.738	316.44	115.035	0.363529	-1.45986	2.41636e-16	4.09356e-15	14	98024289	98407201	-	7317	Dach1	GO:0000122;GO:0000122;GO:0000977;GO:0000977;GO:0000978;GO:0000978;GO:0000978;GO:0000981;GO:0000981;GO:0001227;GO:0001227;GO:0001967;GO:0003677;GO:0003700;GO:0005515;GO:0005515;GO:0005634;GO:0005634;GO:0005634;GO:0005667;GO:0005667;GO:0005737;GO:0006355;GO:0006357;GO:0007275;GO:0007585;GO:0008283;GO:0010944;GO:0010944;GO:0030336;GO:0030336;GO:0033262;GO:0045892;GO:0045892;GO:0046545;GO:0048147;GO:…	-	-	K	KOG3915;0V73U;1AU3T;0DHEW;1902Q;12PQ8;09W5I;1CS4Z;0UQQV	dachshund family transcription factor 1 [Source:MGI Symbol;Acc:MGI:1277991]	13134	Q9QYB2;Q80WU5;Q3UTV2
ENSMUSG00000035314	292.518	419.042	165.994	0.396127	-1.33596	2.58237e-16	4.34174e-15	7	99030621	99111084	+	6739	Gdpd5	GO:0004435;GO:0005737;GO:0005789;GO:0006629;GO:0007399;GO:0008081;GO:0008889;GO:0012505;GO:0016020;GO:0016020;GO:0016021;GO:0016787;GO:0021522;GO:0021895;GO:0030424;GO:0030426;GO:0031175;GO:0042995;GO:0043025;GO:0045666;GO:0045666;GO:0045746;GO:0045746;GO:0045787;GO:0047389;GO:0047389;GO:0047389;GO:0048471;GO:0048505;GO:0097038;GO:0016020;GO:0016021;GO:0006629;GO:0008081;GO:0016020;GO:0016021;	-	-	T;C	KOG2258;0DF5H;0V4UA;09TV3;1ASPH;0UH0A;18TK6;12SSC;1CPV5	glycerophosphodiester phosphodiesterase domain containing 5 [Source:MGI Symbol;Acc:MGI:2686926]	233552	Q640M6
ENSMUSG00000032492	121.911	188.822	54.9994	0.291276	-1.77954	2.64867e-16	4.44902e-15	9	110551153	110576213	-	2925	Pth1r	GO:0001501;GO:0001503;GO:0001701;GO:0002062;GO:0002076;GO:0004888;GO:0004930;GO:0004930;GO:0004991;GO:0004991;GO:0004991;GO:0005634;GO:0005737;GO:0005886;GO:0005886;GO:0005886;GO:0005887;GO:0006874;GO:0006874;GO:0007165;GO:0007166;GO:0007186;GO:0007186;GO:0007187;GO:0007188;GO:0007188;GO:0007189;GO:0007189;GO:0007189;GO:0007200;GO:0007204;GO:0008284;GO:0008285;GO:0008528;GO:0016020;GO:0016020;GO:…	K04585	-	W;T	0UGQX;0V7NU;09WQA;KOG4564;1CQJY;0DFWK;18T8H;1B3FG;12TNB	parathyroid hormone 1 receptor [Source:MGI Symbol;Acc:MGI:97801]	19228	P41593
ENSMUSG00000096188	838.944	1139.98	537.908	0.471857	-1.08358	2.77754e-16	4.66109e-15	8	105074823	105122439	-	7734	Cmtm4	GO:0003674;GO:0008150;GO:0016020;GO:0016020;GO:0016021;GO:0016021;	-	-	V	KOG4788;18XC6;12VRT;0DGVW;1AUAF;1CRK3;0V6KI;0UITT;09VME	CKLF-like MARVEL transmembrane domain containing 4 [Source:MGI Symbol;Acc:MGI:2142888]	97487	Q8CJ61
ENSMUSG00000034936	358.022	559.108	156.936	0.280689	-1.83295	3.72135e-16	6.2098e-15	11	101556367	101558658	+	1382	Arl4d	GO:0000166;GO:0005525;GO:0005525;GO:0005525;GO:0005634;GO:0005634;GO:0005730;GO:0005737;GO:0005737;GO:0005737;GO:0005886;GO:0005886;GO:0005886;GO:0005886;GO:0006886;GO:0016020;GO:0016192;	K07945	-	U	1ASV1;0V43R;18TR5;09T4Z;13HGD;KOG0070;0DEG6;0UFE0;1CP5V	ADP-ribosylation factor-like 4D [Source:MGI Symbol;Acc:MGI:1933155]	80981	Q99PE9
ENSMUSG00000071324	555.464	852.885	258.043	0.302553	-1.72474	3.72885e-16	6.2165e-15	10	41790986	41894438	-	7188	Armc2	GO:0003674;GO:0005575;GO:0007283;GO:0007288;GO:0007288;GO:0007288;GO:0030154;GO:0044782;GO:0003674;GO:0005575;GO:0007283;GO:0007288;GO:0007288;GO:0007288;GO:0007288;GO:0030154;GO:0044782;	K24123	-	W;T	1DGM2;0WJMT;13GVA;197IV;0E9SW;0B6VG;0IUKI;1BBNP;0V417	armadillo repeat containing 2 [Source:MGI Symbol;Acc:MGI:1916449]	213402	Q3URY6
ENSMUSG00000027634	529.208	731.013	327.403	0.447875	-1.15883	3.87146e-16	6.43617e-15	2	156769265	156833976	-	8388	Ndrg3	GO:0003674;GO:0003674;GO:0005737;GO:0005737;GO:0005737;GO:0007165;	-	-	S	09TSA;1AVEW;0DETJ;KOG2931;1CPHB;0UJY1;12Z9B;0V4RK;18WG1	N-myc downstream regulated gene 3 [Source:MGI Symbol;Acc:MGI:1352499]	29812	Q9QYF9;Q544I1
ENSMUSG00000061353	2015.69	2951.71	1079.68	0.365782	-1.45094	4.03704e-16	6.69892e-15	6	117145496	117158328	+	8176	Cxcl12	GO:0001569;GO:0001667;GO:0001764;GO:0001938;GO:0005125;GO:0005178;GO:0005178;GO:0005576;GO:0005576;GO:0005615;GO:0005615;GO:0005634;GO:0005737;GO:0005886;GO:0006935;GO:0006935;GO:0006952;GO:0006955;GO:0007281;GO:0007411;GO:0007420;GO:0008009;GO:0008009;GO:0008009;GO:0008045;GO:0008083;GO:0008284;GO:0008285;GO:0008344;GO:0008354;GO:0009897;GO:0009897;GO:0010818;GO:0022029;GO:0030334;GO:0030335;GO:…	K10031	-	T;W	193EB;0J1S5;0VJPY;0UVTJ;0A8NS;1B6UX;13U89;0DV23;1D4CP	chemokine (C-X-C motif) ligand 12 [Source:MGI Symbol;Acc:MGI:103556]	20315	P40224
ENSMUSG00000041488	421.724	588.159	255.29	0.434049	-1.20407	4.2975e-16	7.11786e-15	19	11752482	11796767	-	5711	Stx3	GO:0000149;GO:0001750;GO:0001917;GO:0005484;GO:0005484;GO:0005484;GO:0005515;GO:0005886;GO:0005886;GO:0005911;GO:0006836;GO:0006886;GO:0006886;GO:0006887;GO:0006887;GO:0006887;GO:0006906;GO:0006906;GO:0008021;GO:0008021;GO:0008284;GO:0012505;GO:0016020;GO:0016020;GO:0016020;GO:0016021;GO:0016021;GO:0016081;GO:0016192;GO:0016324;GO:0030027;GO:0030141;GO:0030425;GO:0030426;GO:0031175;GO:0031201;GO:…	K08486	-	U	0DEFH;12TJV;0UH8A;09UH0;0V5GB;18XXU;1ASWE;1CP56;KOG0810	syntaxin 3 [Source:MGI Symbol;Acc:MGI:103077]	20908	Q64704;Q3UZI9
ENSMUSG00000008855	1388.77	1856.55	921	0.496082	-1.01135	4.53335e-16	7.50151e-15	11	102085258	102120992	-	8780	Hdac5	GO:0000118;GO:0000118;GO:0004407;GO:0004407;GO:0005634;GO:0005634;GO:0005737;GO:0006325;GO:0006325;GO:0016575;GO:0016787;GO:0032041;GO:0040029;GO:0046872;GO:0070932;GO:0000118;GO:0000118;GO:0000122;GO:0000976;GO:0000978;GO:0001085;GO:0003682;GO:0004407;GO:0004407;GO:0004407;GO:0005080;GO:0005634;GO:0005634;GO:0005634;GO:0005634;GO:0005737;GO:0005737;GO:0005737;GO:0005794;GO:0005829;GO:0006325;GO:…	K11406	EC:3.5.1.98	B	KOG1343;0DH82;0UM1F;0V6W3;09URG;1AXXP;1CRY6;12P3Q;18YWB	histone deacetylase 5 [Source:MGI Symbol;Acc:MGI:1333784]	15184	Q3UJF1;Q6P9T4
ENSMUSG00000044340	1009.93	1361.19	658.674	0.483895	-1.04723	5.42208e-16	8.94718e-15	1	106099482	106321980	+	6752	Phlpp1	GO:0001932;GO:0002667;GO:0004721;GO:0004722;GO:0004722;GO:0004722;GO:0005634;GO:0005654;GO:0005737;GO:0005737;GO:0005737;GO:0005886;GO:0006470;GO:0006915;GO:0007165;GO:0009649;GO:0016020;GO:0016787;GO:0016791;GO:0031965;GO:0042981;GO:0042981;GO:0043231;GO:0043408;GO:0043408;GO:0046328;GO:0046328;GO:0046872;GO:0051897;GO:0051898;GO:0051898;GO:0070373;GO:0090037;GO:0090038;GO:0106306;GO:0106307;GO:…	K16340	EC:3.1.3.16	T	0USCI;12PJQ;KOG0619;0VA38;1AVQJ;0DINI;09Z5X;18UK0;1CTDD	PH domain and leucine rich repeat protein phosphatase 1 [Source:MGI Symbol;Acc:MGI:2138327]	98432	Q8CHE4
ENSMUSG00000064105	230.211	334.604	125.818	0.37602	-1.41112	5.69386e-16	9.37827e-15	19	46750035	46868631	+	5167	Cnnm2	GO:0005524;GO:0005886;GO:0005886;GO:0005886;GO:0006811;GO:0010960;GO:0010960;GO:0010960;GO:0015095;GO:0015095;GO:0015693;GO:0016020;GO:0016021;GO:0016323;GO:0016323;GO:0022857;GO:0043231;GO:0043231;GO:0043231;GO:0055085;GO:1903830;GO:0005524;GO:0005886;GO:0005886;GO:0005886;GO:0006811;GO:0010960;GO:0010960;GO:0015095;GO:0015095;GO:0015693;GO:0016020;GO:0016021;GO:0016323;GO:0022857;GO:0043231;GO:…	K16302	-	P	1CUQH;18Z7I;0UGRH;KOG2118;12RPP;0V9EI;0DJX2;1AY90;09YGU	cyclin M2 [Source:MGI Symbol;Acc:MGI:2151054]	94219	Q3TWN3
ENSMUSG00000020151	32.8638	59.7141	6.01343	0.100704	-3.31181	7.00373e-16	1.14615e-14	10	115854118	116110837	+	5929	Ptprr	GO:0001701;GO:0001701;GO:0004721;GO:0004725;GO:0004725;GO:0004725;GO:0005515;GO:0005737;GO:0005829;GO:0005829;GO:0005886;GO:0005886;GO:0005886;GO:0006470;GO:0006470;GO:0010633;GO:0010633;GO:0016020;GO:0016021;GO:0016311;GO:0016787;GO:0016791;GO:0019901;GO:0030054;GO:0030054;GO:0035335;GO:0038128;GO:0038128;GO:0070373;GO:0070373;GO:0001701;GO:0004721;GO:0004725;GO:0004725;GO:0004725;GO:0005515;GO:…	K04458	EC:3.1.3.48	T	0V60Z;KOG0789;0DGIY;1B2V5;0UKK4;18UGV;1CR8T;09VQF;12T5Q	protein tyrosine phosphatase, receptor type, R [Source:MGI Symbol;Acc:MGI:109559]	19279	Q62132;Q5U1U6;Q8CEI8
ENSMUSG00000079355	37.5527	67.6847	7.4207	0.109636	-3.1892	7.02656e-16	1.14883e-14	9	103961356	104004132	-	5380	Ackr4	GO:0004930;GO:0004930;GO:0004950;GO:0004950;GO:0004950;GO:0004950;GO:0005044;GO:0005768;GO:0005769;GO:0005886;GO:0006897;GO:0006935;GO:0006955;GO:0007165;GO:0007186;GO:0007186;GO:0007204;GO:0009897;GO:0016020;GO:0016021;GO:0016021;GO:0016493;GO:0019722;GO:0019956;GO:0019957;GO:0055037;GO:0060326;GO:0070098;GO:0004930;GO:0004930;GO:0004950;GO:0004950;GO:0004950;GO:0005044;GO:0005768;GO:0005769;GO:…	K04186	-	T	18V6P;1CV0V;1AUJQ;0VB4V;0DPN0;0IFS2;0A202;0UH75;13MCQ	atypical chemokine receptor 4 [Source:MGI Symbol;Acc:MGI:2181676]	252837	Q924I3;B2RU75
ENSMUSG00000024891	140.584	216.928	64.2401	0.296136	-1.75567	7.37136e-16	1.2041e-14	19	5073888	5082000	+	3018	Slc29a2	GO:0001504;GO:0005326;GO:0005326;GO:0005326;GO:0005337;GO:0005337;GO:0005337;GO:0005634;GO:0005886;GO:0005886;GO:0005887;GO:0006836;GO:0006836;GO:0015211;GO:0015211;GO:0015211;GO:0015213;GO:0015213;GO:0015853;GO:0015854;GO:0015858;GO:0015858;GO:0015858;GO:0015860;GO:0015860;GO:0015860;GO:0015862;GO:0015862;GO:0015862;GO:0016020;GO:0016021;GO:0016021;GO:0016021;GO:0016323;GO:0016323;GO:0016323;GO:…	K15014	-	F;P	09X8T;KOG1479;1CTB3;1AUPZ;12UBZ;0UJ73;18SHK;0V5GZ;0DIKA	solute carrier family 29 (nucleoside transporters), member 2 [Source:MGI Symbol;Acc:MGI:1345278]	13340	Q61672
ENSMUSG00000020169	204.301	299.35	109.252	0.364965	-1.45417	9.81019e-16	1.59662e-14	10	116822219	116860945	+	2719	Best3	GO:0005254;GO:0005254;GO:0005886;GO:0006811;GO:0006821;GO:0015698;GO:0016020;GO:0016021;GO:0034707;GO:0043271;GO:1902476;	K13880	-	S;O;T;P	18VHH;1AXJ1;0DESR;09TFS;KOG3547;1CWW8;12RN2;0UKMJ;0V4EV	bestrophin 3 [Source:MGI Symbol;Acc:MGI:3580298]	382427	Q6H1V1
ENSMUSG00000045639	640.552	874.418	406.686	0.465093	-1.10441	1.02829e-15	1.66898e-14	7	127206203	127214969	-	6723	Zfp629	GO:0000978;GO:0001228;GO:0003677;GO:0005634;GO:0005634;GO:0006357;GO:0045944;GO:0046872;GO:0000978;GO:0001228;GO:0003677;GO:0005634;GO:0005634;GO:0006357;GO:0045944;GO:0046872;GO:0000978;GO:0001228;GO:0003677;GO:0005634;GO:0005634;GO:0006357;GO:0045944;GO:0046872;	-	-	K	0UKBQ;1AVUA;0DKMY;0V4DW;09TES;KOG1721;12PGP;18SW8;1CVIQ	zinc finger protein 629 [Source:MGI Symbol;Acc:MGI:2444524]	320683	Q6A085
ENSMUSG00000037573	1143.17	1529.84	756.49	0.494488	-1.01599	1.04496e-15	1.69449e-14	11	94102280	94106321	+	2288	Tob1	GO:0003714;GO:0003714;GO:0005515;GO:0005515;GO:0005634;GO:0005634;GO:0005737;GO:0005737;GO:0005737;GO:0008285;GO:0008285;GO:0008285;GO:0008285;GO:0010468;GO:0017148;GO:0017148;GO:0017148;GO:0030014;GO:0030014;GO:0030014;GO:0030514;GO:0030971;GO:0030971;GO:0030971;GO:0045668;GO:0045892;GO:0046332;GO:0060212;GO:0060212;GO:0060212;GO:0060213;GO:0060213;GO:0060213;GO:0060390;GO:1900153;GO:1900153;GO:…	K14443	-	T;K	KOG4006;0V7S5;18TPD;09WU6;0UG84;1CSUD;1AS16;0DI40;12RFD	transducer of ErbB-2.1 [Source:MGI Symbol;Acc:MGI:1349721]	22057	Q61471
ENSMUSG00000031706	349.259	491.45	207.068	0.42134	-1.24694	1.05077e-15	1.70236e-14	8	84793463	84823621	+	6431	Rfx1	GO:0003677;GO:0003700;GO:0005634;GO:0005634;GO:0006355;GO:0000785;GO:0000978;GO:0000981;GO:0003677;GO:0003677;GO:0003677;GO:0003700;GO:0005634;GO:0005634;GO:0005654;GO:0005654;GO:0006355;GO:0006357;GO:0043231;GO:0043231;GO:1990837;GO:1990837;	K09173	-	K	12TQY;KOG3712;18VRC;0DIA9;1B1I1;1CT0R;09WZW;0UKR3;0V7XX	regulatory factor X, 1 (influences HLA class II expression) [Source:MGI Symbol;Acc:MGI:105982]	19724	P48377
ENSMUSG00000009828	815.496	1102.62	528.371	0.479196	-1.06131	1.18651e-15	1.91879e-14	9	78016474	78079389	+	11524	Cilk1	GO:0000165;GO:0000166;GO:0000287;GO:0000287;GO:0001650;GO:0004672;GO:0004672;GO:0004674;GO:0004674;GO:0004707;GO:0005524;GO:0005524;GO:0005524;GO:0005634;GO:0005634;GO:0005634;GO:0005737;GO:0005737;GO:0005737;GO:0005829;GO:0005856;GO:0005929;GO:0005929;GO:0006468;GO:0006468;GO:0006468;GO:0007165;GO:0007275;GO:0010468;GO:0016301;GO:0016310;GO:0016740;GO:0030030;GO:0035556;GO:0035556;GO:0035556;GO:…	K08828	EC:2.7.11.22	T	12Q65;0V4PP;KOG0661;0UK4K;18T21;0DM2V;1B447;09TQF;1CVXY	ciliogenesis associated kinase 1 [Source:MGI Symbol;Acc:MGI:1934157]	56542	Q9JKV2
ENSMUSG00000042564	59.7587	100.102	19.4153	0.193955	-2.36621	1.20799e-15	1.95175e-14	15	79493777	79543157	-	9222	Fam227a	GO:0003674;GO:0005575;GO:0008150;GO:0003674;GO:0005575;GO:0008150;GO:0003674;GO:0005575;GO:0008150;GO:0003674;GO:0005575;GO:0008150;GO:0003674;GO:0005575;GO:0008150;GO:0003674;GO:0005575;GO:0008150;	-	-	S	1B38K;0IEYD;13KF2;0UK5V;0VA76;1CVKY;19265;09UII;0DKSA	family with sequence similarity 227, member A [Source:MGI Symbol;Acc:MGI:1922979]	75729	Q9D3V8;Q8CA61
ENSMUSG00000015944	761.321	1118.93	403.716	0.360806	-1.4707	1.24829e-15	2.01321e-14	5	134128550	134173182	+	7560	Castor2	GO:0005737;GO:0005829;GO:0005829;GO:0005829;GO:0042802;GO:0061700;GO:0061700;GO:0061700;GO:1902531;GO:1903577;GO:1904262;GO:1904262;GO:1904262;	K23081	-	S	0UN4S;0DMR2;18YKJ;1CVBJ;1ATRP;09ZWC;13KIU;0V7TY;0IJ9B	cytosolic arginine sensor for mTORC1 subunit 2 [Source:MGI Symbol;Acc:MGI:1933384]	80909	Q8CAB8
ENSMUSG00000020990	173.779	257.299	90.2586	0.350792	-1.51131	1.36005e-15	2.1875e-14	12	69793622	69838041	-	2041	Cdkl1	GO:0000166;GO:0004672;GO:0004674;GO:0004693;GO:0004693;GO:0005524;GO:0005524;GO:0005634;GO:0005634;GO:0005654;GO:0005654;GO:0005737;GO:0006468;GO:0006468;GO:0007507;GO:0016301;GO:0016310;GO:0016740;GO:0035869;GO:0043231;GO:0043231;GO:0051726;GO:1902017;	K08824	EC:2.7.11.22	T	12YWE;1B1F0;0DJMS;KOG0593;1CVVX;18SV7;0V962;0UQ3M;09Y8J	cyclin-dependent kinase-like 1 (CDC2-related kinase) [Source:MGI Symbol;Acc:MGI:1918341]	71091	Q8CEQ0;Q14BG3
ENSMUSG00000078486	5415.75	8433.42	2398.08	0.284354	-1.81424	1.40019e-15	2.25004e-14	4	156300325	156305764	+	3901	Perm1	GO:0003674;GO:0005634;GO:0005634;GO:0005654;GO:0005737;GO:0005737;GO:0006355;GO:0006355;GO:0006355;GO:0014850;GO:0014850;GO:0014850;	-	-	S	0J2KK;0VEZW;13SFE;1D1QN;0A38Q;0UT0U;18XD3;1AYYK;0DSF0	PPARGC1 and ESRR induced regulator, muscle 1 [Source:MGI Symbol;Acc:MGI:1921433]	74183	Q149B8
ENSMUSG00000037523	1397.18	1918.93	875.431	0.456207	-1.13224	1.41207e-15	2.26709e-14	2	131075983	131089945	+	3345	Mavs	GO:0005739;GO:0051607;GO:0001934;GO:0002218;GO:0002218;GO:0002230;GO:0002230;GO:0002376;GO:0002735;GO:0005515;GO:0005515;GO:0005739;GO:0005739;GO:0005739;GO:0005741;GO:0005741;GO:0005741;GO:0005777;GO:0005777;GO:0005778;GO:0007165;GO:0007165;GO:0016020;GO:0016021;GO:0019901;GO:0031966;GO:0032481;GO:0032727;GO:0032727;GO:0032728;GO:0032728;GO:0032755;GO:0032755;GO:0032757;GO:0032760;GO:0032760;GO:…	K12648	-	M;T;C	1CXX0;0UR3E;0A1BY;192EB;0DNZF;0IS5U;0VC7I;1B0YY;12TGC	mitochondrial antiviral signaling protein [Source:MGI Symbol;Acc:MGI:2444773]	228607	Q8VCF0;Q3U5B1
ENSMUSG00000063065	601.204	820.358	382.049	0.46571	-1.10249	1.48936e-15	2.38902e-14	7	126358773	126364991	+	2257	Mapk3	GO:0000165;GO:0000166;GO:0004672;GO:0004674;GO:0004707;GO:0004707;GO:0005524;GO:0005524;GO:0005901;GO:0006468;GO:0007049;GO:0016301;GO:0016310;GO:0016740;GO:0000165;GO:0000165;GO:0000166;GO:0000187;GO:0001784;GO:0001934;GO:0001934;GO:0004672;GO:0004672;GO:0004674;GO:0004674;GO:0004707;GO:0004707;GO:0004707;GO:0004707;GO:0004707;GO:0004707;GO:0004708;GO:0005515;GO:0005515;GO:0005524;GO:0005524;GO:…	K04371	EC:2.7.11.24	T;K	1CVQI;1B2ZM;12NDT;0DKVF;09UX7;0V5X0;KOG0660;0URX9;18Z4M	mitogen-activated protein kinase 3 [Source:MGI Symbol;Acc:MGI:1346859]	26417	Q63844
ENSMUSG00000025784	216.042	321.43	110.654	0.344255	-1.53845	1.55413e-15	2.48842e-14	9	122980011	122986497	+	992	Clec3b	GO:0001503;GO:0001503;GO:0001652;GO:0005509;GO:0005615;GO:0005737;GO:0008201;GO:0030246;GO:0030282;GO:0036143;GO:0071310;GO:0071560;	K17520	-	W;T;V	13PCW;0A322;0VD84;192NM;0UGSN;KOG4297;1AY39;0DQIE;1CZKS	C-type lectin domain family 3, member b [Source:MGI Symbol;Acc:MGI:104540]	21922	Q8CFZ6
ENSMUSG00000025025	684.241	929.196	439.286	0.472759	-1.08082	1.84303e-15	2.93779e-14	19	53298949	53364241	+	6823	Mxi1	GO:0000122;GO:0000977;GO:0001227;GO:0005654;GO:0005730;GO:0005829;GO:0046983;GO:0090575;GO:0046983;GO:0000122;GO:0000785;GO:0000977;GO:0000978;GO:0000981;GO:0001227;GO:0001825;GO:0003677;GO:0005515;GO:0005634;GO:0005634;GO:0005654;GO:0005730;GO:0005737;GO:0005829;GO:0006355;GO:0006357;GO:0046983;GO:0090575;GO:0000122;GO:0000785;GO:0000977;GO:0000978;GO:0000981;GO:0001227;GO:0001825;GO:0003677;GO:…	K09114	-	K	0B3ZY;0IPD5;1974U;1DF07;13CCM;0WGF4;1BAW8;0V2ZJ;0E80U	MAX interactor 1, dimerization protein [Source:MGI Symbol;Acc:MGI:97245]	17859	P50540;Q3USD3
ENSMUSG00000045573	54.6699	95.9318	13.408	0.139766	-2.83892	1.87223e-15	2.98167e-14	4	4133531	4138819	-	1634	Penk	GO:0001515;GO:0001649;GO:0001662;GO:0001666;GO:0001964;GO:0002118;GO:0005576;GO:0005886;GO:0007218;GO:0007218;GO:0007218;GO:0007268;GO:0007568;GO:0007600;GO:0007626;GO:0009314;GO:0009617;GO:0009636;GO:0014009;GO:0019233;GO:0030424;GO:0030424;GO:0030425;GO:0030425;GO:0030425;GO:0031410;GO:0031628;GO:0032280;GO:0032280;GO:0032355;GO:0032496;GO:0034466;GO:0034592;GO:0034592;GO:0034599;GO:0035094;GO:…	K18832	-	O;T;W	0DMB6;0IJUY;13JXE;0VA4A;18X49;1ASMG;0UP1B;1CW6B;0A412	preproenkephalin [Source:MGI Symbol;Acc:MGI:104629]	18619	P22005
ENSMUSG00000027684	735.878	1000.23	471.53	0.471423	-1.08491	1.903e-15	3.02796e-14	3	30005445	30602157	-	12427	Mecom	GO:0000118;GO:0000118;GO:0000977;GO:0000978;GO:0000978;GO:0001228;GO:0001228;GO:0001701;GO:0001780;GO:0003677;GO:0003700;GO:0003700;GO:0005515;GO:0005515;GO:0005634;GO:0005634;GO:0005634;GO:0005737;GO:0006357;GO:0006915;GO:0006954;GO:0007275;GO:0008168;GO:0009617;GO:0009791;GO:0016607;GO:0016607;GO:0016740;GO:0030154;GO:0030900;GO:0032259;GO:0035115;GO:0035116;GO:0042127;GO:0042803;GO:0043069;GO:…	K04462	EC:2.1.1.367	K	0V7JQ;1CSM9;1AUQQ;18Y72;KOG1721;0UG70;09WM2;12RRF;0DHWP	MDS1 and EVI1 complex locus [Source:MGI Symbol;Acc:MGI:95457]	14013	P14404
ENSMUSG00000022941	38.9955	69.0379	8.95304	0.129683	-2.94694	2.05277e-15	3.26045e-14	16	94129279	94137794	+	1531	Ripply3	GO:0000122;GO:0000122;GO:0005515;GO:0005634;GO:0005634;GO:0007275;GO:0007507;GO:0008285;GO:0009880;GO:0060037;	-	-	K	0UVTY;196IH;0VJ4K;0J40K;1D45Y;0A88W;0DUV1;1B6FS;13X48	ripply transcriptional repressor 3 [Source:MGI Symbol;Acc:MGI:2181192]	170765	Q924S9
ENSMUSG00000023050	140.776	214.589	66.9631	0.312053	-1.68014	2.08561e-15	3.30966e-14	15	102406081	102425499	-	8989	Map3k12	GO:0000166;GO:0000186;GO:0004672;GO:0004672;GO:0004674;GO:0004706;GO:0004706;GO:0004709;GO:0004709;GO:0005524;GO:0005524;GO:0005737;GO:0005829;GO:0005886;GO:0006468;GO:0006468;GO:0006468;GO:0006468;GO:0007254;GO:0007256;GO:0007257;GO:0007257;GO:0016020;GO:0016301;GO:0016310;GO:0016572;GO:0016740;GO:0018105;GO:0018105;GO:0018107;GO:0019901;GO:0019901;GO:0030424;GO:0030426;GO:0042803;GO:0045893;GO:…	K04423	EC:2.7.11.25	T;B	0V434;0DEFN;09T4E;1AZ0E;KOG4721;0UJAV;12N1F;1CP5B;19073	mitogen-activated protein kinase kinase kinase 12 [Source:MGI Symbol;Acc:MGI:1346881]	26404	Q60700
ENSMUSG00000056367	593.806	820.183	367.428	0.447983	-1.15848	2.20951e-15	3.49381e-14	5	25964995	26055686	+	2425	Actr3b	GO:0000166;GO:0003779;GO:0005524;GO:0005737;GO:0005856;GO:0008150;GO:0042995;GO:0051015;GO:0000166;GO:0003779;GO:0005524;GO:0005737;GO:0005856;GO:0008150;GO:0042995;GO:0051015;	K18584	-	Z	12S7T;1ARQR;18VH2;0UKGP;0VAMK;KOG0678;1CVVW;0DM0Z;09ZR3	ARP3 actin-related protein 3B [Source:MGI Symbol;Acc:MGI:2661120]	242894	Q641P0
ENSMUSG00000032352	395.175	550.147	240.203	0.436616	-1.19556	2.42075e-15	3.81441e-14	9	77338105	77452152	-	8195	Lrrc1	GO:0005737;GO:0005829;GO:0005829;GO:0016020;GO:0005737;GO:0005829;GO:0016020;	-	-	S;T	0V0ZI;0KCZ0;0WCG7;0E5H1;196RJ;14T4V;1DCH0;1B9X0;0AZZW	leucine rich repeat containing 1 [Source:MGI Symbol;Acc:MGI:2442313]	214345	Q80VQ1;Q571M3
ENSMUSG00000027961	1658.92	2213.38	1104.45	0.498988	-1.00292	2.43666e-15	3.83596e-14	3	116356622	116376783	+	5230	Lrrc39	GO:0004722;GO:0005737;GO:0005737;GO:0006470;GO:0007165;GO:0031430;GO:0043231;	-	-	T	0DMBU;KOG0619;12SA4;09ZTK;18XTP;0VAPV;1CW6Z;0USRK;1B1NR	leucine rich repeat containing 39 [Source:MGI Symbol;Acc:MGI:1924557]	109245	Q8BGI7;Q0VDT4;Q9D8D7
ENSMUSG00000008398	621.571	845.089	398.052	0.471017	-1.08615	2.68292e-15	4.21248e-14	10	93083276	93146997	-	4550	Elk3	GO:0000122;GO:0000978;GO:0000978;GO:0000981;GO:0001227;GO:0001227;GO:0001228;GO:0001228;GO:0001525;GO:0003677;GO:0003677;GO:0003700;GO:0003700;GO:0005634;GO:0005634;GO:0005634;GO:0005654;GO:0005654;GO:0005739;GO:0005739;GO:0006355;GO:0006355;GO:0006357;GO:0030154;GO:0032422;GO:0032422;GO:0042060;GO:0043565;GO:0043565;GO:0045892;GO:0045892;GO:0045944;GO:0045944;GO:1990837;GO:1990837;GO:0003677;GO:…	K09430	-	K	1AZ38;0V9ZX;KOG3806;1CVBU;18TY3;09Z2E;0UPGD;0DKHT;13JAU	ELK3, member of ETS oncogene family [Source:MGI Symbol;Acc:MGI:101762]	13713	P41971
ENSMUSG00000052676	168.894	250.161	87.6278	0.350286	-1.5134	3.24115e-15	5.07998e-14	X	133872121	133909958	-	5391	Zmat1	GO:0003676;GO:0005634;GO:0008270;	-	-	S	0IHK5;1CQV2;13KY3;0DQWQ;1AW5B;0VE3S;18W7N;0UNXU;0A393	zinc finger, matrin type 1 [Source:MGI Symbol;Acc:MGI:2442284]	215693	G5E8E4
ENSMUSG00000067158	434.702	718.274	151.131	0.210409	-2.24873	3.40177e-15	5.32237e-14	1	82426144	82564570	-	10612	Col4a4	GO:0005201;GO:0005201;GO:0005201;GO:0005201;GO:0005201;GO:0005576;GO:0005581;GO:0005581;GO:0005587;GO:0005587;GO:0005587;GO:0005587;GO:0005604;GO:0005604;GO:0005604;GO:0005604;GO:0005615;GO:0030020;GO:0030198;GO:0031012;GO:0032836;GO:0032836;GO:0032836;GO:0062023;	K06237	-	W	1CVYB;0UFCW;09U8F;0V57J;18WAX;KOG3544;1AV1A;0DFDX;12N1R	collagen, type IV, alpha 4 [Source:MGI Symbol;Acc:MGI:104687]	12829	Q9QZR9
ENSMUSG00000051669	61.2822	101.878	20.6866	0.203053	-2.30007	3.57361e-15	5.56676e-14	16	5029687	5040163	-	1368	AU021092	GO:0005576;GO:0005829;GO:0005829;GO:0008150;GO:0016020;GO:0016020;GO:0042803;	-	-	S	0A23C;13I9V;0DPRC;0IF35;1CYQN;18Y8U;1AYBZ;0UKMK;0V5BM	expressed sequence AU021092 [Source:MGI Symbol;Acc:MGI:2146559]	239691	Q3UST5
ENSMUSG00000046345	161.53	239.977	83.0828	0.346212	-1.53027	3.64955e-15	5.67521e-14	16	32090286	32093599	+	1410	Smco1	GO:0003674;GO:0005575;GO:0008150;GO:0016020;GO:0016021;	-	-	S	1AVDG;0VB7H;13QPW;0UJWF;0IWQH;0DMY5;1CWTZ;18VME;0A0BE	single-pass membrane protein with coiled-coil domains 1 [Source:MGI Symbol;Acc:MGI:1916826]	69576	Q8CEZ1
ENSMUSG00000033767	823.906	1114.01	533.801	0.479171	-1.06139	3.80579e-15	5.91292e-14	3	83804962	83947482	-	11726	Tmem131l	GO:0003674;GO:0005737;GO:0005737;GO:0005737;GO:0005783;GO:0005886;GO:0005886;GO:0005886;GO:0005886;GO:0016020;GO:0016020;GO:0016021;GO:0016055;GO:0033088;GO:0033088;GO:0033088;GO:0090090;GO:0090090;GO:0090090;GO:0090090;GO:0003674;GO:0005737;GO:0005737;GO:0005783;GO:0005886;GO:0005886;GO:0005886;GO:0016020;GO:0016020;GO:0016021;GO:0016055;GO:0033088;GO:0033088;GO:0090090;GO:0090090;GO:0090090;GO:…	-	-	S	0UMSD;12RR8;KOG3620;0DPUD;09Z6E;1CYTF;18WMX;0VA3R;1AXC5	transmembrane 131 like [Source:MGI Symbol;Acc:MGI:2443399]	229473	Q3U3D7
ENSMUSG00000028992	329.197	466.9	191.493	0.410138	-1.28582	3.99189e-15	6.18587e-14	4	149552029	149569659	-	3037	Nmnat1	GO:0003824;GO:0009058;GO:0000166;GO:0000309;GO:0000309;GO:0000309;GO:0003824;GO:0004515;GO:0004515;GO:0004515;GO:0005524;GO:0005634;GO:0005634;GO:0005634;GO:0005654;GO:0005737;GO:0009058;GO:0009435;GO:0009435;GO:0009435;GO:0009435;GO:0009611;GO:0016604;GO:0016740;GO:0016779;GO:0016779;GO:0019363;GO:0042802;GO:0043410;GO:0043524;GO:1901215;GO:1902511;GO:1990966;GO:1990966;GO:0000166;GO:0000309;GO:…	K06210	-	H	09VHT;1CXAY;1AV2Q;0DFH5;0UJK1;13IPW;KOG3199;191ZQ;0VBNY	nicotinamide nucleotide adenylyltransferase 1 [Source:MGI Symbol;Acc:MGI:1913704]	66454	Q9EPA7;Q3V449
ENSMUSG00000046280	482.14	662.419	301.862	0.455696	-1.13386	4.07979e-15	6.31658e-14	3	89738677	89766141	+	7222	She	GO:0001784;GO:0005575;	K23697	-	S;T	0A033;0DG9N;18WT0;1CQ1C;1AU6Z;12SZD;0UT1X;0V5CC;0IGWI	src homology 2 domain-containing transforming protein E [Source:MGI Symbol;Acc:MGI:1099462]	214547	Q8BSD5
ENSMUSG00000039031	348.485	487.183	209.786	0.43061	-1.21555	4.11925e-15	6.36108e-14	10	26629417	26794644	+	6602	Arhgap18	GO:0001726;GO:0001726;GO:0005096;GO:0005096;GO:0005096;GO:0005096;GO:0005737;GO:0005737;GO:0005737;GO:0005737;GO:0005829;GO:0005829;GO:0005881;GO:0005881;GO:0005886;GO:0005886;GO:0007165;GO:0007264;GO:0007264;GO:0008360;GO:0008360;GO:0016607;GO:0016607;GO:0030833;GO:0030833;GO:0030833;GO:0032956;GO:0032956;GO:0043547;GO:0051056;GO:0051056;GO:0051056;GO:2000145;GO:2000145;	K20639	-	T	KOG2200;0DG4N;0UJCT;0V5UR;12NYV;1CQU7;09UV5;18Y96;1B13Z	Rho GTPase activating protein 18 [Source:MGI Symbol;Acc:MGI:1921160]	73910	Q8K0Q5
ENSMUSG00000053286	738.725	996.57	480.88	0.482535	-1.05129	4.2275e-15	6.52259e-14	1	151304293	151333912	+	8211	Trmt1l	GO:0000049;GO:0003723;GO:0003723;GO:0004809;GO:0004809;GO:0007610;GO:0008033;GO:0008033;GO:0008168;GO:0016740;GO:0030488;GO:0032259;GO:0003723;GO:0003723;GO:0004809;GO:0008033;GO:0008168;GO:0016740;GO:0030488;GO:0032259;	-	-	J	1AWBN;1CT3Z;KOG1253;0DEU3;0VAD3;09ZG1;12TPU;0UKVK;191FV	tRNA methyltransferase 1 like [Source:MGI Symbol;Acc:MGI:1916185]	98685	A2RSY6;A0A0R4J0U8
ENSMUSG00000045268	232.868	337.42	128.316	0.380287	-1.39484	5.04512e-15	7.72384e-14	4	119026710	119031392	-	2399	Zfp691	-	-	-	K	0UPGY;18TAP;0DSEP;1CZ1Q;0A0FG;KOG1721;1B0TH;0VFV0;12TYY	zinc finger protein 691 [Source:MGI Symbol;Acc:MGI:3041163]	195522	Q3TDE8;A2A7P4
ENSMUSG00000036188	492.43	674.376	310.484	0.460402	-1.11904	6.17621e-15	9.41502e-14	12	36207113	36247290	+	6020	Ankmy2	GO:0005575;GO:0005929;GO:0019899;GO:0042995;GO:0046872;	K24633	-	S	132TH;1916R;0DMWI;0VB5K;1CWS3;0A09K;1B0P4;KOG1710;0UQV9	ankyrin repeat and MYND domain containing 2 [Source:MGI Symbol;Acc:MGI:2144755]	217473	Q3TPE9
ENSMUSG00000032006	783.909	1051.41	516.406	0.491155	-1.02575	6.42087e-15	9.77961e-14	9	6168584	6378850	+	3154	Pdgfd	GO:0005161;GO:0005161;GO:0005161;GO:0005576;GO:0005615;GO:0005615;GO:0005615;GO:0007275;GO:0008083;GO:0008083;GO:0008284;GO:0009987;GO:0014068;GO:0016020;GO:0030335;GO:0031954;GO:0043406;GO:0048008;GO:0048008;GO:0048146;GO:0048661;GO:0050730;GO:0051781;GO:0070374;GO:0070851;GO:0071230;GO:0071560;GO:0071673;GO:0072126;GO:2000439;GO:0005161;GO:0005161;GO:0005161;GO:0005576;GO:0005615;GO:0005615;GO:…	K05450	-	W;T	0URGY;18TAR;12SXU;0IGUN;0DN70;1AV3H;0A0JR;0VBG3;1CX3M	platelet-derived growth factor, D polypeptide [Source:MGI Symbol;Acc:MGI:1919035]	71785	Q925I7
ENSMUSG00000036862	439.601	616.144	263.058	0.426942	-1.22789	6.52831e-15	9.93474e-14	7	105402197	105436861	-	11052	Dchs1	GO:0000902;GO:0001658;GO:0001736;GO:0001822;GO:0003007;GO:0003183;GO:0003192;GO:0003192;GO:0003273;GO:0003273;GO:0005509;GO:0005509;GO:0005886;GO:0005886;GO:0005912;GO:0007043;GO:0007155;GO:0007155;GO:0007156;GO:0007157;GO:0007275;GO:0007389;GO:0009653;GO:0016020;GO:0016020;GO:0016021;GO:0016339;GO:0016342;GO:0016477;GO:0021915;GO:0022008;GO:0034332;GO:0035329;GO:0036342;GO:0043931;GO:0045177;GO:…	K16507	-	T	1AVHV;KOG1219;09UGS;12N7V;1CQG4;0UPV4;18WIF;0DFSJ;0V5G3	dachsous cadherin related 1 [Source:MGI Symbol;Acc:MGI:2685011]	233651	E9PVD3
ENSMUSG00000032652	512.746	701.682	323.809	0.461475	-1.11567	6.59323e-15	1.0025e-13	6	134807117	134835894	+	6186	Crebl2	GO:0003677;GO:0003700;GO:0005634;GO:0006355;GO:0003677;GO:0003700;GO:0005634;GO:0006355;	-	-	K	0UVCF;13V13;1D3MU;0VIC5;1965I;1B5XU;0DUA4;0A7H8;0J0Q3	cAMP responsive element binding protein-like 2 [Source:MGI Symbol;Acc:MGI:1889385]	232430	Q32M00;A0A0R4J0D8
ENSMUSG00000029624	539.818	735.932	343.703	0.467031	-1.09841	7.43553e-15	1.1229e-13	5	145084324	145103918	-	3271	Ptcd1	GO:0000049;GO:0000049;GO:0005739;GO:0005759;GO:0005759;GO:0005759;GO:0005759;GO:0008033;GO:0032543;GO:0042780;GO:0042780;	K17710	-	J;C;U	1CY41;09V8C;1B21J;12SJ9;0USI3;0VCDK;0DP61;18TGN;KOG4197	pentatricopeptide repeat domain 1 [Source:MGI Symbol;Acc:MGI:1919049]	71799	Q8C2E4
ENSMUSG00000074622	554.42	755.595	353.246	0.467508	-1.09694	8.35035e-15	1.25785e-13	2	160205623	160208985	-	3363	Mafb	GO:0000978;GO:0000978;GO:0000981;GO:0000981;GO:0000981;GO:0001228;GO:0003677;GO:0003677;GO:0003677;GO:0003700;GO:0005515;GO:0005515;GO:0005634;GO:0005634;GO:0005634;GO:0005634;GO:0005634;GO:0005654;GO:0005667;GO:0006355;GO:0006355;GO:0006355;GO:0006357;GO:0006357;GO:0007379;GO:0007585;GO:0008134;GO:0008134;GO:0021571;GO:0021572;GO:0021599;GO:0033077;GO:0035284;GO:0042472;GO:0042802;GO:0042802;GO:…	K09036	-	K	1B179;0DM6M;0VAJN;0URB0;1950H;KOG4196;13UZ2;09ZNW;1CW1U	v-maf musculoaponeurotic fibrosarcoma oncogene family, protein B (avian) [Source:MGI Symbol;Acc:MGI:104555]	16658	P54841
ENSMUSG00000028838	320.771	462.633	178.91	0.38672	-1.37064	8.55023e-15	1.2847e-13	4	134083683	134111161	-	4333	Extl1	GO:0005783;GO:0005789;GO:0005794;GO:0006486;GO:0006486;GO:0008375;GO:0015020;GO:0016020;GO:0016021;GO:0016021;GO:0016740;GO:0016757;GO:0016757;GO:0016757;GO:0050508;	K02368	EC:2.4.1.224	W;M;G	0DNI8;13IVC;0USEI;KOG1021;1B0J8;1D09N;18USD;0V6K6;09VM2	exostosin-like glycosyltransferase 1 [Source:MGI Symbol;Acc:MGI:1888742]	56219	Q9JKV7;Q3TSP4
ENSMUSG00000052821	76.6228	123.157	30.0884	0.244308	-2.03322	8.74766e-15	1.31326e-13	X	105617952	105647285	-	5142	Cysltr1	GO:0001631;GO:0002437;GO:0004930;GO:0004930;GO:0004974;GO:0004974;GO:0005515;GO:0005886;GO:0005887;GO:0005887;GO:0006816;GO:0006935;GO:0006954;GO:0007165;GO:0007166;GO:0007186;GO:0007186;GO:0007218;GO:0008528;GO:0016020;GO:0016021;GO:0016021;GO:0045766;GO:0045907;GO:0061737;GO:0001631;GO:0002437;GO:0004930;GO:0004930;GO:0004974;GO:0004974;GO:0005515;GO:0005886;GO:0005887;GO:0005887;GO:0006816;GO:…	K04322	-	T	0VD7D;13JPV;0A2WA;1B39G;0DQSJ;1CZVY;0UTY6;0IKK2;18Y94	cysteinyl leukotriene receptor 1 [Source:MGI Symbol;Acc:MGI:1926218]	58861	Q99JA4
ENSMUSG00000053647	28.1123	51.5847	4.63991	0.0899473	-3.47478	8.96148e-15	1.34422e-13	5	139408906	139413555	+	2537	Gper1	GO:0000139;GO:0001934;GO:0001934;GO:0001956;GO:0002376;GO:0002695;GO:0002695;GO:0003682;GO:0003707;GO:0003707;GO:0004930;GO:0004930;GO:0005496;GO:0005496;GO:0005634;GO:0005634;GO:0005635;GO:0005635;GO:0005654;GO:0005730;GO:0005737;GO:0005737;GO:0005739;GO:0005768;GO:0005769;GO:0005769;GO:0005783;GO:0005783;GO:0005789;GO:0005789;GO:0005794;GO:0005794;GO:0005794;GO:0005802;GO:0005802;GO:0005829;GO:…	K04246	-	T	1CREC;0V6EV;0UID0;0DGQG;13HVF;09VFP;1949I;1ATX7;0IEGB	G protein-coupled estrogen receptor 1 [Source:MGI Symbol;Acc:MGI:1924104]	76854	Q8BMP4
ENSMUSG00000021592	181.045	267.891	94.1997	0.351635	-1.50785	9.05338e-15	1.35686e-13	13	76208541	76246779	-	5894	Arsk	GO:0003824;GO:0005575;GO:0005576;GO:0008484;GO:0016787;GO:0046872;GO:0003824;GO:0008484;	K12376	EC:3.1.6.-	G	0DRG4;1AVQD;18ZS9;KOG3731;0A16S;0UJV5;12N15;0VEAN;1D0NH	arylsulfatase K [Source:MGI Symbol;Acc:MGI:1924291]	77041	Q9D2L1;A0A0R4J1N2
ENSMUSG00000032064	559.111	762.553	355.67	0.46642	-1.1003	9.26549e-15	1.38749e-13	9	50574052	50650817	-	9971	Dixdc1	GO:0003779;GO:0005515;GO:0005515;GO:0005737;GO:0005737;GO:0005829;GO:0005829;GO:0005829;GO:0005829;GO:0005856;GO:0005925;GO:0007275;GO:0016055;GO:0016055;GO:0019904;GO:0021695;GO:0021795;GO:0021799;GO:0021846;GO:0021869;GO:0030054;GO:0030177;GO:0031435;GO:0032956;GO:0032991;GO:0043015;GO:0043015;GO:0043015;GO:0043025;GO:0043679;GO:0045665;GO:0046330;GO:0050772;GO:0060070;GO:0060070;GO:0060070;GO:…	-	-	Z	12R2K;1B4DR;1CUIQ;0IFNC;18VGC;0DJRK;09YBU;0UN60;0V99E	DIX domain containing 1 [Source:MGI Symbol;Acc:MGI:2679721]	330938	Q80Y83
ENSMUSG00000049624	291.625	411.348	171.902	0.417898	-1.25878	9.58365e-15	1.43272e-13	9	78443770	78495323	-	3627	Slc17a5	GO:0005764;GO:0005764;GO:0005764;GO:0005764;GO:0005765;GO:0005765;GO:0005765;GO:0005829;GO:0005829;GO:0005886;GO:0005886;GO:0005886;GO:0005887;GO:0006820;GO:0006865;GO:0009617;GO:0015136;GO:0015136;GO:0015136;GO:0015136;GO:0015293;GO:0015739;GO:0015739;GO:0015739;GO:0015739;GO:0016020;GO:0016021;GO:0016021;GO:0022857;GO:0022857;GO:0030054;GO:0030672;GO:0031410;GO:0031410;GO:0045202;GO:0055085;GO:…	K12301	-	P;G	18ZT2;0UFG6;1CP7I;12PZZ;0V45C;0DEHS;KOG2532;09T6K;1ARCV	solute carrier family 17 (anion/sugar transporter), member 5 [Source:MGI Symbol;Acc:MGI:1924105]	235504	Q8BN82
ENSMUSG00000024036	393.641	544.78	242.503	0.445139	-1.16767	9.87579e-15	1.47515e-13	17	31505766	31569713	+	11596	Slc37a1	GO:0016020;GO:0016021;GO:0005783;GO:0005789;GO:0008643;GO:0015297;GO:0015760;GO:0015760;GO:0015760;GO:0016020;GO:0016021;GO:0016021;GO:0022857;GO:0030176;GO:0030176;GO:0030176;GO:0035435;GO:0035435;GO:0035435;GO:0055085;GO:0061513;GO:0061513;GO:0061513;GO:0016020;GO:0016021;GO:0005783;GO:0005789;GO:0008643;GO:0015297;GO:0015760;GO:0015760;GO:0015760;GO:0015760;GO:0016020;GO:0016021;GO:0016021;GO:…	K13783	-	P;G	0IP3Z;1DEWU;1BAUK;0B3U9;0V2X5;1973U;0E7X8;13C4R;0WG8R	solute carrier family 37 (glycerol-3-phosphate transporter), member 1 [Source:MGI Symbol;Acc:MGI:2446181]	224674	Q8R070
ENSMUSG00000025577	58.7067	97.5263	19.8871	0.203915	-2.29396	1.04134e-14	1.55155e-13	11	118913788	118922096	+	4257	Cbx2	GO:0000122;GO:0000122;GO:0000122;GO:0000791;GO:0000792;GO:0000792;GO:0000792;GO:0003677;GO:0003682;GO:0005515;GO:0005515;GO:0005634;GO:0005634;GO:0005634;GO:0005654;GO:0005654;GO:0005694;GO:0006325;GO:0016607;GO:0031519;GO:0031519;GO:0035064;GO:0035064;GO:0035102;GO:0035102;GO:0035102;GO:0035102;GO:0035102;GO:0045137;GO:0045137;	K11451	-	B	0E845;0B44X;1975N;0WGM1;0IPQ5;0V31G;13CKT;1DF36;1BAXJ	chromobox 2 [Source:MGI Symbol;Acc:MGI:88289]	12416	P30658;Q3URA3
ENSMUSG00000029408	200.14	291.058	109.222	0.375257	-1.41405	1.06766e-14	1.58944e-13	5	124199593	124233861	-	5601	Abcb9	GO:0000166;GO:0005524;GO:0005524;GO:0005524;GO:0005764;GO:0005764;GO:0005765;GO:0005765;GO:0005765;GO:0005789;GO:0015031;GO:0015433;GO:0015440;GO:0015440;GO:0015440;GO:0015833;GO:0015833;GO:0015833;GO:0015833;GO:0016020;GO:0016021;GO:0016021;GO:0016021;GO:0016021;GO:0016887;GO:0019885;GO:0022857;GO:0030176;GO:0042288;GO:0042626;GO:0042626;GO:0042803;GO:0042824;GO:0043231;GO:0043231;GO:0046978;GO:…	K05656	-	Q;U	KOG0058;09UWX;0UN4D;1B2NH;0V5WR;18TPW;1CU6J;12RBY;0DG6C	ATP-binding cassette, sub-family B (MDR/TAP), member 9 [Source:MGI Symbol;Acc:MGI:1861729]	56325	Q9JJ59
ENSMUSG00000046318	330.073	477.927	182.218	0.381268	-1.39112	1.08252e-14	1.61021e-13	18	66178373	66435812	-	10831	Ccbe1	GO:0001525;GO:0001945;GO:0001946;GO:0001946;GO:0002020;GO:0002040;GO:0003016;GO:0005509;GO:0005518;GO:0005576;GO:0005581;GO:0005615;GO:0007275;GO:0007585;GO:0010575;GO:0010595;GO:0010954;GO:0030324;GO:0031012;GO:0045766;GO:0048845;GO:1900748;GO:1901492;GO:0001525;GO:0001945;GO:0001946;GO:0001946;GO:0001946;GO:0002020;GO:0002020;GO:0002040;GO:0003016;GO:0005509;GO:0005518;GO:0005518;GO:0005576;GO:…	K19638	-	W	197B9;0E8TK;0WHXQ;0IRWI;0B5AX;1BB7P;1DFQH;13EGQ;0V3F6	collagen and calcium binding EGF domains 1 [Source:MGI Symbol;Acc:MGI:2445053]	320924	Q3MI99
ENSMUSG00000021943	40.9015	71.3653	10.4378	0.146258	-2.77341	1.10627e-14	1.64417e-13	14	33645544	33659940	+	5210	Gdf10	GO:0001503;GO:0001649;GO:0005125;GO:0005125;GO:0005576;GO:0005615;GO:0005615;GO:0005615;GO:0008083;GO:0008083;GO:0010862;GO:0010862;GO:0045444;GO:0045668;GO:0045669;GO:0060395;	K22674	-	T	12TFW;0UG62;KOG3900;0A16E;0DNU1;1CXRE;1ARZ7;0VAPW;18TF8	growth differentiation factor 10 [Source:MGI Symbol;Acc:MGI:95684]	14560	P97737;Q8C991
ENSMUSG00000039357	223.54	321.625	125.454	0.390063	-1.35822	1.11727e-14	1.65913e-13	14	20745036	20751084	+	4252	Fut11	GO:0000139;GO:0005794;GO:0006486;GO:0006486;GO:0008417;GO:0016020;GO:0016020;GO:0016021;GO:0016740;GO:0016757;GO:0032580;GO:0036065;GO:0036065;GO:0046920;GO:0046920;GO:0046920;	K11257	EC:2.4.1.-	O;G;E	0DGFN;1AVZH;18T26;0V66D;0UJR2;12P5G;KOG2619;09V6W;1CR5A	fucosyltransferase 11 [Source:MGI Symbol;Acc:MGI:1920318]	73068	Q8BHC9;B2RRR9
ENSMUSG00000038077	49.263	84.7422	13.7838	0.162655	-2.62011	1.15015e-14	1.70654e-13	6	126685292	126717637	-	5945	Kcna6	GO:0005216;GO:0005244;GO:0005249;GO:0005249;GO:0005251;GO:0005251;GO:0005251;GO:0005267;GO:0005886;GO:0005887;GO:0005887;GO:0006811;GO:0006811;GO:0006813;GO:0006813;GO:0008076;GO:0008076;GO:0008076;GO:0008076;GO:0016020;GO:0016020;GO:0016021;GO:0016021;GO:0030424;GO:0034705;GO:0034705;GO:0034765;GO:0043679;GO:0051260;GO:0055085;GO:0071805;GO:0071805;GO:0071805;GO:0005216;GO:0005244;GO:0005249;GO:…	K04879	-	P	1CPJY;0UFYI;1ARAU;1418V;KOG1545;0V4IK;09TJK;0DEWC	potassium voltage-gated channel, shaker-related, subfamily, member 6 [Source:MGI Symbol;Acc:MGI:96663]	16494	Q61923
ENSMUSG00000052102	216.342	311.507	121.177	0.389001	-1.36215	1.16072e-14	1.72079e-13	18	38460588	38472056	-	4311	Gnpda1	GO:0004342;GO:0004342;GO:0005975;GO:0006044;GO:0004342;GO:0004342;GO:0005975;GO:0006044;GO:0004342;GO:0004342;GO:0004342;GO:0004342;GO:0005737;GO:0005737;GO:0005975;GO:0005975;GO:0006002;GO:0006041;GO:0006043;GO:0006043;GO:0006043;GO:0006044;GO:0006046;GO:0006048;GO:0006091;GO:0006091;GO:0007340;GO:0016787;GO:0019262;GO:0042802;GO:0046370;GO:0004342;GO:0006044;GO:0004342;GO:0004342;GO:0005975;GO:…	K02564	EC:3.5.99.6	G	1CVXB;0UISP;0DM2B;KOG3148;18XDD;0VAG3;1AWGP;09ZJ4;12P4Z	glucosamine-6-phosphate deaminase 1 [Source:MGI Symbol;Acc:MGI:1347054]	26384	O88958;Q3TKA0
ENSMUSG00000020623	81.8153	130.135	33.4959	0.257394	-1.95795	1.2255e-14	1.81531e-13	11	110289948	110416348	+	3444	Map2k6	GO:0000165;GO:0000165;GO:0000166;GO:0000187;GO:0000187;GO:0000187;GO:0001934;GO:0001934;GO:0002931;GO:0004672;GO:0004674;GO:0004708;GO:0004708;GO:0004708;GO:0004708;GO:0004708;GO:0004708;GO:0004713;GO:0005515;GO:0005524;GO:0005524;GO:0005634;GO:0005654;GO:0005654;GO:0005737;GO:0005829;GO:0005829;GO:0005829;GO:0005856;GO:0006468;GO:0006468;GO:0006915;GO:0006915;GO:0016301;GO:0016310;GO:0016740;GO:…	K04433	EC:2.7.12.2	T;K	KOG0984;0V5YT;0DG8H;12S0B;195RY;09UYZ;0UG1R;1AV8T;1CQXZ	mitogen-activated protein kinase kinase 6 [Source:MGI Symbol;Acc:MGI:1346870]	26399	P70236;Q543Z5
ENSMUSG00000028179	88.2375	139.595	36.8798	0.264191	-1.92035	1.29637e-14	1.9171e-13	3	157599885	157630714	-	2791	Cth	GO:0003824;GO:0004121;GO:0004123;GO:0004123;GO:0004123;GO:0004123;GO:0005515;GO:0005516;GO:0005737;GO:0005737;GO:0005829;GO:0006749;GO:0008285;GO:0008652;GO:0016829;GO:0016846;GO:0018272;GO:0018272;GO:0018272;GO:0019343;GO:0019343;GO:0019343;GO:0019344;GO:0019344;GO:0019344;GO:0019346;GO:0019346;GO:0019346;GO:0019346;GO:0030170;GO:0030170;GO:0030170;GO:0030170;GO:0030170;GO:0030308;GO:0042802;GO:…	K01758	EC:4.4.1.1	E	KOG0053;0V48D;09Y1B;0DJEC;0URP6;1AX55;18WR3;1CU6T;12N47	cystathionase (cystathionine gamma-lyase) [Source:MGI Symbol;Acc:MGI:1339968]	107869	Q8VCN5
ENSMUSG00000023150	42061.3	58434.9	25687.7	0.439595	-1.18575	1.5555e-14	2.29269e-13	1	151220228	151240173	+	5435	Ivns1abp	GO:0005515;GO:0005634;GO:0005634;GO:0005737;GO:0005829;GO:0005829;GO:0005856;GO:0008380;GO:0008380;GO:0009615;GO:0009615;GO:0031397;GO:0031397;GO:0031397;GO:2001243;GO:0005515;GO:0005634;GO:0005634;GO:0005737;GO:0005829;GO:0005856;GO:0008380;GO:0009615;GO:0031397;GO:0031397;GO:2001243;GO:0005515;GO:0005634;GO:0005634;GO:0005737;GO:0005829;GO:0005856;GO:0008380;GO:0009615;GO:0031397;GO:0031397;GO:…	K15046	-	T	0V9KK;1CUX4;0DK3C;18TH6;1B3QI;12RBM;09YNX;0UP04;KOG4441	influenza virus NS1A binding protein [Source:MGI Symbol;Acc:MGI:2152389]	117198	Q920Q8
ENSMUSG00000052496	253.568	359.577	147.56	0.41037	-1.285	1.6807e-14	2.47109e-13	15	85698871	85705935	-	7065	Pkdrej	GO:0005509;GO:0016020;GO:0016020;GO:0016021;	K19921	-	P	0IQ5F	polycystin (PKD) family receptor for egg jelly [Source:MGI Symbol;Acc:MGI:1338786]	18766	F8VQF3
ENSMUSG00000038859	288.887	406.084	171.69	0.422794	-1.24197	1.72619e-14	2.53588e-13	5	144201336	144294922	-	3366	Baiap2l1	GO:0003779;GO:0005654;GO:0005654;GO:0005654;GO:0005737;GO:0005829;GO:0005829;GO:0005829;GO:0005829;GO:0005856;GO:0005886;GO:0005886;GO:0007009;GO:0009617;GO:0009617;GO:0009617;GO:0015629;GO:0015629;GO:0015629;GO:0030833;GO:0030838;GO:0030838;GO:0030838;GO:0030838;GO:0046626;GO:0051017;GO:0051764;GO:0070064;GO:0070064;GO:0070064;GO:2000251;GO:2000251;GO:2000251;GO:2000251;	K20127	-	Z	18ZPN;0IGQC;13IPP;0DJS3;09YC8;0UNJQ;0V99R;1CUJ5;1AX22	BAI1-associated protein 2-like 1 [Source:MGI Symbol;Acc:MGI:1914148]	66898	Q9DBJ3
ENSMUSG00000022818	21.107	40.0112	2.20283	0.0550552	-4.18298	1.74816e-14	2.56603e-13	16	20127137	20144154	-	3144	Cyp2ab1	GO:0004497;GO:0005506;GO:0005737;GO:0006082;GO:0006805;GO:0008395;GO:0016491;GO:0016705;GO:0016712;GO:0020037;GO:0020037;GO:0042738;GO:0043231;GO:0046872;GO:0055114;GO:0055114;GO:0055114;GO:0004497;GO:0005506;GO:0005737;GO:0006082;GO:0006805;GO:0008395;GO:0016491;GO:0016705;GO:0016712;GO:0020037;GO:0020037;GO:0042738;GO:0043231;GO:0046872;GO:0055114;GO:0055114;GO:0055114;GO:0004497;GO:0005506;GO:…	-	-	Q	12SIP;0A256;1B4WB;0VD0P;18ZRA;KOG0156;1CYSH;0UU90;0DPTC	cytochrome P450, family 2, subfamily ab, polypeptide 1 [Source:MGI Symbol;Acc:MGI:3644957]	224044	E9PZ31;Q8BTM0;B9EHK4
ENSMUSG00000054499	462.615	632.557	292.673	0.462683	-1.11191	2.05894e-14	3.00487e-13	7	24899340	24920040	-	5981	Dedd2	GO:0003677;GO:0003677;GO:0005634;GO:0005634;GO:0005654;GO:0005730;GO:0005730;GO:0005730;GO:0006915;GO:0006915;GO:0006915;GO:0008625;GO:0008625;GO:0030262;GO:0042981;GO:0042981;GO:2001238;GO:0003677;GO:0003677;GO:0005634;GO:0005634;GO:0005654;GO:0005654;GO:0005730;GO:0005730;GO:0005730;GO:0005730;GO:0006915;GO:0006915;GO:0006915;GO:0008625;GO:0008625;GO:0008625;GO:0030262;GO:0030262;GO:0042981;GO:…	-	-	K	1AZR7;0UQ1N;1CVU4;0IGDZ;0DKZB;0VADT;190GS;13JCE;09ZGR	death effector domain-containing DNA binding protein 2 [Source:MGI Symbol;Acc:MGI:1914629]	67379	Q8QZV0
ENSMUSG00000040280	66.4727	108.181	24.7648	0.228921	-2.12708	2.14398e-14	3.1213e-13	10	127350836	127353023	+	1095	Ndufa4l2	GO:0004129;GO:0005751;GO:0008150;GO:0022900;GO:1902600;	K03948	-	C	1B6DV;1D4B6;13WKR;0DV0H;0A8G1;0UW0R;0J463;0VJKJ;193U3	Ndufa4, mitochondrial complex associated like 2 [Source:MGI Symbol;Acc:MGI:3039567]	407790	Q4FZG9
ENSMUSG00000044068	460.8	631.313	290.287	0.459815	-1.12087	2.22081e-14	3.23052e-13	11	22922005	22926496	+	4492	Zrsr1	GO:0000398;GO:0000398;GO:0000398;GO:0003676;GO:0003723;GO:0003723;GO:0005634;GO:0005681;GO:0005681;GO:0005689;GO:0006397;GO:0008380;GO:0030628;GO:0046872;GO:0046872;GO:0089701;GO:0089701;	K24273	-	A	1CPRH;0UQRI;0DF1Q;0V4QP;KOG2202;09TRC;12RP4;194Z3;1B0I7	zinc finger (CCCH type), RNA binding motif and serine/arginine rich 1 [Source:MGI Symbol;Acc:MGI:98885]	22183	Q64707;Q793C9;Q8BST8
ENSMUSG00000033715	122.261	209.665	34.8563	0.166247	-2.5886	2.39228e-14	3.47144e-13	13	4099011	4140688	+	3239	Akr1c14	GO:0004032;GO:0005829;GO:0006693;GO:0008202;GO:0016229;GO:0016229;GO:0016229;GO:0016491;GO:0016491;GO:0021766;GO:0032052;GO:0042448;GO:0044597;GO:0044598;GO:0047023;GO:0047023;GO:0047086;GO:0055114;GO:0055114;GO:0004032;GO:0005829;GO:0006693;GO:0008202;GO:0016229;GO:0016229;GO:0016491;GO:0016491;GO:0032052;GO:0042448;GO:0044597;GO:0044598;GO:0047023;GO:0047023;GO:0047086;GO:0055114;GO:0055114;GO:…	-	-	K	KOG1577	aldo-keto reductase family 1, member C14 [Source:MGI Symbol;Acc:MGI:2145458]	105387	Q91WT7
ENSMUSG00000031530	132.622	219.25	45.9941	0.20978	-2.25305	2.53484e-14	3.67233e-13	8	35274451	35287048	+	2740	Dusp4	GO:0000188;GO:0000188;GO:0000188;GO:0001706;GO:0004721;GO:0004721;GO:0004722;GO:0004725;GO:0004725;GO:0004725;GO:0005634;GO:0005634;GO:0005634;GO:0005654;GO:0005737;GO:0006470;GO:0006470;GO:0006470;GO:0008138;GO:0008330;GO:0008330;GO:0008330;GO:0016311;GO:0016311;GO:0016311;GO:0016787;GO:0016791;GO:0016791;GO:0016791;GO:0017017;GO:0017017;GO:0017017;GO:0035335;GO:0035335;GO:0035335;GO:0035970;GO:…	K04459	-	V	0DIVA;1AXG8;13H9Y;0V8FX;09XHW;1CTKP;18YFD;KOG1716;0UPHN	dual specificity phosphatase 4 [Source:MGI Symbol;Acc:MGI:2442191]	319520	Q8BFV3
ENSMUSG00000059479	50.7278	90.4588	10.9969	0.121567	-3.04017	2.83014e-14	4.08684e-13	7	25326079	25334525	+	6474	B3gnt8	GO:0000139;GO:0005794;GO:0016020;GO:0016021;GO:0016757;GO:0000139;GO:0005794;GO:0005794;GO:0006486;GO:0006486;GO:0006486;GO:0008375;GO:0008376;GO:0008532;GO:0016020;GO:0016020;GO:0016021;GO:0016262;GO:0016262;GO:0016740;GO:0016757;GO:0018215;GO:0030311;GO:0030311;GO:0030311;GO:0000139;GO:0005794;GO:0005794;GO:0006486;GO:0006486;GO:0006486;GO:0008375;GO:0008376;GO:0008532;GO:0016020;GO:0016020;GO:…	K09665	EC:2.4.1.-	G	14139;KOG2287;0VEWV;0DK24;0UU4X;1B2YR;1CYSX;18XXQ;0A41Y	UDP-GlcNAc:betaGal beta-1,3-N- acetylglucosaminyltransferase 8 [Source:MGI Symbol;Acc:MGI:2385269]	232984	Q8R3I9
ENSMUSG00000030865	19.2561	36.8758	1.63635	0.0443745	-4.49413	3.0493e-14	4.39262e-13	7	121818719	121822047	+	1603	Chp2	GO:0005509;GO:0005509;GO:0005509;GO:0005509;GO:0005634;GO:0005634;GO:0005634;GO:0005634;GO:0005737;GO:0005737;GO:0005737;GO:0005737;GO:0005886;GO:0005886;GO:0005886;GO:0005886;GO:0006814;GO:0006885;GO:0008284;GO:0008284;GO:0008284;GO:0010922;GO:0010922;GO:0010922;GO:0015031;GO:0016020;GO:0042307;GO:0042307;GO:0042307;GO:0045944;GO:0045944;GO:0045944;GO:0046872;GO:0070886;GO:0070886;GO:0070886;GO:…	K17611	-	T;P	0A2K6;0VDG7;1CZ95;0DQ7T;13Q4M;KOG0034;0UTHJ;1B022;18TWM	calcineurin-like EF hand protein 2 [Source:MGI Symbol;Acc:MGI:1917511]	70261	Q9D869
ENSMUSG00000027253	583.637	791.48	375.793	0.474798	-1.07461	3.08833e-14	4.4345e-13	2	91287856	91344124	+	10504	Lrp4	GO:0001822;GO:0001822;GO:0001932;GO:0001942;GO:0005509;GO:0005515;GO:0005515;GO:0005515;GO:0005886;GO:0005886;GO:0006897;GO:0007275;GO:0008104;GO:0009953;GO:0009954;GO:0009986;GO:0009986;GO:0009986;GO:0009986;GO:0014069;GO:0014069;GO:0014069;GO:0016020;GO:0016021;GO:0016055;GO:0016055;GO:0030154;GO:0030279;GO:0030279;GO:0030326;GO:0030425;GO:0030425;GO:0030425;GO:0030971;GO:0030971;GO:0030971;GO:…	K20051	-	T	1DF4H;13CPS;1BAY6;0WGPJ;KOG1215;0V32B;0E85I;0B47C;19765	low density lipoprotein receptor-related protein 4 [Source:MGI Symbol;Acc:MGI:2442252]	228357	Q8VI56
ENSMUSG00000025141	567.612	790.478	344.747	0.436124	-1.19719	3.29419e-14	4.72246e-13	11	120536857	120538984	-	2128	Myadml2	GO:0003674;GO:0005737;GO:0005737;GO:0008150;GO:0016020;GO:0016020;GO:0016021;GO:0003674;GO:0005737;GO:0008150;GO:0016020;GO:0016020;GO:0016021;	-	-	V	KOG4788;09U5D;13I8H;0DN34;1B09P;0UNQY;194CP;0VBC9;1CWZJ	myeloid-associated differentiation marker-like 2 [Source:MGI Symbol;Acc:MGI:1915765]	68515	Q08AU7
ENSMUSG00000005958	82.3855	130.45	34.3214	0.263101	-1.92631	4.01341e-14	5.73046e-13	16	21023505	21042055	+	6641	Ephb3	GO:0000166;GO:0001525;GO:0001655;GO:0004672;GO:0004713;GO:0004713;GO:0004714;GO:0004714;GO:0005003;GO:0005003;GO:0005003;GO:0005003;GO:0005005;GO:0005005;GO:0005524;GO:0005524;GO:0005886;GO:0005887;GO:0005887;GO:0005887;GO:0005887;GO:0005887;GO:0006468;GO:0007169;GO:0007169;GO:0007275;GO:0007275;GO:0007399;GO:0007411;GO:0007411;GO:0007411;GO:0007413;GO:0008046;GO:0016020;GO:0016021;GO:0016021;GO:…	K05112	EC:2.7.10.1	T	0DEEW;18TQ7;1CRCN;09T3T;KOG0196;0UKY4;0V42J;12PWI;1B4ET	Eph receptor B3 [Source:MGI Symbol;Acc:MGI:104770]	13845	P54754
ENSMUSG00000022604	290.477	406.935	174.019	0.427634	-1.22555	4.25633e-14	6.06364e-13	16	55720251	55755218	-	9163	Cep97	GO:0003674;GO:0005737;GO:0005813;GO:0005813;GO:0005815;GO:0005829;GO:0005829;GO:0005856;GO:0030030;GO:0032991;GO:0032991;GO:0034451;GO:0034451;GO:1901673;GO:1901673;GO:1902018;GO:1902018;GO:1902018;GO:0003674;GO:0005737;GO:0005813;GO:0005815;GO:0005829;GO:0005856;GO:0030030;GO:0032991;GO:0034451;GO:1901673;GO:1902018;GO:1902018;GO:0003674;GO:0005737;GO:0005813;GO:0005815;GO:0005829;GO:0005856;GO:…	K16717	-	Z;T	12Q2A;18VZN;0DS4U;0V9VB;1B3XC;0UN5F;1CZZU;09YXN;KOG0531	centrosomal protein 97 [Source:MGI Symbol;Acc:MGI:1921451]	74201	Q9CZ62
ENSMUSG00000032363	394.128	542.374	245.883	0.453346	-1.14131	4.4012e-14	6.25905e-13	9	90045122	90090124	+	6282	Adamts7	GO:0004222;GO:0004222;GO:0004222;GO:0005576;GO:0006508;GO:0006508;GO:0006508;GO:0008233;GO:0008237;GO:0008237;GO:0008237;GO:0009986;GO:0016787;GO:0030198;GO:0031012;GO:0032331;GO:0046872;GO:0051603;GO:0071347;GO:0071356;GO:0071773;GO:0004222;GO:0005576;GO:0006508;GO:0006508;GO:0008233;GO:0008237;GO:0008237;GO:0016787;GO:0046872;GO:0004222;GO:0006508;GO:0006508;GO:0008233;GO:0008237;GO:0004222;GO:…	K08622	EC:3.4.24.-	O	1AYAJ;0V69U;0UIKD;18ZVW;0DPW3;12PII;1CYVK;09U5N;KOG3538	a disintegrin-like and metallopeptidase (reprolysin type) with thrombospondin type 1 motif, 7 [Source:MGI Symbol;Acc:MGI:1347346]	108153	Q68SA9;Q6PD18
ENSMUSG00000057440	788.444	1052.56	524.325	0.498141	-1.00537	4.71073e-14	6.6673e-13	18	7347959	7626866	-	20164	Mpp7	GO:0005654;GO:0005912;GO:0005912;GO:0005923;GO:0005923;GO:0016020;GO:0019904;GO:0030054;GO:0031334;GO:0060090;GO:0070830;GO:0071896;GO:0097025;GO:0005654;GO:0005737;GO:0005886;GO:0005912;GO:0005912;GO:0005912;GO:0005923;GO:0005923;GO:0005923;GO:0005938;GO:0016020;GO:0016328;GO:0019904;GO:0019904;GO:0030054;GO:0030054;GO:0031334;GO:0031334;GO:0060090;GO:0060090;GO:0070830;GO:0070830;GO:0071896;GO:…	K24049	-	W;T	1B0W3;0V5M2;KOG0609;1CRWZ;12P0Y;0UNB1;18TTZ;09UMH;0DFXA	membrane protein, palmitoylated 7 (MAGUK p55 subfamily member 7) [Source:MGI Symbol;Acc:MGI:1922989]	75739	Q8BVD5;G5E8S8
ENSMUSG00000030994	94.0742	165.657	22.4914	0.135771	-2.88075	4.93524e-14	6.97396e-13	7	133867508	134102889	-	7982	D7Ertd443e	GO:0000209;GO:0005515;GO:0005654;GO:0005737;GO:0005737;GO:0005813;GO:0005813;GO:0005814;GO:0005815;GO:0005829;GO:0005829;GO:0005856;GO:0005886;GO:0006974;GO:0007095;GO:0008017;GO:0009411;GO:0010212;GO:0015629;GO:0016567;GO:0016740;GO:0030308;GO:0042826;GO:0046599;GO:0050821;GO:0061630;GO:0005654;GO:0005737;GO:0005737;GO:0005813;GO:0005815;GO:0005829;GO:0005856;GO:0005886;GO:0015629;GO:0005737;GO:…	K16773	-	S;D	0DG17;0V5QZ;12NWS;18X8Q;0IEBN;0UI94;1CQQU;09URH;1ATTR	DNA segment, Chr 7, ERATO Doi 443, expressed [Source:MGI Symbol;Acc:MGI:1196431]	71007	D2J0Y4
ENSMUSG00000050373	410.479	562.21	258.747	0.460233	-1.11956	5.29292e-14	7.46755e-13	2	164627743	164635736	+	4760	Snx21	GO:0010008;GO:0015031;GO:0016020;GO:0031901;GO:0010008;GO:0015031;GO:0016020;GO:0031901;GO:0005546;GO:0005768;GO:0008150;GO:0008289;GO:0015031;GO:0015031;GO:0016020;GO:0030659;GO:0031410;GO:0031901;GO:0032266;GO:0035091;GO:0010008;GO:0015031;GO:0016020;GO:0031901;GO:0010008;GO:0016020;GO:0031901;	K17932	-	U	0IMHU;13ATP;0WFEM;0B332;1BAMI;1DEGJ;0E7FM;0V2MT	sorting nexin family member 21 [Source:MGI Symbol;Acc:MGI:1917729]	101113	Q3UR97
ENSMUSG00000000126	83.047	130.852	35.2418	0.269325	-1.89258	5.38475e-14	7.59109e-13	11	59197754	59224378	+	3329	Wnt9a	GO:0005102;GO:0005576;GO:0005576;GO:0007275;GO:0007275;GO:0008285;GO:0016055;GO:0016055;GO:0048018;GO:0060070;GO:0005102;GO:0005109;GO:0005125;GO:0005515;GO:0005576;GO:0005576;GO:0005576;GO:0005615;GO:0007275;GO:0007275;GO:0008285;GO:0016055;GO:0016055;GO:0030182;GO:0032331;GO:0035115;GO:0043154;GO:0045165;GO:0045597;GO:0045880;GO:0048018;GO:0048704;GO:0048856;GO:0060070;GO:0060070;GO:0060548;GO:…	K01064	-	T	KOG3913;18Y3R;0DJ1F;09XPQ;0V8ME;0UMQ7;1AX6J;1CTSZ;13I1U	wingless-type MMTV integration site family, member 9A [Source:MGI Symbol;Acc:MGI:2446084]	216795	Q8R5M2
ENSMUSG00000050271	633.035	849.872	416.198	0.489718	-1.02998	5.91779e-14	8.3162e-13	8	36561982	36614941	+	9606	Prag1	GO:0004672;GO:0004672;GO:0005515;GO:0005634;GO:0005737;GO:0005737;GO:0005737;GO:0005925;GO:0005925;GO:0005925;GO:0006468;GO:0006468;GO:0008360;GO:0008360;GO:0008360;GO:0008593;GO:0010977;GO:0010977;GO:0010977;GO:0016477;GO:0030054;GO:0035025;GO:0035025;GO:0035025;GO:0042802;GO:0042802;GO:2000145;GO:2000145;GO:2000145;	K17537	EC:2.7.10.2	T;L	13KKA;0IJMD;1CQ2K;18VNG;0UFTP;09YSF;0V9QC;0DK71;1B0A9	PEAK1 related kinase activating pseudokinase 1 [Source:MGI Symbol;Acc:MGI:1196223]	244418	Q571I4
ENSMUSG00000036887	588.667	864.735	312.599	0.361497	-1.46794	6.14846e-14	8.61994e-13	4	136623228	136626114	-	1040	C1qa	GO:0001774;GO:0002376;GO:0005515;GO:0005576;GO:0005581;GO:0005615;GO:0006958;GO:0006958;GO:0006958;GO:0007568;GO:0010039;GO:0016322;GO:0045087;GO:0045202;GO:0045202;GO:0045202;GO:0048143;GO:0050808;GO:0098794;GO:0098883;GO:0150062;GO:0150064;GO:1901216;	K03986	-	W	0DS0F;0VE5Q;0IK45;12NSD;1B5D1;1D2HT;0UU52;0A5Z8	complement component 1, q subcomponent, alpha polypeptide [Source:MGI Symbol;Acc:MGI:88223]	12259	P98086;A0A3B0IP04
ENSMUSG00000025175	218.55	312.209	124.892	0.400028	-1.32183	6.67322e-14	9.31896e-13	11	121325739	121341317	+	4399	Fn3k	GO:0000166;GO:0005524;GO:0005829;GO:0016301;GO:0016301;GO:0016310;GO:0016740;GO:0018215;GO:0030387;GO:0030387;GO:0030387;GO:0030387;GO:0030389;GO:0030389;GO:0030855;GO:0036525;GO:0036525;GO:0036525;GO:0102193;GO:0102194;GO:0018215;GO:0102193;GO:0016301;GO:0016310;GO:0018215;GO:0102193;	K15522	EC:2.7.1.171	O;G	0UHQA;1CQSX;1AUJW;0V5TI;KOG3021;09UU1;0DG3C;12Q5M;18SIP	fructosamine 3 kinase [Source:MGI Symbol;Acc:MGI:1926834]	63828	Q9ER35
ENSMUSG00000036622	491.46	666.801	316.119	0.474082	-1.07679	6.76121e-14	9.43443e-13	4	140714184	140734641	+	6000	Atp13a2	GO:0000166;GO:0000166;GO:0005524;GO:0006812;GO:0016020;GO:0016021;GO:0016021;GO:0016887;GO:0046872;GO:0000166;GO:0000166;GO:0000421;GO:0005524;GO:0005764;GO:0005764;GO:0005764;GO:0005765;GO:0005765;GO:0005765;GO:0005768;GO:0005770;GO:0005770;GO:0005771;GO:0005771;GO:0005776;GO:0005776;GO:0006812;GO:0006874;GO:0006874;GO:0006874;GO:0006879;GO:0006879;GO:0006882;GO:0006882;GO:0006914;GO:0006914;GO:…	K13526	EC:7.2.2.-	P	12PU6;0DEPA;0V4B6;09TBZ;1B4ZP;KOG0208;0UT8R;1CUFE;18ZCV	ATPase type 13A2 [Source:MGI Symbol;Acc:MGI:1922022]	74772	Q9CTG6
ENSMUSG00000038068	1910.08	2598.42	1221.74	0.470184	-1.0887	7.00784e-14	9.76327e-13	13	47276132	47401467	+	4936	Rnf144b	GO:0000151;GO:0000209;GO:0004842;GO:0004842;GO:0004842;GO:0005737;GO:0005737;GO:0005737;GO:0005737;GO:0005739;GO:0006511;GO:0006511;GO:0006511;GO:0006915;GO:0016020;GO:0016021;GO:0016567;GO:0016567;GO:0016740;GO:0031624;GO:0031966;GO:0031966;GO:0031966;GO:0031966;GO:0032436;GO:0043066;GO:0043066;GO:0043066;GO:0046872;GO:0061630;GO:0000151;GO:0000209;GO:0004842;GO:0004842;GO:0005737;GO:0005737;GO:…	K11975	EC:2.3.2.31	O	09X8A;12SXA;0URGI;0DN6D;KOG1815;18SF1;0V4D8;1CYJD;1ARPD	ring finger protein 144B [Source:MGI Symbol;Acc:MGI:2384986]	218215	Q8BKD6
ENSMUSG00000035245	624.572	838.14	411.003	0.490376	-1.02804	8.17314e-14	1.13247e-12	6	97086985	97126143	-	4900	Eogt	GO:0005783;GO:0005788;GO:0005788;GO:0006493;GO:0016262;GO:0016262;GO:0016740;GO:0016757;GO:0016757;GO:0016757;GO:0018215;GO:0097363;GO:0097370;	K18134	EC:2.4.1.255	S;O;K;G	0UMSP;1CTVK;12QPV;0V8PD;18UYD;1B53W;09XRN;0DJ3R;KOG4698	EGF domain-specific O-linked N-acetylglucosamine (GlcNAc) transferase [Source:MGI Symbol;Acc:MGI:2141669]	101351	Q8BYW9
ENSMUSG00000045667	306.633	449.217	164.048	0.365186	-1.4533	8.69316e-14	1.19986e-12	11	72279990	72302539	-	3815	Smtnl2	GO:0005523;GO:0005815;GO:0008157;GO:0030036;GO:0031430;GO:0031674;GO:0031941;GO:0045907;	-	-	Z	1B4UD;133VC;1CY8Y;KOG4678;0VCIN;0A3C8;1910S;0DPB1;0USP7	smoothelin-like 2 [Source:MGI Symbol;Acc:MGI:2442764]	276829	Q8CI12
ENSMUSG00000042246	171.841	270.717	72.9657	0.269528	-1.89149	8.97014e-14	1.23617e-12	7	118135064	118183959	-	5763	Tmc7	GO:0005575;GO:0005887;GO:0006811;GO:0008381;GO:0016020;GO:0016021;GO:0016021;GO:0034220;	K21988	-	S	0A1VW;1AUZ6;0DF8T;0VCRJ;13F1K;0USA7;1CPYE;18W12;0IIGT	transmembrane channel-like gene family 7 [Source:MGI Symbol;Acc:MGI:2443317]	209760	Q8C428
ENSMUSG00000022856	114.734	174.181	55.2858	0.317404	-1.65561	9.09888e-14	1.25294e-12	16	21753076	21766302	-	1360	Tmem41a	GO:0003674;GO:0005575;GO:0008150;GO:0016020;GO:0016021;	-	-	S;C;K	0A2DZ;KOG3140;18U6R;1AT95;12Y50;1CZ1Y;0VD9Q;0DQ1A;0UTGF	transmembrane protein 41a [Source:MGI Symbol;Acc:MGI:1913914]	66664	Q9D8U2;Q9CUY8
ENSMUSG00000040631	165.203	240.903	89.5031	0.371531	-1.42844	9.59255e-14	1.31685e-12	8	95590456	95602958	-	3054	Dok4	GO:0005515;GO:0007169;GO:0007399;GO:0043410;GO:0005515;GO:0007169;GO:0007399;GO:0043410;	K24037	-	T	0V4ID;1CPJP;0UQ7I;13HR0;0DEW3;18X2G;09TJD;1B59E;KOG4047	docking protein 4 [Source:MGI Symbol;Acc:MGI:2148865]	114255	Q99KE3
ENSMUSG00000030237	55.3225	107.552	3.09333	0.0287613	-5.11973	9.71478e-14	1.33158e-12	6	141751166	141801925	-	6414	Slco1a4	GO:0005886;GO:0005887;GO:0006811;GO:0006820;GO:0008514;GO:0008514;GO:0009925;GO:0009925;GO:0010468;GO:0015125;GO:0015125;GO:0015125;GO:0015347;GO:0015721;GO:0015721;GO:0016020;GO:0016020;GO:0016020;GO:0016021;GO:0022857;GO:0035690;GO:0038183;GO:0043252;GO:0043252;GO:0043252;GO:0055085;GO:0120188;GO:1904486;GO:0005886;GO:0005887;GO:0006811;GO:0006820;GO:0008514;GO:0009925;GO:0015125;GO:0015125;GO:…	K03460	-	Q;P	0DI86;KOG3626;09WXI;190Z9;0UPGR;13HRA;1AYIR;0V7VT;1CSYI	solute carrier organic anion transporter family, member 1a4 [Source:MGI Symbol;Acc:MGI:1351896]	28250	Q9EP96
ENSMUSG00000022793	470.121	637.145	303.096	0.47571	-1.07185	9.78031e-14	1.3385e-12	16	38562626	38589411	+	3213	B4galt4	GO:0003674;GO:0003945;GO:0005794;GO:0005794;GO:0005794;GO:0005975;GO:0006486;GO:0008150;GO:0016020;GO:0016021;GO:0016740;GO:0016757;GO:0016757;GO:0032580;GO:0046872;GO:0003674;GO:0003945;GO:0005794;GO:0005794;GO:0005975;GO:0006486;GO:0008150;GO:0016020;GO:0016021;GO:0016740;GO:0016757;GO:0016757;GO:0032580;GO:0046872;GO:0005794;GO:0005975;GO:0006486;GO:0016020;GO:0016021;GO:0016740;GO:0016757;GO:…	K07969	-	G	KOG3916;0DQI1;0A2VZ;0UMHQ;1AX05;0V763;18S8W;12U7D;1CZK9	UDP-Gal:betaGlcNAc beta 1,4-galactosyltransferase, polypeptide 4 [Source:MGI Symbol;Acc:MGI:1928387]	56375	Q9JJ04
ENSMUSG00000017491	401.733	550.727	252.74	0.45892	-1.12368	1.01691e-13	1.39063e-12	14	5650540	6038924	+	5265	Rarb	GO:0003677;GO:0003700;GO:0005634;GO:0006355;GO:0008270;GO:0043565;GO:0046872;GO:0003677;GO:0003677;GO:0003700;GO:0004879;GO:0005634;GO:0005634;GO:0006355;GO:0008270;GO:0043565;GO:0046872;GO:0048384;GO:0000122;GO:0000122;GO:0000977;GO:0000978;GO:0001657;GO:0002068;GO:0003148;GO:0003406;GO:0003417;GO:0003677;GO:0003677;GO:0003700;GO:0003700;GO:0004879;GO:0004879;GO:0004879;GO:0005634;GO:0005634;GO:…	K08528	-	K	0A2S1;1956Y;0VCMW;1CUZC;13J5G;1AT6T;0DK5J;KOG3575;0UIJW	retinoic acid receptor, beta [Source:MGI Symbol;Acc:MGI:97857]	218772	P22605;Q6DFX0
ENSMUSG00000024525	253.27	360.075	146.465	0.406763	-1.29774	1.01971e-13	1.39339e-12	18	67422256	67455542	+	5367	Impa2	GO:0005737;GO:0005737;GO:0006020;GO:0006020;GO:0006021;GO:0007165;GO:0008934;GO:0008934;GO:0008934;GO:0008934;GO:0008934;GO:0016787;GO:0042803;GO:0042803;GO:0046854;GO:0046855;GO:0046855;GO:0046855;GO:0046855;GO:0046872;GO:0052832;GO:0052833;GO:0052834;	K01092	EC:3.1.3.25	G	KOG2951;0DMVF;18Z35;0UJKU;12SN4;1B40Y;0V5C4;0A08V;1CWR2	inositol monophosphatase 2 [Source:MGI Symbol;Acc:MGI:2149728]	114663	Q91UZ5;Q3U3B7
ENSMUSG00000022265	4149.84	5567.64	2732.04	0.490699	-1.02709	1.1151e-13	1.51792e-12	15	27466763	27594995	+	3610	Ank	GO:0005315;GO:0005315;GO:0005315;GO:0005886;GO:0005887;GO:0005887;GO:0006817;GO:0015114;GO:0016020;GO:0016021;GO:0016021;GO:0016021;GO:0016021;GO:0030500;GO:0030500;GO:0030504;GO:0030504;GO:0030504;GO:0030504;GO:0030505;GO:0035435;	K22734	-	P	0V5ZS;0IH1E;0DG9H;1ATIP;09V00;18Z2S;13I7C;1CQYV;0UHZ3	progressive ankylosis [Source:MGI Symbol;Acc:MGI:3045421]	11732	Q9JHZ2;Q3UG85;Q8C438
ENSMUSG00000024197	2472.54	3509.42	1435.66	0.409088	-1.28952	1.11917e-13	1.5223e-12	17	56584476	56599873	-	3786	Plin3	GO:0005515;GO:0005737;GO:0005768;GO:0005811;GO:0005811;GO:0005811;GO:0005811;GO:0005829;GO:0005829;GO:0005829;GO:0010008;GO:0010890;GO:0016020;GO:0019915;	K20287	-	U	18Y6E;1CWV7;0A0CC;0DMZ6;0VB8H;1B4SP;0UTUB;13HK9;0IJG1	perilipin 3 [Source:MGI Symbol;Acc:MGI:1914155]	66905	Q9DBG5
ENSMUSG00000029047	340.007	469.584	210.43	0.448119	-1.15805	1.22788e-13	1.66761e-12	4	155151473	155156890	+	3298	Pex10	GO:0005777;GO:0005777;GO:0005777;GO:0005778;GO:0005778;GO:0005778;GO:0005778;GO:0005779;GO:0007031;GO:0007031;GO:0007031;GO:0008022;GO:0016020;GO:0016558;GO:0016558;GO:0016558;GO:0046872;	K13346	-	O;U	18WK3;1CXWI;0VE17;0A36B;134K7;0UKU4;0DMNA;1B432;KOG0317	peroxisomal biogenesis factor 10 [Source:MGI Symbol;Acc:MGI:2684988]	668173	B1AUE5
ENSMUSG00000040584	596.586	862.106	331.066	0.38402	-1.38075	1.24658e-13	1.69172e-12	5	8710077	8798575	+	5480	Abcb1a	GO:0000086;GO:0000166;GO:0005524;GO:0005524;GO:0005524;GO:0005886;GO:0005886;GO:0005886;GO:0005886;GO:0008559;GO:0008559;GO:0009914;GO:0009986;GO:0015562;GO:0015562;GO:0016020;GO:0016020;GO:0016021;GO:0016021;GO:0016021;GO:0016324;GO:0016324;GO:0016324;GO:0016887;GO:0016887;GO:0022857;GO:0031526;GO:0031625;GO:0033231;GO:0035633;GO:0042626;GO:0042626;GO:0042910;GO:0042910;GO:0043215;GO:0045177;GO:…	K05658	EC:7.6.2.2	Q	0UK7P;1CSME;KOG0055;18XVT;09U89;0V57E;1B0NZ;12P5Z;0DHWU	ATP-binding cassette, sub-family B (MDR/TAP), member 1A [Source:MGI Symbol;Acc:MGI:97570]	18671	P21447
ENSMUSG00000031834	360.117	494.74	225.494	0.455783	-1.13358	1.253e-13	1.69913e-12	8	71220820	71229357	-	4176	Pik3r2	GO:0001678;GO:0001784;GO:0005515;GO:0005515;GO:0005515;GO:0005634;GO:0005634;GO:0005925;GO:0005942;GO:0007165;GO:0008134;GO:0008286;GO:0008286;GO:0010506;GO:0010506;GO:0014065;GO:0014065;GO:0015031;GO:0019903;GO:0030833;GO:0030971;GO:0032869;GO:0034976;GO:0036312;GO:0042307;GO:0042307;GO:0043409;GO:0043551;GO:0045785;GO:0045944;GO:0046854;GO:0046935;GO:0046982;GO:0051492;GO:0090051;GO:1903076;GO:…	K02649	-	T	09UBX;0UR7U;KOG4637;1B143;12NNR;18X24;0DIHX;1CT8C;0V5B2	phosphoinositide-3-kinase regulatory subunit 2 [Source:MGI Symbol;Acc:MGI:1098772]	18709	O08908
ENSMUSG00000036896	371.933	511.519	232.347	0.454231	-1.1385	1.26691e-13	1.71669e-12	4	136617115	136620376	-	1931	C1qc	GO:0002376;GO:0005576;GO:0005581;GO:0005615;GO:0006958;GO:0030853;GO:0030853;GO:0045087;GO:0045202;GO:0045202;GO:0045650;GO:0045650;GO:0098794;GO:0098883;	K03988	-	W	13Q2U;1CXM2;0DNPQ;1B0KS;0A160;0IWVM;0US0W;0VC23	complement component 1, q subcomponent, C chain [Source:MGI Symbol;Acc:MGI:88225]	12262	Q02105
ENSMUSG00000023951	2634.77	3657.44	1612.11	0.440775	-1.18189	1.27659e-13	1.7285e-12	17	46327919	46343295	-	4285	Vegfa	GO:0000122;GO:0001525;GO:0001525;GO:0001541;GO:0001568;GO:0001569;GO:0001666;GO:0001666;GO:0001666;GO:0001701;GO:0001822;GO:0001934;GO:0001934;GO:0001934;GO:0001938;GO:0001938;GO:0001944;GO:0001946;GO:0001968;GO:0001968;GO:0001974;GO:0002040;GO:0002042;GO:0002042;GO:0002052;GO:0002092;GO:0002092;GO:0002575;GO:0003007;GO:0003151;GO:0003169;GO:0005125;GO:0005125;GO:0005161;GO:0005161;GO:0005172;GO:…	K05448	-	T	0UQR6;1B1WU;12SEY;0DMIF;0VAVM;18Z65;0IGCM;09ZYV;1CUD1	vascular endothelial growth factor A [Source:MGI Symbol;Acc:MGI:103178]	22339	Q00731
ENSMUSG00000019966	2028.76	2738.53	1318.98	0.481636	-1.05398	1.53364e-13	2.06867e-12	10	99851492	99936278	+	5911	Kitl	GO:0001541;GO:0001541;GO:0001755;GO:0002687;GO:0002763;GO:0005125;GO:0005125;GO:0005173;GO:0005173;GO:0005173;GO:0005515;GO:0005576;GO:0005576;GO:0005615;GO:0005737;GO:0005737;GO:0005737;GO:0005856;GO:0005886;GO:0005886;GO:0005886;GO:0005886;GO:0007155;GO:0007155;GO:0007281;GO:0008083;GO:0008284;GO:0008284;GO:0008284;GO:0008284;GO:0008584;GO:0016020;GO:0016020;GO:0016021;GO:0016021;GO:0030027;GO:…	K05461	-	W	190EM;0DKQT;0VA5Y;1CVJA;0IF3Y;1AS7G;0UGEV;09Z8N;13PGF	kit ligand [Source:MGI Symbol;Acc:MGI:96974]	17311	P20826
ENSMUSG00000021223	154.964	245.518	64.4099	0.262343	-1.93047	1.6783e-13	2.25866e-12	12	83810408	83839156	+	5635	Papln	GO:0004867;GO:0005576;GO:0010951;GO:0004222;GO:0004867;GO:0004867;GO:0005201;GO:0005576;GO:0005604;GO:0006508;GO:0010466;GO:0010951;GO:0030198;GO:0030414;GO:0031012;GO:0062023;	K23624	-	O;T	14SZC;1B9U7;KOG4597;0WCB4;0E5CK;196QI;0V0VK;KOG3510;1DCCN;0AZUQ	papilin, proteoglycan-like sulfated glycoprotein [Source:MGI Symbol;Acc:MGI:2386139]	170721	Q9EPX2
ENSMUSG00000025271	468.659	643.364	293.955	0.456904	-1.13004	1.73845e-13	2.33785e-12	X	149371225	149426874	+	4017	Pfkfb1	GO:0003824;GO:0003873;GO:0005524;GO:0006000;GO:0006003;GO:0046835;GO:0000166;GO:0003824;GO:0003824;GO:0003873;GO:0003873;GO:0003873;GO:0003873;GO:0004331;GO:0004331;GO:0004331;GO:0005524;GO:0005524;GO:0005524;GO:0005829;GO:0006000;GO:0006003;GO:0006003;GO:0006003;GO:0006003;GO:0008152;GO:0016301;GO:0016310;GO:0016311;GO:0016740;GO:0016787;GO:0019900;GO:0033133;GO:0042802;GO:0043540;GO:0043540;GO:…	K19028	-	G	1CQJ4;1B3SG;09UK4;0UMC8;0DFVS;194NE;12R0U;0V5JD;KOG0234	6-phosphofructo-2-kinase/fructose-2,6-biphosphatase 1 [Source:MGI Symbol;Acc:MGI:107816]	18639	P70266;A2AFM9
ENSMUSG00000012609	607.441	813.637	401.245	0.49315	-1.0199	1.79587e-13	2.41143e-12	12	85871433	86108667	+	15875	Ttll5	GO:0006464;GO:0005524;GO:0006464;GO:0005524;GO:0006464;GO:0000166;GO:0000226;GO:0005524;GO:0005524;GO:0005634;GO:0005737;GO:0005813;GO:0005829;GO:0005856;GO:0005874;GO:0005886;GO:0005929;GO:0005929;GO:0005929;GO:0006464;GO:0007283;GO:0007288;GO:0009566;GO:0015631;GO:0016874;GO:0018095;GO:0018095;GO:0018215;GO:0030317;GO:0036064;GO:0042995;GO:0060041;GO:0070740;GO:0097731;GO:0005524;GO:0006464;GO:…	K16602	EC:6.-.-.-	O	1CSUY;18XFB;KOG2157;1B1HV;0V7SM;12Q4V;0DI4J;09WUN;0UKWW	tubulin tyrosine ligase-like family, member 5 [Source:MGI Symbol;Acc:MGI:2443657]	320244	Q8CHB8
ENSMUSG00000037143	89.4935	160.016	18.9707	0.118555	-3.07638	1.94981e-13	2.60633e-12	2	145776704	146056959	+	10606	Cfap61	GO:0016020;GO:0016021;GO:0016020;GO:0016021;GO:0016020;GO:0016021;	-	-	S	1AZRK;0UFQ6;0IDZ5;09TCN;0DEPY;0V4BT;195NJ;12N62;1CPDM	cilia and flagella associated protein 61 [Source:MGI Symbol;Acc:MGI:1926024]	78774	-
ENSMUSG00000094786	243.577	342.862	144.292	0.420847	-1.24863	2.00912e-13	2.68159e-12	2	177190008	177201556	+	1656	Gm14403	GO:0000785;GO:0000978;GO:0000981;GO:0006355;GO:0006357;GO:0046872;GO:0000785;GO:0000978;GO:0000981;GO:0006357;	-	-	K	KOG1721	predicted gene 14403 [Source:MGI Symbol;Acc:MGI:3649813]	-	-
ENSMUSG00000022802	116.241	175.147	57.3354	0.327357	-1.61106	2.05596e-13	2.74e-12	16	32882891	32948065	+	6511	Lmln	GO:0004222;GO:0005737;GO:0005737;GO:0005811;GO:0005829;GO:0005925;GO:0006508;GO:0006508;GO:0007049;GO:0007155;GO:0008233;GO:0008233;GO:0008237;GO:0016020;GO:0016787;GO:0046872;GO:0051301;	K13539	EC:3.4.24.-	O;M;V	0A0SF;KOG2556;1AZSJ;0UQ2Q;0VBNP;12SV8;1CYX5;0DNKC;18YZ5	leishmanolysin-like (metallopeptidase M8 family) [Source:MGI Symbol;Acc:MGI:2444736]	239833	Q8BMN4
ENSMUSG00000048478	90.3491	139.864	40.8347	0.291961	-1.77615	2.41415e-13	3.20297e-12	8	123939571	123948785	+	4303	Spata33	GO:0003674;GO:0005634;GO:0005634;GO:0005634;GO:0005737;GO:0005737;GO:0005737;GO:0005829;GO:0008150;	-	-	S	0A9YM;1409B;0VKSA;1D5ID;0DW8Q;1B6ZH;1942E;0UWR5;0J5YU	spermatogenesis associated 33 [Source:MGI Symbol;Acc:MGI:2444920]	320869	Q8C624
ENSMUSG00000058740	63.3323	102.435	24.2292	0.236531	-2.0799	2.4637e-13	3.26628e-12	2	25753746	25808285	+	9499	Kcnt1	GO:0005267;GO:0006811;GO:0006813;GO:0016020;GO:0016020;GO:0016021;GO:0071805;GO:0005267;GO:0006811;GO:0006813;GO:0016020;GO:0016020;GO:0016021;GO:0071805;GO:0005267;GO:0006811;GO:0006813;GO:0016020;GO:0016020;GO:0016021;GO:0071805;GO:0005228;GO:0005267;GO:0005267;GO:0005886;GO:0005886;GO:0006811;GO:0006813;GO:0006813;GO:0006813;GO:0015271;GO:0016020;GO:0016020;GO:0016021;GO:0016021;GO:0016021;GO:…	K04946	-	P	09Y18;18YX9;0V8YS;0DPGR;KOG3193;1CYF4;1B0IM;0UTT2;12QJD	potassium channel, subfamily T, member 1 [Source:MGI Symbol;Acc:MGI:1924627]	227632	Q6ZPR4;C0KTP6;Q8C853
ENSMUSG00000047746	5067.17	7121.48	3012.87	0.423067	-1.24104	2.57277e-13	3.40581e-12	16	36783822	36810829	-	5517	Fbxo40	GO:0005737;GO:0008150;GO:0008270;GO:0016567;GO:0042692;GO:0046872;GO:0061630;GO:0005737;GO:0008150;GO:0008270;GO:0016567;GO:0042692;GO:0046872;GO:0061630;	K10315	-	S;O	1AT0V;0UHDQ;1CYU6;0DPPJ;0VD27;18Z2T;0IEIY;13JVD;0A40S	F-box protein 40 [Source:MGI Symbol;Acc:MGI:2443753]	207215	P62932;Q3KN92
ENSMUSG00000038797	99.6669	152.465	46.869	0.307408	-1.70177	2.68624e-13	3.54023e-12	7	80510668	80526285	+	2994	Zscan2	GO:0005634;GO:0005634;GO:0000978;GO:0001228;GO:0003677;GO:0005634;GO:0005634;GO:0006357;GO:0007275;GO:0007283;GO:0030154;GO:0045944;GO:0046872;GO:0005634;	K09230	-	K	12T3C;1B0VW;18Y3P;1CXBU;0VBPV;KOG1721;0DNEH;0A0T9;0UPP5	zinc finger and SCAN domain containing 2 [Source:MGI Symbol;Acc:MGI:99176]	22691	Q07230
ENSMUSG00000026785	215.581	320.676	110.486	0.344542	-1.53725	2.75808e-13	3.62953e-12	2	29967696	29981034	+	4255	Pkn3	GO:0004674;GO:0004697;GO:0004698;GO:0006468;GO:0007165;GO:0004674;GO:0004697;GO:0004698;GO:0006468;GO:0007165;GO:0000166;GO:0004672;GO:0004674;GO:0004674;GO:0004674;GO:0004697;GO:0004698;GO:0005524;GO:0005524;GO:0005634;GO:0005737;GO:0006468;GO:0007165;GO:0010631;GO:0010631;GO:0016301;GO:0016310;GO:0016740;GO:0018105;GO:0035556;GO:0048471;	K23692	EC:2.7.11.13	T;D	0DF0G;KOG0694;0V4PD;18X0D;0UGE4;1AS6J;09TQ6;1CPQ7;12NBF	protein kinase N3 [Source:MGI Symbol;Acc:MGI:2388285]	263803	Q8K045
ENSMUSG00000026220	27.5847	50.0902	5.07921	0.101401	-3.30185	2.89147e-13	3.79945e-12	1	84883619	84912855	-	3352	Slc16a14	GO:0005886;GO:0005887;GO:0008028;GO:0015293;GO:0015718;GO:0016020;GO:0016021;GO:0016021;GO:0022857;GO:0055085;GO:0016020;GO:0016021;	K08190	-	P;G	1B0HB;0A40H;1D0JG;0UJ87;18W4A;0VEVI;0DRDQ;12PXK;KOG2504	solute carrier family 16 (monocarboxylic acid transporters), member 14 [Source:MGI Symbol;Acc:MGI:1919031]	71781	Q8K1C7
ENSMUSG00000003476	258.033	360.729	155.336	0.430618	-1.21552	3.21083e-13	4.2005e-12	6	55067034	55110001	-	5115	Crhr2	GO:0004888;GO:0004930;GO:0004930;GO:0005886;GO:0007165;GO:0007166;GO:0007186;GO:0007186;GO:0016020;GO:0016020;GO:0016021;GO:0016021;GO:0004888;GO:0004930;GO:0004930;GO:0005886;GO:0007165;GO:0007166;GO:0007186;GO:0007186;GO:0016020;GO:0016020;GO:0016021;GO:0016021;GO:0004930;GO:0007186;GO:0016020;GO:0016020;GO:0016021;GO:0004888;GO:0004930;GO:0004930;GO:0005886;GO:0007165;GO:0007166;GO:0007186;GO:…	K04579	-	T	12QXI;0V77P;0DHIN;09W9C;KOG4564;1CS8V;190D1;0UQYA;1B13Y	corticotropin releasing hormone receptor 2 [Source:MGI Symbol;Acc:MGI:894312]	12922	Q60748;Q3UQP0
ENSMUSG00000066842	1640.38	2277.4	1003.35	0.440569	-1.18256	3.40305e-13	4.4409e-12	1	150438275	150869186	-	21191	Hmcn1	GO:0005201;GO:0005509;GO:0005576;GO:0005576;GO:0005604;GO:0005604;GO:0005737;GO:0005912;GO:0005938;GO:0007049;GO:0007156;GO:0007157;GO:0009617;GO:0030054;GO:0030054;GO:0032154;GO:0051301;GO:0062023;GO:0062023;GO:0005201;GO:0005509;GO:0005576;GO:0005576;GO:0005604;GO:0005604;GO:0005737;GO:0005912;GO:0005938;GO:0007049;GO:0007156;GO:0007157;GO:0009617;GO:0030054;GO:0030054;GO:0032154;GO:0051301;GO:…	K17341	-	T	1B097;0UGYK;18TEZ;KOG4475;13JB2;0APEV;0DFN3;1CQBN;0W1RR	hemicentin 1 [Source:MGI Symbol;Acc:MGI:2685047]	545370	D3YXG0
ENSMUSG00000073758	62.0552	100.327	23.7839	0.237064	-2.07665	3.40457e-13	4.4409e-12	4	126044395	126057284	-	2717	Sh3d21	GO:0003674;GO:0005654;GO:0005886;GO:0008150;	K23715	-	T	0VFSH;1D12S;0DF5D;1AVVG;13RES;KOG4348;0URPF;0A5IV;194GD	SH3 domain containing 21 [Source:MGI Symbol;Acc:MGI:1914188]	66938	Q7TSG5;Q9D9T7;Q9CT24
ENSMUSG00000021003	388.741	530.33	247.153	0.466036	-1.10149	3.6331e-13	4.73553e-12	12	98168553	98225718	-	14879	Galc	GO:0003824;GO:0004336;GO:0004336;GO:0004336;GO:0004336;GO:0004336;GO:0005739;GO:0005764;GO:0005764;GO:0005764;GO:0006629;GO:0006665;GO:0006683;GO:0006683;GO:0006683;GO:0006683;GO:0006683;GO:0008152;GO:0016042;GO:0016787;GO:0016798;GO:0042552;GO:0004336;GO:0006629;GO:0006683;	K01202	EC:3.2.1.46	G	0A31A;0DPUH;0VDWC;13ISY;0UK45;18T81;1ATWJ;1CZRS;0IITE	galactosylceramidase [Source:MGI Symbol;Acc:MGI:95636]	14420	P54818
ENSMUSG00000022414	429.521	582.554	276.488	0.474614	-1.07517	4.05387e-13	5.26471e-12	15	80017328	80045908	+	3360	Tab1	GO:0000185;GO:0001701;GO:0003007;GO:0003279;GO:0005515;GO:0005515;GO:0005634;GO:0005829;GO:0005829;GO:0005829;GO:0005829;GO:0006470;GO:0007179;GO:0016311;GO:0016607;GO:0016607;GO:0016791;GO:0019209;GO:0030324;GO:0032991;GO:0032991;GO:0035904;GO:0043406;GO:0043406;GO:0044877;GO:0044877;GO:0048273;GO:0048273;GO:0060976;	K04403	-	T	12RAW;1CZJ0;1AVFQ;18UGP;0A2UW;0DQGX;0VDQG;0UR8D;KOG0698	TGF-beta activated kinase 1/MAP3K7 binding protein 1 [Source:MGI Symbol;Acc:MGI:1913763]	66513	Q8CF89
ENSMUSG00000028467	509.123	683.064	335.183	0.490705	-1.02707	4.2066e-13	5.45113e-12	4	43566928	43578873	-	4481	Gba2	GO:0000139;GO:0004348;GO:0004348;GO:0004348;GO:0004348;GO:0004553;GO:0005783;GO:0005789;GO:0005794;GO:0005829;GO:0005975;GO:0006629;GO:0006665;GO:0006680;GO:0006680;GO:0006680;GO:0006680;GO:0007417;GO:0008152;GO:0008202;GO:0008203;GO:0008422;GO:0008422;GO:0008422;GO:0008422;GO:0016020;GO:0016020;GO:0016021;GO:0016021;GO:0016139;GO:0016139;GO:0016740;GO:0016757;GO:0016787;GO:0016798;GO:0019898;GO:…	K17108	EC:3.2.1.45	G	0DKBF;0UPCX;0VABE;09ZEB;12RY0;190W5;KOG2119;1CW6K;1B08H	glucosidase beta 2 [Source:MGI Symbol;Acc:MGI:2654325]	230101	Q69ZF3
ENSMUSG00000074652	498.998	925.795	72.2003	0.0779874	-3.68062	4.80065e-13	6.19837e-12	2	155453132	155476227	+	6634	Myh7b	GO:0000166;GO:0003774;GO:0003779;GO:0005524;GO:0005524;GO:0016020;GO:0016459;GO:0016459;GO:0032982;GO:0051015;GO:0097512;	K24220	-	Z	19017;1ASBX;0DEEU;0UGKS;12P08;09T3R;1CP4J;0V42H;KOG0161	myosin, heavy chain 7B, cardiac muscle, beta [Source:MGI Symbol;Acc:MGI:3710243]	668940	A2AQP0
ENSMUSG00000019828	1348.32	1881.41	815.238	0.433312	-1.20652	4.83253e-13	6.23501e-12	10	10561803	10958100	-	7648	Grm1	GO:0000186;GO:0000187;GO:0001639;GO:0004930;GO:0004930;GO:0005515;GO:0005634;GO:0005886;GO:0005887;GO:0005887;GO:0005887;GO:0005887;GO:0007165;GO:0007186;GO:0007186;GO:0007186;GO:0007186;GO:0007206;GO:0007216;GO:0007216;GO:0007216;GO:0007216;GO:0007626;GO:0008066;GO:0008066;GO:0008066;GO:0008066;GO:0014069;GO:0016020;GO:0016021;GO:0016021;GO:0019233;GO:0019722;GO:0030331;GO:0030424;GO:0030425;GO:…	K04603	-	W;T	0UN41;1B41Z;190Z0;KOG1056;12RDB;0DK51;0V59W;09TPM;1CUYV	glutamate receptor, metabotropic 1 [Source:MGI Symbol;Acc:MGI:1351338]	14816	P97772;Q3V0U2
ENSMUSG00000047085	142.684	209.036	76.3323	0.365163	-1.45339	5.61152e-13	7.21915e-12	7	44078442	44112775	+	2929	Lrrc4b	GO:0005102;GO:0005515;GO:0005886;GO:0016020;GO:0016021;GO:0030054;GO:0042734;GO:0042995;GO:0044300;GO:0045202;GO:0051965;GO:0098978;GO:0098978;GO:0099061;GO:0099061;GO:0099151;GO:0099151;GO:0099560;GO:0099560;GO:1905606;GO:1905606;	K16360	-	T	12QDS;KOG0619;1B2C4;0UHWK;09WDM;0DHNT;1CSD7;18W96;0V7BZ	leucine rich repeat containing 4B [Source:MGI Symbol;Acc:MGI:3027390]	272381	P0C192
ENSMUSG00000051373	214.086	302.932	125.24	0.413425	-1.2743	6.47796e-13	8.28593e-12	2	31985540	32000832	+	2078	Plpp7	GO:0005634;GO:0005635;GO:0005635;GO:0005635;GO:0005783;GO:0005789;GO:0010832;GO:0016020;GO:0016020;GO:0016021;GO:0016311;GO:0042392;GO:0016020;GO:0016021;	-	-	I	1AUC4;0UIV6;0V6ME;KOG4268;09VNE;18Z8B;12S6Z;0DGWV;1CRM3	phospholipid phosphatase 7 (inactive) [Source:MGI Symbol;Acc:MGI:2445183]	227721	Q91WB2
ENSMUSG00000015224	45.162	75.9466	14.3773	0.189309	-2.40119	7.001e-13	8.93568e-12	4	96456666	96479815	-	3337	Cyp2j9	GO:0004497;GO:0005506;GO:0005737;GO:0005783;GO:0006082;GO:0006805;GO:0008395;GO:0016020;GO:0016021;GO:0016491;GO:0016705;GO:0016712;GO:0016712;GO:0020037;GO:0020037;GO:0031090;GO:0042738;GO:0043231;GO:0046872;GO:0055114;GO:0055114;GO:0055114;	K07418	-	Q	1AXNV;1CRXQ;12SZU;18Y47;0DGDQ;KOG0156;0USQ4;09TUB;0V59K	cytochrome P450, family 2, subfamily j, polypeptide 9 [Source:MGI Symbol;Acc:MGI:1921769]	74519	Q924D1
ENSMUSG00000028801	17.8405	34.0287	1.65227	0.0485552	-4.36423	7.15722e-13	9.10895e-12	4	135222101	135265114	+	3054	Stpg1	GO:0003674;GO:0005634;GO:0005737;GO:0005739;GO:0006915;GO:0043065;GO:0043065;GO:1902110;GO:1902110;GO:1902110;	-	-	S	0V51V;12N4Z;0IK80;18TZ1;1CQ29;1B14N;0DFCJ;0UGMK;09U2V	sperm tail PG rich repeat containing 1 [Source:MGI Symbol;Acc:MGI:1926056]	78806	Q9D2F5
ENSMUSG00000037363	193.004	274.884	111.125	0.40426	-1.30664	7.2299e-13	9.19488e-12	8	26068506	26087598	-	7238	Letm2	GO:0003674;GO:0005739;GO:0005743;GO:0006875;GO:0016020;GO:0016021;GO:0043022;GO:0016020;GO:0016021;GO:0016020;GO:0016021;	-	-	S;L	1AV0F;0DHDK;12NTR;09W4H;0V72V;190PC;KOG1043;0UHEH;1CS3U	leucine zipper-EF-hand containing transmembrane protein 2 [Source:MGI Symbol;Acc:MGI:2444979]	270035	Q7TNU7
ENSMUSG00000031425	116.589	174.603	58.5744	0.335473	-1.57573	7.81574e-13	9.91163e-12	X	135723420	135740482	+	5551	Plp1	GO:0005515;GO:0005886;GO:0005886;GO:0005886;GO:0005886;GO:0006954;GO:0008366;GO:0010001;GO:0010001;GO:0010628;GO:0010628;GO:0014002;GO:0016020;GO:0016021;GO:0016021;GO:0019911;GO:0019911;GO:0019911;GO:0022010;GO:0022010;GO:0030335;GO:0030335;GO:0031175;GO:0034683;GO:0034683;GO:0042552;GO:0042552;GO:0042759;GO:0042802;GO:0043209;GO:0043209;GO:0043209;GO:0043209;GO:0061564;GO:0061564;GO:0098990;GO:…	K17271	-	T;W;U	0DF4R;KOG4800;0V4TN;18ZY1;12NDN;09TUF;1CPUK;1AZ37;0UGAJ	proteolipid protein (myelin) 1 [Source:MGI Symbol;Acc:MGI:97623]	18823	P60202;Q3UYM8
ENSMUSG00000040721	263.725	378.389	149.062	0.393938	-1.34396	8.39979e-13	1.06371e-11	14	55297719	55329781	-	18166	Zfhx2	GO:0000978;GO:0000981;GO:0000981;GO:0003676;GO:0003677;GO:0003677;GO:0005634;GO:0005634;GO:0005634;GO:0005634;GO:0006355;GO:0006357;GO:0007420;GO:0008270;GO:0030534;GO:0045664;GO:0046872;GO:0051930;GO:0051930;GO:0051930;	K09379	-	O;K	KOG1146;14TGR;0WCTP;0E5SN;0V17F;0B0AZ;1DCSC;1BA2M;196TK	zinc finger homeobox 2 [Source:MGI Symbol;Acc:MGI:2686934]	239102	Q2MHN3
ENSMUSG00000020101	552.864	737.866	367.862	0.498549	-1.00419	8.84391e-13	1.11757e-11	10	60182630	60208463	+	5014	Vsir	GO:0005886;GO:0010628;GO:0010950;GO:0016021;GO:0019899;GO:0030335;GO:0031638;GO:0032689;GO:0032693;GO:0032700;GO:0032720;GO:0042802;GO:0045591;GO:0050776;GO:0061133;GO:0120158;GO:2000562;GO:2000565;GO:0002725;GO:0005515;GO:0005886;GO:0005886;GO:0009897;GO:0010628;GO:0010950;GO:0016020;GO:0016021;GO:0016021;GO:0019899;GO:0030335;GO:0030509;GO:0030513;GO:0031638;GO:0032689;GO:0032693;GO:0032700;GO:…	K23268	-	S;T	0UQ92;194QN;13I3W;0DQ67;0A2IQ;0IES7;0VDEQ;1CZ7I;1B3WR	V-set immunoregulatory receptor [Source:MGI Symbol;Acc:MGI:1921298]	74048	Q9D659
ENSMUSG00000079164	66.326	106.065	26.5871	0.250668	-1.99615	9.31522e-13	1.1738e-11	1	182782353	182804010	+	5191	Tlr5	GO:0001819;GO:0002224;GO:0002376;GO:0002755;GO:0004888;GO:0006954;GO:0006955;GO:0007165;GO:0008584;GO:0016020;GO:0016020;GO:0016021;GO:0016021;GO:0034146;GO:0042742;GO:0045087;GO:0045087;GO:0045429;GO:0071222;GO:0001819;GO:0002224;GO:0002376;GO:0002755;GO:0004888;GO:0006954;GO:0006955;GO:0007165;GO:0016020;GO:0016021;GO:0016021;GO:0034146;GO:0042742;GO:0045087;GO:0045087;	K10168	-	-	-	toll-like receptor 5 [Source:MGI Symbol;Acc:MGI:1858171]	53791	Q9JLF7;Q05AH3;E9QL10;Q8CB40
ENSMUSG00000030223	107.875	163.4	52.35	0.320379	-1.64215	9.50435e-13	1.19594e-11	6	137229317	137440231	+	6723	Ptpro	GO:0004721;GO:0004725;GO:0004725;GO:0006470;GO:0016020;GO:0016021;GO:0016311;GO:0016787;GO:0016791;GO:0035335;GO:0000902;GO:0002548;GO:0002548;GO:0003093;GO:0003093;GO:0003105;GO:0003105;GO:0003105;GO:0004721;GO:0004725;GO:0004725;GO:0004725;GO:0004725;GO:0004725;GO:0005515;GO:0005515;GO:0005886;GO:0005886;GO:0006470;GO:0007411;GO:0007411;GO:0016020;GO:0016021;GO:0016311;GO:0016324;GO:0016328;GO:…	K18035	EC:3.1.3.48	T	1CWM4;0UQZ6;18ZYR;0DMRH;12NH8;KOG0791;09U1T;0V50R;1B3JR	protein tyrosine phosphatase, receptor type, O [Source:MGI Symbol;Acc:MGI:1097152]	19277	E9Q612
ENSMUSG00000042073	151.289	220.317	82.262	0.373381	-1.42128	9.87507e-13	1.24083e-11	9	106324658	106330122	+	2671	Abhd14b	GO:0005634;GO:0005654;GO:0005730;GO:0005829;GO:0016787;GO:0045944;	K13706	-	S	0IHBA;0A1BD;18T69;12R4U;0DNZ1;0VC71;1CXWF;0USB2;1B0TQ	abhydrolase domain containing 14b [Source:MGI Symbol;Acc:MGI:1923741]	76491	E9QN99
ENSMUSG00000041144	207.44	295.736	119.144	0.402873	-1.3116	1.09911e-12	1.37331e-11	1	46105475	46412710	+	19984	Dnah7b	GO:0000166;GO:0003341;GO:0003774;GO:0005509;GO:0005524;GO:0005524;GO:0005737;GO:0005829;GO:0005856;GO:0005874;GO:0005929;GO:0007018;GO:0007018;GO:0008569;GO:0008569;GO:0030286;GO:0030286;GO:0030286;GO:0036156;GO:0036156;GO:0042995;GO:0045505;GO:0051959;GO:0000166;GO:0003341;GO:0003774;GO:0005509;GO:0005524;GO:0005524;GO:0005737;GO:0005829;GO:0005856;GO:0005874;GO:0005929;GO:0007018;GO:0007018;GO:…	K10408	-	Z	0DGVY;0UIVZ;0V4YE;195VJ;1CRK6;09TZJ;KOG3595;12NG3;1AUKV	dynein, axonemal, heavy chain 7B [Source:MGI Symbol;Acc:MGI:2684953]	227058	-
ENSMUSG00000025732	1087.19	1559.04	615.338	0.39469	-1.34121	1.12536e-12	1.40414e-11	17	26082672	26087738	-	1307	Mcrip2	GO:0005634;GO:0005737;GO:0010494;GO:0005515;GO:0005634;GO:0005634;GO:0005634;GO:0005737;GO:0005737;GO:0005737;GO:0008150;GO:0010494;GO:0010494;GO:0010494;GO:0005634;GO:0005737;GO:0010494;	-	-	S	1D3H8;0IZSP;13SPD;0A72X;1B5SJ;0VI5B;0UV88;0DU53;192UI	MAPK regulated corepressor interacting protein 2 [Source:MGI Symbol;Acc:MGI:1915491]	68241	Q9CQB2
ENSMUSG00000045064	81.9722	127.169	36.7758	0.289189	-1.78991	1.13009e-12	1.40906e-11	12	85321060	85346132	+	4632	Zc2hc1c	GO:0003674;GO:0005575;GO:0008150;GO:0046872;	-	-	S;C	1AUZF;0A45F;13KGN;1CS2Y;KOG3940;0UJGX;0VF08;0DHCQ;191NH	zinc finger, C2HC-type containing 1C [Source:MGI Symbol;Acc:MGI:1919600]	72350	Q8CCG1;Q8CB75
ENSMUSG00000034105	263.556	365.628	161.483	0.441659	-1.179	1.24154e-12	1.54369e-11	8	120486815	120505155	-	4132	Meak7	GO:0003674;GO:0005654;GO:0005654;GO:0005730;GO:0005730;GO:0005737;GO:0005737;GO:0005737;GO:0005764;GO:0005765;GO:0005765;GO:0005765;GO:0005829;GO:0005829;GO:0016020;GO:0016020;GO:0016020;GO:0030334;GO:0030334;GO:0030334;GO:0031667;GO:0031667;GO:0031667;GO:0031929;GO:0031929;GO:0031929;GO:0032868;GO:0032868;GO:0032868;GO:0042127;GO:0042127;GO:0042127;GO:0043200;GO:0043200;GO:0043200;GO:0150032;GO:…	-	-	S	0UP3A;1B18Z;KOG2557;09Y51;1339X;1CRW4;0VDYH;0DH5W;1922E	MTOR associated protein , eak-7 homolog [Source:MGI Symbol;Acc:MGI:1921597]	74347	Q8K0P3
ENSMUSG00000030222	77.3662	120.794	33.938	0.280957	-1.83158	1.26298e-12	1.56924e-11	6	137031823	137147495	-	2731	Rerg	GO:0000166;GO:0003924;GO:0003924;GO:0003924;GO:0005525;GO:0005525;GO:0005525;GO:0005634;GO:0005737;GO:0005829;GO:0005886;GO:0007165;GO:0007265;GO:0008285;GO:0009725;GO:0016020;GO:0016787;GO:0019003;GO:0030308;GO:0000166;GO:0001650;GO:0003924;GO:0003924;GO:0003924;GO:0003924;GO:0005525;GO:0005525;GO:0005525;GO:0005634;GO:0005634;GO:0005654;GO:0005737;GO:0005829;GO:0005829;GO:0005886;GO:0007165;GO:…	K07855	-	S;J	0VDR0;0DQHN;0A2VI;18ZND;1CZJV;KOG0395;1AWGY;0UTTQ;13KWA	RAS-like, estrogen-regulated, growth-inhibitor [Source:MGI Symbol;Acc:MGI:2665139]	232441	Q8R367
ENSMUSG00000044716	489.638	663.165	316.111	0.47667	-1.06894	1.29127e-12	1.59993e-11	5	35214110	35245183	+	4275	Dok7	GO:0001934;GO:0005515;GO:0005515;GO:0005654;GO:0005739;GO:0005886;GO:0007528;GO:0007528;GO:0008289;GO:0016020;GO:0019901;GO:0019901;GO:0019901;GO:0019901;GO:0030054;GO:0031594;GO:0035091;GO:0043113;GO:0045202;GO:0061098;GO:0061098;GO:0061098;GO:0061098;GO:0001934;GO:0005515;GO:0005515;GO:0005654;GO:0005739;GO:0005886;GO:0007528;GO:0007528;GO:0008289;GO:0016020;GO:0019901;GO:0019901;GO:0019901;GO:…	K24038	-	T	12PM3;18XK5;0UR6F;0V93R;0DJJM;09Y66;1AX8E;0IHI2;1CUCE	docking protein 7 [Source:MGI Symbol;Acc:MGI:3584043]	231134	Q18PE0
ENSMUSG00000074623	107.201	161.107	53.2943	0.330801	-1.59596	1.30388e-12	1.61331e-11	2	160153313	160176082	-	1493	Gm826	GO:0003674;GO:0005575;GO:0008150;GO:0003674;GO:0005575;GO:0008150;	-	-	-	-	predicted gene 826 [Source:MGI Symbol;Acc:MGI:2685672]	329554	Q3UQ74
ENSMUSG00000029650	337.251	460.457	214.046	0.464856	-1.10514	1.32113e-12	1.63239e-11	5	147815247	147831625	-	2458	Slc46a3	GO:0016020;GO:0016021;GO:0022857;GO:0022857;GO:0034486;GO:0055085;GO:1905103;GO:0016020;GO:0016021;GO:0022857;GO:0022857;GO:0022857;GO:0034486;GO:0034486;GO:0055085;GO:1905103;GO:1905103;GO:0016020;GO:0016021;	K20840	-	O;P;G	0UFQT;0DEQE;09TD6;1B1TY;KOG2816;13H6S;0V4C9;18US6;1CPE5	solute carrier family 46, member 3 [Source:MGI Symbol;Acc:MGI:1918956]	71706	Q9DC26
ENSMUSG00000024867	422.838	570.822	274.854	0.481505	-1.05438	1.38654e-12	1.70846e-11	19	24272158	24533236	-	4035	Pip5k1b	GO:0000166;GO:0001931;GO:0001931;GO:0005515;GO:0005515;GO:0005524;GO:0005737;GO:0005829;GO:0005829;GO:0005886;GO:0006661;GO:0012505;GO:0016020;GO:0016301;GO:0016307;GO:0016308;GO:0016308;GO:0016310;GO:0016740;GO:0046488;GO:0046488;GO:0046854;GO:0000166;GO:0001931;GO:0005515;GO:0005515;GO:0005524;GO:0005737;GO:0005829;GO:0005829;GO:0005886;GO:0006661;GO:0012505;GO:0016020;GO:0016301;GO:0016307;GO:…	K00889	EC:2.7.1.68	H;T	0V9HI;KOG0229;0UH6U;0DKA9;09YV8;12S8A;1CWPA;195UB;1B08I	phosphatidylinositol-4-phosphate 5-kinase, type 1 beta [Source:MGI Symbol;Acc:MGI:107930]	18719	P70181
ENSMUSG00000046070	63.8587	108.713	19.0042	0.17481	-2.51614	1.44172e-12	1.77401e-11	17	25084971	25100984	+	3167	Igfals	GO:0042567;	K17256	-	A;W;T	KOG0619;0UNP7;1CUEB;0DJMF;0VF79;1AY5U;0A4CK;13JYE;18VAD	insulin-like growth factor binding protein, acid labile subunit [Source:MGI Symbol;Acc:MGI:107973]	16005	P70389;A0A0R4J0S2
ENSMUSG00000032744	409.671	597.405	221.937	0.371501	-1.42856	1.47895e-12	1.81856e-11	4	123127349	123143668	+	5113	Heyl	GO:0000122;GO:0000978;GO:0000978;GO:0000981;GO:0000981;GO:0000981;GO:0001227;GO:0001227;GO:0001227;GO:0001227;GO:0001228;GO:0003151;GO:0003181;GO:0003184;GO:0003198;GO:0003203;GO:0003208;GO:0003677;GO:0003677;GO:0003700;GO:0003700;GO:0003700;GO:0005515;GO:0005634;GO:0005634;GO:0005634;GO:0005634;GO:0005654;GO:0005667;GO:0005737;GO:0006355;GO:0006357;GO:0006357;GO:0007219;GO:0007219;GO:0007219;GO:…	K09091	-	K	09UFB;13JPZ;0UH61;0V5EP;KOG4304;18S83;1AXEH;0DFBU;1CQEP	hairy/enhancer-of-split related with YRPW motif- like [Source:MGI Symbol;Acc:MGI:1860511]	56198	Q9DBX7
ENSMUSG00000024440	137.2	219.893	54.5068	0.247879	-2.01229	1.54055e-12	1.89169e-11	18	38400142	38417455	-	6058	Pcdh12	GO:0005509;GO:0005576;GO:0005886;GO:0005886;GO:0005887;GO:0005887;GO:0005911;GO:0005911;GO:0005977;GO:0007155;GO:0007155;GO:0007155;GO:0007156;GO:0007156;GO:0016020;GO:0016020;GO:0016021;GO:0016339;GO:0030054;GO:0060711;GO:0005911;GO:0007155;GO:0007156;	K16499	-	Z;U	1B2V9;0A3TW;0DKD2;KOG3594;18TTX;0VENA;13HW2;1CV71;0USPU	protocadherin 12 [Source:MGI Symbol;Acc:MGI:1855700]	53601	O55134;Q8C883
ENSMUSG00000056870	125.537	214.697	36.3756	0.169427	-2.56126	1.59736e-12	1.9601e-11	1	44590671	44835998	+	3758	Gulp1	GO:0003674;GO:0005737;GO:0006869;GO:0006909;GO:0006911;GO:0006915;GO:0003674;GO:0005737;GO:0006869;GO:0006909;GO:0006911;GO:0006915;	K23285	-	T	09U7G;1CQ6Y;0DFH7;1AWE6;0UKXX;192K8;0V56I;12RJW;KOG3536	GULP, engulfment adaptor PTB domain containing 1 [Source:MGI Symbol;Acc:MGI:1920407]	70676	Q8K2A1
ENSMUSG00000035121	78.0564	126.692	29.4209	0.232224	-2.10641	1.63929e-12	2.0074e-11	14	63419892	63431305	-	5017	Neil2	GO:0003676;GO:0003677;GO:0003684;GO:0003824;GO:0003906;GO:0003906;GO:0005634;GO:0005654;GO:0005654;GO:0005737;GO:0006281;GO:0006284;GO:0006284;GO:0006974;GO:0008017;GO:0008152;GO:0008270;GO:0015630;GO:0016787;GO:0016798;GO:0016799;GO:0016829;GO:0019104;GO:0019104;GO:0043231;GO:0043231;GO:0046872;GO:0072686;GO:0140078;GO:0003676;GO:0003684;GO:0003906;GO:0006284;GO:0008270;GO:0016799;GO:0003676;GO:…	K10568	-	L	1CRAQ;0UIF1;1B3PT;09VCE;0V6BJ;194VP;0DGKW;13J29;0IJ89	nei like 2 (E. coli) [Source:MGI Symbol;Acc:MGI:2686058]	382913	Q6R2P8;Q1LZM6
ENSMUSG00000024299	579.621	918.007	241.236	0.262782	-1.92806	1.86077e-12	2.27548e-11	17	33743178	33772756	+	8254	Adamts10	GO:0006508;GO:0008237;GO:0001527;GO:0001527;GO:0004222;GO:0004222;GO:0005576;GO:0006508;GO:0006508;GO:0008233;GO:0008237;GO:0008237;GO:0016787;GO:0030198;GO:0031012;GO:0046872;GO:0062023;GO:0062023;GO:0006508;GO:0008237;GO:0001527;GO:0001527;GO:0004222;GO:0004222;GO:0005576;GO:0006508;GO:0006508;GO:0008233;GO:0008237;GO:0008237;GO:0016787;GO:0030198;GO:0031012;GO:0046872;GO:0062023;GO:0062023;GO:…	K08625	EC:3.4.24.-	O	1CRVY;0V69U;1ARRP;0UJ7F;0DH5R;12PII;18VS8;09U5N;KOG3538	a disintegrin-like and metallopeptidase (reprolysin type) with thrombospondin type 1 motif, 10 [Source:MGI Symbol;Acc:MGI:2449112]	224697	P58459
ENSMUSG00000020695	445.533	692.913	198.153	0.285971	-1.80606	2.14794e-12	2.61945e-11	11	105183469	105241965	+	6674	Mrc2	GO:0005518;GO:0005518;GO:0005886;GO:0006897;GO:0009986;GO:0016020;GO:0016021;GO:0030246;GO:0030246;GO:0030574;GO:0030574;GO:0038023;GO:0006897;GO:0016020;GO:0016021;GO:0030246;	K06560	-	W;T;V	0E5V8;1BA3V;1DCUT;0WCXS;0B0EM;14TM9;0KDF3;0V19K	mannose receptor, C type 2 [Source:MGI Symbol;Acc:MGI:107818]	17534	Q64449;Q14AX9
ENSMUSG00000049555	33.9831	58.9838	8.98236	0.152285	-2.71515	2.21095e-12	2.69077e-11	9	110694779	110709181	-	3094	Tmie	GO:0005515;GO:0007605;GO:0007605;GO:0016020;GO:0016021;GO:0042472;GO:0042472;	K23907	-	S	1B5FD;1937Q;0UV54;0DTTE;0A72U;1D35K;13U5N;0IYQZ;0VHWY	transmembrane inner ear [Source:MGI Symbol;Acc:MGI:2159400]	20776	Q8K467;B2RSF0
ENSMUSG00000019838	465.727	623.465	307.989	0.493996	-1.01743	2.60037e-12	3.14963e-11	10	39909528	40018254	-	7356	Slc16a10	GO:0005886;GO:0005887;GO:0006590;GO:0015173;GO:0015349;GO:0015349;GO:0015349;GO:0015801;GO:0016020;GO:0016021;GO:0016021;GO:0016323;GO:0016323;GO:0016323;GO:0022857;GO:0030054;GO:0030054;GO:0043231;GO:0043231;GO:0055085;GO:0070327;GO:0070327;GO:0070460;GO:0005887;GO:0015173;GO:0015349;GO:0015801;GO:0016020;GO:0016021;GO:0022857;GO:0055085;GO:0070327;GO:0005886;GO:0005887;GO:0006590;GO:0015173;GO:…	K08187	-	P;G	0B38D;19713;1DEJJ;1BANY;0V2PT;0IMVX;13B4N;0WFKF;0E7J1	solute carrier family 16 (monocarboxylic acid transporters), member 10 [Source:MGI Symbol;Acc:MGI:1919722]	72472	Q3U9N9
ENSMUSG00000032725	157.821	227.487	88.1553	0.387519	-1.36766	2.90004e-12	3.49122e-11	7	101489195	101506401	-	1546	Folr2	GO:0005542;GO:0005542;GO:0005542;GO:0005886;GO:0006620;GO:0007155;GO:0007342;GO:0008144;GO:0008284;GO:0009986;GO:0015884;GO:0015884;GO:0016020;GO:0031225;GO:0031362;GO:0031362;GO:0031362;GO:0035036;GO:0038023;GO:0051870;GO:0061714;GO:0061714;GO:0061714;GO:0071231;GO:1904447;GO:0005542;GO:0005542;GO:0005542;GO:0005542;GO:0005886;GO:0006620;GO:0007155;GO:0007342;GO:0008144;GO:0008284;GO:0008284;GO:…	K13649	-	W;T	09ZQX;0UQWP;0IFFP;1CW3Z;194BM;0VAMD;0DM8T;1AYJM;12RQH	folate receptor 2 (fetal) [Source:MGI Symbol;Acc:MGI:95569]	14276	Q05685
ENSMUSG00000018405	189.558	268.668	110.447	0.411092	-1.28247	2.93409e-12	3.52983e-11	11	84703887	84710341	-	2868	Mrm1	GO:0000451;GO:0001510;GO:0003723;GO:0005739;GO:0005739;GO:0005739;GO:0005739;GO:0006364;GO:0006396;GO:0008168;GO:0008168;GO:0008173;GO:0016740;GO:0032259;GO:0070039;	K15507	EC:2.1.1.-	A;J	1CPRJ;0UG6B;0DF1S;0V4QS;12RQD;KOG0838;09TRF;1AZYX;18ZYU	mitochondrial rRNA methyltransferase 1 [Source:MGI Symbol;Acc:MGI:2443470]	217038	Q99J25
ENSMUSG00000022894	1101.93	1647.3	556.555	0.337859	-1.56551	2.97383e-12	3.5704e-11	16	85653061	85698716	-	10791	Adamts5	GO:0004222;GO:0004222;GO:0005576;GO:0005615;GO:0005615;GO:0006508;GO:0006508;GO:0008201;GO:0008233;GO:0008233;GO:0008233;GO:0008237;GO:0008237;GO:0008237;GO:0008270;GO:0016787;GO:0030198;GO:0031012;GO:0042742;GO:0044691;GO:0046872;GO:0050840;GO:0062023;GO:0120163;	K08620	EC:3.4.24.-	O	190AP;1CWHQ;0A02K;13NCX;1AZ0F;0IND8;0VAYU;0UPDP;0DMN5	a disintegrin-like and metallopeptidase (reprolysin type) with thrombospondin type 1 motif, 5 (aggrecanase-2) [Source:MGI Symbol;Acc:MGI:1346321]	23794	Q9R001;Q8BGP4
ENSMUSG00000032375	269.744	372.581	166.907	0.447976	-1.15851	3.02149e-12	3.62066e-11	9	66682484	66702772	-	5163	Aph1b	GO:0001963;GO:0004175;GO:0004175;GO:0005783;GO:0005886;GO:0005887;GO:0006509;GO:0007219;GO:0007219;GO:0007220;GO:0007614;GO:0016020;GO:0016021;GO:0016021;GO:0016485;GO:0016485;GO:0030133;GO:0035249;GO:0042500;GO:0043085;GO:0045202;GO:0060134;GO:0070765;GO:0070765;GO:0001963;GO:0004175;GO:0004175;GO:0005783;GO:0005886;GO:0005887;GO:0006509;GO:0007219;GO:0007219;GO:0007220;GO:0007614;GO:0016020;GO:…	K06172	-	T;U	13JA8;0V73S;1AWTK;09WGS;18T5M;0UR9P;KOG3972;1CSGH;0DHS8	aph1 homolog B, gamma secretase subunit [Source:MGI Symbol;Acc:MGI:3522097]	208117	Q8C7N7
ENSMUSG00000052609	1087.37	1547.1	627.638	0.405686	-1.30157	3.08231e-12	3.69069e-11	12	76577665	76627262	+	11727	Plekhg3	GO:0005085;GO:0005085;GO:0005575;GO:0050790;GO:0005085;GO:0005085;GO:0005575;GO:0050790;GO:0005085;GO:0050790;	K23859	-	T	1909Z;12PE9;09VAB;0V69K;0DGIP;1CR8G;KOG3518;0UICI;1B05A	pleckstrin homology domain containing, family G (with RhoGef domain) member 3 [Source:MGI Symbol;Acc:MGI:2388284]	263406	Q4VAC9
ENSMUSG00000052921	840.543	1138.71	542.376	0.476308	-1.07003	3.15102e-12	3.76789e-11	11	68833981	68848306	-	6483	Arhgef15	GO:0005085;GO:0005085;GO:0005085;GO:0005085;GO:0005096;GO:0005737;GO:0005737;GO:0030425;GO:0042995;GO:0050790;GO:0050790;GO:0051496;GO:0051496;GO:0061299;GO:0090630;GO:2000297;GO:0005085;GO:0005085;GO:0005085;GO:0005085;GO:0005085;GO:0005096;GO:0005737;GO:0005737;GO:0030425;GO:0042995;GO:0050790;GO:0050790;GO:0050790;GO:0051496;GO:0051496;GO:0061299;GO:0090630;GO:2000297;	K20687	-	T	18XV9;KOG3523;09UGY;0DHI0;12NRK;0UJQE;1AV79;0V5G9;1CS89	Rho guanine nucleotide exchange factor (GEF) 15 [Source:MGI Symbol;Acc:MGI:3045246]	442801	Q5FWH6
ENSMUSG00000021662	276.672	380.614	172.73	0.453819	-1.13981	3.20191e-12	3.82618e-11	13	98035977	98342947	-	7328	Arhgef28	GO:0005085;GO:0005085;GO:0005737;GO:0035556;GO:0050790;GO:0005085;GO:0005085;GO:0005737;GO:0035556;GO:0050790;GO:0005085;GO:0005085;GO:0005737;GO:0035556;GO:0050790;	K21072	-	T	13DR6;0V3AC;KOG3520;1979M;1DFGQ;1BB42;KOG3519;0E8IN;0B4VW;0WHET	Rho guanine nucleotide exchange factor (GEF) 28 [Source:MGI Symbol;Acc:MGI:1346016]	110596	P97433;G5E8P2
ENSMUSG00000026925	390.82	526.578	255.062	0.484376	-1.0458	3.29017e-12	3.92374e-11	2	26286261	26299215	-	4301	Inpp5e	GO:0000139;GO:0001726;GO:0001726;GO:0001726;GO:0004439;GO:0004439;GO:0004445;GO:0004445;GO:0004445;GO:0005634;GO:0005654;GO:0005737;GO:0005737;GO:0005737;GO:0005794;GO:0005794;GO:0005856;GO:0005886;GO:0005886;GO:0005886;GO:0005925;GO:0005929;GO:0005929;GO:0005930;GO:0005930;GO:0005930;GO:0006629;GO:0014067;GO:0014067;GO:0016020;GO:0016314;GO:0016314;GO:0016787;GO:0017148;GO:0017148;GO:0032580;GO:…	K20278	EC:3.1.3.36	I;U	09Y9B;18V1D;0DJNQ;0V814;KOG0565;0UJNV;1CUFM;1AZN3;12TY4	inositol polyphosphate-5-phosphatase E [Source:MGI Symbol;Acc:MGI:1927753]	64436	Q9JII1
ENSMUSG00000020774	62.8835	104.313	21.454	0.20567	-2.2816	3.53411e-12	4.20339e-11	11	73195818	73220422	-	5954	Aspa	GO:0004046;GO:0005515;GO:0005634;GO:0005634;GO:0005737;GO:0005737;GO:0005829;GO:0005829;GO:0005829;GO:0006083;GO:0016787;GO:0016788;GO:0016811;GO:0016811;GO:0019807;GO:0042802;GO:0046872;GO:0048714;GO:0004046;GO:0005515;GO:0005634;GO:0005634;GO:0005634;GO:0005737;GO:0005737;GO:0005737;GO:0005829;GO:0005829;GO:0005829;GO:0005829;GO:0006083;GO:0016787;GO:0016788;GO:0016811;GO:0016811;GO:0019807;GO:…	K01437	EC:3.5.1.15	T;E	0DGD8;1CR2P;09V43;18ZBA;0IERR;0V63P;0UI4B;12PMS;1ATPW	aspartoacylase [Source:MGI Symbol;Acc:MGI:87914]	11484	Q8R3P0
ENSMUSG00000062198	350.756	475.777	225.736	0.474458	-1.07565	3.55961e-12	4.23089e-11	12	55092446	55126895	-	5021	2700097O09Rik	GO:0008168;	-	-	S	0IXFJ;1B309;18ZNA;0DMDT;13RA9;09ZVA;1CW92;0UHMF;0V9D1	RIKEN cDNA 2700097O09 gene [Source:MGI Symbol;Acc:MGI:1919908]	72658	Q6PGK3;Q9CZH1
ENSMUSG00000033207	58.4337	94.2165	22.651	0.240414	-2.05641	3.93887e-12	4.65372e-11	19	23279973	23425806	-	3458	Mamdc2	GO:0005783;GO:0016020;GO:0016020;	-	-	O	1AW4B;12REM;0UKND;0IF4R;09WXJ;18X27;0DI87;0V7VU;1CSYJ	MAM domain containing 2 [Source:MGI Symbol;Acc:MGI:1918988]	71738	Q8CG85;A0A0R4J0J7
ENSMUSG00000046314	286.958	435.96	137.956	0.316441	-1.65999	4.40839e-12	5.19123e-11	12	44899267	45121492	-	5297	Stxbp6	GO:0016021;GO:0016192;GO:0035542;GO:0016021;GO:0016192;GO:0035542;	K08519	-	U	13BJV;0V2SW;1BARC;0B3IC;0E7QH;0WFXQ;1DEQH;0INFF	syntaxin binding protein 6 (amisyn) [Source:MGI Symbol;Acc:MGI:2384963]	217517	Q3TYA4
ENSMUSG00000031480	204.089	286.193	121.984	0.426228	-1.2303	4.50705e-12	5.3004e-11	8	22717329	22751350	+	4422	Thsd1	-	K24433	-	W	0VCGR;1AWI8;0DP99;1CY7B;09ZH7;13MBR;18TSF;0IG2S;0UM2I	thrombospondin, type I, domain 1 [Source:MGI Symbol;Acc:MGI:1929096]	56229	Q9JM61;A0A0R4J0U4
ENSMUSG00000040929	324.868	442.643	207.092	0.467854	-1.09587	5.26885e-12	6.1516e-11	19	27739121	27988566	-	11034	Rfx3	GO:0000785;GO:0000785;GO:0000785;GO:0000785;GO:0000976;GO:0000976;GO:0000976;GO:0000978;GO:0000981;GO:0003677;GO:0003677;GO:0003700;GO:0003700;GO:0005515;GO:0005576;GO:0005634;GO:0005634;GO:0005667;GO:0006351;GO:0006355;GO:0006355;GO:0006357;GO:0007275;GO:0007368;GO:0030154;GO:0031018;GO:0043565;GO:0045892;GO:0045892;GO:0045892;GO:0045893;GO:0045893;GO:0045893;GO:0045944;GO:0048469;GO:0050796;GO:…	K09173	-	K	12TQY;KOG3712;0DIA9;1CT0R;1AW7H;09WZW;0UKR3;18XWK;0V7XX	regulatory factor X, 3 (influences HLA class II expression) [Source:MGI Symbol;Acc:MGI:106582]	19726	P48381
ENSMUSG00000047757	49.7857	81.5375	18.034	0.221175	-2.17674	5.29492e-12	6.17799e-11	X	163763588	163780268	+	2956	Fancb	GO:0036297;GO:0043240;GO:0036297;GO:0043240;	K10889	-	S	0UT7S;0IEYY;1CYUB;0DPV0;0A12F;12R86;18SCD;1AV3W;0VD2N	Fanconi anemia, complementation group B [Source:MGI Symbol;Acc:MGI:2448558]	237211	Q5XJY6;Q3TEX6;B1AW75
ENSMUSG00000070643	265.639	365.572	165.706	0.453279	-1.14153	5.51915e-12	6.41439e-11	1	133310041	133352115	-	4312	Sox13	GO:0003677;GO:0005634;GO:0005634;GO:0006355;GO:0043565;GO:0000122;GO:0000122;GO:0000976;GO:0000976;GO:0000977;GO:0000978;GO:0000981;GO:0001217;GO:0001227;GO:0001227;GO:0003677;GO:0003677;GO:0003677;GO:0003714;GO:0005515;GO:0005634;GO:0005634;GO:0005634;GO:0005654;GO:0005654;GO:0005737;GO:0005737;GO:0005737;GO:0006355;GO:0006355;GO:0006357;GO:0021529;GO:0030154;GO:0042492;GO:0042802;GO:0042802;GO:…	K09269	-	K	0UQDB;0DF40;18V9C;KOG0528;13IQN;0V4SZ;1CPTU;1B1V9;09TTP	SRY (sex determining region Y)-box 13 [Source:MGI Symbol;Acc:MGI:98361]	20668	Q04891
ENSMUSG00000027274	174.288	247.884	100.692	0.406205	-1.29972	5.66493e-12	6.57524e-11	2	136715700	136733309	-	3227	Mkks	GO:0000166;GO:0001103;GO:0005524;GO:0005524;GO:0005634;GO:0005634;GO:0005634;GO:0005737;GO:0005737;GO:0005737;GO:0005813;GO:0005815;GO:0005829;GO:0005856;GO:0006457;GO:0007286;GO:0007608;GO:0010629;GO:0014824;GO:0021756;GO:0021766;GO:0021987;GO:0030837;GO:0031514;GO:0032502;GO:0033210;GO:0034260;GO:0035176;GO:0036064;GO:0038108;GO:0040018;GO:0042311;GO:0044321;GO:0045444;GO:0045494;GO:0045776;GO:…	K09492	-	O	192ID;1B3G0;09W8F;0V76V;0UNBY;13IXW;KOG0360;0DHHN;1CS7W	McKusick-Kaufman syndrome [Source:MGI Symbol;Acc:MGI:1891836]	59030	Q9JI70
ENSMUSG00000043366	30.9182	56.5571	5.2793	0.0933446	-3.42129	5.74406e-12	6.6584e-11	7	102387718	102408678	-	6033	Olfr78	GO:0003707;GO:0003707;GO:0003707;GO:0004930;GO:0004930;GO:0004984;GO:0004984;GO:0004984;GO:0004984;GO:0004984;GO:0005768;GO:0005886;GO:0005886;GO:0005886;GO:0005886;GO:0005887;GO:0007165;GO:0007186;GO:0007186;GO:0007186;GO:0007608;GO:0007608;GO:0016020;GO:0016021;GO:0016021;GO:0016021;GO:0016477;GO:0016477;GO:0016477;GO:0030318;GO:0030318;GO:0030318;GO:0031901;GO:0031901;GO:0031901;GO:0038023;GO:…	K04257	-	T	1AZKB;0UPX7;190VD;0IGD6;0V8EY;1CTJS;0DIUF;09XGW;13J46	olfactory receptor 78 [Source:MGI Symbol;Acc:MGI:2157548]	170639	Q8VBV9
ENSMUSG00000047371	359.817	485.681	233.953	0.481701	-1.05379	6.07203e-12	7.02029e-11	7	126941967	126944761	-	2522	Zfp768	GO:0000785;GO:0000978;GO:0000981;GO:0003677;GO:0003677;GO:0005634;GO:0006355;GO:0006357;GO:0006366;GO:0046872;GO:0003677;GO:0003677;GO:0005634;GO:0006366;GO:0046872;	K09228	-	K	0UG2Y;1AWM2;195D9;0VDDU;KOG1721;1CZ6M;140UA;0DQ5B;0A2HS	zinc finger protein 768 [Source:MGI Symbol;Acc:MGI:2384582]	233890	Q8R0T2
ENSMUSG00000025422	375.661	584.4	166.921	0.285628	-1.80779	6.08721e-12	7.03328e-11	10	126911153	126929038	+	5941	Agap2	GO:0003924;GO:0005096;GO:0005096;GO:0005525;GO:0043547;GO:0046872;GO:0000166;GO:0003924;GO:0003924;GO:0005096;GO:0005096;GO:0005096;GO:0005515;GO:0005524;GO:0005525;GO:0005525;GO:0005525;GO:0005634;GO:0005634;GO:0005634;GO:0005634;GO:0005654;GO:0005654;GO:0005737;GO:0005737;GO:0005768;GO:0005829;GO:0005829;GO:0014068;GO:0014068;GO:0016197;GO:0019901;GO:0019901;GO:0030036;GO:0030295;GO:0030295;GO:…	K17848	-	T	18ZER;0UJDJ;KOG0705;0DIV8;0V8FU;09XHT;1CTKK;1AWRY;12RB5	ArfGAP with GTPase domain, ankyrin repeat and PH domain 2 [Source:MGI Symbol;Acc:MGI:3580016]	216439	Q3UHD9
ENSMUSG00000028344	196.685	276.519	116.851	0.42258	-1.2427	6.11701e-12	7.06313e-11	4	48279760	48431954	+	11431	Invs	GO:0090090;	K19626	-	Z;S;E	0UM7G;12P77;0V6A9;09VAZ;KOG0504;190WE;1AWPI;1CR99;0DGJF	inversin [Source:MGI Symbol;Acc:MGI:1335082]	16348	A0JNT0
ENSMUSG00000033633	50.9487	83.183	18.7145	0.22498	-2.15213	6.46049e-12	7.44525e-11	8	111785552	111819058	-	3650	Clec18a	GO:0005576;GO:0005615;GO:0008150;GO:0030246;GO:0030247;GO:0005576;GO:0005615;GO:0008150;GO:0030246;GO:0030247;GO:0005576;GO:0005615;GO:0008150;GO:0030246;GO:0030247;GO:0005576;GO:0005615;GO:0008150;GO:0030246;GO:0030247;	K22682	-	T;V	0V905;KOG3017;19008;09Y2R;0DJFM;KOG4297;1AYKJ;12QWH;0UMA3;1CU84	C-type lectin domain family 18, member A [Source:MGI Symbol;Acc:MGI:2672935]	353287	-
ENSMUSG00000057396	117.831	173.413	62.248	0.358958	-1.47811	6.62569e-12	7.62083e-11	13	67269724	67289851	+	3776	Zfp759	GO:0000978;GO:0001228;GO:0005634;GO:0006355;GO:0006357;GO:0045944;GO:0000978;GO:0001228;GO:0005634;GO:0006355;GO:0006357;GO:0045944;GO:0046872;	-	-	K	0V4DW;09TES;KOG1721;12PGP	zinc finger protein 759 [Source:MGI Symbol;Acc:MGI:2446280]	268670	Q7M6X3
ENSMUSG00000059834	305.588	416.484	194.693	0.467468	-1.09706	6.7405e-12	7.74288e-11	3	41581155	41696949	-	7569	Sclt1	GO:0005737;GO:0005813;GO:0005813;GO:0005814;GO:0005814;GO:0005814;GO:0005856;GO:0008022;GO:0008022;GO:0017080;GO:0017080;GO:0030276;GO:0030276;GO:0045162;GO:0045162;GO:0045162;GO:0060271;GO:0060271;GO:0060271;GO:0071439;GO:0071439;GO:0097539;GO:0097539;GO:0005737;GO:0005813;GO:0005814;GO:0005814;GO:0005856;GO:0008022;GO:0017080;GO:0030276;GO:0045162;GO:0045162;GO:0060271;GO:0060271;GO:0071439;GO:…	-	-	Z	0V4I5;1CPJF;09TJ6;1B343;0IE5K;12NIK;0UMZ4;0DEVV;18T38	sodium channel and clathrin linker 1 [Source:MGI Symbol;Acc:MGI:1914411]	67161	G5E861
ENSMUSG00000061894	335.455	457.562	213.347	0.466269	-1.10077	6.87519e-12	7.88742e-11	4	128477332	128503891	-	8375	Zscan20	GO:0000785;GO:0000978;GO:0000981;GO:0005634;GO:0006357;GO:0046872;GO:0005634;	K09230	-	K	0DF4W;0V4TS;1AS3M;09TUJ;13NU2;KOG1721;1CPUQ;18TSY;0UGAQ	zinc finger and SCAN domains 20 [Source:MGI Symbol;Acc:MGI:2679268]	269585	B2KFW1
ENSMUSG00000059772	108.476	161.231	55.7211	0.345599	-1.53283	7.65048e-12	8.76556e-11	7	126288640	126294956	-	3521	Slx1b	GO:0000724;GO:0004518;GO:0004519;GO:0005634;GO:0005654;GO:0006281;GO:0006281;GO:0006310;GO:0006974;GO:0008821;GO:0008821;GO:0008821;GO:0016787;GO:0017108;GO:0017108;GO:0017108;GO:0017108;GO:0033557;GO:0033557;GO:0033557;GO:0033557;GO:0046872;GO:0090305;GO:0090656;GO:1904431;	K15078	EC:3.6.1.-	L	0A0XJ;KOG3005;0DNIU;1CTM6;0VBTX;192Q0;0URW4;13CW4;1B3QC	SLX1 structure-specific endonuclease subunit homolog B (S. cerevisiae) [Source:MGI Symbol;Acc:MGI:1915220]	75764	Q8BX32;Q3TQB5
ENSMUSG00000024897	207.05	298.962	115.137	0.385123	-1.37661	7.98239e-12	9.12236e-11	19	23736251	23926960	+	6885	Apba1	GO:0001540;GO:0001540;GO:0001540;GO:0001701;GO:0005515;GO:0005546;GO:0005634;GO:0005737;GO:0005737;GO:0005794;GO:0005794;GO:0005794;GO:0005886;GO:0005886;GO:0006886;GO:0007268;GO:0007268;GO:0007268;GO:0007626;GO:0008021;GO:0010468;GO:0014047;GO:0014051;GO:0015031;GO:0016020;GO:0030165;GO:0032991;GO:0035264;GO:0043197;GO:0043197;GO:0044877;GO:0048471;GO:0048787;GO:0065003;GO:0098685;GO:0098978;GO:…	K04531	-	O;W	09YM9;0UFPY;1B57F;12UFX;1CXCB;0VAT2;KOG3605;194W4;0DJ0S	amyloid beta (A4) precursor protein binding, family A, member 1 [Source:MGI Symbol;Acc:MGI:1860297]	319924	B2RUJ5
ENSMUSG00000003949	538.76	765.575	311.945	0.407465	-1.29525	8.23226e-12	9.40177e-11	11	90227362	90281721	-	6681	Hlf	GO:0000978;GO:0000981;GO:0001228;GO:0001228;GO:0003677;GO:0003677;GO:0003700;GO:0005634;GO:0005634;GO:0005634;GO:0005654;GO:0005654;GO:0006355;GO:0006357;GO:0006357;GO:0035914;GO:0043565;GO:0043565;GO:0045944;GO:0045944;GO:0048511;GO:1990837;GO:1990837;GO:0003677;GO:0003700;GO:0005634;GO:0005634;GO:0006355;GO:0006357;	K09057	-	K	0UJDF;0DJM3;1AWT6;1CUDW;18SBG;0V955;12TD3;09Y7M;KOG3119	hepatic leukemia factor [Source:MGI Symbol;Acc:MGI:96108]	217082	Q8BW74
ENSMUSG00000031379	129.382	188.577	70.1859	0.372187	-1.4259	8.34472e-12	9.51811e-11	X	163052367	163156007	+	5553	Pir	GO:0003712;GO:0003712;GO:0003712;GO:0005634;GO:0005634;GO:0005634;GO:0005634;GO:0005737;GO:0005737;GO:0005737;GO:0005829;GO:0005829;GO:0006355;GO:0008127;GO:0008127;GO:0008127;GO:0008127;GO:0016491;GO:0030099;GO:0030224;GO:0030224;GO:0030224;GO:0046872;GO:0046872;GO:0046872;GO:0051213;GO:0055114;	K06911	EC:1.13.11.24	S;C;K	0UM8B;0DINU;1AW7V;12TT5;18XP9;1CTDQ;0IF52;0V7B7;09XBC	pirin [Source:MGI Symbol;Acc:MGI:1916906]	69656	Q9D711
ENSMUSG00000037624	24.0319	43.4527	4.61116	0.106119	-3.23625	8.43536e-12	9.60919e-11	1	188940127	189134470	-	4943	Kcnk2	GO:0005267;GO:0006811;GO:0016020;GO:0016020;GO:0016021;GO:0071805;GO:0005267;GO:0016020;GO:0016020;GO:0016021;GO:0071805;GO:0005249;GO:0005267;GO:0005267;GO:0005515;GO:0005515;GO:0005515;GO:0005634;GO:0005783;GO:0005886;GO:0005886;GO:0005887;GO:0005887;GO:0006811;GO:0006813;GO:0006813;GO:0007186;GO:0008076;GO:0009986;GO:0010942;GO:0015271;GO:0015271;GO:0015271;GO:0016020;GO:0016020;GO:0016021;GO:…	K04913	-	P	09XEQ;12RDF;0V8CW;18WAU;1AWWF;KOG1418;0UME4;1CTHC;0DISA	potassium channel, subfamily K, member 2 [Source:MGI Symbol;Acc:MGI:109366]	16526	P97438;Q6P6P9
ENSMUSG00000075271	76.728	118.547	34.9088	0.294472	-1.7638	8.5097e-12	9.68767e-11	2	75808591	75812311	-	3721	Ttc30a1	GO:0005813;GO:0005879;GO:0005929;GO:0005929;GO:0030030;GO:0030992;GO:0030992;GO:0035720;GO:0036064;GO:0042073;GO:0042995;GO:0120170;GO:0120170;	K19683	-	S	0UMPZ;09YJV;18UNV;1AX6B;0V6JF;12R9G;KOG4340;1CUU7;0DK07	tetratricopeptide repeat domain 30A1 [Source:MGI Symbol;Acc:MGI:1926052]	78802	Q99J38
ENSMUSG00000046410	236.466	327.08	145.852	0.445922	-1.16514	8.67134e-12	9.85908e-11	7	28921351	28931940	-	4151	Kcnk6	GO:0003073;GO:0003085;GO:0005267;GO:0005267;GO:0005267;GO:0005887;GO:0006811;GO:0006813;GO:0006813;GO:0016020;GO:0016020;GO:0016021;GO:0016021;GO:0022841;GO:0030322;GO:0060075;GO:0071805;GO:0071805;GO:0071805;	K04917	-	P	1CV8E;12RIZ;09YZD;0DKEC;1AUP9;0V9X0;18YI6;KOG1418;0UJ6F	potassium inwardly-rectifying channel, subfamily K, member 6 [Source:MGI Symbol;Acc:MGI:1891291]	52150	Q3TBV4;Q3TQ68;Q3V1G1
ENSMUSG00000021575	60.3811	96.0649	24.6972	0.257089	-1.95966	9.77163e-12	1.10606e-10	13	74359237	74440450	-	9441	Ahrr	GO:0005634;GO:0005654;GO:0005829;GO:0006355;GO:0006805;GO:0009410;GO:0046983;GO:0006805;GO:0009410;	K09094	-	K	12T8X;KOG3560;0V93S;09Y67;0UJ7S;190TI;1CUKP;1ATK4;0DJTJ	aryl-hydrocarbon receptor repressor [Source:MGI Symbol;Acc:MGI:1333776]	11624	Q3U1U7;Q8C696;A0A0R4J020
ENSMUSG00000072115	63.9477	101.142	26.7534	0.264514	-1.91858	1.19226e-11	1.33847e-10	14	51328607	51339466	+	1202	Ang	GO:0001525;GO:0001525;GO:0001525;GO:0001666;GO:0001666;GO:0001878;GO:0001938;GO:0001938;GO:0003676;GO:0003677;GO:0003723;GO:0003779;GO:0003779;GO:0004518;GO:0004519;GO:0004540;GO:0004540;GO:0004540;GO:0005102;GO:0005102;GO:0005507;GO:0005507;GO:0005576;GO:0005576;GO:0005604;GO:0005604;GO:0005615;GO:0005615;GO:0005615;GO:0005634;GO:0005634;GO:0005730;GO:0005730;GO:0006651;GO:0006651;GO:0007202;GO:…	K16631	EC:3.1.27.-	W;K;B	0DTZQ;0UVF0;0VHRQ;0A76W;13WR1;1B5WR;193RE;0J3ET;1D3BY	angiogenin, ribonuclease, RNase A family, 5 [Source:MGI Symbol;Acc:MGI:88022]	11727	P21570;Q3TBG7
ENSMUSG00000028341	463.769	700.966	226.572	0.323228	-1.62938	1.34071e-11	1.49664e-10	4	48045153	48086447	+	5987	Nr4a3	GO:0000122;GO:0000978;GO:0000978;GO:0000981;GO:0001223;GO:0001228;GO:0001228;GO:0001707;GO:0003677;GO:0003677;GO:0003677;GO:0003700;GO:0004879;GO:0005634;GO:0005634;GO:0005634;GO:0005667;GO:0005667;GO:0006355;GO:0006357;GO:0007369;GO:0007411;GO:0008270;GO:0009444;GO:0010613;GO:0010613;GO:0010828;GO:0010828;GO:0019901;GO:0021766;GO:0030522;GO:0030534;GO:0032765;GO:0035035;GO:0035259;GO:0035259;GO:…	K08559	-	K	0URTI;18ZYD;1B0Z9;12N74;1CWCA;09TF3;KOG4217;0V4E5;0DES5	nuclear receptor subfamily 4, group A, member 3 [Source:MGI Symbol;Acc:MGI:1352457]	18124	Q9QZB6;A0A6F8X1J9
ENSMUSG00000025486	388.785	520.069	257.5	0.495126	-1.01413	1.34259e-11	1.49779e-10	7	140443579	140462222	-	5973	Sirt3	GO:0016740;GO:0070403;GO:0005515;GO:0005515;GO:0005634;GO:0005737;GO:0005737;GO:0005739;GO:0005739;GO:0005743;GO:0005759;GO:0005759;GO:0006476;GO:0006476;GO:0008270;GO:0008270;GO:0008270;GO:0009060;GO:0009060;GO:0016020;GO:0016575;GO:0016740;GO:0017136;GO:0017136;GO:0019899;GO:0032024;GO:0032991;GO:0032991;GO:0034979;GO:0034983;GO:0034983;GO:0043565;GO:0043565;GO:0046872;GO:0070373;GO:0070403;GO:…	K11413	EC:2.3.1.286	C;K;B	12QDM;0A0W1;1B3X3;0DQHD;190A0;1CXG7;0URQG;0V54J;KOG2682	sirtuin 3 [Source:MGI Symbol;Acc:MGI:1927665]	64384	Q8R104
ENSMUSG00000024109	87.2915	135.378	39.2055	0.289601	-1.78786	1.36058e-11	1.51596e-10	17	90341059	91400499	-	20733	Nrxn1	GO:0004888;GO:0005102;GO:0005105;GO:0005246;GO:0005509;GO:0005509;GO:0005515;GO:0005515;GO:0005730;GO:0005783;GO:0005886;GO:0005886;GO:0005886;GO:0007155;GO:0007165;GO:0007268;GO:0007269;GO:0007416;GO:0007612;GO:0007612;GO:0009986;GO:0009986;GO:0010628;GO:0010629;GO:0010739;GO:0016020;GO:0016021;GO:0030054;GO:0030139;GO:0030534;GO:0030534;GO:0031175;GO:0031965;GO:0031982;GO:0032991;GO:0033130;GO:…	K07377	-	W;T	0DIW8;1CTMM;09XIT;12QJZ;KOG3514;0V8GZ;1AZUT;195QZ;0UNHV	neurexin I [Source:MGI Symbol;Acc:MGI:1096391]	18189	P0DI97
ENSMUSG00000025316	196.463	275.411	117.516	0.426695	-1.22872	1.36287e-11	1.51757e-10	8	122676489	122755997	+	6632	Banp	GO:0016020;GO:0016021;GO:0003677;GO:0005515;GO:0005634;GO:0005634;GO:0005654;GO:0006325;GO:0007049;GO:0007275;GO:0016604;GO:0034504;GO:0042177;GO:0042802;GO:0045893;GO:0003677;GO:0005515;GO:0005634;GO:0005634;GO:0005654;GO:0005654;GO:0006325;GO:0007049;GO:0007275;GO:0016604;GO:0016604;GO:0034504;GO:0042177;GO:0042802;GO:0045893;GO:0003677;GO:0005515;GO:0005634;GO:0005634;GO:0005654;GO:0006325;GO:…	-	-	K	0UQ5U;0DN5P;0VBES;0IGMM;1CX28;1904E;12SWG;1AVXS;0A0IP	BTG3 associated nuclear protein [Source:MGI Symbol;Acc:MGI:1889023]	53325	Q8VBU8
ENSMUSG00000036833	1936.97	2725.7	1148.24	0.421263	-1.24721	1.40587e-11	1.56447e-10	2	24866045	24944069	+	7496	Pnpla7	GO:0004622;GO:0004622;GO:0004622;GO:0004622;GO:0005783;GO:0005783;GO:0005783;GO:0005789;GO:0005789;GO:0005811;GO:0006629;GO:0006629;GO:0016020;GO:0016021;GO:0016042;GO:0016787;GO:0034638;GO:0052689;GO:0102545;GO:0016020;GO:0016021;GO:0016020;GO:0016021;	K14676	EC:3.1.1.5	O;I	0UPTC;KOG2968;12S4D;190SS;09VN1;1CU97;1AXUC;0DJGR;0V917	patatin-like phospholipase domain containing 7 [Source:MGI Symbol;Acc:MGI:2385325]	241274	A2AJ88
ENSMUSG00000037605	75.5978	118.007	33.1889	0.281246	-1.83009	1.40962e-11	1.56767e-10	5	81167985	81972980	+	17750	Adgrl3	GO:0004888;GO:0004930;GO:0004930;GO:0005886;GO:0007165;GO:0007166;GO:0007186;GO:0007186;GO:0016020;GO:0016020;GO:0016021;GO:0016021;GO:0030246;GO:0030424;GO:0004888;GO:0004930;GO:0004930;GO:0005886;GO:0007165;GO:0007166;GO:0007186;GO:0007186;GO:0016020;GO:0016020;GO:0016021;GO:0016021;GO:0030246;GO:0030424;GO:0004888;GO:0004930;GO:0004930;GO:0005886;GO:0007165;GO:0007166;GO:0007186;GO:0007186;GO:…	K04594	-	W;T;U	0UN40;1CSMA;12QTI;KOG4729;1AXKF;KOG3545;191GB;09WM3;KOG4193;0DHWQ;0V66H	adhesion G protein-coupled receptor L3 [Source:MGI Symbol;Acc:MGI:2441950]	319387	Q80TS3
ENSMUSG00000022041	73.2307	113.413	33.0482	0.291397	-1.77894	1.41313e-11	1.57059e-10	14	66372488	66390397	+	3787	Chrna2	GO:0004888;GO:0005216;GO:0005230;GO:0005886;GO:0005887;GO:0005892;GO:0006811;GO:0006811;GO:0007165;GO:0007165;GO:0007268;GO:0007271;GO:0015464;GO:0015464;GO:0016020;GO:0016020;GO:0016021;GO:0016021;GO:0022848;GO:0022848;GO:0030054;GO:0030594;GO:0032991;GO:0034220;GO:0034220;GO:0035094;GO:0042391;GO:0043005;GO:0045202;GO:0045202;GO:0045211;GO:0045211;GO:0050877;GO:0060078;GO:0060079;GO:0071944;GO:…	K04804	-	W;T	0UGNJ;0V4QE;KOG3645;18X1Y;09TR5;1CUCF;0DF1E;12NBU;1AXCP	cholinergic receptor, nicotinic, alpha polypeptide 2 (neuronal) [Source:MGI Symbol;Acc:MGI:87886]	110902	Q91X60
ENSMUSG00000027956	1364.02	1966.75	761.283	0.387076	-1.36931	1.49657e-11	1.65506e-10	3	79719871	79760080	-	3487	Tmem144	GO:0003674;GO:0005575;GO:0008150;GO:0015144;GO:0016020;GO:0016021;GO:0016021;GO:0034219;GO:0003674;GO:0005575;GO:0008150;GO:0015144;GO:0016020;GO:0016021;GO:0016021;GO:0034219;GO:0015144;GO:0016020;GO:0016021;GO:0016021;GO:0034219;GO:0016020;GO:0016021;	-	-	S	1B42M;12TID;0UTVR;0DNJI;1CXGS;0VBUP;191KQ;0IHKE;0A0YB	transmembrane protein 144 [Source:MGI Symbol;Acc:MGI:1917902]	70652	Q8VEH0
ENSMUSG00000054517	231.887	320.362	143.411	0.447652	-1.15955	1.52287e-11	1.68206e-10	11	116012672	116021954	-	5883	Trim65	GO:0003674;GO:0005654;GO:0005829;GO:0008270;GO:0010508;GO:0010508;GO:0010508;GO:0046872;GO:0046872;GO:0003674;GO:0005654;GO:0005654;GO:0005829;GO:0005829;GO:0008270;GO:0010508;GO:0010508;GO:0010508;GO:0010508;GO:0046872;GO:0046872;	K12031	-	O	0WJ1I;0E9GD;1BBHR;1DGBM;13FZP;197GA;0ITG7;0B6BP;0V3UT	tripartite motif-containing 65 [Source:MGI Symbol;Acc:MGI:2442815]	338364	Q8BFW4;Q8BJT1
ENSMUSG00000021898	1480.47	2059.2	901.74	0.437909	-1.1913	1.54159e-11	1.70167e-10	14	26616514	26637215	+	2549	Asb14	GO:0016567;GO:0035556;GO:0016567;GO:0035556;	K10336	-	S;E	0DIWX;1B18F;0V9CT;KOG0504;09YEY;1CTND;0UPZV;12S90;18UWB	ankyrin repeat and SOCS box-containing 14 [Source:MGI Symbol;Acc:MGI:2655107]	142687	Q8C6Y6;E9QPD0
ENSMUSG00000046442	593.384	912.094	274.673	0.301146	-1.73147	1.55839e-11	1.71915e-10	11	87117732	87249849	-	6702	Ppm1e	GO:0004721;GO:0004722;GO:0004722;GO:0004722;GO:0004722;GO:0004722;GO:0004724;GO:0005634;GO:0005634;GO:0005634;GO:0005634;GO:0005654;GO:0005654;GO:0005730;GO:0005730;GO:0005737;GO:0005737;GO:0005737;GO:0005739;GO:0005739;GO:0006469;GO:0006469;GO:0006469;GO:0006470;GO:0006470;GO:0006470;GO:0016787;GO:0016791;GO:0032991;GO:0032991;GO:0035690;GO:0035690;GO:0035970;GO:0035970;GO:0043169;GO:0046872;GO:…	K17501	EC:3.1.3.16	T	1CSAI;1ATYM;0DFRQ;12SKB;190CG;0V793;0UIEQ;KOG0698;09WAU	protein phosphatase 1E (PP2C domain containing) [Source:MGI Symbol;Acc:MGI:2444096]	320472	Q80TL0;B2KGP3
ENSMUSG00000007216	200.065	279.309	120.82	0.432567	-1.20901	1.6044e-11	1.76881e-10	6	48578997	48600161	+	4244	Zfp775	GO:0000978;GO:0000981;GO:0003677;GO:0005634;GO:0005634;GO:0006357;GO:0046872;GO:0000978;GO:0000981;GO:0003677;GO:0005634;GO:0005634;GO:0006357;GO:0046872;	-	-	K	0A5UB;0UQRK;13PC1;1D2F4;0VG8G;KOG1721;1B0IA;0DT3Z	zinc finger protein 775 [Source:MGI Symbol;Acc:MGI:2683557]	243372	Q8BI73
ENSMUSG00000048200	149.073	213.739	84.4067	0.394905	-1.34042	1.64338e-11	1.80792e-10	7	141041007	141046526	+	2764	Cracr2b	GO:0002115;GO:0002115;GO:0002115;GO:0005509;GO:0005515;GO:0005737;GO:0034613;GO:2001256;GO:0005509;GO:0005509;GO:0005509;	K17199	-	T;P	1DDX5;0IVA9;0V226;12SQK;196ZH;0VCVV;1BAHR;0A20R;0E70F	calcium release activated channel regulator 2B [Source:MGI Symbol;Acc:MGI:2446129]	213573	Q80ZJ8
ENSMUSG00000021306	121.606	178.242	64.9693	0.364501	-1.456	1.64394e-11	1.80792e-10	13	13532205	13568599	-	5026	Gpr137b	GO:0005765;GO:0016020;GO:0016021;GO:0005765;GO:0016020;GO:0016021;GO:0005765;GO:0016020;GO:0016021;GO:0005765;GO:0005765;GO:0010506;GO:0016020;GO:0016021;GO:0043087;GO:0150032;GO:1904263;	K22989	-	T	18SEH;0DKIC;12QHW;09Z2V;0VA0F;1CVCE;0IGBD;0UFN8;1ARNX	G protein-coupled receptor 137B [Source:MGI Symbol;Acc:MGI:1891463]	83924	Q8BNQ3;A0A0R4J022
ENSMUSG00000015659	345.956	465.951	225.961	0.484946	-1.0441	1.69266e-11	1.86036e-10	17	6092471	6130016	-	4576	Serac1	GO:0005739;GO:0005739;GO:0005739;GO:0005783;GO:0005783;GO:0005783;GO:0006629;GO:0008654;GO:0016020;GO:0016021;GO:0030198;GO:0031012;GO:0032367;GO:0032367;GO:0036148;GO:0036148;GO:0044233;GO:0044233;GO:0005739;GO:0005739;GO:0005783;GO:0005783;GO:0006629;GO:0008654;GO:0016020;GO:0016021;GO:0030198;GO:0031012;GO:0032367;GO:0036148;GO:0044233;	K23504	-	S;T	1CT9S;0V5SK;09UT1;12UBT;KOG2029;0DIJ7;18Y93;0UTPR;1B45V	serine active site containing 1 [Source:MGI Symbol;Acc:MGI:2447813]	321007	Q3U213
ENSMUSG00000063450	3525.56	4767.81	2283.31	0.4789	-1.0622	1.77642e-11	1.94641e-10	12	75864908	76157700	+	26726	Syne2	GO:0003779;GO:0005635;GO:0034993;GO:0051015;GO:0003779;GO:0005634;GO:0005635;GO:0005640;GO:0016020;GO:0016021;GO:0016021;GO:0034993;GO:0051015;GO:0003779;GO:0005515;GO:0005634;GO:0005634;GO:0005634;GO:0005635;GO:0005635;GO:0005635;GO:0005635;GO:0005635;GO:0005640;GO:0005654;GO:0005737;GO:0005737;GO:0005737;GO:0005739;GO:0005739;GO:0005739;GO:0005856;GO:0005886;GO:0005925;GO:0005925;GO:0006998;GO:…	K19346	-	Z	1CWVG;09UB4;0UR7S;0V5A9;191MY;1AXTW;12UBG;KOG0516;0DFKT	spectrin repeat containing, nuclear envelope 2 [Source:MGI Symbol;Acc:MGI:2449316]	319565	Q6ZWQ0
ENSMUSG00000043795	72.6321	120.563	24.7012	0.204882	-2.28713	1.79968e-11	1.97069e-10	7	142044811	142060508	-	2514	Prr33	-	-	-	-	-	proline rich 33 [Source:MGI Symbol;Acc:MGI:3642289]	-	-
ENSMUSG00000010663	358.075	482.271	233.878	0.484952	-1.04409	1.98972e-11	2.1721e-10	19	10160252	10174241	+	4812	Fads1	GO:0005634;GO:0005634;GO:0005739;GO:0005783;GO:0005789;GO:0006629;GO:0006629;GO:0006631;GO:0006633;GO:0006636;GO:0006636;GO:0006636;GO:0007568;GO:0007584;GO:0009267;GO:0009744;GO:0010033;GO:0014070;GO:0016020;GO:0016021;GO:0016021;GO:0016213;GO:0016491;GO:0016491;GO:0016491;GO:0016717;GO:0016717;GO:0019369;GO:0019369;GO:0032868;GO:0033189;GO:0035900;GO:0042759;GO:0043231;GO:0043231;GO:0055114;GO:…	K10224	EC:1.14.19.44	I	192IG;1AWUA;KOG4232;0US7W;12SGY;1CSZY;0V91N;0DJHD;09Y46	fatty acid desaturase 1 [Source:MGI Symbol;Acc:MGI:1923517]	76267	Q920L1
ENSMUSG00000002908	305.163	412.906	197.421	0.478125	-1.06454	2.01007e-11	2.19163e-10	8	71294693	71315902	-	4587	Kcnn1	GO:0005516;GO:0006811;GO:0006813;GO:0015269;GO:0016020;GO:0016021;GO:0016021;GO:0016286;GO:0071805;GO:0005516;GO:0006811;GO:0006813;GO:0015269;GO:0016020;GO:0016021;GO:0016021;GO:0016286;GO:0071805;GO:0005516;GO:0006811;GO:0006813;GO:0015269;GO:0016020;GO:0016021;GO:0016021;GO:0016286;GO:0016286;GO:0043025;GO:0044877;GO:0071805;GO:0005516;GO:0006811;GO:0006813;GO:0015269;GO:0016020;GO:0016021;GO:…	K04942	-	P	1AYPJ;1CS28;0UH97;18XQ4;0V71B;09UHB;0DHC3;KOG3684;130HC	potassium intermediate/small conductance calcium- activated channel, subfamily N, member 1 [Source:MGI Symbol;Acc:MGI:1933993]	84036	Q9EQR3;A0A140T8Q8
ENSMUSG00000024534	144.162	218.687	69.6378	0.318436	-1.65092	2.10208e-11	2.28355e-10	18	52900781	53049007	+	4522	Sncaip	GO:0005654;GO:0005737;GO:0008219;GO:0031625;GO:0036464;GO:0042417;GO:0042802;GO:0046928;GO:0090083;	K04558	-	S;E	0A03D;0VC9J;KOG0504;12SQ0;0DP1I;1AZX9;18X91;0UJ33;1CXZB	synuclein, alpha interacting protein (synphilin) [Source:MGI Symbol;Acc:MGI:1915097]	67847	Q99ME3;G5E848;Q3V1N2;Q3TVI3
ENSMUSG00000114073	21.2619	38.8451	3.67868	0.0947013	-3.40047	2.12007e-11	2.30169e-10	13	49938241	49952477	-	3803	Gm30302	GO:0016020;GO:0016021;	-	-	-	-	predicted gene, 30302 [Source:MGI Symbol;Acc:MGI:5589461]	102632152	A0A1Y7VN40
ENSMUSG00000073608	91.0671	137.005	45.1292	0.329398	-1.6021	2.2469e-11	2.42461e-10	1	93918231	93944869	+	9667	Gal3st2c	GO:0001733;GO:0005575;GO:0008146;GO:0008146;GO:0009101;GO:0009247;GO:0016020;GO:0016021;GO:0016021;GO:0050694;	K09675	EC:2.8.2.-	U	0DPI5;0IG5S;09YNB;1951Z;1CZQ2;0VBVS;13I27;0USUR;1B43Y	galactose-3-O-sulfotransferase 2C [Source:MGI Symbol;Acc:MGI:3646771]	619597	Q3ULK5
ENSMUSG00000056481	77.2283	120.405	34.0518	0.282811	-1.82209	2.50818e-11	2.69512e-10	19	5118106	5120710	+	2605	Cd248	GO:0005509;GO:0005737;GO:0005886;GO:0008284;GO:0009897;GO:0016020;GO:0016021;GO:0016477;GO:0016477;GO:0030246;GO:0048535;GO:0050840;GO:0050840;GO:0060033;GO:1990430;GO:2000353;	K06706	-	T	13J7Q;0IJQN;1CXI8;0DNM0;0A0ZM;18X44;0UH3N;1B213;0VBW3	CD248 antigen, endosialin [Source:MGI Symbol;Acc:MGI:1917695]	70445	Q91V98
ENSMUSG00000053886	120.796	176.154	65.4376	0.37148	-1.42865	2.51484e-11	2.70065e-10	8	68729219	68800351	+	2723	Sh2d4a	GO:0005737;GO:0005737;GO:0005829;GO:0005829;GO:0010923;GO:0010923;GO:0010923;GO:0010923;GO:0019902;GO:0019902;GO:0019902;GO:0019902;	K17577	-	S;T	0A12S;18TY7;1CQK7;12P4A;0IEFY;0VBZ1;0DFWU;0UHE9;1AT18	SH2 domain containing 4A [Source:MGI Symbol;Acc:MGI:1919531]	72281	Q9D7V1
ENSMUSG00000037640	306.357	413.402	199.313	0.482129	-1.05251	2.81352e-11	3.00869e-10	7	27430814	27453127	+	8390	Zfp60	GO:0006355;GO:0046872;GO:0006355;GO:0006355;GO:0006355;GO:0046872;GO:0006355;GO:0046872;	K09228	-	K	0UJ95;0V4DW;09TES;KOG1721;12PGP;1CPIM;0DERT	zinc finger protein 60 [Source:MGI Symbol;Acc:MGI:99207]	22718	Q8K0D9
ENSMUSG00000023909	343.43	461.289	225.571	0.489002	-1.03209	2.83368e-11	3.02843e-10	17	23955160	23959841	-	2644	Paqr4	GO:0005575;GO:0016020;GO:0016021;GO:0016021;GO:0038023;	-	-	T	1CXP3;1B2C1;KOG0748;12TDP;0A13N;0VBZX;0DNRQ;18Z1Z;0UQVG	progestin and adipoQ receptor family member IV [Source:MGI Symbol;Acc:MGI:1923748]	76498	Q9JJE4
ENSMUSG00000029521	46.5708	76.2266	16.915	0.221904	-2.17199	3.04286e-11	3.2442e-10	5	110987845	111022011	+	3001	Chek2	GO:0000077;GO:0000077;GO:0000086;GO:0000086;GO:0000086;GO:0000166;GO:0000781;GO:0000781;GO:0001934;GO:0001934;GO:0004672;GO:0004672;GO:0004672;GO:0004674;GO:0004674;GO:0004674;GO:0004674;GO:0004674;GO:0005524;GO:0005524;GO:0005634;GO:0005634;GO:0005634;GO:0005634;GO:0005654;GO:0005654;GO:0005654;GO:0005737;GO:0005794;GO:0005794;GO:0006281;GO:0006302;GO:0006302;GO:0006302;GO:0006355;GO:0006355;GO:…	K06641	EC:2.7.11.1	D	KOG0615;0DG5B;0V5VM;1CQUX;0UHT0;1B39K;18YH5;12PM1;09UVX	checkpoint kinase 2 [Source:MGI Symbol;Acc:MGI:1355321]	50883	Q9Z265;Q543W6
ENSMUSG00000045319	268.039	391.616	144.462	0.368886	-1.43875	3.1653e-11	3.3707e-10	2	6102418	6135022	-	9563	Proser2	GO:0003674;GO:0005575;GO:0008150;GO:0003674;GO:0005575;GO:0008150;	-	-	S	0V87S;13I4N;1CTBT;0DIKW;1AXXA;09X9E;0UM67;18YW1;0IJR6	proline and serine rich 2 [Source:MGI Symbol;Acc:MGI:2442238]	227545	Q8C5R2
ENSMUSG00000043943	339.472	465.749	213.194	0.457745	-1.12738	3.17371e-11	3.37763e-10	9	18233247	18314291	-	4749	Naalad2	GO:0005886;GO:0016020;GO:0016021;GO:0003824;GO:0004180;GO:0004180;GO:0004180;GO:0004181;GO:0005886;GO:0006508;GO:0006508;GO:0008152;GO:0008233;GO:0008233;GO:0008237;GO:0016020;GO:0016021;GO:0016021;GO:0016787;GO:0016805;GO:0042135;GO:0046872;GO:0050129;GO:0005886;GO:0016020;GO:0016021;GO:0016020;GO:0016021;	K01301	EC:3.4.17.21	O;P	1CPF8;1AWF8;0V4DJ;0UFS2;KOG2195;195N8;12N6T;0DERF;09TED	N-acetylated alpha-linked acidic dipeptidase 2 [Source:MGI Symbol;Acc:MGI:1919810]	72560	Q9CZR2;Q3UZV6
ENSMUSG00000039634	251.49	343.853	159.126	0.462772	-1.11163	3.28998e-11	3.49929e-10	4	49521176	49531517	+	3006	Zfp189	GO:0000978;GO:0000981;GO:0005634;GO:0006355;GO:0006357;GO:0046872;GO:0000978;GO:0000981;GO:0005634;GO:0006355;GO:0006357;GO:0046872;	K09228	-	K	1CST3;09WSU;0DI2I;0UKF4;18SJW;KOG1721;13H6F;0V7R1;1B47D	zinc finger protein 189 [Source:MGI Symbol;Acc:MGI:2444707]	230162	Q8BKP2;Q8BKW8
ENSMUSG00000040978	27.8485	48.962	6.73495	0.137554	-2.86192	3.36028e-11	3.5698e-10	11	8998594	9019356	+	2400	Gm11992	GO:0003674;GO:0005575;GO:0008150;	-	-	S	19057;1AZNV;09ZEY;0DKX7;13H9D;0IFTT;0UGPZ;1CVSG;0VAC1	predicted gene 11992 [Source:MGI Symbol;Acc:MGI:3651127]	626870	Q5SS90;B2RVL0
ENSMUSG00000061666	339.167	454.389	223.946	0.492851	-1.02078	3.57123e-11	3.78487e-10	11	86924693	86964888	-	2336	Gdpd1	GO:0004622;GO:0004622;GO:0004622;GO:0004622;GO:0005737;GO:0005783;GO:0005783;GO:0005783;GO:0005789;GO:0005789;GO:0006629;GO:0006644;GO:0008081;GO:0008081;GO:0008081;GO:0008081;GO:0008081;GO:0016020;GO:0016020;GO:0016021;GO:0016787;GO:0046475;GO:0046872;GO:0048471;GO:0070291;GO:0070291;GO:0070291;GO:0070291;	K22387	EC:3.1.4.39	C	1AWY1;KOG2258;0UP7X;09Z6D;1CVGT;0VA3Q;12RR7;18SNX;0DKN9	glycerophosphodiester phosphodiesterase domain containing 1 [Source:MGI Symbol;Acc:MGI:1913819]	66569	Q9CRY7
ENSMUSG00000047793	539.451	746.409	332.492	0.445456	-1.16665	3.6869e-11	3.90049e-10	1	93163563	93228787	+	9491	Sned1	GO:0005509;GO:0007160;GO:0005509;	K24470	-	T;W	0E8KI;1DFIC;1979T;KOG1217;1BB4J;13DW8;0B4Z1;KOG4291;0WHIN;0V3B6	sushi, nidogen and EGF-like domains 1 [Source:MGI Symbol;Acc:MGI:3045960]	208777	Q70E20;A0A0R4J0N0
ENSMUSG00000017754	306.116	413.587	198.646	0.4803	-1.05799	3.88668e-11	4.1021e-10	2	164681438	164699631	-	2562	Pltp	GO:0005576;GO:0005576;GO:0005576;GO:0005615;GO:0005615;GO:0005615;GO:0005634;GO:0005634;GO:0005634;GO:0006629;GO:0006869;GO:0006869;GO:0006869;GO:0008035;GO:0008035;GO:0008035;GO:0008289;GO:0008429;GO:0008429;GO:0008429;GO:0008525;GO:0008526;GO:0010189;GO:0010875;GO:0010875;GO:0015914;GO:0015914;GO:0015914;GO:0015918;GO:0019992;GO:0019992;GO:0019992;GO:0030169;GO:0030169;GO:0030169;GO:0030317;GO:…	K08761	-	V	0UM70;0DGBK;0V61V;18Y7S;13N34;09V25;KOG4160;1CR10;1AWNW	phospholipid transfer protein [Source:MGI Symbol;Acc:MGI:103151]	18830	P55065;Q3UE59;Q3UFS5
ENSMUSG00000025578	32.345	55.4776	9.21247	0.166057	-2.59025	3.93724e-11	4.15054e-10	11	118927131	118931795	-	3675	Cbx8	GO:0000122;GO:0000122;GO:0000151;GO:0000785;GO:0000785;GO:0000792;GO:0003727;GO:0005515;GO:0005515;GO:0005634;GO:0005634;GO:0005634;GO:0005654;GO:0005654;GO:0005694;GO:0006325;GO:0006342;GO:0008284;GO:0008284;GO:0016574;GO:0031519;GO:0031519;GO:0032967;GO:0032967;GO:0035064;GO:0035064;GO:0035102;GO:0035102;GO:0035102;GO:0045739;GO:0045739;GO:0050790;GO:0070301;GO:0097027;	K11455	-	B	0E847;0B44Z;1975Q;0IPQ7;0WGM3;0V31I;13CKV;1DF38;1BAXM	chromobox 8 [Source:MGI Symbol;Acc:MGI:1353589]	30951	Q9QXV1
ENSMUSG00000058975	38.7433	64.8927	12.5939	0.194072	-2.36533	3.94302e-11	4.15417e-10	7	46045921	46088128	+	9458	Kcnc1	GO:0005216;GO:0005244;GO:0005249;GO:0005249;GO:0005251;GO:0005251;GO:0005251;GO:0005267;GO:0005515;GO:0005886;GO:0006811;GO:0006811;GO:0006813;GO:0006813;GO:0008076;GO:0008076;GO:0008076;GO:0008076;GO:0009986;GO:0016020;GO:0016020;GO:0016020;GO:0016021;GO:0016021;GO:0016021;GO:0019894;GO:0030054;GO:0030424;GO:0030424;GO:0030425;GO:0030673;GO:0032589;GO:0032590;GO:0032590;GO:0032809;GO:0032809;GO:…	K04887	-	P	1CT54;KOG3713;09X3G;18V9K;12QY3;0DIEJ;0UKXE;1B2J4;0V820	potassium voltage gated channel, Shaw-related subfamily, member 1 [Source:MGI Symbol;Acc:MGI:96667]	16502	P15388;Q3UHB6
ENSMUSG00000026235	919.38	1304.45	534.314	0.40961	-1.28768	4.03449e-11	4.24551e-10	1	77343822	77491725	-	8054	Epha4	GO:0000166;GO:0004672;GO:0004672;GO:0004672;GO:0004672;GO:0004713;GO:0004713;GO:0004714;GO:0004714;GO:0005003;GO:0005004;GO:0005005;GO:0005005;GO:0005515;GO:0005515;GO:0005524;GO:0005524;GO:0005737;GO:0005737;GO:0005737;GO:0005741;GO:0005741;GO:0005768;GO:0005769;GO:0005783;GO:0005783;GO:0005794;GO:0005794;GO:0005886;GO:0005886;GO:0005886;GO:0005886;GO:0005887;GO:0005887;GO:0005887;GO:0005887;GO:…	K05105	EC:2.7.10.1	T	0DEEW;0UNNC;09T3T;18W05;1CP4M;KOG0196;0V42J;12PWI;1B4AC	Eph receptor A4 [Source:MGI Symbol;Acc:MGI:98277]	13838	Q03137
ENSMUSG00000017412	76.4619	116.814	36.1094	0.309117	-1.69377	4.41425e-11	4.61785e-10	2	52318332	52566843	-	8963	Cacnb4	GO:0005245;GO:0005891;GO:0070588;GO:0005244;GO:0005245;GO:0005245;GO:0005262;GO:0005515;GO:0005515;GO:0005515;GO:0005730;GO:0005737;GO:0005886;GO:0005886;GO:0005891;GO:0005891;GO:0005891;GO:0006811;GO:0006816;GO:0006816;GO:0007214;GO:0007268;GO:0007528;GO:0007528;GO:0007628;GO:0008285;GO:0008331;GO:0008331;GO:0014051;GO:0016607;GO:0019227;GO:0019901;GO:0034765;GO:0035249;GO:0042391;GO:0045202;GO:…	K04865	-	T;P	1CSXY;1AVM8;190RN;09UPJ;KOG3812;0V5P5;12NVH;0UHA2;0DI7I	calcium channel, voltage-dependent, beta 4 subunit [Source:MGI Symbol;Acc:MGI:103301]	12298	Q8R0S4;A2ATZ8
ENSMUSG00000033855	466.451	664.685	268.216	0.403524	-1.30927	4.49756e-11	4.69947e-10	17	88905112	88970014	+	4521	Ston1	GO:0005515;GO:0005737;GO:0005905;GO:0006897;GO:0006897;GO:0006897;GO:0006929;GO:0008021;GO:0016020;GO:0016192;GO:0030100;GO:0030100;GO:0030100;GO:0030100;GO:0030136;GO:0031252;GO:0031410;GO:0035615;GO:0042995;GO:0043231;GO:0048008;GO:0048041;GO:0048488;GO:0097178;GO:0120181;GO:0140312;GO:0005515;GO:0005737;GO:0005905;GO:0006897;GO:0006897;GO:0006897;GO:0006929;GO:0008021;GO:0016020;GO:0016192;GO:…	K20067	-	U	1AYHT;KOG2677;09ZTV;1CW7D;0UUE7;0VAQ7;0DMC6;12SWH;18X3Z	stonin 1 [Source:MGI Symbol;Acc:MGI:1924307]	77057	Q8CDJ8
ENSMUSG00000037890	109.513	160.877	58.1491	0.361452	-1.46813	4.62949e-11	4.82035e-10	5	65357039	65417758	+	11278	Wdr19	GO:0000902;GO:0001701;GO:0001750;GO:0003674;GO:0005737;GO:0005856;GO:0005929;GO:0005929;GO:0005929;GO:0007224;GO:0008406;GO:0030030;GO:0030326;GO:0030991;GO:0030991;GO:0030991;GO:0030991;GO:0031076;GO:0031514;GO:0032391;GO:0035721;GO:0035721;GO:0035721;GO:0035721;GO:0042471;GO:0042995;GO:0048701;GO:0050877;GO:0055123;GO:0060271;GO:0060271;GO:0060830;GO:0060831;GO:0061055;GO:0061512;GO:0065003;GO:…	K19671	-	Z;S;T	1CVEA;0A07P;0VB3M;KOG2247;1B2U8;18X23;0UTQC;12UCP;0DKJW	WD repeat domain 19 [Source:MGI Symbol;Acc:MGI:2443231]	213081	Q3UGF1
ENSMUSG00000020546	156.594	237.735	75.4522	0.317379	-1.65572	4.70474e-11	4.89299e-10	11	90367318	90528910	-	11834	Stxbp4	GO:0005515;GO:0005737;GO:0006605;GO:0006974;GO:0006974;GO:0008286;GO:0010827;GO:0010838;GO:0010838;GO:0019905;GO:0019905;GO:0045335;GO:0050821;GO:0050821;GO:0061178;GO:0061178;GO:0071346;GO:1902808;GO:1902808;GO:0005515;GO:0005737;GO:0006605;GO:0006974;GO:0008286;GO:0010827;GO:0010838;GO:0019905;GO:0045335;GO:0050821;GO:0061178;GO:0071346;GO:1902808;GO:0005515;GO:0005737;GO:0006605;GO:0006974;GO:…	K15302	-	W;U	0IHFN;0UMKS;1AX3H;13JII;0V8IR;0DIYG;18Y0W;1CTPW;09XKZ	syntaxin binding protein 4 [Source:MGI Symbol;Acc:MGI:1342296]	20913	Q9WV89
ENSMUSG00000040732	352.111	470.374	233.847	0.497152	-1.00824	4.81294e-11	5.00259e-10	16	95160028	95387452	-	3466	Erg	GO:0000978;GO:0000978;GO:0000981;GO:0001228;GO:0001228;GO:0003677;GO:0003682;GO:0003700;GO:0005515;GO:0005634;GO:0005634;GO:0005737;GO:0006355;GO:0006357;GO:0030154;GO:0043565;GO:0045944;GO:0045944;GO:1990837;GO:1990837;GO:1990904;GO:1990904;GO:1990904;GO:0003677;GO:0003700;GO:0005634;GO:0006355;GO:0043565;GO:0000978;GO:0000981;GO:0001228;GO:0003677;GO:0003682;GO:0003700;GO:0005515;GO:0005634;GO:…	K09435	-	-	-	ETS transcription factor [Source:MGI Symbol;Acc:MGI:95415]	13876	P81270
ENSMUSG00000071656	67.2528	104.467	30.0389	0.287545	-1.79814	5.12251e-11	5.31505e-10	19	8828132	8831273	+	2600	Lrrn4cl	GO:0003674;GO:0005575;GO:0008150;GO:0016020;GO:0016021;GO:0003674;GO:0005575;GO:0008150;GO:0016020;GO:0016021;	-	-	S;W	1B388;0IXSX;0VDK3;192ZQ;0A2QA;1CZDU;0UTKY;13RZI;0DQBU	LRRN4 C-terminal like [Source:MGI Symbol;Acc:MGI:1916102]	68852	Q3TYX2;Q8C2Z8
ENSMUSG00000051427	280.146	380.17	180.123	0.473796	-1.07766	5.32029e-11	5.50423e-10	11	4091123	4110293	-	5589	Ccdc157	GO:0003674;GO:0005575;GO:0008150;GO:0003674;GO:0005575;GO:0008150;	-	-	S	0VDR6;0IKQF;0DQHV;0A2VR;0UTRT;1CZJZ;13J2U;1904Y;1B3N6	coiled-coil domain containing 157 [Source:MGI Symbol;Acc:MGI:3041210]	216516	Q5SPX1
ENSMUSG00000026360	767.479	1137.3	397.663	0.349656	-1.51599	5.62193e-11	5.79609e-10	1	143875076	143879899	-	3627	Rgs2	GO:0001965;GO:0001965;GO:0001975;GO:0005096;GO:0005096;GO:0005096;GO:0005096;GO:0005515;GO:0005634;GO:0005634;GO:0005634;GO:0005730;GO:0005737;GO:0005737;GO:0005737;GO:0005737;GO:0005829;GO:0005829;GO:0005829;GO:0005886;GO:0005886;GO:0005886;GO:0005886;GO:0006417;GO:0007049;GO:0007186;GO:0007283;GO:0007420;GO:0008277;GO:0008277;GO:0008277;GO:0009898;GO:0009898;GO:0009898;GO:0009968;GO:0010519;GO:…	K18154	-	T	18WT3;0DMVA;1CWQX;0VB4N;0UR2N;1B319;13HZP;KOG3589;0A08R	regulator of G-protein signaling 2 [Source:MGI Symbol;Acc:MGI:1098271]	19735	O08849
ENSMUSG00000020364	51.7889	83.0289	20.549	0.247492	-2.01455	5.93675e-11	6.11712e-10	11	50950084	50963626	+	4318	Zfp354a	GO:0000122;GO:0000978;GO:0000981;GO:0003677;GO:0003700;GO:0005634;GO:0005634;GO:0005634;GO:0005654;GO:0005730;GO:0005829;GO:0006355;GO:0006357;GO:0007275;GO:0007576;GO:0046872;GO:0005634;GO:0006355;GO:0046872;GO:0000122;GO:0001666;GO:0001822;GO:0003700;GO:0005634;GO:0005634;GO:0005634;GO:0005654;GO:0005730;GO:0005730;GO:0005829;GO:0006355;GO:0007576;GO:0046872;GO:0051593;GO:0000122;GO:0000978;GO:…	K09228	-	K	0A1F2;0DIAC;1AW7K;0VCAM;13NU1;18ZVQ;KOG1721;1CT0S;0UKR7	zinc finger protein 354A [Source:MGI Symbol;Acc:MGI:103172]	21408	Q61751
ENSMUSG00000047496	122.334	177.25	67.4184	0.380358	-1.39457	6.10365e-11	6.27819e-10	1	105204639	105284435	-	8532	Rnf152	GO:0000209;GO:0004842;GO:0004842;GO:0005515;GO:0005764;GO:0005764;GO:0005764;GO:0005765;GO:0005765;GO:0005765;GO:0006915;GO:0006915;GO:0010508;GO:0010508;GO:0010508;GO:0010508;GO:0016020;GO:0016021;GO:0016567;GO:0016740;GO:0031267;GO:0031301;GO:0031301;GO:0034198;GO:0034198;GO:0034198;GO:0046872;GO:0061630;GO:0061630;GO:0061630;GO:0070534;GO:0070534;GO:0070936;GO:0070936;GO:0070936;GO:1904262;GO:…	K15705	EC:2.3.2.27	O	1DGA6;0V3TE;0WIZV;0B6A0;0E9EW;1BBGF;197FP;0ITF4;13FXZ	ring finger protein 152 [Source:MGI Symbol;Acc:MGI:2443787]	320311	Q8BG47
ENSMUSG00000067424	234.755	321.815	147.695	0.458945	-1.12361	6.12478e-11	6.29629e-10	17	33308284	33329679	+	6700	Zfp563	GO:0000978;GO:0000981;GO:0005634;GO:0006355;GO:0006357;GO:0046872;GO:0000978;GO:0000981;GO:0005634;GO:0006355;GO:0006357;GO:0000978;GO:0000981;GO:0005634;GO:0006355;GO:0006357;GO:0046872;	K09228	-	K	KOG1721	zinc finger protein 563 [Source:MGI Symbol;Acc:MGI:2677168]	240068	B8JJZ9
ENSMUSG00000049119	194.645	270.912	118.378	0.436961	-1.19442	6.38288e-11	6.55783e-10	4	5644090	6108223	+	8164	Fam110b	GO:0003674;GO:0005737;GO:0005739;GO:0005739;GO:0005815;GO:0005829;GO:0005829;GO:0005856;GO:0008150;GO:0003674;GO:0005737;GO:0005739;GO:0005815;GO:0005829;GO:0005856;GO:0008150;GO:0003674;GO:0005737;GO:0005739;GO:0005815;GO:0005829;GO:0005856;GO:0008150;	-	-	Z;O	0VAW0;0UQRF;1CWE2;1B000;18VJJ;13EW9;0IF7K;09ZZA;0DMIW	family with sequence similarity 110, member B [Source:MGI Symbol;Acc:MGI:1916593]	242297	Q8C739
ENSMUSG00000020019	257.544	357.299	157.789	0.441616	-1.17913	6.75912e-11	6.92042e-10	10	93476543	93583069	+	3741	Ntn4	GO:0005515;GO:0005576;GO:0005604;GO:0005604;GO:0005886;GO:0009887;GO:0009888;GO:0016322;GO:0016477;GO:0034446;GO:0043237;GO:0043256;GO:0060668;GO:0070831;	K06845	-	T;W	12QD3;0A23D;KOG0994;0DPRD;0UTQU;1CYQP;18S9S;1AXAS;0VBWY	netrin 4 [Source:MGI Symbol;Acc:MGI:1888978]	57764	Q9JI33;Q0VEM1
ENSMUSG00000048772	309.196	414.559	203.833	0.491686	-1.02419	6.96832e-11	7.12642e-10	4	117109148	117125779	+	1713	Tmem53	GO:0003674;GO:0008150;GO:0016020;GO:0016021;GO:0016020;GO:0016021;GO:0003674;GO:0008150;GO:0016020;GO:0016021;GO:0003674;GO:0008150;GO:0016020;GO:0016021;	-	-	S;M	1CUXD;0DK3N;KOG2521;1AZT8;0V9M0;12RC0;09YPB;0UP0E;18VNF	transmembrane protein 53 [Source:MGI Symbol;Acc:MGI:1916027]	68777	Q9D0Z3
ENSMUSG00000078932	36.7859	65.8735	7.69831	0.116865	-3.09708	7.07954e-11	7.23601e-10	15	91083697	91145097	+	2043	CN725425	GO:0003674;GO:0005575;GO:0008150;GO:0003674;GO:0005575;GO:0008150;	-	-	S	0VAF7;1AT47;09ZI1;0UG48;0DM11;1CVVZ;0IVK5;12T92;18U9R	cDNA sequence CN725425 [Source:MGI Symbol;Acc:MGI:3613655]	545126	-
ENSMUSG00000012819	178.546	284.417	72.6756	0.255525	-1.96847	7.09684e-11	7.24603e-10	10	60138527	60532269	-	16939	Cdh23	GO:0005509;GO:0005509;GO:0005886;GO:0007155;GO:0007156;GO:0007605;GO:0007626;GO:0016020;GO:0016020;GO:0016021;GO:0032420;GO:0060122;GO:0005509;GO:0005509;GO:0005886;GO:0007155;GO:0007156;GO:0007605;GO:0007626;GO:0016020;GO:0016020;GO:0016021;GO:0032420;GO:0060122;GO:0005509;GO:0005509;GO:0005886;GO:0007155;GO:0007156;GO:0007605;GO:0007626;GO:0016020;GO:0016020;GO:0016021;GO:0032420;GO:0060122;GO:…	K06813	-	W;T	1AZ8U;0UMBP;0DIRM;KOG1219;18ZFP;12N7V;1CTGP;0V5G3;09VIE	cadherin 23 (otocadherin) [Source:MGI Symbol;Acc:MGI:1890219]	22295	Q99PF4
ENSMUSG00000034848	269.135	364.859	173.41	0.47528	-1.07315	7.15824e-11	7.30386e-10	2	66014671	66086961	-	9282	Ttc21b	GO:0003682;GO:0005737;GO:0005856;GO:0005929;GO:0006357;GO:0007224;GO:0008589;GO:0010628;GO:0021549;GO:0021591;GO:0021702;GO:0021798;GO:0030900;GO:0030991;GO:0030991;GO:0030991;GO:0035721;GO:0035721;GO:0042995;GO:0060020;GO:0061512;GO:0090263;GO:0097499;GO:1903999;GO:1905799;GO:1905799;	K19673	-	Z;S	0IEX1;18VGD;1B3GS;0DGVM;1CRJT;0UR28;0V6KC;13IPH;09VM7	tetratricopeptide repeat domain 21B [Source:MGI Symbol;Acc:MGI:1920918]	73668	Q0HA38
ENSMUSG00000032315	86.8233	171.086	2.56093	0.0149687	-6.06191	7.46024e-11	7.59337e-10	9	57595211	57611107	+	2787	Cyp1a1	GO:0001666;GO:0001889;GO:0002933;GO:0002933;GO:0003824;GO:0003824;GO:0004497;GO:0004497;GO:0004497;GO:0004497;GO:0005506;GO:0005737;GO:0005737;GO:0005737;GO:0005739;GO:0005739;GO:0005739;GO:0005743;GO:0005743;GO:0005743;GO:0005783;GO:0005789;GO:0006306;GO:0006629;GO:0006631;GO:0006631;GO:0006631;GO:0006694;GO:0006778;GO:0006778;GO:0007568;GO:0008202;GO:0008202;GO:0008210;GO:0008210;GO:0008210;GO:…	K07408	EC:1.14.14.1	Q	0UMBF;12TUJ;1D0FC;1AW98;0V4F9;09TG8;KOG0156;18SIF;0DET4	cytochrome P450, family 1, subfamily a, polypeptide 1 [Source:MGI Symbol;Acc:MGI:88588]	13076	P00184;Q05A20
ENSMUSG00000030532	83.4109	125.952	40.8699	0.324489	-1.62376	7.55897e-11	7.68632e-10	7	79992852	80000295	+	3775	Hddc3	GO:0005575;GO:0008893;GO:0008893;GO:0016787;GO:0046872;	K21138	EC:3.1.7.2	T	13PR0;191T3;1B0VQ;0A227;0DPQ7;1CYP9;0UT13;0VCXH;KOG1157	HD domain containing 3 [Source:MGI Symbol;Acc:MGI:1915945]	68695	Q9D114
ENSMUSG00000024793	53.8772	85.7359	22.0186	0.256819	-1.96118	7.91994e-11	8.03959e-10	4	152200391	152204576	+	2277	Tnfrsf25	GO:0005886;GO:0005886;GO:0005886;GO:0006915;GO:0007165;GO:0005886;GO:0005886;GO:0006915;GO:0007165;GO:0016020;GO:0016021;	K05160	-	T	0DGVZ;13J0J;1CRK8;0V6KK;1AUAQ;0UITY;0IKG3;09VMG;18TB7	tumor necrosis factor receptor superfamily, member 25 [Source:MGI Symbol;Acc:MGI:1934667]	85030	B1AWN9
ENSMUSG00000069184	74.2603	113.318	35.2022	0.310648	-1.68665	8.00747e-11	8.11919e-10	13	74517445	74538955	-	4157	Zfp72	GO:0000785;GO:0000978;GO:0000981;GO:0005634;GO:0006355;GO:0006357;GO:0044791;GO:0044794;GO:0046872;GO:0000785;GO:0000978;GO:0000981;GO:0005634;GO:0006355;GO:0006357;GO:0044791;GO:0044794;GO:0046872;	-	-	K	KOG1721	zinc finger protein 72 [Source:MGI Symbol;Acc:MGI:3033356]	238722	Q0VFY0
ENSMUSG00000027500	56.4857	98.2064	14.7649	0.150346	-2.73364	8.38773e-11	8.48061e-10	3	8574420	8626666	+	5602	Stmn2	GO:0005515;GO:0005737;GO:0005737;GO:0005737;GO:0005737;GO:0005768;GO:0005794;GO:0005794;GO:0005794;GO:0007019;GO:0007026;GO:0007026;GO:0010976;GO:0010976;GO:0010976;GO:0010977;GO:0010977;GO:0015631;GO:0016020;GO:0030027;GO:0030027;GO:0030027;GO:0030424;GO:0030426;GO:0030426;GO:0030426;GO:0030426;GO:0030426;GO:0031110;GO:0031110;GO:0031115;GO:0031115;GO:0031115;GO:0031117;GO:0031117;GO:0031175;GO:…	-	-	Z	1D1KS;192RT;0VFQF;0A3U6;0DSB8;0UTHR;13M1J;0IJ9S;1B1N1	stathmin-like 2 [Source:MGI Symbol;Acc:MGI:98241]	20257	P55821;Q545S4
ENSMUSG00000030796	122.314	176.844	67.7848	0.383304	-1.38344	8.88335e-11	8.95147e-10	7	44865177	44883068	+	4788	Tead2	GO:0000785;GO:0000978;GO:0000978;GO:0000981;GO:0000981;GO:0001223;GO:0001570;GO:0001843;GO:0003143;GO:0003677;GO:0003677;GO:0003700;GO:0003700;GO:0003700;GO:0005515;GO:0005634;GO:0005654;GO:0005667;GO:0005667;GO:0005829;GO:0006355;GO:0006357;GO:0030903;GO:0035329;GO:0035329;GO:0035329;GO:0043231;GO:0045893;GO:0045944;GO:0048339;GO:0048368;GO:0048568;GO:0060548;GO:0065003;GO:0071300;GO:0097718;GO:…	K09448	-	K	12RVX;09THZ;0UN52;KOG3841;1CW38;0DM83;0V4GX;1AUSZ;18YRC	TEA domain family member 2 [Source:MGI Symbol;Acc:MGI:104904]	21677	P48301;Q3UPV9
ENSMUSG00000021750	1137.56	1548.15	726.972	0.469574	-1.09058	9.33121e-11	9.38126e-10	14	14151750	14173499	+	3870	Fam107a	GO:0001558;GO:0001725;GO:0005634;GO:0005737;GO:0005925;GO:0015629;GO:0016607;GO:0030335;GO:0031398;GO:0031647;GO:0032587;GO:0032956;GO:0051895;GO:0070507;GO:2000134;GO:0001558;GO:0001725;GO:0001725;GO:0001725;GO:0003779;GO:0005515;GO:0005634;GO:0005634;GO:0005737;GO:0005737;GO:0005856;GO:0005886;GO:0005925;GO:0005925;GO:0007049;GO:0015629;GO:0015629;GO:0016020;GO:0016607;GO:0030041;GO:0030041;GO:…	-	-	S	0IX5W;192N9;0VHGI;0DTN4;13RK5;1B5IV;0UUZG;0A6NF;1D2ZP	family with sequence similarity 107, member A [Source:MGI Symbol;Acc:MGI:3041256]	268709	Q78TU8
ENSMUSG00000009633	305.673	418.005	193.34	0.462531	-1.11238	9.66525e-11	9.70614e-10	1	192954469	192955525	-	871	G0s2	GO:0005739;GO:0005739;GO:0005739;GO:0005739;GO:0006915;GO:0016020;GO:0016021;GO:0097191;GO:0097191;GO:0097191;GO:0120162;GO:2001238;GO:2001238;GO:2001238;GO:2001238;	-	-	T	1B6JG;1D4W0;0J22N;193SC;0VKCE;0UW8G;0A9FN;0DVM8;13UQ8	G0/G1 switch gene 2 [Source:MGI Symbol;Acc:MGI:1316737]	14373	Q61585;Q545U0
ENSMUSG00000028988	301.892	404.279	199.504	0.49348	-1.01894	1.10455e-10	1.10301e-09	4	149602693	149650894	+	2792	Ctnnbip1	GO:0000122;GO:0000122;GO:0001658;GO:0002528;GO:0002528;GO:0005515;GO:0005634;GO:0005634;GO:0005634;GO:0005634;GO:0005737;GO:0005737;GO:0005737;GO:0005829;GO:0005829;GO:0005829;GO:0008013;GO:0008013;GO:0008013;GO:0008013;GO:0009952;GO:0016055;GO:0016055;GO:0030178;GO:0030178;GO:0030178;GO:0030877;GO:0030877;GO:0030877;GO:0031333;GO:0032091;GO:0032091;GO:0043392;GO:0043433;GO:0043433;GO:0043433;GO:…	K04493	-	T;K	0VKMA;193M3;0DUWJ;0IYM5;0UVPF;13SJN;0A802;1B66R;1D47G	catenin beta interacting protein 1 [Source:MGI Symbol;Acc:MGI:1915756]	67087	Q9JJN6
ENSMUSG00000037185	112.469	163.859	61.0796	0.372757	-1.42369	1.11854e-10	1.11572e-09	15	101245325	101268043	-	6393	Krt80	GO:0005882;GO:0005737;GO:0005882;GO:0005882;GO:0045095;GO:0045111;GO:0045111;GO:0005882;GO:0045095;	K07605	-	Z	0IGH5;1AYTC;09VSG;1CWG1;18UGZ;12SGK;0DMKM;0UHEX;0VAXM	keratin 80 [Source:MGI Symbol;Acc:MGI:1921377]	74127	Q0VBK2
ENSMUSG00000040543	62.1476	96.8736	27.4215	0.283065	-1.82079	1.13317e-10	1.12968e-09	11	71938354	72026604	-	9815	Pitpnm3	GO:0004620;GO:0005509;GO:0005509;GO:0005737;GO:0008289;GO:0012505;GO:0016020;GO:0030134;GO:0030971;GO:0030971;GO:0042995;GO:0042995;GO:0044297;GO:0044297;GO:0046872;GO:0046872;GO:0004620;GO:0005509;GO:0005737;GO:0008289;GO:0012505;GO:0016020;GO:0030134;GO:0030971;GO:0042995;GO:0044297;GO:0046872;GO:0046872;	K24069	-	T;I	1B1B0;12NIU;0UQK6;KOG3668;0V544;09U50;1CS31;0DHCT;18Z51	PITPNM family member 3 [Source:MGI Symbol;Acc:MGI:2685726]	327958	Q3UHE1
ENSMUSG00000038457	40.3793	66.5969	14.1616	0.212647	-2.23347	1.33566e-10	1.32413e-09	8	13485189	13518473	+	1581	Tmem255b	GO:0016020;GO:0016021;GO:0016020;GO:0016021;	-	-	S	1CSTE;12ZUV;0DI2Z;1AV65;0V9QG;0IDX1;18VY0;09X5K;0UJPB	transmembrane protein 255B [Source:MGI Symbol;Acc:MGI:2685533]	272465	Q5FW56;G3UWB7
ENSMUSG00000038843	201.013	318.945	83.0821	0.260491	-1.9407	1.35359e-10	1.34057e-09	19	17303505	17350208	-	5760	Gcnt1	GO:0000139;GO:0003829;GO:0003829;GO:0003829;GO:0005615;GO:0005615;GO:0005794;GO:0005802;GO:0005802;GO:0006486;GO:0009101;GO:0009101;GO:0009101;GO:0016020;GO:0016020;GO:0016021;GO:0016740;GO:0016757;GO:0018215;GO:0031985;GO:0031985;GO:0031985;GO:0032868;GO:0048729;GO:0050901;GO:0050901;GO:0050901;GO:0060352;GO:0060352;GO:0060352;GO:0060993;GO:0000139;GO:0003829;GO:0003829;GO:0005615;GO:0005794;GO:…	K00727	EC:2.4.1.102	-	-	glucosaminyl (N-acetyl) transferase 1, core 2 [Source:MGI Symbol;Acc:MGI:95676]	14537	Q09324
ENSMUSG00000070873	47.4299	76.4614	18.3985	0.240624	-2.05515	1.45845e-10	1.43865e-09	7	4240753	4246462	+	2109	Lilra5	GO:0003674;GO:0005615;GO:0009986;GO:0016020;GO:0016021;GO:0032695;GO:0032696;GO:0032731;GO:0032733;GO:0032755;GO:0032760;GO:0043410;GO:0050729;GO:0050867;GO:0051928;GO:0061098;	K06512	-	S;T	0DTCG;1AYWJ;0UU7S;1410F;1D09X;0JB9F;1964D;0VH2M;0A683	leukocyte immunoglobulin-like receptor, subfamily A (with TM domain), member 5 [Source:MGI Symbol;Acc:MGI:3647196]	232801	D3Z7A9
ENSMUSG00000041707	14.1688	27.0378	1.29984	0.0480749	-4.37857	1.47686e-10	1.456e-09	14	32507920	32539941	+	1604	Tmem273	GO:0003674;GO:0005575;GO:0008150;GO:0016020;GO:0016021;GO:0003674;GO:0005575;GO:0008150;GO:0003674;GO:0005575;GO:0008150;GO:0016020;GO:0016021;GO:0003674;GO:0005575;GO:0008150;	-	-	S	196MR;0VMQ8;1D5M3;0J40J;13X2G;1B6ZU;0UWRA;0AAR9;0DWBT	transmembrane protein 273 [Source:MGI Symbol;Acc:MGI:1916319]	69069	E9PVZ2
ENSMUSG00000020520	218.596	298.173	139.018	0.466232	-1.10088	1.64854e-10	1.61809e-09	11	57536268	57678340	+	5965	Galnt10	GO:0000139;GO:0004653;GO:0004653;GO:0004653;GO:0005794;GO:0005794;GO:0006486;GO:0006493;GO:0006493;GO:0016020;GO:0016021;GO:0016266;GO:0016266;GO:0016740;GO:0016757;GO:0018215;GO:0030246;GO:0046872;	K00710	EC:2.4.1.41	O	0DKY9;09ZFQ;13IZ8;0UHGP;0VACQ;KOG3736;18T8B;1ASCU;1CVT8	polypeptide N-acetylgalactosaminyltransferase 10 [Source:MGI Symbol;Acc:MGI:1890480]	171212	Q6P9S7;Q5SQF9
ENSMUSG00000007039	183.009	253.898	112.12	0.441593	-1.17921	1.71599e-10	1.68244e-09	17	35278011	35281071	+	1593	Ddah2	GO:0000052;GO:0000052;GO:0000052;GO:0000052;GO:0000052;GO:0005737;GO:0005739;GO:0005739;GO:0005829;GO:0006525;GO:0006525;GO:0006525;GO:0006527;GO:0006527;GO:0016403;GO:0016403;GO:0016403;GO:0016403;GO:0016403;GO:0016403;GO:0016597;GO:0016597;GO:0016597;GO:0016787;GO:0034451;GO:0045429;GO:0045429;GO:0000052;GO:0006527;GO:0016403;GO:0016403;GO:0016787;GO:0045429;GO:0000052;GO:0006527;GO:0016403;GO:…	K01482	EC:3.5.3.18	O;E	18VKS;0UMTA;0ISNS;0V84Y;09X6F;0DIHP;1CT83;1B47C;13NBQ	dimethylarginine dimethylaminohydrolase 2 [Source:MGI Symbol;Acc:MGI:1859016]	51793	Q99LD8
ENSMUSG00000062991	148.374	209.721	87.0266	0.414964	-1.26894	1.85641e-10	1.81214e-09	8	32304579	33374825	-	15433	Nrg1	GO:0000165;GO:0000902;GO:0003161;GO:0003712;GO:0005102;GO:0005102;GO:0005176;GO:0005576;GO:0005615;GO:0005737;GO:0005886;GO:0005887;GO:0007171;GO:0007399;GO:0007399;GO:0007399;GO:0007416;GO:0007416;GO:0007422;GO:0007507;GO:0007517;GO:0007626;GO:0008083;GO:0009897;GO:0010001;GO:0010628;GO:0016020;GO:0016021;GO:0016477;GO:0021781;GO:0021842;GO:0022011;GO:0030154;GO:0030296;GO:0030424;GO:0030971;GO:…	K05455	-	T	1B56A;1CVRY;0IEU9;13HMU;0A4TD;18Y03;0DSEQ;0UTPM;0VFV2	neuregulin 1 [Source:MGI Symbol;Acc:MGI:96083]	211323	-
ENSMUSG00000036863	1099.77	1689.96	509.579	0.301534	-1.72961	1.98193e-10	1.92622e-09	3	145693625	145727475	+	5751	Syde2	GO:0003674;GO:0007165;GO:0016477;GO:0016477;GO:0003674;GO:0007165;GO:0016477;GO:0003674;GO:0007165;GO:0016477;	K20655	-	T	18VZM;0UHUI;KOG1452;0V9R8;12SFJ;1ATEM;1CQVV;0DG67;09YTC	synapse defective 1, Rho GTPase, homolog 2 (C. elegans) [Source:MGI Symbol;Acc:MGI:3036264]	214804	E9PUP1;Q8BKW6
ENSMUSG00000031147	305.132	447.252	163.012	0.364475	-1.45611	2.08112e-10	2.01821e-09	X	7539403	7547490	-	2910	Magix	GO:0003674;GO:0005575;GO:0008150;	-	-	F;O	KOG3209;0DMYH;0UR6J;0V7P6;0A0BQ;13C9V;1B12A;1CWUB;193NE	MAGI family member, X-linked [Source:MGI Symbol;Acc:MGI:1859644]	54634	Q4KL35;Q3TZ57
ENSMUSG00000048794	15.8792	30.1406	1.61776	0.0536739	-4.21963	2.09866e-10	2.03412e-09	6	90380461	90405779	-	4122	Cfap100	GO:0003341;GO:0003674;GO:0005737;GO:0005856;GO:0005929;GO:0008150;GO:0031514;GO:0036064;GO:0036064;GO:0036159;GO:0042995;GO:0070840;GO:0097545;GO:2000574;	-	-	S	09WBV;1AZJE;1CVRM;13HEQ;0V64M;0DHM6;0IFH9;0UUI6;190BW	cilia and flagella associated protein 100 [Source:MGI Symbol;Acc:MGI:2141635]	243538	Q80VN0
ENSMUSG00000014503	194.871	268.081	121.66	0.453818	-1.13981	2.13208e-10	2.06426e-09	18	34541542	34577169	+	5804	Pkd2l2	GO:0005262;GO:0005509;GO:0006811;GO:0016020;GO:0016020;GO:0016020;GO:0016021;GO:0050982;GO:0070588;GO:0005262;GO:0005509;GO:0006811;GO:0016020;GO:0016020;GO:0016020;GO:0016021;GO:0050982;GO:0070588;	K04991	-	T;P	12Q2B;0V7NV;1CYDU;0DPFM;KOG3599;09WQC;18TK3;1ASPA;0URD9	polycystic kidney disease 2-like 2 [Source:MGI Symbol;Acc:MGI:1858231]	53871	Q9JLG4;Q3V056
ENSMUSG00000056267	238.278	323.653	152.903	0.472428	-1.08183	2.37301e-10	2.28881e-09	9	99125420	99182457	+	4806	Cep70	GO:0005737;GO:0005813;GO:0005815;GO:0005856;GO:0043015;GO:0060271;GO:0070507;GO:0005737;GO:0005813;GO:0005813;GO:0005813;GO:0005813;GO:0005815;GO:0005856;GO:0008150;GO:0042802;GO:0042802;GO:0043015;GO:0060271;GO:0070507;GO:0005737;GO:0005813;GO:0005815;GO:0005856;GO:0043015;GO:0060271;GO:0070507;GO:0005737;GO:0005813;GO:0005813;GO:0005813;GO:0005815;GO:0005856;GO:0008150;GO:0042802;GO:0043015;GO:…	K16802	-	Z;S	0UP7F;0DKAF;18UYZ;1CV4D;09YVD;12RG4;0V9T5;0IFWI;1ATXZ	centrosomal protein 70 [Source:MGI Symbol;Acc:MGI:1915371]	68121	Q6IQY5
ENSMUSG00000031380	101.291	148.51	54.0726	0.364101	-1.45759	2.49796e-10	2.40411e-09	X	163156374	163185646	+	2408	Vegfd	GO:0001525;GO:0001666;GO:0001934;GO:0001938;GO:0002040;GO:0005172;GO:0005172;GO:0005172;GO:0005515;GO:0005576;GO:0005576;GO:0005615;GO:0005615;GO:0005615;GO:0007275;GO:0008083;GO:0008083;GO:0008083;GO:0008083;GO:0008283;GO:0008284;GO:0009617;GO:0016020;GO:0030154;GO:0030947;GO:0032755;GO:0038084;GO:0042056;GO:0042056;GO:0042056;GO:0042802;GO:0043185;GO:0043185;GO:0045766;GO:0048010;GO:0048010;GO:…	K05449	-	W;T	0DI6D;0VDJ8;12QI8;191Y6;0IVDX;1B021;1CZD1;0A2PF;0UH76	vascular endothelial growth factor D [Source:MGI Symbol;Acc:MGI:108037]	14205	P97946
ENSMUSG00000070469	327.565	446.382	208.747	0.467642	-1.09652	2.52677e-10	2.4266e-09	7	81984902	82263658	+	7744	Adamtsl3	GO:0004222;GO:0005576;GO:0006508;GO:0030198;GO:0031012;GO:0043231;GO:0004222;GO:0006508;GO:0030198;GO:0031012;GO:0043231;GO:0004222;GO:0006508;GO:0030198;GO:0031012;GO:0043231;	K24429	-	O;T	1B9U5;0WCB3;0E5CJ;196QG;14SZB;1DCCM;0V0VJ;0KCTM;0AZUP	ADAMTS-like 3 [Source:MGI Symbol;Acc:MGI:3028499]	269959	G3UXC7
ENSMUSG00000033033	156.152	219.46	92.844	0.423056	-1.24108	2.66992e-10	2.55856e-09	19	47093792	47126733	-	4361	Calhm2	GO:0016020;GO:0016021;GO:0005261;GO:0005887;GO:0006811;GO:0016020;GO:0016021;GO:0034220;GO:0043065;GO:0043065;GO:0043065;GO:0098655;	K19739	-	P	1B1S2;1CV04;0UP39;13HA3;18YPN;09YRR;0IJ7Y;0DK67;0V9PK	calcium homeostasis modulator family member 2 [Source:MGI Symbol;Acc:MGI:1919941]	72691	Q8VEC4;Q3V3G1;Q4VA34
ENSMUSG00000045875	1204.08	1668.36	739.8	0.443429	-1.17323	2.71381e-10	2.59921e-09	14	66872700	67008617	+	8728	Adra1a	GO:0004930;GO:0004930;GO:0004935;GO:0004937;GO:0005634;GO:0005737;GO:0005886;GO:0005901;GO:0006937;GO:0007165;GO:0007186;GO:0007186;GO:0016020;GO:0016021;GO:0016021;GO:0019229;GO:0031965;GO:0055117;GO:0071875;GO:0001985;GO:0001994;GO:0001996;GO:0001996;GO:0001997;GO:0003084;GO:0004930;GO:0004930;GO:0004930;GO:0004935;GO:0004937;GO:0004937;GO:0004937;GO:0005634;GO:0005634;GO:0005737;GO:0005737;GO:…	K04135	-	T	KOG3656;0UN4Z;1AWQQ;0V9ZA;13H0Q;1CVBA;0DKHB;09Z1U;18SSP	adrenergic receptor, alpha 1a [Source:MGI Symbol;Acc:MGI:104773]	11549	P97718;Q8BUE5;Q8BZV1
ENSMUSG00000048550	196.159	270.385	121.933	0.450961	-1.14892	2.77849e-10	2.6583e-09	2	21210535	21219820	+	4043	Thnsl1	-	-	-	E	1D0FK;0A3T7;18XIY;0VEGS;1B3QY;KOG2616;12PCD;0DRXR;0UTZK	threonine synthase-like 1 (bacterial) [Source:MGI Symbol;Acc:MGI:2139347]	208967	Q8BH55;Q149D1
ENSMUSG00000051098	72.1713	109.407	34.9356	0.319318	-1.64693	2.9693e-10	2.83022e-09	13	81859460	81901394	+	3957	Mblac2	GO:0008150;GO:0016787;GO:0046872;	-	-	S	12P2B;09V1A;0DGAN;18XEK;0UI0X;1CR03;0V60U;KOG0813;1B2DI	metallo-beta-lactamase domain containing 2 [Source:MGI Symbol;Acc:MGI:1920102]	72852	Q8BL86
ENSMUSG00000026890	134.195	190.386	78.0037	0.409713	-1.28731	3.02816e-10	2.88478e-09	2	35971965	35995420	-	4805	Lhx6	GO:0000977;GO:0000981;GO:0000981;GO:0003677;GO:0003677;GO:0003700;GO:0005515;GO:0005634;GO:0005634;GO:0005634;GO:0006355;GO:0006357;GO:0007275;GO:0007399;GO:0021799;GO:0021800;GO:0021853;GO:0021877;GO:0021884;GO:0021884;GO:0021895;GO:0030154;GO:0030182;GO:0046872;GO:0048469;GO:1990837;GO:0000977;GO:0000981;GO:0000981;GO:0003677;GO:0003677;GO:0003700;GO:0005515;GO:0005634;GO:0005634;GO:0005634;GO:…	K09375	-	K	0V94S;1B20S;0UNCI;1CUDG;18W0V;0DJKQ;09Y79;13IEI;KOG0490	LIM homeobox protein 6 [Source:MGI Symbol;Acc:MGI:1306803]	16874	Q9R1R0
ENSMUSG00000025154	99.2591	145.654	52.8646	0.362948	-1.46217	3.19023e-10	3.0343e-09	19	41755027	41790486	-	5103	Arhgap19	GO:0005096;GO:0005096;GO:0005737;GO:0005886;GO:0007165;GO:0043231;GO:0043547;GO:0051056;GO:0007165;GO:0005096;GO:0005096;GO:0005737;GO:0005886;GO:0007165;GO:0043231;GO:0043547;GO:0051056;	K20640	-	T	0E84X;1975Z;0WGNE;0B467;0V31V;1DF3W;1BAXX;13CNI;0IPRZ	Rho GTPase activating protein 19 [Source:MGI Symbol;Acc:MGI:1918335]	71085	Q8BRH3
ENSMUSG00000017344	230.854	334.857	126.851	0.378823	-1.40041	3.30619e-10	3.14123e-09	11	78389917	78393150	+	2030	Vtn	GO:0005044;GO:0005178;GO:0005201;GO:0005518;GO:0005518;GO:0005576;GO:0005604;GO:0005604;GO:0005615;GO:0005615;GO:0005615;GO:0005737;GO:0005737;GO:0005783;GO:0005796;GO:0005796;GO:0006897;GO:0006955;GO:0007155;GO:0007160;GO:0008201;GO:0008201;GO:0008201;GO:0010811;GO:0010951;GO:0014911;GO:0016477;GO:0030198;GO:0030247;GO:0031012;GO:0032092;GO:0033627;GO:0035987;GO:0042802;GO:0042802;GO:0043231;GO:…	K06251	-	O;W	KOG1565;09X6J;1AZBZ;0UPSA;0V852;0DIHU;18WV4;12QCA;1CT8A	vitronectin [Source:MGI Symbol;Acc:MGI:98940]	22370	P29788
ENSMUSG00000055305	97.0209	142.203	51.8391	0.364544	-1.45584	3.39487e-10	3.22205e-09	7	23969845	23977219	+	3633	Zfp93	GO:0000978;GO:0000981;GO:0003677;GO:0005634;GO:0005634;GO:0006355;GO:0006357;GO:0046872;GO:0000978;GO:0000981;GO:0003677;GO:0005634;GO:0005634;GO:0006355;GO:0006357;GO:0046872;	K09228	-	K	KOG1721	zinc finger protein 93 [Source:MGI Symbol;Acc:MGI:107611]	22755	Q61116
ENSMUSG00000026627	71.2463	108.325	34.168	0.315422	-1.66464	3.41386e-10	3.23662e-09	1	191058109	191083111	+	2246	Pacc1	GO:0005254;GO:0005886;GO:0005887;GO:0005887;GO:0005887;GO:0006811;GO:0006821;GO:0006821;GO:0006821;GO:0016020;GO:0016021;GO:0034707;GO:0061797;GO:0061797;GO:0061797;GO:1902476;	-	-	S	18ZS8;0UJW8;1CSD1;1B1RX;0IGZU;13KDF;09WDC;0DHNN;0V7BR	proton activated chloride channel 1 [Source:MGI Symbol;Acc:MGI:1914200]	66950	Q9D771
ENSMUSG00000025597	103.281	159.552	47.0094	0.294633	-1.76301	3.48884e-10	3.29893e-09	X	113384030	113470526	+	3584	Klhl4	GO:0015630;GO:0034451;GO:0003674;GO:0005575;GO:0008150;GO:0015630;GO:0015630;GO:0034451;GO:0034451;GO:0015630;GO:0034451;	K10442	-	-	-	kelch-like 4 [Source:MGI Symbol;Acc:MGI:2442829]	237010	B1AZQ9;Q8BUX1
[truncated: 653 more rows]
