# Supplementary material for: Analysis of metabolic disturbances attributable to sepsis-induced myocardial dysfunction using metabolomics and transcriptomics techniques
Source: Front Mol Biosci. 2022 Aug 15;9:967397. doi: 10.3389/fmolb.2022.967397 (PMC9421372; doi:10.3389/fmolb.2022.967397)
Supplement: Supplementary file 2 [file Table3.XLSX]

## Sheet: Sheet1
id	baseMean	baseMean_C	baseMean_L	foldChange(L/C)(L/C)	log2FoldChange	pval	padj	Chromosome	Start Site	End Site	Direction	Length	Name	GO	KEGG	EC	eggNOG Class	eggNOG	Description	Entrez_geneID	UniProtAC
ENSMUSG00000022126	1171.93	7.77473	2336.08	300.471	8.23108	0	0	14	103284413	103294009	+	2623	Acod1	GO:0002760;GO:0006952;GO:0016829;GO:0047613;GO:0071222;GO:0072573;	K17724	EC:4.1.1.6	S;T;K	12NUR;0V5MT;0UQK2;09UN7;18X5T;0DFY0;0IEAF;1AW9Z;1CQMH	aconitate decarboxylase 1 [Source:MGI Symbol;Acc:MGI:103206]	16365	P54987;A0A0R4J027
ENSMUSG00000026822	19384.8	315.119	38454.6	122.032	6.93112	0	0	2	32274645	32278264	-	2623	Lcn2	GO:0002020;GO:0002376;GO:0005506;GO:0005506;GO:0005515;GO:0005549;GO:0005576;GO:0005576;GO:0005615;GO:0005615;GO:0005615;GO:0005615;GO:0005829;GO:0005829;GO:0006811;GO:0006915;GO:0009615;GO:0009617;GO:0009635;GO:0010628;GO:0015891;GO:0031346;GO:0031410;GO:0036094;GO:0042493;GO:0042742;GO:0042742;GO:0042802;GO:0045087;GO:0055072;GO:0060205;GO:0070301;GO:0097192;GO:0097577;GO:0097577;GO:0120162;GO:…	K21129	-	O;W	0VES9;0UTQK;1B5PN;0JAXJ;0DP2N;1CZK8;13TAW;193BY;0A3XE	lipocalin 2 [Source:MGI Symbol;Acc:MGI:96757]	16819	P11672
ENSMUSG00000027832	3457.74	27.3365	6888.15	251.976	7.97714	0	0	3	66127331	66133226	+	2682	Ptx3	GO:0001550;GO:0001849;GO:0001849;GO:0001849;GO:0001872;GO:0001878;GO:0005515;GO:0005576;GO:0005615;GO:0005615;GO:0005615;GO:0005615;GO:0008228;GO:0030198;GO:0031012;GO:0042802;GO:0042802;GO:0044793;GO:0044869;GO:0044869;GO:0044871;GO:0044871;GO:0045087;GO:0045087;GO:0045087;GO:0045087;GO:0045429;GO:0046597;GO:0046597;GO:0046790;GO:0046790;GO:0050766;GO:1903016;GO:1903016;GO:1903019;GO:1903019;	-	-	U	1ARH7;0USD5;1CRK4;0A2FB;0DQ2G;0IHCT;0VD2S;18WWI;12U05	pentraxin related gene [Source:MGI Symbol;Acc:MGI:104641]	19288	P48759
ENSMUSG00000034855	2989.31	12.3708	5966.26	482.286	8.91374	5.14373e-285	2.2896e-281	5	92494497	92496748	-	2252	Cxcl10	GO:0002690;GO:0005125;GO:0005576;GO:0005576;GO:0005576;GO:0005576;GO:0005615;GO:0005615;GO:0005615;GO:0006935;GO:0006935;GO:0006935;GO:0006935;GO:0006952;GO:0006954;GO:0006954;GO:0006955;GO:0006955;GO:0007186;GO:0007186;GO:0007186;GO:0007189;GO:0007189;GO:0007189;GO:0008009;GO:0008009;GO:0008009;GO:0008009;GO:0008009;GO:0008201;GO:0008201;GO:0008284;GO:0009617;GO:0009897;GO:0010818;GO:0010818;GO:…	K12671	-	W	13VPQ;1B6SH;1D56C;193TZ;0DVW2;0A9VR;0VKR5;0UWIU;0J1VC	chemokine (C-X-C motif) ligand 10 [Source:MGI Symbol;Acc:MGI:1352450]	15945	P17515;Q548V9
ENSMUSG00000038067	885.772	1.3031	1770.24	1358.48	10.4078	9.25542e-282	3.29586e-278	11	98592089	98594455	+	1413	Csf3	GO:0005125;GO:0005125;GO:0005125;GO:0005125;GO:0005125;GO:0005130;GO:0005130;GO:0005576;GO:0005576;GO:0005615;GO:0005615;GO:0005615;GO:0006955;GO:0007165;GO:0008083;GO:0008083;GO:0008083;GO:0008284;GO:0008284;GO:0014068;GO:0014068;GO:0019899;GO:0019899;GO:0030838;GO:0030838;GO:0030851;GO:0032092;GO:0032092;GO:0033138;GO:0033138;GO:0045639;GO:0045639;GO:0045639;GO:0045944;GO:0045944;GO:0050731;GO:…	K05423	-	T	12Q6Y;0A3K8;0IIM2;0UTRV;1CR8B;0DR6Z;192W0;0VEFF;1B3BT	colony stimulating factor 3 (granulocyte) [Source:MGI Symbol;Acc:MGI:1339751]	12985	P09920;Q0VB73
ENSMUSG00000035385	827.265	8.38421	1646.15	196.339	7.6172	1.82513e-247	5.41609e-244	11	81926397	81928279	+	1138	Ccl2	GO:0001525;GO:0001664;GO:0001666;GO:0001912;GO:0001912;GO:0001938;GO:0001938;GO:0002523;GO:0002523;GO:0002544;GO:0002548;GO:0002687;GO:0002687;GO:0002693;GO:0002693;GO:0005125;GO:0005125;GO:0005515;GO:0005515;GO:0005576;GO:0005576;GO:0005615;GO:0005615;GO:0005615;GO:0005615;GO:0005615;GO:0005737;GO:0005737;GO:0005791;GO:0005791;GO:0006874;GO:0006874;GO:0006935;GO:0006954;GO:0006954;GO:0006954;GO:…	K14624	-	W	0A9MF;0J1ST;0VKCZ;13VZX;1D54A;0DVIR;0UW9M;1B6T0;1942X	chemokine (C-C motif) ligand 2 [Source:MGI Symbol;Acc:MGI:98259]	20296	P10148;Q5SVU3
ENSMUSG00000019850	2294.75	184.348	4405.15	23.8958	4.57869	1.34175e-231	3.41283e-228	10	18876658	18891405	-	7226	Tnfaip3	GO:0001922;GO:0002020;GO:0002020;GO:0002237;GO:0002237;GO:0002237;GO:0002315;GO:0002632;GO:0002634;GO:0002637;GO:0002677;GO:0003677;GO:0003677;GO:0003824;GO:0004842;GO:0004842;GO:0004842;GO:0004843;GO:0004843;GO:0004843;GO:0004843;GO:0005515;GO:0005515;GO:0005515;GO:0005515;GO:0005634;GO:0005634;GO:0005634;GO:0005634;GO:0005737;GO:0005737;GO:0005737;GO:0005764;GO:0006508;GO:0006915;GO:0006954;GO:…	K11859	EC:3.4.19.12	T;K	13DPS;0WHDR;0IQZK;1979D;0B4UY;0V39Z;1DFG3;1BB3R;0E8HZ	tumor necrosis factor, alpha-induced protein 3 [Source:MGI Symbol;Acc:MGI:1196377]	21929	Q60769;Q7TQD1
ENSMUSG00000066363	2204.36	53.4059	4355.31	81.5512	6.34963	8.25486e-205	1.83722e-201	12	104180803	104187388	+	2290	Serpina3f	GO:0004867;GO:0004867;GO:0005615;GO:0005615;GO:0009617;GO:0010466;GO:0010951;GO:0030414;GO:0034097;GO:0043434;GO:0004867;GO:0004867;GO:0005615;GO:0005615;GO:0009617;GO:0010466;GO:0010951;GO:0030414;GO:0034097;GO:0043434;GO:0004867;GO:0004867;GO:0005615;GO:0005615;GO:0009617;GO:0010466;GO:0010951;GO:0030414;GO:0034097;GO:0043434;	K04525	-	V	0UM4R;1B1G0;09U5H;KOG2392;12R4F;0V54I;1CQ4S;0DFF0;18T05	serine (or cysteine) peptidase inhibitor, clade A, member 3F [Source:MGI Symbol;Acc:MGI:2182838]	238393	Q80X76;Q3UTZ5
ENSMUSG00000017009	5962.96	922.948	11003	11.9216	3.5755	7.86781e-173	1.55651e-169	2	164266167	164285807	-	2547	Sdc4	GO:0001657;GO:0001843;GO:0001968;GO:0001968;GO:0005080;GO:0005080;GO:0005515;GO:0005576;GO:0005796;GO:0005925;GO:0005925;GO:0009986;GO:0009986;GO:0009986;GO:0010762;GO:0016020;GO:0016020;GO:0016021;GO:0016477;GO:0042060;GO:0042130;GO:0042130;GO:0042802;GO:0042802;GO:0042802;GO:0043034;GO:0043034;GO:0045121;GO:0045121;GO:0045860;GO:0045860;GO:0051496;GO:0051496;GO:0051894;GO:0051894;GO:0060122;GO:…	K16338	-	W;T	13RBQ;0VDJG;0UKWC;1CZD7;1ATRY;0IXIG;192PV;0A2PM;0DQBB	syndecan 4 [Source:MGI Symbol;Acc:MGI:1349164]	20971	O35988;Q3U5S6
ENSMUSG00000087006	472.646	29.1007	916.191	31.4834	4.97652	4.78596e-166	8.5214e-163	2	93786155	93787546	-	1392	Gm13889	-	-	-	-	-	predicted gene 13889 [Source:MGI Symbol;Acc:MGI:3652053]	620695	Q3UPL5;A0A087WSH6
ENSMUSG00000026582	761.122	12.949	1509.3	116.557	6.86489	1.08449e-163	1.75539e-160	1	163875803	163885246	+	2912	Sele	GO:0005509;GO:0005886;GO:0007155;GO:0007155;GO:0016020;GO:0016020;GO:0016021;GO:0030246;GO:0046872;	K06494	-	W;T;V	0DGZB;0UIZN;1ASJK;KOG4297;1CRPH;13KIC;18XTT;09VQR;0V6PT	selectin, endothelial cell [Source:MGI Symbol;Acc:MGI:98278]	20339	Q00690;Q3U5F6
ENSMUSG00000061878	673.72	61.8753	1285.57	20.7767	4.37689	6.68688e-163	9.92166e-160	11	116421751	116427501	+	4775	Sphk1	GO:0000166;GO:0000287;GO:0000287;GO:0001568;GO:0001727;GO:0001934;GO:0001956;GO:0003376;GO:0003677;GO:0003951;GO:0005516;GO:0005516;GO:0005524;GO:0005524;GO:0005634;GO:0005737;GO:0005737;GO:0005737;GO:0005768;GO:0005829;GO:0005886;GO:0005886;GO:0005905;GO:0005905;GO:0006473;GO:0006665;GO:0006670;GO:0006670;GO:0006954;GO:0007420;GO:0008021;GO:0008284;GO:0008289;GO:0008289;GO:0008481;GO:0008481;GO:…	K04718	EC:2.7.1.91	T;I	0VCBZ;1AYDB;0A1GE;0DP44;1915T;1CY22;KOG1116;0UQ07;12RSX	sphingosine kinase 1 [Source:MGI Symbol;Acc:MGI:1316649]	20698	Q8CI15
ENSMUSG00000024737	970.403	103.298	1837.51	17.7885	4.15287	1.22972e-159	1.68424e-156	19	10817091	10836726	+	5491	Slc15a3	GO:0002376;GO:0005764;GO:0005765;GO:0005765;GO:0005765;GO:0005765;GO:0005768;GO:0006857;GO:0010008;GO:0015031;GO:0015293;GO:0015647;GO:0015833;GO:0015835;GO:0016020;GO:0016020;GO:0016021;GO:0022857;GO:0043231;GO:0043231;GO:0045087;GO:0055085;GO:0070434;GO:0071916;GO:0071916;GO:0071916;GO:0140206;GO:0140206;GO:0140206;	K14638	-	P;E	0DJYU;1AZVC;09XYR;18YTV;12QTM;KOG1237;0V5WI;1CUSI;0UG9S	solute carrier family 15, member 3 [Source:MGI Symbol;Acc:MGI:1929691]	65221	Q8BPX9
ENSMUSG00000037405	5181.81	527.935	9835.69	18.6305	4.21959	1.33347e-156	1.69589e-153	9	20927281	20940113	+	4360	Icam1	GO:0001772;GO:0002291;GO:0002291;GO:0002438;GO:0002457;GO:0002693;GO:0002693;GO:0005178;GO:0005178;GO:0005178;GO:0005615;GO:0005615;GO:0005886;GO:0005887;GO:0007155;GO:0007155;GO:0007155;GO:0007155;GO:0007159;GO:0007159;GO:0007605;GO:0008360;GO:0009897;GO:0009986;GO:0016020;GO:0016020;GO:0016021;GO:0022614;GO:0030838;GO:0033627;GO:0043547;GO:0044406;GO:0044406;GO:0044877;GO:0045121;GO:0045429;GO:…	K06490	-	T;W	1B090;13NCQ;0IPHM;0DMAY;1CR6B;0UIWP;09W69;195US;0VAP3	intercellular adhesion molecule 1 [Source:MGI Symbol;Acc:MGI:96392]	15894	P13597;Q3U8M7
ENSMUSG00000027737	270.278	13.2523	527.304	39.7897	5.31432	1.33249e-134	1.48281e-131	3	49846975	50398063	-	13922	Slc7a11	GO:0006865;GO:0006865;GO:0016020;GO:0016020;GO:0016021;GO:0016021;GO:0022857;GO:0055085;GO:0005791;GO:0005791;GO:0005856;GO:0005856;GO:0005886;GO:0005886;GO:0006749;GO:0006865;GO:0006865;GO:0006979;GO:0007420;GO:0007420;GO:0008542;GO:0009636;GO:0009636;GO:0009986;GO:0009986;GO:0014070;GO:0015179;GO:0016020;GO:0016020;GO:0016020;GO:0016021;GO:0016021;GO:0021591;GO:0021756;GO:0022857;GO:0030534;GO:…	K13869	-	E	12P2T;1CT91;09V1W;190VU;1AWIK;0V61J;0UM2S;0DIIE;KOG1287	solute carrier family 7 (cationic amino acid transporter, y+ system), member 11 [Source:MGI Symbol;Acc:MGI:1347355]	26570	Q9WTR6;Q542C8
ENSMUSG00000029380	1586.83	23.5515	3150.11	133.754	7.06344	1.43158e-134	1.49937e-131	5	91039100	91040974	+	1875	Cxcl1	GO:0002237;GO:0002526;GO:0005125;GO:0005576;GO:0005576;GO:0005615;GO:0005615;GO:0005615;GO:0005615;GO:0006935;GO:0006935;GO:0006952;GO:0006954;GO:0006954;GO:0006955;GO:0007165;GO:0007204;GO:0008009;GO:0008009;GO:0008009;GO:0008083;GO:0010765;GO:0030593;GO:0030593;GO:0031640;GO:0032930;GO:0043268;GO:0045236;GO:0060326;GO:0061844;GO:0061844;GO:0070098;GO:0070965;GO:0071222;GO:1902035;	K05505	-	S;W	0DVJX;1D4WZ;19409;0J3WE;1B6Q4;0VKBQ;13XHT;0A9A4;0UWC6	chemokine (C-X-C motif) ligand 1 [Source:MGI Symbol;Acc:MGI:108068]	14825	P12850;A2RTH0
ENSMUSG00000035356	2173.25	418.012	3928.48	9.39801	3.23236	3.61506e-134	3.57589e-131	16	55631738	55659262	-	5018	Nfkbiz	GO:0005515;GO:0005634;GO:0005634;GO:0005634;GO:0006954;GO:0010468;GO:0016607;GO:0036464;GO:0050729;GO:0050852;GO:2000321;GO:0005515;GO:0005634;GO:0005634;GO:0005634;GO:0006954;GO:0010468;GO:0016607;GO:0016607;GO:0036464;GO:0036464;GO:0050729;GO:0050729;GO:0050852;GO:2000321;GO:0005515;GO:0005634;GO:0005634;GO:0005634;GO:0006954;GO:0010468;GO:0016607;GO:0036464;GO:0050729;GO:0050852;GO:2000321;GO:…	K14242	-	K;E	0DKBA;KOG0504;1CV54;18W3F;1AZBI;13JN0;09YW3;0V9TX;0UP8E	nuclear factor of kappa light polypeptide gene enhancer in B cells inhibitor, zeta [Source:MGI Symbol;Acc:MGI:1931595]	80859	Q9EST8
ENSMUSG00000036053	3051.61	638.84	5464.38	8.5536	3.09653	6.44478e-130	6.03944e-127	2	52747872	53023816	+	5636	Fmnl2	GO:0003779;GO:0007010;GO:0016043;GO:0022604;GO:0030036;GO:0003779;GO:0005737;GO:0005829;GO:0007010;GO:0007010;GO:0007010;GO:0007010;GO:0008360;GO:0016043;GO:0016477;GO:0022604;GO:0022604;GO:0022604;GO:0022604;GO:0030036;GO:0030866;GO:0030866;GO:0030866;GO:0030866;GO:0051015;GO:0003779;GO:0005737;GO:0005829;GO:0007010;GO:0007010;GO:0007010;GO:0008360;GO:0016043;GO:0016477;GO:0022604;GO:0022604;GO:…	K23957	-	Z;T	12SXZ;1CSIG;1ATDY;KOG1923;0DHU2;0V7H9;09WIR;0UG5M;1957X	formin-like 2 [Source:MGI Symbol;Acc:MGI:1918659]	71409	A2APV2;Q8BI52;F8VPR2
ENSMUSG00000040328	510.505	39.3473	981.663	24.9487	4.64089	5.1187e-128	4.55692e-125	11	48869716	49026214	+	4724	Olfr56	GO:0004930;GO:0004930;GO:0004984;GO:0004984;GO:0005886;GO:0007165;GO:0007186;GO:0007186;GO:0007186;GO:0007608;GO:0007608;GO:0016020;GO:0016021;GO:0016021;GO:0016021;GO:0050896;GO:0050911;GO:0004930;GO:0004930;GO:0004984;GO:0004984;GO:0005886;GO:0007165;GO:0007186;GO:0007186;GO:0007186;GO:0007608;GO:0007608;GO:0016020;GO:0016021;GO:0016021;GO:0016021;GO:0050896;GO:0050911;GO:0004930;GO:0004930;GO:…	K04257	-	T	13NSQ;0A1JS;0VCFD;1CT4I;1B3NR;0DP7S;0USKG;194G3;0IJNK	olfactory receptor 56 [Source:MGI Symbol;Acc:MGI:1333785]	18356	Q8VGD6
ENSMUSG00000041515	1516.7	291.943	2741.45	9.39037	3.23118	2.4368e-126	2.06606e-123	8	121463097	121483433	+	7055	Irf8	GO:0000976;GO:0003700;GO:0006355;GO:0000122;GO:0000122;GO:0000122;GO:0000976;GO:0000977;GO:0000978;GO:0000978;GO:0000978;GO:0000981;GO:0001227;GO:0001227;GO:0002273;GO:0002376;GO:0003677;GO:0003677;GO:0003700;GO:0003700;GO:0005515;GO:0005515;GO:0005634;GO:0005634;GO:0005634;GO:0005634;GO:0005654;GO:0005654;GO:0005737;GO:0005737;GO:0005737;GO:0006355;GO:0006355;GO:0006357;GO:0006909;GO:0006914;GO:…	K10155	-	K	0IED8;1CQWX;0UH9B;09UXV;12P0C;0V5XS;0DG7D;18WNW;1B0TA	interferon regulatory factor 8 [Source:MGI Symbol;Acc:MGI:96395]	15900	P23611;Q544J7
ENSMUSG00000054855	987.16	33.4759	1940.84	57.9773	5.85742	9.62604e-125	7.79053e-122	15	98561302	98575342	-	2967	Rnd1	GO:0000166;GO:0003924;GO:0003924;GO:0005102;GO:0005525;GO:0005525;GO:0005525;GO:0005737;GO:0005829;GO:0005856;GO:0005856;GO:0005886;GO:0005886;GO:0005886;GO:0005912;GO:0005938;GO:0007015;GO:0007015;GO:0007162;GO:0007163;GO:0007264;GO:0008360;GO:0015629;GO:0016020;GO:0016322;GO:0016477;GO:0019901;GO:0030865;GO:0031410;GO:0032956;GO:0042995;GO:0043231;GO:0043231;GO:0000166;GO:0003924;GO:0003924;GO:…	K07531	-	S;Z	18XV1;09ZA0;0DKS8;0VA74;KOG0393;1CVKW;13KD7;1AYY6;0UU21	Rho family GTPase 1 [Source:MGI Symbol;Acc:MGI:2444878]	223881	Q8BLR7
ENSMUSG00000046688	910.125	154.929	1665.32	10.7489	3.42612	4.51641e-124	3.49629e-121	3	127583454	127625813	+	3199	Tifa	GO:0002376;GO:0002753;GO:0002753;GO:0002753;GO:0005515;GO:0005515;GO:0005737;GO:0005737;GO:0005737;GO:0007249;GO:0007249;GO:0007249;GO:0043123;GO:0043123;GO:0043123;GO:0045087;GO:0045087;GO:0045087;GO:0051260;GO:0051260;GO:0002376;GO:0002753;GO:0002753;GO:0002753;GO:0005515;GO:0005515;GO:0005737;GO:0005737;GO:0005737;GO:0007249;GO:0007249;GO:0007249;GO:0043123;GO:0043123;GO:0043123;GO:0045087;GO:…	K23826	-	T	1CWEE;0UTF7;13TG4;18VJR;1AYST;0VFTZ;0A51J;0DIHI;0IYNH	TRAF-interacting protein with forkhead-associated domain [Source:MGI Symbol;Acc:MGI:2182965]	211550	Q793I8;I3PQW8
ENSMUSG00000048572	364.717	12.9124	716.521	55.4908	5.79418	7.18518e-124	5.3305e-121	19	24651372	24659597	+	5034	Tmem252	GO:0003674;GO:0005575;GO:0008150;GO:0016020;GO:0016021;	-	-	S	0A71H;1B5B8;193AW;0UV15;13U5C;0IZEX;1D3B1;0VHQK;0DSFX	transmembrane protein 252 [Source:MGI Symbol;Acc:MGI:3583948]	226040	Q8C353
ENSMUSG00000040026	4756	48.8685	9463.13	193.645	7.59727	3.83703e-123	2.73273e-120	7	46361422	46365124	-	2606	Saa3	GO:0005576;GO:0005576;GO:0005615;GO:0006953;GO:0007252;GO:0009617;GO:0034364;GO:0035634;GO:0035662;GO:0042056;GO:0050918;GO:0060326;GO:0071347;	K17310	-	S	0UVED;1D3KC;1968W;0IXU4;1B5XD;0DUDX;0A7RM;13V05;0VIAJ	serum amyloid A 3 [Source:MGI Symbol;Acc:MGI:98223]	20210	P04918
ENSMUSG00000047945	543.659	72.8132	1014.51	13.933	3.80043	4.79131e-123	3.28113e-120	4	129407374	129409778	+	1605	Marcksl1	GO:0003779;GO:0005516;GO:0005516;GO:0005737;GO:0005737;GO:0005856;GO:0005886;GO:0005886;GO:0005886;GO:0005886;GO:0007015;GO:0007417;GO:0008021;GO:0008284;GO:0016020;GO:0051015;GO:0099026;GO:0099509;GO:0099523;GO:0099626;	K13536	-	Z;T	0DSQI;1B34S;0A5BR;0UFPR;0V8IT;0IDYZ;1CYX1;12U8H;193FC	MARCKS-like 1 [Source:MGI Symbol;Acc:MGI:97143]	17357	P28667
ENSMUSG00000026981	622.139	6.83427	1237.44	181.064	7.50036	1.06125e-122	6.99838e-120	2	24226865	24241506	+	5535	Il1rn	GO:0001660;GO:0002437;GO:0005125;GO:0005125;GO:0005149;GO:0005149;GO:0005149;GO:0005150;GO:0005151;GO:0005152;GO:0005152;GO:0005152;GO:0005576;GO:0005576;GO:0005615;GO:0005615;GO:0005615;GO:0005737;GO:0006629;GO:0006953;GO:0006954;GO:0006954;GO:0006955;GO:0007165;GO:0007613;GO:0014050;GO:0019233;GO:0030073;GO:0030336;GO:0031982;GO:0034115;GO:0043066;GO:0043507;GO:0045352;GO:0045353;GO:0045837;GO:…	K05481	-	W;T	13TYV;0A4QH;0VFJK;0DS6S;192T2;1D1FU;0URDG;0IZQ4;1B5Q8	interleukin 1 receptor antagonist [Source:MGI Symbol;Acc:MGI:96547]	16181	P25085;Q542C7
ENSMUSG00000031762	10349.1	1473.59	19224.5	13.046	3.70554	2.41275e-122	1.53425e-119	8	94899292	94900196	+	588	Mt2	GO:0005634;GO:0005634;GO:0005737;GO:0005737;GO:0005829;GO:0006882;GO:0006882;GO:0007263;GO:0008270;GO:0008270;GO:0009617;GO:0010273;GO:0010273;GO:0045926;GO:0046872;GO:0046872;GO:0046872;GO:0071276;GO:0071280;GO:0071294;GO:0071294;	K14739	-	P	149A1;0UWX6;1943B;0DWP7;1B71X;0ABH5;1D5XW;0VNIF;0JFS1	metallothionein 2 [Source:MGI Symbol;Acc:MGI:97172]	17750	P02798
ENSMUSG00000035373	697.851	21.3108	1374.39	64.4928	6.01107	7.50844e-117	4.60993e-114	11	81936538	81938351	+	801	Ccl7	GO:0002548;GO:0005125;GO:0005576;GO:0005576;GO:0005615;GO:0005615;GO:0005615;GO:0006935;GO:0006954;GO:0006954;GO:0006955;GO:0007010;GO:0007165;GO:0007186;GO:0008009;GO:0008009;GO:0008009;GO:0008201;GO:0008360;GO:0010332;GO:0030335;GO:0030593;GO:0031726;GO:0031727;GO:0043547;GO:0048020;GO:0048245;GO:0048245;GO:0048247;GO:0070098;GO:0070374;GO:0071346;GO:0071347;GO:0071356;GO:0071361;GO:0071361;GO:…	K05509	-	W	0DW80;0A9MF;0UWUA;0J1ST;1B71A;0VKCZ;1D5FR;13VZX;196I9	chemokine (C-C motif) ligand 7 [Source:MGI Symbol;Acc:MGI:99512]	20306	Q03366;A9Z1Z1
ENSMUSG00000033538	1144.04	166.297	2121.78	12.759	3.67344	3.01881e-115	1.79166e-112	9	5308828	5336783	+	3710	Casp4	GO:0004197;GO:0006508;GO:0002376;GO:0004197;GO:0004197;GO:0004197;GO:0005515;GO:0005576;GO:0005737;GO:0005737;GO:0005739;GO:0005739;GO:0005783;GO:0005783;GO:0005789;GO:0005829;GO:0005829;GO:0005886;GO:0006508;GO:0006508;GO:0006508;GO:0006954;GO:0007015;GO:0008233;GO:0008233;GO:0008234;GO:0008234;GO:0012501;GO:0016020;GO:0016540;GO:0016540;GO:0016787;GO:0032731;GO:0032991;GO:0032991;GO:0035234;GO:…	K04394	-	D	1ARQT;0VAES;1CVVC;12S0S;0UFW8;0DM0G;18SGZ;09WHC;KOG3573	caspase 4, apoptosis-related cysteine peptidase [Source:MGI Symbol;Acc:MGI:107700]	12363	P70343
ENSMUSG00000079014	544.262	28.5819	1059.94	37.0844	5.21274	9.27921e-114	5.32956e-111	12	104229381	104235631	+	2224	Serpina3i	GO:0004867;GO:0005615;GO:0005615;GO:0010951;GO:0034097;GO:0043434;	K04525	-	V	0UM4R;1B1G0;09U5H;KOG2392;12R4F;0V54I;1CQ4S;0DFF0;18T05	serine (or cysteine) peptidase inhibitor, clade A, member 3I [Source:MGI Symbol;Acc:MGI:2182841]	628900	D3Z450
ENSMUSG00000027555	361.298	40.8149	681.781	16.7042	4.06214	2.50816e-113	1.39556e-110	3	14706787	14728062	+	2299	Car13	GO:0004089;GO:0004089;GO:0004089;GO:0004089;GO:0005737;GO:0005829;GO:0005829;GO:0006730;GO:0008270;GO:0016829;GO:0016836;GO:0043209;GO:0043231;GO:0046872;	K01672	EC:4.2.1.1	P	1CV4N;13HPY;18UQ4;0VC0Y;KOG0382;0UGEK;0A14P;0DNSM;1B4H3	carbonic anhydrase 13 [Source:MGI Symbol;Acc:MGI:1931322]	71934	Q9D6N1
ENSMUSG00000078920	2389.87	486.097	4293.65	8.8329	3.14289	5.55017e-112	2.99457e-109	11	48967414	48987801	+	2473	Ifi47	GO:0003924;GO:0005525;GO:0005783;GO:0005789;GO:0006952;GO:0006952;GO:0016020;GO:0035458;GO:0003924;GO:0005783;GO:0005789;GO:0006952;GO:0006952;GO:0035458;GO:0003924;GO:0005525;GO:0005783;GO:0005789;GO:0006952;GO:0006952;GO:0016020;GO:0035458;GO:0003924;GO:0005525;GO:0005783;GO:0005789;GO:0006952;GO:0006952;GO:0016020;GO:0035458;GO:0003924;GO:0005525;GO:0005783;GO:0005789;GO:0006952;GO:0006952;GO:…	K17072	-	S	0VBXP;13J01;0DQAB;0USXH;0A2NU;1CZCD;0IJSM;195JF;1B4YY	interferon gamma inducible protein 47 [Source:MGI Symbol;Acc:MGI:99448]	15953	Q61635
ENSMUSG00000025746	620.169	4.59475	1235.74	268.947	8.07118	6.02112e-111	3.15312e-108	5	30218112	30224979	+	2428	Il6	GO:0001781;GO:0001878;GO:0002262;GO:0002314;GO:0002377;GO:0002384;GO:0002526;GO:0002639;GO:0002675;GO:0005102;GO:0005102;GO:0005125;GO:0005125;GO:0005125;GO:0005125;GO:0005125;GO:0005138;GO:0005138;GO:0005138;GO:0005515;GO:0005576;GO:0005576;GO:0005615;GO:0005615;GO:0005615;GO:0005615;GO:0005737;GO:0005737;GO:0005896;GO:0005896;GO:0006469;GO:0006469;GO:0006953;GO:0006954;GO:0006955;GO:0007165;GO:…	K05405	-	W	0IW11;0VD3S;1D2QU;0UP2D;1B6G6;13QWV;0DQZU;193F5;0A68U	interleukin 6 [Source:MGI Symbol;Acc:MGI:96559]	16193	P08505;A2RTD1
ENSMUSG00000017652	462.271	67.7457	856.795	12.6472	3.66075	1.05153e-108	5.34929e-106	2	164897547	164914868	+	3406	Cd40	GO:0001934;GO:0001934;GO:0002376;GO:0002637;GO:0002637;GO:0002768;GO:0002768;GO:0003823;GO:0003823;GO:0003823;GO:0005515;GO:0005515;GO:0005576;GO:0005615;GO:0005615;GO:0005737;GO:0005737;GO:0005886;GO:0005886;GO:0006874;GO:0006874;GO:0006874;GO:0006954;GO:0006954;GO:0006954;GO:0009617;GO:0009897;GO:0009897;GO:0009897;GO:0009986;GO:0009986;GO:0016020;GO:0016021;GO:0019899;GO:0019899;GO:0019904;GO:…	K03160	-	T	0VFS7;0A15X;19164;1D0E0;0IY0H;1B166;13SA9;0US0P;0DSBB	CD40 antigen [Source:MGI Symbol;Acc:MGI:88336]	21939	P27512
ENSMUSG00000035673	4192.72	1090.61	7294.82	6.68876	2.74174	3.06137e-108	1.5141e-105	10	79892826	79941405	-	10715	Sbno2	GO:0001503;GO:0002281;GO:0002281;GO:0002281;GO:0002281;GO:0005515;GO:0005575;GO:0005634;GO:0006355;GO:0006355;GO:0030154;GO:0030282;GO:0030316;GO:0030316;GO:0031490;GO:0042393;GO:0045892;GO:0045892;GO:0045892;GO:0045892;GO:0045944;GO:0045944;GO:0050727;GO:0050727;GO:0050727;GO:0050727;GO:0050727;GO:0061430;GO:0071222;GO:0071348;GO:0071354;GO:0071354;GO:0071354;GO:0071354;GO:0072674;GO:0072675;GO:…	-	-	T;K	0A037;0DMI8;KOG1513;12NTI;191FB;0VAZE;1ATNQ;1CXV4;0UPHZ	strawberry notch 2 [Source:MGI Symbol;Acc:MGI:2448490]	216161	Q7TNB8
ENSMUSG00000029371	1047.94	3.60072	2092.28	581.073	9.18257	4.46121e-108	2.14681e-105	5	90907219	90909483	+	1863	Cxcl5	GO:0001776;GO:0005125;GO:0005576;GO:0005576;GO:0005615;GO:0005615;GO:0005615;GO:0006935;GO:0006935;GO:0006952;GO:0006954;GO:0006954;GO:0006954;GO:0006955;GO:0008009;GO:0008009;GO:0008009;GO:0008009;GO:0010976;GO:0030593;GO:0030593;GO:0030593;GO:0031100;GO:0032496;GO:0032642;GO:0042119;GO:0042119;GO:0045236;GO:0046427;GO:0061844;GO:0061844;GO:0061844;GO:0070098;GO:0070951;GO:0071222;GO:0071222;GO:…	K05506	-	W;T	0DVVG;13XPB;0J4TR;0VMC9;1B6YQ;0UW9G;196H5;1D55R;0AB5B	chemokine (C-X-C motif) ligand 5 [Source:MGI Symbol;Acc:MGI:1096868]	20311	P50228
ENSMUSG00000052270	188.371	8.92325	367.818	41.2202	5.36528	1.41374e-107	6.54184e-105	17	18108086	18114214	+	1296	Fpr2	GO:0001540;GO:0001540;GO:0001774;GO:0001934;GO:0002430;GO:0002768;GO:0004875;GO:0004930;GO:0004930;GO:0004930;GO:0004982;GO:0004982;GO:0004982;GO:0005124;GO:0005737;GO:0005886;GO:0005886;GO:0005886;GO:0006898;GO:0006935;GO:0006954;GO:0007165;GO:0007166;GO:0007186;GO:0007186;GO:0007186;GO:0007193;GO:0007200;GO:0007200;GO:0007204;GO:0014068;GO:0016020;GO:0016021;GO:0016021;GO:0019722;GO:0032930;GO:…	K04173	-	T	09YRX;194JK;1CTRF;0DNT1;0II0H;1AX0S;13FV7;0UP03;0V7XT	formyl peptide receptor 2 [Source:MGI Symbol;Acc:MGI:1278319]	14289	O88536
ENSMUSG00000006403	807.589	26.8467	1588.33	59.163	5.88662	1.43292e-107	6.54184e-105	1	171077990	171088206	+	4810	Adamts4	GO:0002020;GO:0004222;GO:0004222;GO:0004222;GO:0005515;GO:0005576;GO:0005615;GO:0006508;GO:0006508;GO:0006508;GO:0008233;GO:0008233;GO:0008237;GO:0008237;GO:0008237;GO:0016607;GO:0016787;GO:0030198;GO:0031012;GO:0042742;GO:0046872;GO:0062023;GO:0002020;GO:0004222;GO:0005576;GO:0005615;GO:0006508;GO:0006508;GO:0008233;GO:0008233;GO:0008237;GO:0008237;GO:0016607;GO:0016787;GO:0046872;GO:0004222;GO:…	K07764	EC:3.4.24.82	-	-	a disintegrin-like and metallopeptidase (reprolysin type) with thrombospondin type 1 motif, 4 [Source:MGI Symbol;Acc:MGI:1339949]	240913	Q8BNJ2
ENSMUSG00000030142	406.231	46.1475	766.314	16.6057	4.05361	4.68635e-107	2.08601e-104	6	123258748	123266829	-	4965	Clec4e	GO:0001819;GO:0002221;GO:0002221;GO:0002292;GO:0002376;GO:0005509;GO:0005509;GO:0005515;GO:0006955;GO:0016020;GO:0016020;GO:0016021;GO:0030246;GO:0038023;GO:0038094;GO:0038187;GO:0038187;GO:0042742;GO:0045087;GO:0045087;GO:0046872;GO:0030246;GO:0016020;GO:0016021;	K10059	-	T;V	190YU;1ASJP;0A26J;0VD26;13PWZ;KOG4297;1CYTX;0DJCR;0UJMI	C-type lectin domain family 4, member e [Source:MGI Symbol;Acc:MGI:1861232]	56619	Q9R0Q8;Q4FK29
ENSMUSG00000053175	497.99	72.049	923.932	12.8237	3.68074	5.16212e-107	2.24174e-104	7	19542387	19556695	-	2475	Bcl3	GO:0000978;GO:0002268;GO:0002315;GO:0002455;GO:0002467;GO:0003700;GO:0005515;GO:0005515;GO:0005634;GO:0005634;GO:0005634;GO:0005654;GO:0005654;GO:0005737;GO:0005737;GO:0005737;GO:0005829;GO:0005829;GO:0005886;GO:0005886;GO:0006351;GO:0006351;GO:0006974;GO:0006974;GO:0007249;GO:0007249;GO:0008134;GO:0008134;GO:0009615;GO:0009615;GO:0010225;GO:0010225;GO:0019730;GO:0030198;GO:0030330;GO:0030330;GO:…	K09258	-	S;K;E	192I2;13MDS;1CTIZ;KOG0504;0VD0G;1AWHJ;0A24Y;0UT49;0DPT6	B cell leukemia/lymphoma 3 [Source:MGI Symbol;Acc:MGI:88140]	12051	Q9Z2F6
ENSMUSG00000020901	651.398	121.583	1181.21	9.71524	3.28025	1.49899e-104	6.35465e-102	11	68322947	68388675	+	5550	Pik3r5	GO:0005634;GO:0005737;GO:0005829;GO:0005829;GO:0005829;GO:0005886;GO:0005942;GO:0005942;GO:0005942;GO:0005944;GO:0005944;GO:0007186;GO:0007186;GO:0014065;GO:0016020;GO:0016301;GO:0016310;GO:0031683;GO:0034451;GO:0034451;GO:0043406;GO:0043406;GO:0043551;GO:0043551;GO:0046935;GO:0046935;GO:0046935;GO:0046935;GO:0051897;	K21290	-	T	1CXP9;0UI6K;13JT6;18XEU;0VC07;0A13Y;0DKXE;1AZQY;0IES2	phosphoinositide-3-kinase regulatory subunit 5 [Source:MGI Symbol;Acc:MGI:2443588]	320207	Q5SW28;A1A4T4
ENSMUSG00000028633	2910.27	803.521	5017.02	6.2438	2.64242	4.0977e-98	1.62132e-95	4	120397065	120427473	-	3316	Ctps	GO:0000166;GO:0002376;GO:0003883;GO:0003883;GO:0003883;GO:0003883;GO:0003883;GO:0005524;GO:0005737;GO:0005737;GO:0005829;GO:0006221;GO:0006221;GO:0006241;GO:0006241;GO:0006241;GO:0006241;GO:0006241;GO:0006541;GO:0016874;GO:0019856;GO:0042098;GO:0042098;GO:0042098;GO:0042100;GO:0042100;GO:0042100;GO:0042802;GO:0042802;GO:0042802;GO:0044210;GO:0097268;GO:0097268;GO:0097268;	K01937	EC:6.3.4.2	F	0DGB4;1CR0J;KOG2387;0V8AV;12RU0;1B033;18SCA;0UTUN;09XCT	cytidine 5'-triphosphate synthase [Source:MGI Symbol;Acc:MGI:1858304]	51797	P70698
ENSMUSG00000035042	269.537	3.75415	535.32	142.594	7.15577	1.78656e-96	6.76803e-94	11	83416604	83421344	-	960	Ccl5	GO:0000165;GO:0002230;GO:0002548;GO:0004435;GO:0004672;GO:0005125;GO:0005515;GO:0005576;GO:0005576;GO:0005615;GO:0005615;GO:0005615;GO:0005737;GO:0006816;GO:0006874;GO:0006887;GO:0006935;GO:0006954;GO:0006954;GO:0006954;GO:0006955;GO:0007159;GO:0007159;GO:0007165;GO:0007186;GO:0007186;GO:0007186;GO:0007267;GO:0007267;GO:0008009;GO:0008009;GO:0008009;GO:0008009;GO:0008201;GO:0009636;GO:0010628;GO:…	K12499	-	T;V	0A9BH;0VK8C;1D4V5;1B6N1;0J0XH;0DVII;193QG;0UWA5;13UMY	chemokine (C-C motif) ligand 5 [Source:MGI Symbol;Acc:MGI:98262]	20304	P30882;Q5XZF2
ENSMUSG00000046031	139.635	4.3188	274.951	63.6637	5.9924	2.09063e-96	7.75494e-94	10	34002063	34003980	-	1094	Calhm6	GO:0005261;GO:0005887;GO:0006811;GO:0016020;GO:0016021;GO:0034220;GO:0098655;	-	-	P;U	0DF19;18SCW;1ARMF;0IGW7;0UG5K;0VEI7;13JMB;0A1EK;1CPEQ	calcium homeostasis modulator family member 6 [Source:MGI Symbol;Acc:MGI:2443082]	215900	Q8C9E8
ENSMUSG00000022094	12577.8	3926.2	21229.4	5.40709	2.43485	1.00255e-91	3.5701e-89	14	70540918	70588874	-	10550	Slc39a14	GO:0002062;GO:0005381;GO:0005384;GO:0005384;GO:0005384;GO:0005385;GO:0005385;GO:0005385;GO:0005385;GO:0005764;GO:0005765;GO:0005765;GO:0005765;GO:0005768;GO:0005886;GO:0005886;GO:0005886;GO:0005887;GO:0005887;GO:0005887;GO:0005887;GO:0006094;GO:0006811;GO:0006826;GO:0006829;GO:0006829;GO:0006882;GO:0006882;GO:0006882;GO:0006882;GO:0008286;GO:0010817;GO:0015086;GO:0015093;GO:0015296;GO:0015698;GO:…	K14720	-	P	18V2K;1CSVC;0V7SX;12QZZ;0UKHT;0DI4Y;09WUZ;1B2IP;KOG2693	solute carrier family 39 (zinc transporter), member 14 [Source:MGI Symbol;Acc:MGI:2384851]	213053	Q75N73
ENSMUSG00000012519	620.742	132.746	1108.74	8.35229	3.06217	4.22668e-91	1.44723e-88	8	112038429	112064809	-	2303	Mlkl	GO:0000166;GO:0004706;GO:0005515;GO:0005515;GO:0005515;GO:0005524;GO:0005524;GO:0005524;GO:0005524;GO:0005634;GO:0005737;GO:0005737;GO:0005737;GO:0005829;GO:0005886;GO:0005886;GO:0005886;GO:0006468;GO:0007166;GO:0007256;GO:0007257;GO:0012501;GO:0016020;GO:0019901;GO:0030054;GO:0042802;GO:0044877;GO:0044877;GO:0051607;GO:0070207;GO:0070207;GO:0070207;GO:0070266;GO:0070266;GO:0070266;GO:0097527;GO:…	K08849	EC:2.7.11.1	T	09UGW;12NRJ;1CQG8;0UH87;KOG0192;0DFSR;0V5G7;1B3AV;190B6	mixed lineage kinase domain-like [Source:MGI Symbol;Acc:MGI:1921818]	74568	Q9D2Y4
ENSMUSG00000011008	230.719	6.51986	454.918	69.7742	6.12462	1.73304e-87	5.82203e-85	3	145855588	145901268	+	3288	Mcoln2	GO:0002250;GO:0002376;GO:0005261;GO:0005262;GO:0005764;GO:0005768;GO:0006811;GO:0006816;GO:0015031;GO:0016020;GO:0016020;GO:0016021;GO:0032722;GO:0042802;GO:0045087;GO:0051209;GO:0055037;GO:0055038;GO:0070588;GO:0071639;GO:0071642;GO:0071651;GO:0072345;GO:1905517;GO:1990266;GO:2000341;GO:2000343;GO:0002250;GO:0002376;GO:0005261;GO:0005262;GO:0005764;GO:0005768;GO:0006811;GO:0006816;GO:0015031;GO:…	K04993	-	P	1AT4A;0DIN0;09XAK;KOG3733;0V88X;1CTCW;195F8;0URPK;12T8J	mucolipin 2 [Source:MGI Symbol;Acc:MGI:1915529]	68279	Q8K595
ENSMUSG00000041481	524.895	37.2732	1012.52	27.1648	4.76366	2.53561e-87	8.36048e-85	12	104202504	104208198	+	2105	Serpina3g	GO:0005615;GO:0005615;	K04525	-	V	KOG2392	serine (or cysteine) peptidase inhibitor, clade A, member 3G [Source:MGI Symbol;Acc:MGI:105046]	20715	Q5I2A0;Q3U0Y1
ENSMUSG00000032000	2165.85	646.844	3684.86	5.69668	2.51012	8.0434e-87	2.55737e-84	9	7848700	7873187	-	5009	Birc3	GO:0005634;GO:0005737;GO:0007283;GO:0032991;GO:0042981;GO:0044877;GO:0045121;GO:0046872;GO:0005737;	K16060	-	O;T;D	09XU3;13HTW;KOG1101;1AXBT;0DJ69;0UH8Q;0V8RR;1CTY4;194HC	baculoviral IAP repeat-containing 3 [Source:MGI Symbol;Acc:MGI:1197007]	11796	O08863;A2CGA5;Q3TSE5
ENSMUSG00000022146	6805.19	2198.17	11412.2	5.19168	2.3762	1.14641e-86	3.58103e-84	15	6843058	6904450	-	12113	Osmr	GO:0004896;GO:0004924;GO:0005900;GO:0008284;GO:0016020;GO:0016020;GO:0016324;GO:0019838;GO:0034097;GO:0038165;GO:0004896;GO:0016020;GO:0016020;GO:0016021;GO:0019221;	K05057	-	W;T	0V9S1;09YU5;0UMMA;18ZNE;13IDN;1AUIC;1CV2Q;0DK8V;0IFCQ	oncostatin M receptor [Source:MGI Symbol;Acc:MGI:1330819]	18414	O70458;G3X8V6;Q3TRK8
ENSMUSG00000020227	1405.45	400.063	2410.84	6.02615	2.59124	3.58193e-86	1.09959e-83	10	119977553	120038035	-	3676	Irak3	GO:0000166;GO:0000287;GO:0000287;GO:0000287;GO:0001960;GO:0002755;GO:0004672;GO:0004672;GO:0004674;GO:0004674;GO:0004674;GO:0005515;GO:0005524;GO:0005524;GO:0005524;GO:0005524;GO:0005634;GO:0005634;GO:0005634;GO:0005634;GO:0005737;GO:0005737;GO:0005737;GO:0005737;GO:0005886;GO:0006468;GO:0006468;GO:0006468;GO:0006468;GO:0006915;GO:0007165;GO:0009615;GO:0010933;GO:0010936;GO:0016301;GO:0016310;GO:…	K04732	EC:2.7.11.1	T	0UK7C;0VD7I;KOG1187;0DPZK;13IMP;0A2BI;1CYZR;18Y1X;1AVPU	interleukin-1 receptor-associated kinase 3 [Source:MGI Symbol;Acc:MGI:1921164]	73914	Q8K4B2;Q0VB14
ENSMUSG00000036986	1745.86	496.605	2995.11	6.03116	2.59244	1.65022e-83	4.98002e-81	9	58125359	58157069	-	5571	Pml	GO:0000781;GO:0000781;GO:0000785;GO:0000792;GO:0001666;GO:0001666;GO:0001666;GO:0001932;GO:0002230;GO:0002376;GO:0003677;GO:0003713;GO:0003713;GO:0004842;GO:0005515;GO:0005515;GO:0005515;GO:0005634;GO:0005634;GO:0005634;GO:0005634;GO:0005654;GO:0005654;GO:0005654;GO:0005654;GO:0005730;GO:0005730;GO:0005730;GO:0005737;GO:0005737;GO:0005737;GO:0005768;GO:0005783;GO:0005789;GO:0005829;GO:0006355;GO:…	K10054	-	O;K	KOG2177;13KR7;0DQPD;1B3I5;0USQ3;1D0HI;0A3RJ;0V9DG;18VW0	promyelocytic leukemia [Source:MGI Symbol;Acc:MGI:104662]	18854	Q60953;A0A068EW80;Q8BSJ6
ENSMUSG00000073489	2684.55	847.155	4521.94	5.33779	2.41624	5.01866e-83	1.48929e-80	1	173574859	173594509	-	3561	Ifi204	GO:0000122;GO:0000978;GO:0001227;GO:0002218;GO:0002218;GO:0003690;GO:0003690;GO:0003712;GO:0005515;GO:0005515;GO:0005634;GO:0005634;GO:0005654;GO:0005730;GO:0005730;GO:0005730;GO:0005737;GO:0005829;GO:0006357;GO:0007275;GO:0008134;GO:0009617;GO:0009617;GO:0016607;GO:0032731;GO:0035457;GO:0035458;GO:0035458;GO:0035458;GO:0042405;GO:0042771;GO:0042802;GO:0045669;GO:0048839;	K20914	-	K	1CTDT;0UM8D;0DINX;0J5NP;194Q0;1B2J8;1408X;0V89T;09XBF	interferon activated gene 204 [Source:MGI Symbol;Acc:MGI:96429]	15951	P0DOV2
ENSMUSG00000058427	239.177	3.58111	474.773	132.577	7.05069	7.64395e-81	2.19517e-78	5	91051730	91053797	+	2068	Cxcl2	GO:0005125;GO:0005576;GO:0005576;GO:0005615;GO:0006935;GO:0006935;GO:0006952;GO:0006955;GO:0007165;GO:0008009;GO:0060326;GO:0001975;GO:0002237;GO:0005125;GO:0005576;GO:0005576;GO:0005615;GO:0005615;GO:0005615;GO:0005615;GO:0006935;GO:0006935;GO:0006952;GO:0006954;GO:0006954;GO:0006955;GO:0007165;GO:0007204;GO:0007204;GO:0008009;GO:0008009;GO:0008009;GO:0008009;GO:0009408;GO:0010332;GO:0030593;GO:…	K05505	-	S;W	0DVJX;1D4WZ;0J3WE;1B6Q4;0VKBQ;13XHT;0A9A4;0UWC6	chemokine (C-X-C motif) ligand 2 [Source:MGI Symbol;Acc:MGI:1340094]	20310	P10889;Q3U1J5
ENSMUSG00000002233	1603.6	500.141	2707.06	5.41259	2.43632	4.72819e-79	1.33628e-76	3	104695691	104701775	+	1618	Rhoc	GO:0000166;GO:0000281;GO:0000281;GO:0003924;GO:0003924;GO:0005515;GO:0005515;GO:0005525;GO:0005525;GO:0005525;GO:0005634;GO:0005829;GO:0005856;GO:0005886;GO:0005886;GO:0005886;GO:0005886;GO:0005938;GO:0007015;GO:0007163;GO:0007264;GO:0008360;GO:0016020;GO:0016020;GO:0016477;GO:0019901;GO:0030335;GO:0030865;GO:0031334;GO:0031410;GO:0032154;GO:0032154;GO:0032420;GO:0032956;GO:0042995;GO:0043005;GO:…	K07857	-	Z;S;T	1AZX3;0UIKA;0DK7B;1CV17;12N37;18XI3;09YSS;0V9QN;KOG0393	ras homolog family member C [Source:MGI Symbol;Acc:MGI:106028]	11853	Q62159
ENSMUSG00000033107	798.706	210.383	1387.03	6.59287	2.72091	5.47991e-79	1.52453e-76	18	21077682	21116919	+	1677	Rnf125	GO:0000139;GO:0000209;GO:0000209;GO:0002250;GO:0002376;GO:0004842;GO:0005794;GO:0005829;GO:0006511;GO:0006511;GO:0016020;GO:0016567;GO:0016740;GO:0032480;GO:0034098;GO:0034098;GO:0039536;GO:0043231;GO:0046872;GO:0061630;GO:1990830;GO:0000139;GO:0000139;GO:0000209;GO:0000209;GO:0000209;GO:0002039;GO:0002250;GO:0002376;GO:0004842;GO:0005794;GO:0005829;GO:0006511;GO:0006511;GO:0006511;GO:0008270;GO:…	K12170	EC:2.3.2.27	O	0V90M;13NDU;0IJHI;1B3RD;09Y39;1958F;0UN6U;0DJG6;1CU8P	ring finger protein 125 [Source:MGI Symbol;Acc:MGI:1914914]	67664	Q9D9R0
ENSMUSG00000053641	4058	1389.43	6726.57	4.84125	2.27538	3.95382e-78	1.08304e-75	9	64718622	64826949	+	16643	Dennd4a	GO:0005085;GO:0005085;GO:0005085;GO:0031410;GO:0032483;GO:0050790;GO:0005085;GO:0005085;GO:0031410;GO:0032483;GO:0050790;	K20163	-	T	0E5NY;14TCC;1DCNV;0WCPG;0V14F;KOG2127;0B06X	DENN/MADD domain containing 4A [Source:MGI Symbol;Acc:MGI:2142979]	102442	E9Q8V6
ENSMUSG00000039236	540.255	77.7586	1002.75	12.8957	3.68882	8.59407e-78	2.31845e-75	7	78563172	78570144	+	1860	Isg20	GO:0000175;GO:0000738;GO:0000738;GO:0002376;GO:0003676;GO:0003723;GO:0004518;GO:0004527;GO:0004527;GO:0004527;GO:0005634;GO:0005634;GO:0005634;GO:0005730;GO:0005730;GO:0005737;GO:0005737;GO:0006364;GO:0006401;GO:0006401;GO:0008310;GO:0008859;GO:0009615;GO:0015030;GO:0015030;GO:0016605;GO:0016787;GO:0030619;GO:0030619;GO:0030620;GO:0030620;GO:0034511;GO:0034511;GO:0045071;GO:0045071;GO:0045087;GO:…	K12579	EC:3.1.13.1	L	0VGBI;1D195;0UUKT;192M5;KOG2249;0A4C2;0DF6S;13QVV;1B2T8	interferon-stimulated protein [Source:MGI Symbol;Acc:MGI:1928895]	57444	Q9JL16
ENSMUSG00000026773	5330.02	1205.53	9454.5	7.84262	2.97134	4.9077e-77	1.3042e-74	2	11476244	11558888	-	7561	Pfkfb3	GO:0003824;GO:0003824;GO:0003873;GO:0003873;GO:0003873;GO:0004331;GO:0004331;GO:0005524;GO:0005654;GO:0005829;GO:0006000;GO:0006003;GO:0006003;GO:0006003;GO:0008152;GO:0016301;GO:0016310;GO:0016311;GO:0016787;GO:0046835;GO:0003824;GO:0003824;GO:0003873;GO:0003873;GO:0003873;GO:0004331;GO:0004331;GO:0005524;GO:0005654;GO:0005829;GO:0006000;GO:0006003;GO:0006003;GO:0006003;GO:0008152;GO:0016301;GO:…	K01103	-	G	1CUMN;0UGYH;09UK4;0DFVS;12R0U;1B4WH;18VXZ;0V5JD;KOG0234	6-phosphofructo-2-kinase/fructose-2,6-biphosphatase 3 [Source:MGI Symbol;Acc:MGI:2181202]	170768	Q7TS91;A7UAK4
ENSMUSG00000027514	1320.45	334.549	2306.35	6.89389	2.78532	9.13213e-77	2.39114e-74	2	173048405	173060716	-	3529	Zbp1	GO:0003677;GO:0005515;GO:0051607;GO:0060340;GO:0002218;GO:0002376;GO:0003677;GO:0003677;GO:0003677;GO:0003677;GO:0003692;GO:0003723;GO:0003725;GO:0005515;GO:0005634;GO:0005634;GO:0005634;GO:0005737;GO:0005737;GO:0005829;GO:0005829;GO:0006915;GO:0012501;GO:0016032;GO:0042802;GO:0043065;GO:0045087;GO:0050727;GO:0050729;GO:0051607;GO:0051607;GO:0060340;GO:0060340;GO:0060340;GO:0060545;GO:0060545;GO:…	K12965	-	K	192GJ;0J2S4;13Y6T;0A251;1B3EH;1CYSE;0VBK5;0UT4C;0DPT8	Z-DNA binding protein 1 [Source:MGI Symbol;Acc:MGI:1927449]	58203	Q9QY24
ENSMUSG00000020400	2420.03	817.892	4022.18	4.91773	2.29799	5.29287e-75	1.32732e-72	11	54801611	54853743	-	3539	Tnip1	GO:0002755;GO:0043124;GO:0050727;GO:0070373;GO:0002755;GO:0043124;GO:0050727;GO:0070373;GO:0002755;GO:0043124;GO:0050727;GO:0070373;GO:0002755;GO:0002755;GO:0005515;GO:0005634;GO:0005654;GO:0005737;GO:0005737;GO:0005829;GO:0006954;GO:0007159;GO:0007159;GO:0009101;GO:0031593;GO:0031593;GO:0042802;GO:0043124;GO:0043124;GO:0043124;GO:0043124;GO:0045944;GO:0045944;GO:0050727;GO:0050729;GO:0051019;GO:…	K23829	-	T;K	0VAEF;1CVUX;09ZH8;0UQ2W;1B0F2;0DM03;19116;0IEGE;13CJI	TNFAIP3 interacting protein 1 [Source:MGI Symbol;Acc:MGI:1926194]	57783	Q9WUU8
ENSMUSG00000038301	2117.06	715.213	3518.91	4.92008	2.29868	3.31252e-74	8.19159e-72	6	51500881	51567659	+	9300	Snx10	GO:0001696;GO:0005545;GO:0005545;GO:0005545;GO:0005634;GO:0005634;GO:0005634;GO:0005737;GO:0005768;GO:0005783;GO:0005783;GO:0005783;GO:0005813;GO:0005813;GO:0005813;GO:0005815;GO:0005856;GO:0006886;GO:0006897;GO:0007032;GO:0007032;GO:0007032;GO:0008289;GO:0010008;GO:0015031;GO:0016020;GO:0030030;GO:0030141;GO:0030316;GO:0031313;GO:0031313;GO:0031313;GO:0035091;GO:0035630;GO:0044691;GO:0045453;GO:…	K17924	-	U	0UN80;192EM;1D181;12PUM;KOG2527;1B3VR;0A4G6;0VFB4;0DHE5	sorting nexin 10 [Source:MGI Symbol;Acc:MGI:1919232]	71982	Q9CWT3;Q4FJX6;Q3UBN7
ENSMUSG00000066677	581.241	84.9014	1077.58	12.6921	3.66586	4.6269e-74	1.12852e-71	1	173501241	173525961	+	5258	Ifi208	GO:0000122;GO:0000978;GO:0001227;GO:0002218;GO:0003690;GO:0003690;GO:0005634;GO:0005654;GO:0005730;GO:0005829;GO:0008134;GO:0035458;GO:0035458;GO:0042802;GO:0000122;GO:0000978;GO:0001227;GO:0002218;GO:0003690;GO:0003690;GO:0005634;GO:0005654;GO:0005730;GO:0005829;GO:0008134;GO:0035458;GO:0035458;GO:0042802;	-	-	S	1D9G6;0AIGV;0UYUS;0VVZA;130S3;0E16W;0KEIM	interferon activated gene 208 [Source:MGI Symbol;Acc:MGI:2442822]	100033459	Q3V3Q4
ENSMUSG00000105504	7204.37	1392.92	13015.8	9.34423	3.22408	3.49609e-73	8.41189e-71	3	142199739	142228105	+	6637	Gbp5	GO:0000139;GO:0000166;GO:0002376;GO:0003924;GO:0003924;GO:0005515;GO:0005525;GO:0005525;GO:0005525;GO:0005737;GO:0005737;GO:0005794;GO:0005794;GO:0006954;GO:0009617;GO:0016020;GO:0016787;GO:0031410;GO:0031410;GO:0032611;GO:0032621;GO:0034067;GO:0042802;GO:0042803;GO:0045089;GO:0048471;GO:0051289;GO:0051289;GO:0071346;GO:0071346;GO:1900017;GO:1900227;GO:1900227;GO:0003924;GO:0005525;GO:0005794;GO:…	K20898	-	S;K	0V5RR;0DG1U;09US8;18XUQ;1ASMB;KOG2037;1CQRC;0UHMY;13NFW	guanylate binding protein 5 [Source:MGI Symbol;Acc:MGI:2429943]	229898	Q8CFB4;Q8BMN7
ENSMUSG00000070327	46638.8	10022.5	83255	8.30681	3.0543	4.73595e-72	1.12431e-69	11	119283926	119378244	+	16888	Rnf213	GO:0004842;GO:0016567;GO:0016887;GO:0046872;GO:0001525;GO:0001525;GO:0002040;GO:0002040;GO:0002040;GO:0004842;GO:0004842;GO:0004842;GO:0004842;GO:0005730;GO:0005730;GO:0005730;GO:0005737;GO:0005737;GO:0005829;GO:0005829;GO:0005829;GO:0005829;GO:0006511;GO:0006511;GO:0006511;GO:0016567;GO:0016567;GO:0016740;GO:0016787;GO:0016887;GO:0016887;GO:0016887;GO:0046872;GO:0051260;GO:0051260;GO:0051865;GO:…	K22754	EC:2.3.2.27	O;L	0A36T;0UI1D;0VCRZ;13JN5;190CU;0IHNB;0DFN7;1CQBS;1ATKY	ring finger protein 213 [Source:MGI Symbol;Acc:MGI:1289196]	672511	-
ENSMUSG00000050370	154	6.03774	301.962	50.0125	5.64422	8.45677e-72	1.98122e-69	19	34451178	34452564	-	1387	Ch25h	GO:0000254;GO:0001567;GO:0004497;GO:0005506;GO:0005783;GO:0005789;GO:0005789;GO:0006629;GO:0006694;GO:0008202;GO:0008203;GO:0008203;GO:0008395;GO:0008395;GO:0008610;GO:0016020;GO:0016020;GO:0016021;GO:0016126;GO:0016126;GO:0016491;GO:0016491;GO:0016491;GO:0035754;GO:0046872;GO:0055114;GO:0055114;	K10223	EC:1.14.99.38	I	0VDNC;0A2SV;0DQEU;1ASUG;KOG0873;1CZGS;135H8;0UKEC;18VSA	cholesterol 25-hydroxylase [Source:MGI Symbol;Acc:MGI:1333869]	12642	Q9Z0F5
ENSMUSG00000001123	2416.18	845.606	3986.76	4.71468	2.23716	2.01912e-71	4.66888e-69	11	78853800	78875772	-	2137	Lgals9	GO:0001819;GO:0002376;GO:0005102;GO:0005515;GO:0005576;GO:0005576;GO:0005634;GO:0005634;GO:0005737;GO:0005829;GO:0005829;GO:0006935;GO:0007157;GO:0007565;GO:0010628;GO:0010628;GO:0010629;GO:0010862;GO:0016936;GO:0016936;GO:0016936;GO:0019899;GO:0030246;GO:0030246;GO:0030246;GO:0032496;GO:0032689;GO:0032689;GO:0032722;GO:0032732;GO:0032733;GO:0032755;GO:0032760;GO:0032815;GO:0032823;GO:0034138;GO:…	K10093	-	W	18WYU;0DFZ8;0A2B2;1CQNQ;1AT4Z;0UHII;KOG3587;0VE63;13QHE	lectin, galactose binding, soluble 9 [Source:MGI Symbol;Acc:MGI:109496]	16859	O08573;G3X9T7
ENSMUSG00000035208	1171.3	378.708	1963.89	5.18575	2.37455	2.47233e-71	5.64357e-69	11	82892984	82911636	-	4091	Slfn8	GO:0000049;GO:0000166;GO:0002376;GO:0004518;GO:0004519;GO:0004521;GO:0004521;GO:0005524;GO:0005737;GO:0005737;GO:0008270;GO:0008270;GO:0016075;GO:0016078;GO:0016787;GO:0046872;GO:0051607;GO:0090305;GO:0090502;GO:0000049;GO:0000166;GO:0002376;GO:0004518;GO:0004519;GO:0004521;GO:0004521;GO:0005524;GO:0005737;GO:0005737;GO:0008270;GO:0008270;GO:0016075;GO:0016078;GO:0016787;GO:0046872;GO:0051607;GO:…	K24459	EC:3.1.-.-	S	13MK6;0DNJW;1CXGY;0IJEW;0VBV2;1ATW2;0A0YK;0UNAG	schlafen 8 [Source:MGI Symbol;Acc:MGI:2672859]	276950	B1ARD8
ENSMUSG00000018899	5052.06	1024	9080.13	8.86735	3.1485	3.6777e-71	8.2888e-69	11	53660841	53669200	+	3975	Irf1	GO:0000785;GO:0000785;GO:0000976;GO:0000976;GO:0000976;GO:0000976;GO:0000978;GO:0000978;GO:0000978;GO:0000981;GO:0000981;GO:0001228;GO:0001228;GO:0002376;GO:0002376;GO:0002819;GO:0003677;GO:0003677;GO:0003700;GO:0003700;GO:0005515;GO:0005515;GO:0005515;GO:0005515;GO:0005634;GO:0005634;GO:0005634;GO:0005737;GO:0006355;GO:0006357;GO:0006915;GO:0006915;GO:0006915;GO:0006915;GO:0007050;GO:0007050;GO:…	K09444	-	K	1925D;1AX39;13CX1;0IER3;0DIYB;1CTPS;0UM2B;0VF97;0A4EA	interferon regulatory factor 1 [Source:MGI Symbol;Acc:MGI:96590]	16362	P15314;Q5SX13
ENSMUSG00000037145	404.767	56.1913	753.343	13.4067	3.74489	5.30853e-71	1.18148e-68	11	58499030	58506901	-	1399	Lypd8l	GO:0003674;GO:0005575;GO:0009617;GO:0003674;GO:0005575;GO:0009617;	-	-	S	14CDG;0V1W5;0WE3G;1BAG1;1DDN8;0B1HA;0E6Q7;0JMM0	LY6/PLAUR domain containing 8 like [Source:MGI Symbol;Acc:MGI:1925604]	78354	Q6YI28
ENSMUSG00000025492	3426.88	1250.04	5603.72	4.48282	2.16441	3.5747e-70	7.76188e-68	7	140589499	140590683	-	678	Ifitm3	GO:0002376;GO:0005634;GO:0005737;GO:0005737;GO:0005764;GO:0005765;GO:0005768;GO:0005783;GO:0005886;GO:0005886;GO:0005886;GO:0006898;GO:0008285;GO:0009615;GO:0009615;GO:0009986;GO:0016020;GO:0016021;GO:0016021;GO:0031410;GO:0031902;GO:0032897;GO:0032991;GO:0034341;GO:0034341;GO:0035455;GO:0035455;GO:0035456;GO:0035456;GO:0045071;GO:0045071;GO:0045087;GO:0045177;GO:0046597;GO:0046597;GO:0046597;GO:…	K06566	-	S;T	193XZ;13XNX;0VJSA;1D4IR;0A8GR;0UVYW;0DV1U;0J2DU;1B6FV	interferon induced transmembrane protein 3 [Source:MGI Symbol;Acc:MGI:1913391]	66141	Q9CQW9
ENSMUSG00000057561	1320.53	441.798	2199.27	4.978	2.31557	5.28857e-70	1.13449e-67	18	46730768	46749523	+	4168	Eif1a	GO:0003723;GO:0003743;GO:0003743;GO:0006412;GO:0006413;GO:0006413;GO:0043023;GO:0003723;GO:0003743;GO:0003743;GO:0006412;GO:0006413;GO:0006413;GO:0043023;GO:0003723;GO:0003743;GO:0003743;GO:0006412;GO:0006413;GO:0006413;GO:0043023;GO:0003723;GO:0003743;GO:0003743;GO:0006412;GO:0006413;GO:0006413;GO:0043023;GO:0003723;GO:0003743;GO:0003743;GO:0006412;GO:0006413;GO:0006413;GO:0043023;GO:0003723;GO:…	K03236	-	J	13R6Y;0DSEU;1D1QH;KOG3403;0A4ZZ;0VFV6	eukaryotic translation initiation factor 1A [Source:MGI Symbol;Acc:MGI:95298]	13664	Q60872;Q4FJR7
ENSMUSG00000021109	7082.8	2666.61	11499	4.31222	2.10843	8.95702e-70	1.89857e-67	12	73948149	73994304	+	5896	Hif1a	GO:0003677;GO:0003700;GO:0005634;GO:0005737;GO:0006355;GO:0016607;GO:0046983;GO:0006355;GO:0046983;GO:0000122;GO:0000302;GO:0000302;GO:0000302;GO:0000785;GO:0000785;GO:0000785;GO:0000977;GO:0000977;GO:0000977;GO:0000978;GO:0000981;GO:0000981;GO:0000981;GO:0001228;GO:0001228;GO:0001525;GO:0001568;GO:0001666;GO:0001666;GO:0001666;GO:0001755;GO:0001837;GO:0001892;GO:0001922;GO:0001944;GO:0001947;GO:…	K08268	-	K	13HTM;0V556;18TR3;1ASU2;KOG3558;0UH5E;0DFFV;1CQYZ;09U67	hypoxia inducible factor 1, alpha subunit [Source:MGI Symbol;Acc:MGI:106918]	15251	Q61221;Q3UCW2
ENSMUSG00000026656	1739.68	617.073	2862.28	4.63848	2.21365	9.95007e-68	2.06001e-65	1	170786186	170804116	-	5790	Fcgr2b	GO:0016020;GO:0016021;GO:0016020;GO:0016021;GO:0016020;GO:0016021;GO:0016020;GO:0016021;	K12560	-	W;T	0V8DY;1CTIQ;1AUTP;18YEM;140GW;0DITC;0J9AP;0UMEI;09XFS	Fc receptor, IgG, low affinity IIb [Source:MGI Symbol;Acc:MGI:95499]	14130	P08101;A0A0B4J1G1
ENSMUSG00000015316	119.59	9.16161	230.017	25.1067	4.65	1.89578e-67	3.87982e-65	1	171594695	171628752	+	6156	Slamf1	GO:0001779;GO:0001787;GO:0002232;GO:0002250;GO:0002277;GO:0002376;GO:0002725;GO:0005515;GO:0005515;GO:0005886;GO:0006909;GO:0007155;GO:0009897;GO:0009986;GO:0009986;GO:0010759;GO:0016020;GO:0016021;GO:0016021;GO:0031338;GO:0032689;GO:0032695;GO:0032715;GO:0032720;GO:0032729;GO:0035744;GO:0038023;GO:0038023;GO:0042104;GO:0042169;GO:0042802;GO:0045087;GO:0045335;GO:0046330;GO:0046649;GO:0050790;GO:…	K06536	-	T	0UUF2;0A4QE;13MVR;1AUYF;18W0I;0DS6N;0VFJG;1D1FR;0IFKK	signaling lymphocytic activation molecule family member 1 [Source:MGI Symbol;Acc:MGI:1351314]	27218	Q9QUM4;Q544K1
ENSMUSG00000030748	3409.09	1281.47	5536.71	4.3206	2.11123	4.38982e-67	8.8819e-65	7	125151292	125178646	+	6002	Il4ra	GO:0002376;GO:0002532;GO:0002639;GO:0004896;GO:0005515;GO:0005576;GO:0005615;GO:0005654;GO:0005654;GO:0005886;GO:0005886;GO:0005886;GO:0016020;GO:0016020;GO:0016021;GO:0016021;GO:0016064;GO:0019221;GO:0032722;GO:0034451;GO:0034451;GO:0042127;GO:0042832;GO:0043032;GO:0043235;GO:0043235;GO:0043306;GO:0045626;GO:0045630;GO:0120162;GO:1901741;GO:0002532;GO:0004896;GO:0016020;GO:0016021;GO:0016021;GO:…	K05071	-	W;T	0VAMV;1CW4H;12S81;0UQEC;0IGBQ;09ZRD;0DG63;1ASCG;18VWB	interleukin 4 receptor, alpha [Source:MGI Symbol;Acc:MGI:105367]	16190	P16382;Q3U905
ENSMUSG00000002897	821.044	245.82	1396.27	5.68004	2.5059	1.15074e-65	2.30213e-63	6	120440208	120464520	+	8662	Il17ra	GO:0002250;GO:0002376;GO:0005102;GO:0005886;GO:0005886;GO:0006954;GO:0016020;GO:0016021;GO:0030368;GO:0030368;GO:0032736;GO:0032747;GO:0032754;GO:0032755;GO:0045087;GO:0050729;GO:0050832;GO:0071345;GO:0071345;GO:0071621;GO:0072537;GO:0097400;GO:1900017;GO:2000340;	K05164	-	T	13JH5;1CQP4;0V5PE;1B1CI;09UPU;0DFZM;0UHIY;18SS1;0IH6C	interleukin 17 receptor A [Source:MGI Symbol;Acc:MGI:107399]	16172	Q60943
ENSMUSG00000037225	3212.55	1051.31	5373.79	5.11153	2.35376	1.98882e-65	3.93454e-63	3	37402495	37464257	+	6782	Fgf2	GO:0000186;GO:0001525;GO:0001658;GO:0001658;GO:0001759;GO:0001934;GO:0001934;GO:0001934;GO:0001938;GO:0002042;GO:0005104;GO:0005104;GO:0005104;GO:0005125;GO:0005178;GO:0005178;GO:0005515;GO:0005515;GO:0005576;GO:0005576;GO:0005615;GO:0005615;GO:0005634;GO:0005634;GO:0005634;GO:0005737;GO:0005737;GO:0006661;GO:0007275;GO:0008083;GO:0008083;GO:0008083;GO:0008083;GO:0008201;GO:0008284;GO:0008284;GO:…	K18497	-	T;K	13Q6C;1CPJ8;1ATQ1;KOG3885;0UFXD;193DY;0V4HV;09TIY;0DEVI	fibroblast growth factor 2 [Source:MGI Symbol;Acc:MGI:95516]	14173	P15655;Q541T2
ENSMUSG00000024349	359.178	88.7353	629.621	7.09549	2.8269	7.15673e-65	1.40028e-62	18	35866732	35873607	-	2741	Sting1	GO:0000045;GO:0000045;GO:0000045;GO:0000166;GO:0000421;GO:0002218;GO:0002218;GO:0002218;GO:0002218;GO:0002230;GO:0002376;GO:0005515;GO:0005515;GO:0005515;GO:0005654;GO:0005737;GO:0005739;GO:0005741;GO:0005741;GO:0005768;GO:0005776;GO:0005776;GO:0005776;GO:0005777;GO:0005783;GO:0005783;GO:0005789;GO:0005789;GO:0005789;GO:0005794;GO:0005829;GO:0005886;GO:0006914;GO:0008134;GO:0010468;GO:0016020;GO:…	K12654	-	T	1CXI3;1AWSI;0A0ZG;18SC6;0DNKS;13IXS;0VBVW;0IH2R;0URXZ	stimulator of interferon response cGAMP interactor 1 [Source:MGI Symbol;Acc:MGI:1919762]	72512	Q3TBT3;A0A2R3XZC4
ENSMUSG00000026536	455.924	125.691	786.157	6.25468	2.64494	9.2822e-65	1.77709e-62	1	173723911	173740612	-	1785	Ifi211	GO:0000122;GO:0000978;GO:0001227;GO:0002218;GO:0002218;GO:0003690;GO:0003690;GO:0005634;GO:0005634;GO:0005654;GO:0005730;GO:0005730;GO:0005829;GO:0008134;GO:0009617;GO:0016607;GO:0032731;GO:0034399;GO:0035458;GO:0035458;GO:0042802;	-	-	K	1CTDT;0UM8D;0DINX;0J5NP;194Q0;1B2J8;1408X;0V89T;09XBF	interferon activated gene 211 [Source:MGI Symbol;Acc:MGI:3041120]	381308	P0DOV1
ENSMUSG00000075012	145.04	17.1583	272.921	15.9061	3.99151	1.7054e-64	3.19627e-62	2	102279711	102282844	-	3134	Fjx1	GO:0005576;GO:0005615;GO:0005615;GO:0007267;GO:0010842;	K16674	-	S	12U1K;1ATYK;1CYDP;0DPFG;0A1TA;194RT;0IHNI;0UQMW;0VCP2	four jointed box 1 [Source:MGI Symbol;Acc:MGI:1341907]	14221	Q8BQB4
ENSMUSG00000029417	3197.57	108.049	6287.1	58.1877	5.86264	3.02154e-63	5.54625e-61	5	92469206	92475938	-	3016	Cxcl9	GO:0005125;GO:0005576;GO:0005576;GO:0005615;GO:0005615;GO:0005615;GO:0006935;GO:0006935;GO:0006935;GO:0006952;GO:0006954;GO:0006954;GO:0006955;GO:0007189;GO:0007189;GO:0008009;GO:0008009;GO:0008009;GO:0008009;GO:0009617;GO:0009897;GO:0030593;GO:0042127;GO:0042127;GO:0045236;GO:0045663;GO:0048248;GO:0048248;GO:0051281;GO:0051281;GO:0051607;GO:0061844;GO:0070098;GO:0071222;GO:1901741;	K05416	-	W;T;U	0A9Y1;1D57T;0VKVP;13UWU;0DVXJ;0J1Z5;0UWB9;1B6TX;19420	chemokine (C-X-C motif) ligand 9 [Source:MGI Symbol;Acc:MGI:1352449]	17329	P18340
ENSMUSG00000026749	707.197	230.104	1184.29	5.14676	2.36367	8.41646e-63	1.51369e-60	2	38401655	38484618	+	10714	Nek6	GO:0000166;GO:0000287;GO:0000287;GO:0000287;GO:0000922;GO:0001222;GO:0001222;GO:0004672;GO:0004674;GO:0004674;GO:0004674;GO:0005524;GO:0005524;GO:0005524;GO:0005524;GO:0005634;GO:0005634;GO:0005634;GO:0005654;GO:0005654;GO:0005737;GO:0005737;GO:0005737;GO:0005813;GO:0005813;GO:0005815;GO:0005829;GO:0005829;GO:0005856;GO:0006468;GO:0006468;GO:0006468;GO:0006468;GO:0006915;GO:0007049;GO:0007059;GO:…	K20875	EC:2.7.11.1	T;D	0UMFJ;12QIW;1CTJB;0V8EI;KOG0591;0DIU0;18XAC;1AYVS;09XGG	NIMA (never in mitosis gene a)-related expressed kinase 6 [Source:MGI Symbol;Acc:MGI:1891638]	59126	Q9ES70
ENSMUSG00000031765	13628.6	5568.75	21688.5	3.89468	1.96151	1.67525e-62	2.95325e-60	8	94905710	94906955	+	1246	Mt1	GO:0005507;GO:0005634;GO:0005634;GO:0005737;GO:0005737;GO:0005764;GO:0005829;GO:0005829;GO:0006875;GO:0006882;GO:0006882;GO:0007263;GO:0008270;GO:0008270;GO:0010273;GO:0010273;GO:0043524;GO:0045926;GO:0046872;GO:0046872;GO:0046872;GO:0046872;GO:0071247;GO:0071276;GO:0071280;GO:0071294;GO:0071294;GO:0046872;GO:0046872;	K14739	-	P	149A1;0UWX6;0DWP7;1B6VA;0ABH5;196KZ;1D5XW;0VNIF;0JFS1	metallothionein 1 [Source:MGI Symbol;Acc:MGI:97171]	17748	P02802
ENSMUSG00000001473	1082.32	383.63	1781.01	4.64253	2.21491	2.24335e-62	3.87794e-60	18	67523787	67535819	+	2437	Tubb6	GO:0000166;GO:0000226;GO:0000278;GO:0003924;GO:0003924;GO:0005200;GO:0005200;GO:0005525;GO:0005525;GO:0005525;GO:0005737;GO:0005737;GO:0005856;GO:0005874;GO:0005874;GO:0005874;GO:0005874;GO:0005874;GO:0007010;GO:0007017;	K07375	-	Z	0UFQ4;0DEPX;KOG1375;09TCM;12NDK;1CPDK;0V4BS;1B0XY	tubulin, beta 6 class V [Source:MGI Symbol;Acc:MGI:1915201]	67951	Q922F4;Q3UMM1
ENSMUSG00000016559	7524.97	3047.3	12002.6	3.93878	1.97775	2.56613e-62	4.39327e-60	11	115912738	115918788	-	2976	H3f3b	GO:0000228;GO:0000781;GO:0000786;GO:0000786;GO:0000786;GO:0000978;GO:0000979;GO:0001649;GO:0001740;GO:0003677;GO:0003677;GO:0005634;GO:0005634;GO:0005634;GO:0005654;GO:0005694;GO:0006997;GO:0007283;GO:0007286;GO:0007338;GO:0007566;GO:0008283;GO:0008584;GO:0031492;GO:0031508;GO:0031509;GO:0032991;GO:0035264;GO:0042692;GO:0046982;GO:0048477;GO:0090230;GO:1902340;GO:0000228;GO:0000781;GO:0000786;GO:…	K11253	-	B	KOG1745;0VHGA;192P3;0DTMN;0UV0S;1B5EX;0A6N5;13PQG;1D2Z6	H3.3 histone B [Source:MGI Symbol;Acc:MGI:1101768]	15081	P84244
ENSMUSG00000039232	250.891	54.0001	447.781	8.29223	3.05176	1.23656e-61	2.09685e-59	10	12813953	12840042	-	4209	Stx11	GO:0005484;GO:0005794;GO:0006886;GO:0016020;GO:0016192;GO:0061025;GO:0005484;GO:0005794;GO:0006886;GO:0016020;GO:0016192;GO:0061025;GO:0005794;GO:0016020;GO:0016192;	K08487	-	U	0V6HU;0UT3A;13HDA;1B4JJ;194V1;1CRHC;0DGTA;09VIK;KOG0810	syntaxin 11 [Source:MGI Symbol;Acc:MGI:1921982]	74732	Q9D3G5;Q3U5V8
ENSMUSG00000017715	1708.5	609.657	2807.34	4.60479	2.20313	1.8381e-61	3.08748e-59	11	117877118	117914837	+	5333	Pgs1	GO:0000166;GO:0003824;GO:0005524;GO:0005739;GO:0005739;GO:0005739;GO:0005739;GO:0005783;GO:0005783;GO:0006629;GO:0006655;GO:0006655;GO:0008444;GO:0008444;GO:0008444;GO:0008444;GO:0008654;GO:0008654;GO:0016740;GO:0032049;GO:0032049;GO:0032049;GO:0046339;GO:0000166;GO:0003824;GO:0005524;GO:0005739;GO:0006629;GO:0006655;GO:0008444;GO:0008444;GO:0008654;GO:0016740;GO:0032049;GO:0000166;GO:0003824;GO:…	K00995	EC:2.7.8.5	H;I	0UJ1T;0V9SV;1B04F;0DNYD;09YV1;1CXVV;18W9N;KOG3964;12NB4	phosphatidylglycerophosphate synthase 1 [Source:MGI Symbol;Acc:MGI:1921701]	74451	Q8BHF7;B9EKS7
ENSMUSG00000030199	2021.76	765.611	3277.92	4.28144	2.0981	1.77993e-60	2.93441e-58	6	134012663	134247121	+	5983	Etv6	GO:0000122;GO:0000122;GO:0000977;GO:0000977;GO:0000978;GO:0000981;GO:0001227;GO:0001227;GO:0001228;GO:0003677;GO:0003677;GO:0003700;GO:0003700;GO:0005515;GO:0005634;GO:0005634;GO:0005730;GO:0005730;GO:0005829;GO:0005829;GO:0006355;GO:0006355;GO:0006357;GO:0007296;GO:0019904;GO:0019904;GO:0022008;GO:0030154;GO:0030154;GO:0043565;GO:0045944;GO:0071425;GO:0071425;GO:0071425;GO:0097152;GO:0003677;GO:…	K03211	-	K	18W20;0UKWA;0V9VI;KOG3804;1CV6T;13PIG;09YXU;0DKCW;1AWCK	ets variant 6 [Source:MGI Symbol;Acc:MGI:109336]	14011	P97360
ENSMUSG00000030341	2475.56	985.497	3965.62	4.02398	2.00862	7.27667e-60	1.18863e-57	6	125326325	125339447	+	2591	Tnfrsf1a	GO:0000139;GO:0000139;GO:0000139;GO:0002020;GO:0003176;GO:0003177;GO:0003332;GO:0005031;GO:0005031;GO:0005031;GO:0005515;GO:0005515;GO:0005515;GO:0005515;GO:0005615;GO:0005615;GO:0005634;GO:0005739;GO:0005739;GO:0005794;GO:0005829;GO:0005886;GO:0005886;GO:0006693;GO:0006693;GO:0006915;GO:0006952;GO:0006954;GO:0006954;GO:0006954;GO:0007165;GO:0007166;GO:0008630;GO:0009986;GO:0009986;GO:0010614;GO:…	K03158	-	T;V	0A4Q9;0IXBX;1AXB0;18Y8M;0URHP;0DS6I;0VFJC;1D1FM;13RJQ	tumor necrosis factor receptor superfamily, member 1a [Source:MGI Symbol;Acc:MGI:1314884]	21937	P25118;Q3U479
ENSMUSG00000024912	67.6862	1.13601	134.236	118.165	6.88466	2.31608e-59	3.74889e-57	19	5497575	5505974	+	2033	Fosl1	GO:0000977;GO:0000978;GO:0000978;GO:0000978;GO:0000978;GO:0000981;GO:0001228;GO:0001228;GO:0001701;GO:0003677;GO:0003677;GO:0003677;GO:0003677;GO:0003700;GO:0005634;GO:0005634;GO:0005634;GO:0005634;GO:0005634;GO:0005654;GO:0005654;GO:0005829;GO:0005829;GO:0006355;GO:0006357;GO:0006357;GO:0007296;GO:0007565;GO:0007612;GO:0008285;GO:0008285;GO:0009612;GO:0009629;GO:0014070;GO:0031668;GO:0032570;GO:…	K04502	-	K	0VE9S;1AV5K;1954H;KOG1414;0UJNM;13REE;0A3EX;0DHGN;1CS70	fos-like antigen 1 [Source:MGI Symbol;Acc:MGI:107179]	14283	P48755;Q3UMK5
ENSMUSG00000052837	1191.48	290.54	2092.41	7.2018	2.84836	3.50281e-59	5.6187e-57	8	85701113	85705347	-	2301	Junb	GO:0000785;GO:0000977;GO:0000978;GO:0000978;GO:0000981;GO:0001228;GO:0001570;GO:0001649;GO:0001701;GO:0001829;GO:0003677;GO:0003677;GO:0003677;GO:0003690;GO:0003700;GO:0003700;GO:0005515;GO:0005515;GO:0005515;GO:0005515;GO:0005634;GO:0005634;GO:0005654;GO:0005654;GO:0005667;GO:0006355;GO:0006355;GO:0006357;GO:0006357;GO:0006366;GO:0008134;GO:0009987;GO:0030316;GO:0033687;GO:0035976;GO:0035976;GO:…	K09028	-	K	09T5A;0UH63;0V440;12UA8;1B1P9;KOG0837;19555;1CP64;0DEGF	jun B proto-oncogene [Source:MGI Symbol;Acc:MGI:96647]	16477	P09450;Q569U6
ENSMUSG00000053318	116.624	12.003	221.245	18.4325	4.20418	1.59648e-58	2.53798e-56	1	172409325	172418135	-	3079	Slamf8	GO:0016020;GO:0016021;	K16853	-	S;T	0IVMT;0VFS6;1B38D;18Z8N;12QUS;1D1MY;0DSCJ;0US0C;0A4VK	SLAM family member 8 [Source:MGI Symbol;Acc:MGI:1921998]	74748	Q9D3G2;Q3UQA2
ENSMUSG00000012428	14068.3	1473.18	26663.4	18.0992	4.17786	4.12062e-58	6.3798e-56	5	8010457	8032213	+	3155	Steap4	GO:0000139;GO:0005654;GO:0005654;GO:0005768;GO:0005768;GO:0005768;GO:0005794;GO:0005886;GO:0005886;GO:0005886;GO:0005886;GO:0005887;GO:0006811;GO:0008823;GO:0008823;GO:0009055;GO:0009055;GO:0015677;GO:0015677;GO:0016020;GO:0016021;GO:0016021;GO:0016021;GO:0016491;GO:0020037;GO:0020037;GO:0022900;GO:0031901;GO:0045444;GO:0046872;GO:0052851;GO:0052851;GO:0052851;GO:0052851;GO:0055072;GO:0055114;GO:…	K19876	EC:1.16.1.-	S;P	0V5Z3;09UZ9;0IF4F;18UD0;0DG8T;12Q82;1B2SZ;0UKRS;1CT19	STEAP family member 4 [Source:MGI Symbol;Acc:MGI:1923560]	117167	Q923B6
ENSMUSG00000021322	522.944	167.619	878.269	5.23966	2.38947	1.85258e-57	2.79535e-55	13	20978283	21220787	+	5925	Aoah	GO:0005509;GO:0005509;GO:0005509;GO:0005576;GO:0006629;GO:0006631;GO:0006631;GO:0008653;GO:0009104;GO:0009104;GO:0009104;GO:0016787;GO:0016788;GO:0031410;GO:0046872;GO:0050528;GO:0050528;GO:0050528;GO:0050528;GO:0050728;GO:0050728;GO:0005576;GO:0050528;	K01065	EC:3.1.1.77	I;G	0DS4E;0UFT3;13ITJ;1AX2T;1CW3J;0VFGR;18T4G;0A4MI;0IFCC	acyloxyacyl hydrolase [Source:MGI Symbol;Acc:MGI:1350928]	27052	O35298
ENSMUSG00000042349	612.478	114.242	1110.72	9.72252	3.28133	2.73471e-56	4.05763e-54	1	131182080	131207344	-	9018	Ikbke	GO:0000166;GO:0004672;GO:0004674;GO:0004674;GO:0004704;GO:0004704;GO:0004704;GO:0005515;GO:0005524;GO:0005524;GO:0005634;GO:0005634;GO:0005634;GO:0005737;GO:0005737;GO:0005737;GO:0005737;GO:0006468;GO:0006468;GO:0006468;GO:0006468;GO:0006974;GO:0007252;GO:0008384;GO:0008384;GO:0008630;GO:0008630;GO:0008630;GO:0010884;GO:0016301;GO:0016310;GO:0016605;GO:0016605;GO:0016605;GO:0016740;GO:0018105;GO:…	K07211	EC:2.7.11.10	T	0USJT;09XJY;0V8HW;1CTP1;KOG4250;12QKK;18SIA;0DIXJ;1AUCC	inhibitor of kappaB kinase epsilon [Source:MGI Symbol;Acc:MGI:1929612]	56489	Q9R0T8
ENSMUSG00000037849	679.09	93.33	1264.85	13.5524	3.76048	2.97981e-56	4.38476e-54	1	173296051	173318607	-	3054	Ifi206	GO:0000122;GO:0000978;GO:0001227;GO:0002218;GO:0003690;GO:0003690;GO:0005634;GO:0005654;GO:0005730;GO:0005829;GO:0008134;GO:0035458;GO:0035458;GO:0042802;GO:0000122;GO:0000978;GO:0001227;GO:0002218;GO:0003690;GO:0003690;GO:0005634;GO:0005654;GO:0005730;GO:0005829;GO:0008134;GO:0035458;GO:0035458;GO:0042802;	K20914	-	S	1D9G6;0AIGV;0UYUS;0VVZA;130S3;0E16W;0KEIM	interferon activated gene 206 [Source:MGI Symbol;Acc:MGI:3646410]	102639543	-
ENSMUSG00000039934	692.395	216.549	1168.24	5.39481	2.43157	3.43666e-56	5.01556e-54	5	21391253	21520130	+	10425	Gsap	GO:0001540;GO:0001540;GO:0001540;GO:0005794;GO:0005802;GO:0005802;GO:0005802;GO:0005802;GO:0030162;GO:0030162;GO:0030162;GO:1902004;GO:1902004;GO:1902004;GO:1902004;GO:0001540;GO:0001540;GO:0005794;GO:0005802;GO:0005802;GO:0005802;GO:0030162;GO:0030162;GO:1902004;GO:1902004;GO:1902004;	-	-	S;K	09TMX;1CPN3;0DEYD;1ARU0;0IG5Q;12RXV;0V4KZ;18SN1;0UG1D	gamma-secretase activating protein [Source:MGI Symbol;Acc:MGI:2442259]	212167	Q3TCV3
ENSMUSG00000002307	882.864	291.89	1473.84	5.04929	2.33608	4.36017e-56	6.31161e-54	17	34128388	34134564	+	3151	Daxx	GO:0000775;GO:0005634;GO:0005654;GO:0005694;GO:0005730;GO:0005737;GO:0006325;GO:0006915;GO:0016605;GO:0000775;GO:0005634;GO:0005654;GO:0005694;GO:0005730;GO:0005737;GO:0006325;GO:0006915;GO:0016605;GO:0032147;GO:0045893;GO:0000775;GO:0005634;GO:0005654;GO:0005694;GO:0005730;GO:0005737;GO:0006325;GO:0006915;GO:0016605;GO:0000775;GO:0000775;GO:0001934;GO:0002039;GO:0003713;GO:0003714;GO:0005634;GO:…	K02308	-	K	0DGZA;0UIKG;0IGIP;12P90;1AUFZ;1CRPG;09VQQ;1944Y;0V6PS	Fas death domain-associated protein [Source:MGI Symbol;Acc:MGI:1197015]	13163	O35613;Q3UKR0
ENSMUSG00000038037	505.368	18.8392	991.897	52.6508	5.71838	5.6362e-56	8.09295e-54	16	10600104	10603400	-	2908	Socs1	GO:0001817;GO:0001932;GO:0005159;GO:0005159;GO:0005515;GO:0005515;GO:0005634;GO:0005654;GO:0005654;GO:0005737;GO:0005829;GO:0005942;GO:0007259;GO:0009968;GO:0010533;GO:0016567;GO:0019210;GO:0019221;GO:0019901;GO:0019901;GO:0031410;GO:0033673;GO:0035556;GO:0036464;GO:0036464;GO:0040008;GO:0042509;GO:0042532;GO:0042532;GO:0043372;GO:0043377;GO:0043551;GO:0045444;GO:0045591;GO:0045591;GO:0046425;GO:…	K04694	-	T	0UNSY;13F34;18ZJU;1AUZ2;KOG4566;1CUR4;0DJXM;0A2EF;0VDA1	suppressor of cytokine signaling 1 [Source:MGI Symbol;Acc:MGI:1354910]	12703	O35716
ENSMUSG00000000732	999.138	378.772	1619.5	4.27566	2.09615	1.05419e-55	1.50158e-53	10	77905136	77919747	+	4620	Icosl	GO:0001817;GO:0002250;GO:0002376;GO:0005102;GO:0005102;GO:0005515;GO:0005886;GO:0005886;GO:0005887;GO:0007165;GO:0009897;GO:0009897;GO:0016020;GO:0016021;GO:0032753;GO:0036464;GO:0042104;GO:0042110;GO:0042113;GO:0042802;GO:0045190;GO:0050852;GO:0016020;GO:0016021;	K06710	-	T	0DPDJ;0VF7M;13SIB;0IYI6;0A4CT;193D1;1B2XG;1CYBG;0USRG	icos ligand [Source:MGI Symbol;Acc:MGI:1354701]	50723	Q9JHJ8;Q544C7
ENSMUSG00000052776	591.819	183.175	1000.46	5.4618	2.44938	2.37184e-55	3.35163e-53	5	121034319	121045584	-	1885	Oas1a	GO:0000166;GO:0001730;GO:0001730;GO:0001730;GO:0001730;GO:0002376;GO:0003723;GO:0003725;GO:0003725;GO:0003725;GO:0003725;GO:0005515;GO:0005515;GO:0005515;GO:0005524;GO:0005634;GO:0005634;GO:0005654;GO:0005654;GO:0005737;GO:0005737;GO:0005739;GO:0005783;GO:0005829;GO:0005829;GO:0006164;GO:0009615;GO:0016020;GO:0016740;GO:0016779;GO:0016779;GO:0043231;GO:0045071;GO:0045087;GO:0046872;GO:0048525;GO:…	K14216	EC:2.7.7.84	H;J;O	0DF4M;0V4TK;1CP6T;KOG0001;09TUC;0UM27;1AT0Y;12QYV;18U5V	2'-5' oligoadenylate synthetase 1A [Source:MGI Symbol;Acc:MGI:2180860]	246730	P11928
ENSMUSG00000028268	5012.16	1907.92	8116.4	4.25406	2.08884	3.6737e-55	5.11017e-53	3	142265787	142278970	+	3265	Gbp3	GO:0003924;GO:0005525;GO:0000139;GO:0000166;GO:0003924;GO:0003924;GO:0003924;GO:0005525;GO:0005525;GO:0005525;GO:0005634;GO:0005634;GO:0005737;GO:0005794;GO:0005794;GO:0005829;GO:0005886;GO:0016020;GO:0016787;GO:0020005;GO:0031410;GO:0031410;GO:0035458;GO:0042803;GO:0042832;GO:0042832;GO:0044406;GO:0048471;GO:0048471;GO:0050830;GO:0050830;GO:0071346;GO:0071346;GO:0003924;GO:0005525;GO:0000139;GO:…	K20899	-	S;O;T;D;C;K	191WI;0V9BC;134KU;09XSJ;1AYRV;KOG2037;1CUKV;0UNNF;0DJTQ	guanylate binding protein 3 [Source:MGI Symbol;Acc:MGI:1926263]	55932	Q61107
ENSMUSG00000022500	1218.56	477.859	1959.27	4.10009	2.03566	3.77514e-55	5.21057e-53	16	10777139	10884021	-	5156	Litaf	GO:0000139;GO:0000978;GO:0000978;GO:0001228;GO:0001228;GO:0001817;GO:0003677;GO:0005515;GO:0005515;GO:0005634;GO:0005654;GO:0005654;GO:0005737;GO:0005764;GO:0005765;GO:0005765;GO:0005765;GO:0005768;GO:0005794;GO:0005794;GO:0005794;GO:0005829;GO:0005886;GO:0005886;GO:0005886;GO:0007568;GO:0008270;GO:0008270;GO:0008270;GO:0009898;GO:0009898;GO:0009898;GO:0010008;GO:0016020;GO:0031901;GO:0031902;GO:…	K19363	-	S;K	0IVVU;0VHZM;0DQ6M;0A73K;1CZ7X;193N5;13Q3V;1B5NF;0UTGC	LPS-induced TN factor [Source:MGI Symbol;Acc:MGI:1929512]	56722	Q9JLJ0
ENSMUSG00000071637	2113.04	818.692	3407.39	4.16199	2.05727	1.04123e-53	1.38352e-51	16	15705150	15708895	+	3746	Cebpd	GO:0000785;GO:0000976;GO:0000978;GO:0000978;GO:0000978;GO:0000978;GO:0000981;GO:0001228;GO:0001228;GO:0001228;GO:0002244;GO:0003677;GO:0003677;GO:0003700;GO:0005515;GO:0005515;GO:0005634;GO:0005634;GO:0005634;GO:0005654;GO:0005654;GO:0006355;GO:0006357;GO:0006357;GO:0042802;GO:0043565;GO:0043565;GO:0045444;GO:0045595;GO:0045669;GO:0045892;GO:0045944;GO:0045944;GO:0045944;GO:0048839;GO:1990837;	K10050	-	-	-	CCAAT/enhancer binding protein (C/EBP), delta [Source:MGI Symbol;Acc:MGI:103573]	12609	Q00322;B9EIA9;Q3UE64
ENSMUSG00000037321	6244.3	2477.46	10011.1	4.04088	2.01467	1.56144e-53	2.05937e-51	17	34406527	34416199	+	5476	Tap1	GO:0000166;GO:0000166;GO:0002250;GO:0002376;GO:0002479;GO:0005524;GO:0005524;GO:0005524;GO:0005524;GO:0005739;GO:0005783;GO:0005783;GO:0005783;GO:0005789;GO:0006952;GO:0015031;GO:0015433;GO:0015433;GO:0015433;GO:0015433;GO:0015440;GO:0015833;GO:0015833;GO:0015833;GO:0015833;GO:0015833;GO:0016020;GO:0016020;GO:0016021;GO:0016021;GO:0016021;GO:0016021;GO:0016021;GO:0016887;GO:0016887;GO:0019885;GO:…	K05653	-	Q;U	KOG0058;09UWX;0UKTV;0V5WR;18U06;1AVK0;1CU6J;12RBY;0DG6C	transporter 1, ATP-binding cassette, sub-family B (MDR/TAP) [Source:MGI Symbol;Acc:MGI:98483]	21354	P21958;Q3U6V4
ENSMUSG00000030474	279.126	71.1891	487.063	6.84182	2.77438	4.77217e-53	6.20208e-51	7	43300494	43309585	-	1849	Siglece	GO:0005515;GO:0005515;GO:0005886;GO:0007155;GO:0007155;GO:0007155;GO:0009897;GO:0016020;GO:0016021;GO:0016021;GO:0030246;GO:0033691;GO:0033691;GO:0048029;GO:0050728;GO:0060101;GO:0016020;GO:0016021;	K10079	-	T	09W1I;0V6ZT;0IJT6;0DHAK;18VUR;1AUWN;0UJDS;13N43;1CS0N	sialic acid binding Ig-like lectin E [Source:MGI Symbol;Acc:MGI:1932475]	83382	Q91Y57
ENSMUSG00000021281	2117.39	835.337	3399.44	4.06954	2.02487	4.88095e-53	6.29749e-51	12	111408903	111421452	+	4984	Tnfaip2	GO:0000145;GO:0000145;GO:0000149;GO:0001525;GO:0006887;GO:0006887;GO:0007275;GO:0030154;GO:0051601;GO:0000145;GO:0006887;GO:0000145;GO:0006887;GO:0000145;GO:0006887;GO:0000145;GO:0006887;	K19989	-	U	0VDJS;18TZB;KOG2286;1B41V;133HT;1CZDD;0A2PZ;0UTGX;0DQBF	tumor necrosis factor, alpha-induced protein 2 [Source:MGI Symbol;Acc:MGI:104960]	21928	Q61333
ENSMUSG00000040364	176.633	35.4571	317.809	8.96321	3.16401	1.06348e-52	1.34333e-50	7	45327110	45343826	-	2470	Sec1	GO:0005794;GO:0005975;GO:0006486;GO:0008107;GO:0016020;GO:0016020;GO:0016021;GO:0016740;GO:0016757;GO:0032580;GO:0036065;	K00718	EC:2.4.1.69	G	1CT59;09X3N;1AYNY;0DIEQ;13KBS;1955G;0UKUZ;0V826;0IFKR	secretory blood group 1 [Source:MGI Symbol;Acc:MGI:1928893]	56546	Q8CDC9
ENSMUSG00000026068	308.076	48.0963	568.055	11.8108	3.56203	1.4464e-51	1.75192e-49	1	40554522	40590865	+	6752	Il18rap	GO:0004908;GO:0005886;GO:0006954;GO:0007165;GO:0008283;GO:0016020;GO:0016021;GO:0016787;GO:0035655;GO:0035655;GO:0035655;GO:0035655;GO:0042008;GO:0042008;GO:0042008;GO:0042008;GO:0042119;GO:0045092;GO:0045092;GO:0045954;GO:0050135;GO:0051092;GO:0051092;GO:0051092;GO:0051092;GO:0061809;GO:0070301;GO:0071345;GO:0071351;	K05174	-	T	09XE7;0IGUG;0UMC6;0DIRT;1CTGY;13CVN;0V8C9;18YNF;1AW83	interleukin 18 receptor accessory protein [Source:MGI Symbol;Acc:MGI:1338888]	16174	Q9Z2B1;Q0VBK3;Q3TTU1
ENSMUSG00000024754	3115.59	1372.77	4858.41	3.53914	1.8234	1.78474e-51	2.14711e-49	19	21755706	21835724	+	8520	Cemip2	GO:0001525;GO:0004415;GO:0004415;GO:0004415;GO:0005509;GO:0005509;GO:0005509;GO:0005886;GO:0005886;GO:0005886;GO:0005887;GO:0005887;GO:0005887;GO:0007275;GO:0008152;GO:0016020;GO:0016021;GO:0016787;GO:0016798;GO:0030214;GO:0030214;GO:0030214;GO:0043231;GO:0043231;GO:1903670;GO:0001525;GO:0004415;GO:0004415;GO:0005509;GO:0005509;GO:0005886;GO:0005886;GO:0005887;GO:0005887;GO:0007275;GO:0008152;GO:…	K22144	EC:3.2.1.35	S	0V9F4;1AU2R;0UQAV;1CUR8;12SC1;09YCH;0DJXS;19009;0IFCM	cell migration inducing hyaluronidase 2 [Source:MGI Symbol;Acc:MGI:1890373]	83921	Q5FWI3;Q8BS93
ENSMUSG00000019590	1285.29	528.692	2041.89	3.86215	1.9494	2.47075e-51	2.95247e-49	11	105824528	105844162	-	3653	Cyb561	GO:0000293;GO:0000293;GO:0005765;GO:0016020;GO:0016021;GO:0016021;GO:0016491;GO:0016491;GO:0022900;GO:0030658;GO:0031410;GO:0046872;GO:0055114;GO:0000293;GO:0016020;GO:0016021;GO:0016021;GO:0016491;GO:0022900;GO:0030658;GO:0031410;GO:0046872;GO:0000293;GO:0016020;GO:0016021;GO:0016021;GO:0016491;GO:0022900;GO:0030658;GO:0031410;GO:0046872;GO:0000293;GO:0016020;GO:0016021;GO:0016021;GO:0016491;GO:…	K08360	EC:7.2.1.3	C	1B1S1;09YMG;KOG1619;0V9JA;18THK;13PPH;1CUVS;0UII6;0DK1Z	cytochrome b-561 [Source:MGI Symbol;Acc:MGI:103253]	13056	Q60720
ENSMUSG00000025511	1264.11	518.72	2009.51	3.87398	1.95382	2.67895e-51	3.17991e-49	7	141055153	141073340	+	2601	Tspan4	GO:0003823;GO:0005178;GO:0005515;GO:0005886;GO:0005887;GO:0016020;GO:0016021;GO:0016021;GO:0031982;GO:0065003;GO:0016020;GO:0016021;GO:0016021;GO:0016020;GO:0016021;GO:0016021;GO:0016020;GO:0016021;GO:0003823;GO:0005178;GO:0005515;GO:0005886;GO:0005887;GO:0016020;GO:0016021;GO:0016021;GO:0031982;GO:0065003;GO:0016020;GO:0016021;GO:0016021;	K17294	-	S;G	0VCA9;09Z3X;KOG3882;13I7V;1AZJH;190C2;0UPIU;1CVDV;0DKJK	tetraspanin 4 [Source:MGI Symbol;Acc:MGI:1928097]	64540	Q9DCK3;Q4FJW7
ENSMUSG00000028525	9943.24	1149.16	18737.3	16.3052	4.02726	2.73624e-51	3.22641e-49	4	101944740	102464456	+	10560	Pde4b	GO:0000930;GO:0001780;GO:0004114;GO:0004114;GO:0004115;GO:0004115;GO:0004115;GO:0004115;GO:0004115;GO:0004115;GO:0005515;GO:0005634;GO:0005634;GO:0005737;GO:0005813;GO:0005829;GO:0005829;GO:0005891;GO:0006198;GO:0006198;GO:0007165;GO:0007165;GO:0008021;GO:0008081;GO:0009408;GO:0014069;GO:0016020;GO:0016787;GO:0030018;GO:0030552;GO:0030552;GO:0030593;GO:0032729;GO:0032729;GO:0032743;GO:0032743;GO:…	K13293	EC:3.1.4.53	T	0UHKN;1ATCI;1CUW1;0DK28;18ZRC;0V756;12PR9;09W6Y;KOG3689	phosphodiesterase 4B, cAMP specific [Source:MGI Symbol;Acc:MGI:99557]	18578	Q8VBU5;B1AWD0
ENSMUSG00000039519	157.149	29.585	284.712	9.62355	3.26657	3.05335e-51	3.57664e-49	3	18126114	18297502	-	2166	Cyp7b1	GO:0004497;GO:0004497;GO:0005506;GO:0005783;GO:0005789;GO:0006629;GO:0006694;GO:0006699;GO:0006699;GO:0007586;GO:0007613;GO:0007623;GO:0008202;GO:0008203;GO:0008395;GO:0008396;GO:0008396;GO:0016020;GO:0016021;GO:0016491;GO:0016705;GO:0020037;GO:0031090;GO:0033147;GO:0033783;GO:0035754;GO:0042632;GO:0043231;GO:0046872;GO:0047092;GO:0050679;GO:0055114;GO:0055114;GO:0060740;	K07430	EC:1.14.14.29	Q	1AUFN;09VQG;0DGZ4;13IZI;KOG0684;1CRPA;0V6PI;190D2;0UIYH	cytochrome P450, family 7, subfamily b, polypeptide 1 [Source:MGI Symbol;Acc:MGI:104978]	13123	Q60991;Q3USU4
ENSMUSG00000036402	1963.18	843.233	3083.12	3.65631	1.87039	9.83282e-51	1.14427e-48	6	66873381	66998334	+	4727	Gng12	GO:0005834;GO:0005834;GO:0005884;GO:0005886;GO:0007165;GO:0007186;GO:0007186;GO:0016020;GO:0030165;GO:0031680;GO:0031681;GO:0031681;GO:0042301;GO:0005834;GO:0005834;GO:0005884;GO:0005886;GO:0007165;GO:0007186;GO:0007186;GO:0016020;GO:0030165;GO:0031680;GO:0031681;GO:0031681;GO:0042301;GO:0005834;GO:0005834;GO:0005884;GO:0005886;GO:0007165;GO:0007186;GO:0007186;GO:0016020;GO:0030165;GO:0031680;GO:…	K04347	-	T	0DVJW;193XA;1D4WC;13U9E;KOG4119;1B6Q5;0UWFE;0A9DD;0VKAC	guanine nucleotide binding protein (G protein), gamma 12 [Source:MGI Symbol;Acc:MGI:1336171]	14701	Q9DAS9
ENSMUSG00000072620	795.497	307.137	1283.86	4.18008	2.06353	1.0355e-50	1.19721e-48	11	82955938	82961504	+	1664	Slfn2	GO:0008285;GO:0009617;	K24457	-	S	1D111;1423J;19473;0A069;1B7CR;0VDXK;0JAUV;0DRSW;0UUIB	schlafen 2 [Source:MGI Symbol;Acc:MGI:1313258]	20556	Q9Z0I6
ENSMUSG00000020826	792.773	84.3212	1501.23	17.8037	4.1541	2.87629e-50	3.30402e-48	11	78811613	78851080	+	4439	Nos2	GO:0001666;GO:0003779;GO:0003958;GO:0004517;GO:0004517;GO:0004517;GO:0004517;GO:0004517;GO:0004517;GO:0005515;GO:0005515;GO:0005515;GO:0005515;GO:0005516;GO:0005516;GO:0005615;GO:0005634;GO:0005634;GO:0005737;GO:0005737;GO:0005737;GO:0005777;GO:0005777;GO:0005829;GO:0005829;GO:0005829;GO:0005829;GO:0005886;GO:0006527;GO:0006527;GO:0006527;GO:0006527;GO:0006801;GO:0006809;GO:0006809;GO:0006809;GO:…	K13241	EC:1.14.13.39	C	1AWYU;09TG9;1CPGY;0V4FA;0UK24;12PXV;KOG1158;18XWD;0DET5	nitric oxide synthase 2, inducible [Source:MGI Symbol;Acc:MGI:97361]	18126	P29477
ENSMUSG00000050578	238.954	8.65969	469.249	54.1877	5.75989	3.03826e-50	3.4677e-48	9	7272514	7283331	+	2673	Mmp13	GO:0001958;GO:0001968;GO:0003417;GO:0004175;GO:0004222;GO:0004222;GO:0004222;GO:0005509;GO:0005509;GO:0005518;GO:0005518;GO:0005576;GO:0005576;GO:0005576;GO:0005615;GO:0005764;GO:0005794;GO:0006508;GO:0006508;GO:0006508;GO:0007507;GO:0008233;GO:0008233;GO:0008237;GO:0008237;GO:0008270;GO:0008270;GO:0008270;GO:0009725;GO:0016787;GO:0022617;GO:0022617;GO:0030198;GO:0030282;GO:0030282;GO:0030574;GO:…	K07994	EC:3.4.24.-	O;W	0DGSQ;KOG1565;0V6HA;1AUFS;09U0I;0UIYP;13GUN;18ZRE;1CRGU	matrix metallopeptidase 13 [Source:MGI Symbol;Acc:MGI:1340026]	17386	P33435;Q3U9V5
ENSMUSG00000026475	117.171	13.9546	220.388	15.7932	3.98123	4.09326e-50	4.64207e-48	1	153616095	153621214	+	2339	Rgs16	GO:0005096;GO:0005096;GO:0005096;GO:0005515;GO:0005737;GO:0005737;GO:0007186;GO:0007186;GO:0009968;GO:0016020;GO:0031224;GO:0043547;GO:0043547;GO:0043547;GO:0045121;	K16449	-	T	190MK;09XEE;0UMCM;1AWEY;13MAC;0V8CH;KOG3589;1CTH4;0DIS1	regulator of G-protein signaling 16 [Source:MGI Symbol;Acc:MGI:108407]	19734	P97428;Q542U0
ENSMUSG00000091649	252.141	68.059	436.223	6.40949	2.68021	8.19197e-50	9.23152e-48	14	59558413	59578800	-	1184	Phf11b	GO:0003674;GO:0005634;GO:0005654;GO:0008150;GO:0031965;GO:0046872;	-	-	K	1CVYF;0UQ6M;0VAGS;0DM3F;13P62;09ZJZ;KOG1084	PHD finger protein 11B [Source:MGI Symbol;Acc:MGI:3645789]	236451	B4XVQ1
ENSMUSG00000055491	1317.17	553.23	2081.11	3.76175	1.9114	1.01664e-49	1.13845e-47	19	46033325	46061354	+	6284	Pprc1	GO:0003676;GO:0003712;GO:0003723;GO:0005634;GO:0005634;GO:0005654;GO:0008134;GO:0008134;GO:0030374;GO:0045944;GO:0051091;GO:0003676;GO:0003712;GO:0003723;GO:0005634;GO:0005634;GO:0005654;GO:0008134;GO:0008134;GO:0030374;GO:0045944;GO:0051091;GO:0003676;GO:0003712;GO:0003723;GO:0005634;GO:0005634;GO:0005654;GO:0005654;GO:0008134;GO:0008134;GO:0030374;GO:0045944;GO:0051091;GO:0003712;GO:0005634;GO:…	K17963	-	K	0V6XD;18ZGA;1AYIE;1CYZ6;0A48A;0IK9Y;0UTRW;0DNN3;13N7A	peroxisome proliferative activated receptor, gamma, coactivator-related 1 [Source:MGI Symbol;Acc:MGI:2385096]	226169	Q6NZN1
ENSMUSG00000024235	1049.07	429.773	1668.36	3.88196	1.95678	1.06078e-49	1.18045e-47	18	4331327	4353015	-	4504	Map3k8	GO:0000165;GO:0000166;GO:0000186;GO:0000287;GO:0002376;GO:0004672;GO:0004674;GO:0004709;GO:0004709;GO:0004709;GO:0005524;GO:0005524;GO:0005737;GO:0005737;GO:0005829;GO:0005829;GO:0006468;GO:0007049;GO:0007165;GO:0016301;GO:0016310;GO:0016740;GO:0046872;GO:0000165;GO:0000166;GO:0000186;GO:0004674;GO:0004709;GO:0005524;GO:0006468;GO:0016301;GO:0016310;GO:0016740;	K04415	EC:2.7.11.25	T	09V8E;18W6F;1CR6N;KOG0201;12PQ1;1B230;0V67Y;0UIAF;0DGH0	mitogen-activated protein kinase kinase kinase 8 [Source:MGI Symbol;Acc:MGI:1346878]	26410	Q07174;Q3UEB8
ENSMUSG00000014599	2873.79	1051.84	4695.74	4.46432	2.15844	1.64053e-49	1.81426e-47	3	107648364	107667785	-	5281	Csf1	GO:0001503;GO:0001954;GO:0002158;GO:0002376;GO:0002931;GO:0003006;GO:0005125;GO:0005125;GO:0005125;GO:0005125;GO:0005157;GO:0005157;GO:0005515;GO:0005515;GO:0005576;GO:0005615;GO:0005615;GO:0005615;GO:0005615;GO:0005886;GO:0005886;GO:0006954;GO:0007169;GO:0008083;GO:0008083;GO:0008083;GO:0008283;GO:0008284;GO:0010628;GO:0010628;GO:0010744;GO:0010759;GO:0016020;GO:0016021;GO:0016021;GO:0016604;GO:…	K05453	-	W;T	0II8R;13FAW;0UTJ9;1CZBK;0A2N7;0DQ9T;1B4AV;190U3;0V4DB	colony stimulating factor 1 (macrophage) [Source:MGI Symbol;Acc:MGI:1339753]	12977	P07141
ENSMUSG00000015340	1472.85	528.361	2417.34	4.57518	2.19383	1.76916e-49	1.94444e-47	X	9301491	9354010	-	5808	Cybb	GO:0005244;GO:0005515;GO:0005515;GO:0005635;GO:0005635;GO:0005737;GO:0005737;GO:0005739;GO:0005783;GO:0005783;GO:0005791;GO:0005791;GO:0005794;GO:0005794;GO:0005886;GO:0005886;GO:0005886;GO:0005886;GO:0005887;GO:0006801;GO:0006801;GO:0006811;GO:0006952;GO:0006954;GO:0007584;GO:0009055;GO:0016020;GO:0016020;GO:0016021;GO:0016175;GO:0016175;GO:0016491;GO:0016491;GO:0020037;GO:0022900;GO:0030425;GO:…	K21421	EC:1.-.-.-	Q;C;P	1CSAS;0V6AP;1AVA4;KOG0039;12P7E;09VBE;0DHKF;18WB9;0UJTA	cytochrome b-245, beta polypeptide [Source:MGI Symbol;Acc:MGI:88574]	13058	Q61093;Q3U6G0
ENSMUSG00000006342	268.556	76.2255	460.887	6.04636	2.59607	3.59673e-49	3.92882e-47	10	75472540	75479842	-	3435	Susd2	GO:0003674;GO:0005615;GO:0005886;GO:0005886;GO:0016020;GO:0016021;GO:0051782;GO:1902807;GO:0003674;GO:0005615;GO:0005886;GO:0005886;GO:0016020;GO:0016021;GO:0051782;GO:1902807;	K23820	-	W	0DPQ5;0A224;18XNB;0UQEV;1CYP7;KOG4291;0VCXF;1B3AB;12NFV	sushi domain containing 2 [Source:MGI Symbol;Acc:MGI:1918983]	71733	Q9DBX3
ENSMUSG00000032508	1503.43	446.161	2560.69	5.73939	2.5209	3.91941e-49	4.25519e-47	9	119165000	119170477	-	2576	Myd88	GO:0002238;GO:0002376;GO:0002755;GO:0002755;GO:0005102;GO:0005102;GO:0005121;GO:0005121;GO:0005149;GO:0005149;GO:0005149;GO:0005515;GO:0005515;GO:0005515;GO:0005515;GO:0005634;GO:0005634;GO:0005634;GO:0005737;GO:0005737;GO:0005737;GO:0005829;GO:0005886;GO:0005886;GO:0006909;GO:0006909;GO:0006909;GO:0006915;GO:0006915;GO:0006954;GO:0006954;GO:0006955;GO:0007165;GO:0007166;GO:0007178;GO:0007254;GO:…	K04729	-	T;K	12SM9;0A237;1CWEU;0UQSF;191S8;0VCYQ;0IIN8;0DFRX;1B0YG	myeloid differentiation primary response gene 88 [Source:MGI Symbol;Acc:MGI:108005]	17874	P22366;Q3U7M4
ENSMUSG00000045349	460.866	9.32093	912.412	97.8885	6.61307	2.01652e-48	2.1629e-46	4	137977714	137988643	+	3740	Sh2d5	GO:0005515;GO:0005515;GO:0008150;GO:0014069;GO:0014069;GO:0030054;GO:0045202;GO:0005515;GO:0005515;GO:0008150;GO:0014069;GO:0014069;GO:0030054;GO:0045202;	K23701	-	S	0IHFV;09XA3;0UP2H;1B2B7;12TSX;1CUZP;0DK5U;0V9P6;19260	SH2 domain containing 5 [Source:MGI Symbol;Acc:MGI:2446215]	230863	Q8JZW5;A2AM67
ENSMUSG00000000204	1236.23	89.6322	2382.83	26.5845	4.73251	4.26403e-48	4.51911e-46	11	83066012	83081042	+	3964	Slfn4	GO:0003674;GO:0005575;GO:0009617;GO:0003674;GO:0005575;GO:0009617;GO:0003674;GO:0005575;GO:0009617;	K24457	-	S	1D111;1423J;1963I;0A069;0VDXK;0JAUV;0DRSW;0UUIB;1B4R5	schlafen 4 [Source:MGI Symbol;Acc:MGI:1329010]	20558	Q3UV66;Q3UV10
ENSMUSG00000017929	1007.19	420.697	1593.68	3.78818	1.92151	7.06805e-48	7.44655e-46	2	167140364	167191103	-	4308	B4galt5	GO:0003945;GO:0005794;GO:0005975;GO:0006486;GO:0006629;GO:0006665;GO:0008489;GO:0008489;GO:0008489;GO:0010706;GO:0016020;GO:0016021;GO:0016740;GO:0016757;GO:0016757;GO:0021955;GO:0022010;GO:0030311;GO:0031647;GO:0032580;GO:0040019;GO:0042551;GO:0046872;GO:0005975;GO:0016757;	K09905	EC:2.4.1.-	G	KOG3916;12SA9;1CW75;0UPSJ;09YB2;0VAQ3;1ARS1;0DMC0;18SIC	UDP-Gal:betaGlcNAc beta 1,4-galactosyltransferase, polypeptide 5 [Source:MGI Symbol;Acc:MGI:1927169]	56336	Q9JMK0;Q3U7I0
ENSMUSG00000000957	1034.02	433.361	1634.68	3.7721	1.91537	8.15873e-48	8.54507e-46	14	54669069	54682821	+	5960	Mmp14	GO:0001501;GO:0001503;GO:0001503;GO:0001525;GO:0001541;GO:0001666;GO:0001935;GO:0001958;GO:0004175;GO:0004175;GO:0004222;GO:0004222;GO:0004222;GO:0004222;GO:0005178;GO:0005178;GO:0005615;GO:0005615;GO:0005634;GO:0005634;GO:0005737;GO:0005737;GO:0005737;GO:0005737;GO:0005829;GO:0005829;GO:0005886;GO:0005886;GO:0006508;GO:0006508;GO:0006508;GO:0006508;GO:0006979;GO:0008233;GO:0008237;GO:0008237;GO:…	K07763	EC:3.4.24.80	O;W	KOG1565;0UJH4;09TSQ;0DEJD;0V4S1;18S8U;12PPA;1AZDX;1CS33	matrix metallopeptidase 14 (membrane-inserted) [Source:MGI Symbol;Acc:MGI:101900]	17387	P53690
ENSMUSG00000045551	154.511	13.6411	295.381	21.6538	4.43655	1.08678e-47	1.13159e-45	17	18096733	18104202	-	1324	Fpr1	GO:0001664;GO:0001664;GO:0002430;GO:0004875;GO:0004930;GO:0004930;GO:0004930;GO:0004982;GO:0004982;GO:0004982;GO:0004982;GO:0005124;GO:0005124;GO:0005737;GO:0005737;GO:0005886;GO:0005886;GO:0005886;GO:0005886;GO:0006935;GO:0006935;GO:0006954;GO:0007165;GO:0007186;GO:0007186;GO:0007186;GO:0007200;GO:0007200;GO:0007200;GO:0007204;GO:0016020;GO:0016021;GO:0016021;GO:0050786;GO:0050786;	K04172	-	T	09YRX;194JK;1CTRF;0DNT1;0II0H;1AX0S;13FV7;0UP03;0V7XT	formyl peptide receptor 1 [Source:MGI Symbol;Acc:MGI:107443]	14293	P33766
ENSMUSG00000029580	17749.9	7402.41	28097.5	3.79572	1.92437	2.08846e-47	2.14942e-45	5	142888870	142892509	-	2679	Actb	GO:0000079;GO:0000166;GO:0001725;GO:0001738;GO:0002102;GO:0005515;GO:0005515;GO:0005515;GO:0005515;GO:0005515;GO:0005524;GO:0005634;GO:0005634;GO:0005737;GO:0005737;GO:0005737;GO:0005737;GO:0005829;GO:0005829;GO:0005856;GO:0005856;GO:0005856;GO:0005884;GO:0005886;GO:0005911;GO:0005912;GO:0005925;GO:0007163;GO:0007409;GO:0007409;GO:0014069;GO:0015629;GO:0015629;GO:0016020;GO:0019894;GO:0019901;GO:…	K05692	-	Z	09TDS;12N6D;0DEQX;0V4CV;KOG0676;1CPEN;1B3VH;18V3C;0UR4K	actin, beta [Source:MGI Symbol;Acc:MGI:87904]	11461	P60710;B2RRX1
ENSMUSG00000062380	148.639	21.4606	275.818	12.8523	3.68395	3.46366e-47	3.54428e-45	8	124138163	124148754	+	1868	Tubb3	GO:0000166;GO:0000226;GO:0000278;GO:0000278;GO:0000278;GO:0003924;GO:0005200;GO:0005200;GO:0005515;GO:0005515;GO:0005515;GO:0005525;GO:0005525;GO:0005525;GO:0005737;GO:0005737;GO:0005737;GO:0005856;GO:0005874;GO:0005874;GO:0005874;GO:0005874;GO:0007017;GO:0007411;GO:0007411;GO:0007411;GO:0015630;GO:0030027;GO:0030175;GO:0030182;GO:0030182;GO:0030424;GO:0030424;GO:0030424;GO:0030425;GO:0030426;GO:…	K07375	-	Z	1AUBK;0DEPX;KOG1375;09TCM;12NDK;0UIDH;1CPDK;18V3W;0V4BS	tubulin, beta 3 class III [Source:MGI Symbol;Acc:MGI:107813]	22152	Q9ERD7
ENSMUSG00000029321	2394.95	476.543	4313.36	9.05136	3.17813	4.03507e-47	4.10539e-45	5	103753577	103777269	-	2124	Slc10a6	GO:0005886;GO:0006811;GO:0006814;GO:0008508;GO:0015293;GO:0015721;GO:0016020;GO:0016020;GO:0016021;GO:0043250;GO:0043250;GO:0043250;GO:0043251;GO:0043251;GO:0043251;GO:0055085;	K14346	-	P	18Y6I;1ATY4;0V6AV;12RBV;KOG2718;0DGK2;09VBJ;0UIE7;1CR9X	solute carrier family 10 (sodium/bile acid cotransporter family), member 6 [Source:MGI Symbol;Acc:MGI:1923000]	75750	Q9CXB2
ENSMUSG00000031681	1692.33	769.589	2615.08	3.39802	1.76469	5.72271e-45	5.5985e-43	8	80065024	80126147	-	6262	Smad1	GO:0000165;GO:0000785;GO:0000978;GO:0000978;GO:0000978;GO:0000981;GO:0001228;GO:0001228;GO:0001657;GO:0001710;GO:0002051;GO:0003677;GO:0003700;GO:0003700;GO:0005515;GO:0005515;GO:0005515;GO:0005634;GO:0005634;GO:0005634;GO:0005634;GO:0005637;GO:0005637;GO:0005667;GO:0005667;GO:0005737;GO:0005737;GO:0005737;GO:0005737;GO:0006355;GO:0006357;GO:0006468;GO:0006954;GO:0007179;GO:0007179;GO:0007183;GO:…	K04676	-	K	KOG3701;09TDQ;1921J;0DHAU;1AXQP;1CS0Y;0V4CT;0UJE1;12PNA	SMAD family member 1 [Source:MGI Symbol;Acc:MGI:109452]	17125	P70340
ENSMUSG00000042677	677.491	168.016	1186.97	7.06459	2.82061	8.00209e-45	7.70147e-43	4	125012216	125021633	-	2882	Zc3h12a	GO:0000294;GO:0000294;GO:0000932;GO:0000932;GO:0000932;GO:0001525;GO:0001933;GO:0002230;GO:0002230;GO:0002376;GO:0002757;GO:0002757;GO:0002757;GO:0003677;GO:0003677;GO:0003677;GO:0003682;GO:0003682;GO:0003682;GO:0003723;GO:0003723;GO:0003723;GO:0003729;GO:0003729;GO:0003729;GO:0003730;GO:0004518;GO:0004519;GO:0004521;GO:0004521;GO:0004532;GO:0004540;GO:0004540;GO:0004843;GO:0004843;GO:0004843;GO:…	K18668	EC:3.1.-.-	S;K	0UP7I;0DKIW;12RNG;KOG3777;1AYSW;09VCG;18WD5;0V6BM;1CVD0	zinc finger CCCH type containing 12A [Source:MGI Symbol;Acc:MGI:2385891]	230738	Q5D1E7
ENSMUSG00000029798	1846.78	606.944	3086.62	5.0855	2.34639	1.03325e-44	9.83794e-43	6	57557985	57641617	+	9292	Herc6	GO:0002244;GO:0002376;GO:0004842;GO:0005654;GO:0005737;GO:0005737;GO:0005829;GO:0005829;GO:0009617;GO:0016567;GO:0016740;GO:0045087;GO:0061630;	K22372	EC:2.3.2.-	O	0UGQB;KOG0941;0DFEK;0VCYN;1AXTH;1CQ4C;18TG8;12NRN;09ZJH	hect domain and RLD 6 [Source:MGI Symbol;Acc:MGI:1914388]	67138	F2Z461
ENSMUSG00000050064	8154.34	2132.46	14176.2	6.64782	2.73288	1.87167e-44	1.77261e-42	3	98289777	98661128	+	8276	Zfp697	-	-	-	K	0UMX8;0V7YY;KOG1721;1AXDJ;1CU00;09XVI;13K0B;195Y8;0DJ82	zinc finger protein 697 [Source:MGI Symbol;Acc:MGI:2139736]	242109	Q569E7;G5E8C0
ENSMUSG00000003283	384.96	108.131	661.788	6.12022	2.61358	2.23359e-44	2.10418e-42	2	152950388	152993361	+	2092	Hck	GO:0000166;GO:0001784;GO:0002376;GO:0004672;GO:0004713;GO:0004713;GO:0004713;GO:0004715;GO:0004715;GO:0005102;GO:0005515;GO:0005524;GO:0005524;GO:0005634;GO:0005654;GO:0005737;GO:0005764;GO:0005764;GO:0005794;GO:0005829;GO:0005856;GO:0005884;GO:0005884;GO:0005886;GO:0005886;GO:0005901;GO:0005901;GO:0005925;GO:0005925;GO:0006468;GO:0006887;GO:0006909;GO:0006909;GO:0006954;GO:0007169;GO:0008284;GO:…	K08893	EC:2.7.10.2	Z;T	18UEZ;0V4Q4;1AZTR;KOG0197;09TQU;0USB1;1CPQW;0DF11;12NBR	hemopoietic cell kinase [Source:MGI Symbol;Acc:MGI:96052]	15162	P08103
ENSMUSG00000029581	774.049	232.438	1315.66	5.66027	2.50087	6.0991e-44	5.65596e-42	5	142946098	142958940	+	3012	Fscn1	GO:0001725;GO:0001725;GO:0001725;GO:0001726;GO:0001726;GO:0001726;GO:0001726;GO:0002102;GO:0002102;GO:0002102;GO:0003779;GO:0003779;GO:0003779;GO:0005515;GO:0005515;GO:0005737;GO:0005737;GO:0005737;GO:0005737;GO:0005829;GO:0005829;GO:0005829;GO:0005856;GO:0005856;GO:0005856;GO:0005886;GO:0005902;GO:0005902;GO:0005902;GO:0005902;GO:0005911;GO:0005911;GO:0005911;GO:0005938;GO:0007015;GO:0007043;GO:…	K23551	-	Z	0DJYN;09YI8;0IF4E;1CUS9;0V9FZ;18Y4F;0UUER;12SR3;1B02X	fascin actin-bundling protein 1 [Source:MGI Symbol;Acc:MGI:1352745]	14086	Q61553
ENSMUSG00000028874	234.888	27.8717	441.904	15.8549	3.98686	7.60628e-44	7.01708e-42	4	132701406	132729221	+	3863	Fgr	GO:0000166;GO:0001784;GO:0001784;GO:0001784;GO:0001819;GO:0002376;GO:0004672;GO:0004713;GO:0004713;GO:0004713;GO:0004713;GO:0004713;GO:0004715;GO:0004715;GO:0004715;GO:0004715;GO:0005102;GO:0005515;GO:0005524;GO:0005524;GO:0005737;GO:0005739;GO:0005743;GO:0005758;GO:0005829;GO:0005829;GO:0005829;GO:0005856;GO:0005856;GO:0005856;GO:0005886;GO:0005886;GO:0005886;GO:0005886;GO:0006468;GO:0007169;GO:…	K08891	EC:2.7.10.2	T	09UFI;1CY48;1B3P8;190WU;0DFI9;12R0Y;0UHW7;KOG0197;0V649	FGR proto-oncogene, Src family tyrosine kinase [Source:MGI Symbol;Acc:MGI:95527]	14191	P14234
ENSMUSG00000025225	1351.05	610.005	2092.1	3.42964	1.77806	7.91912e-44	7.26804e-42	19	46292759	46300824	+	4584	Nfkb2	GO:0003677;GO:0003677;GO:0003700;GO:0005634;GO:0005737;GO:0005737;GO:0006355;GO:0007165;GO:0000785;GO:0000978;GO:0000978;GO:0000981;GO:0001228;GO:0002268;GO:0002467;GO:0003677;GO:0003677;GO:0003700;GO:0005515;GO:0005634;GO:0005634;GO:0005737;GO:0005737;GO:0005737;GO:0005829;GO:0006355;GO:0006355;GO:0006357;GO:0007165;GO:0030198;GO:0033257;GO:0038061;GO:0045944;GO:0048511;GO:0048535;GO:0048536;GO:…	K04469	-	K;E	0VD3P;KOG0504;0A3C4;18TUE;1B0KB;0UJGQ;1CTIN;0DITA;13GBI	nuclear factor of kappa light polypeptide gene enhancer in B cells 2, p49/p100 [Source:MGI Symbol;Acc:MGI:1099800]	18034	Q9WTK5;Q3UG25;Q3UV15
ENSMUSG00000053846	485.567	16.8591	954.275	56.6029	5.8228	7.96953e-44	7.27679e-42	18	75072393	75094334	-	4715	Lipg	GO:0004465;GO:0004465;GO:0004620;GO:0004620;GO:0004620;GO:0004806;GO:0004806;GO:0004806;GO:0004806;GO:0005576;GO:0005615;GO:0005615;GO:0005615;GO:0005615;GO:0005769;GO:0005769;GO:0005794;GO:0005794;GO:0006629;GO:0006629;GO:0006633;GO:0007584;GO:0008201;GO:0008283;GO:0008283;GO:0008970;GO:0008970;GO:0008970;GO:0009986;GO:0009986;GO:0010983;GO:0010983;GO:0016042;GO:0016042;GO:0016298;GO:0016787;GO:…	K22284	EC:3.1.1.3	I;G	0V43M;0UFDU;0IJUA;09YV0;12SVP;0DEG1;18YFJ;1AZIZ;1CP5Q	lipase, endothelial [Source:MGI Symbol;Acc:MGI:1341803]	16891	Q9WVG5;C0LQ91;Q3UDI6;Q3U5K0;Q3U713;Q3U807
ENSMUSG00000031880	5430.81	1375.46	9486.15	6.89671	2.78591	8.40766e-44	7.63767e-42	8	105354702	105357959	-	1577	Rrad	GO:0000166;GO:0003924;GO:0003924;GO:0005525;GO:0005525;GO:0007165;GO:0016020;GO:1901841;GO:1901842;GO:1901842;GO:1901841;	K07845	-	F;S;J	0V6AT;19020;1ATJB;09VBH;12RPT;0UHZS;KOG0395;1CR9U;0DGJZ	Ras-related associated with diabetes [Source:MGI Symbol;Acc:MGI:1930943]	56437	Q6PGA2
ENSMUSG00000018920	533.854	211.84	855.868	4.04016	2.01441	1.36011e-43	1.22928e-41	11	70344809	70350810	-	3021	Cxcl16	GO:0005041;GO:0005041;GO:0005041;GO:0005044;GO:0005044;GO:0005044;GO:0005125;GO:0005615;GO:0005615;GO:0005615;GO:0005615;GO:0006898;GO:0006935;GO:0006935;GO:0007165;GO:0008009;GO:0008009;GO:0008009;GO:0010818;GO:0010818;GO:0016020;GO:0016021;GO:0030307;GO:0030307;GO:0030335;GO:0030335;GO:0030335;GO:0034097;GO:0034097;GO:0034341;GO:0034341;GO:0034612;GO:0034612;GO:0042379;GO:0048247;GO:0071222;GO:…	K10035	-	W;T	0A6MB;0UUCY;1D2YN;0VHFG;1B5DC;0J8A5;0DTM6;142Z2;193U1	chemokine (C-X-C motif) ligand 16 [Source:MGI Symbol;Acc:MGI:1932682]	66102	Q8BSU2;A2CFE9
ENSMUSG00000037447	2845.33	756.018	4934.64	6.52715	2.70645	1.60868e-43	1.44659e-41	1	36346814	36363110	+	12540	Arid5a	GO:0003677;GO:0005634;GO:0003677;GO:0003677;GO:0005634;GO:0000122;GO:0000976;GO:0002062;GO:0002376;GO:0003677;GO:0003677;GO:0003682;GO:0003714;GO:0003723;GO:0005515;GO:0005634;GO:0005634;GO:0005634;GO:0005654;GO:0005667;GO:0005730;GO:0006357;GO:0008134;GO:0030331;GO:0032729;GO:0032740;GO:0032755;GO:0032760;GO:0035066;GO:0035613;GO:0042802;GO:0043565;GO:0045087;GO:0045944;GO:0046965;GO:0046966;GO:…	-	-	K	0B4GU;0WH01;0IQ79;0E8BB;1BB0Q;1DF9Z;0V35X;1977K;13D43	AT rich interactive domain 5A (MRF1-like) [Source:MGI Symbol;Acc:MGI:2443039]	214855	Q3U108
ENSMUSG00000002983	526.101	129.766	922.436	7.10846	2.82954	2.26291e-43	2.01455e-41	7	19340142	19363363	-	3885	Relb	GO:0000785;GO:0000785;GO:0000785;GO:0000978;GO:0000978;GO:0000978;GO:0000978;GO:0000981;GO:0003677;GO:0003677;GO:0003677;GO:0003700;GO:0005515;GO:0005515;GO:0005515;GO:0005634;GO:0005634;GO:0005634;GO:0005634;GO:0005634;GO:0005654;GO:0005654;GO:0005737;GO:0005737;GO:0005813;GO:0005813;GO:0005815;GO:0005829;GO:0005829;GO:0005856;GO:0006355;GO:0006357;GO:0006357;GO:0006954;GO:0007249;GO:0010628;GO:…	K09253	-	K	0DJYW;1AWYK;0A0WR;0IFBK;13IH3;0UNAN;18TJS;1CYNR;0VD2C	avian reticuloendotheliosis viral (v-rel) oncogene related B [Source:MGI Symbol;Acc:MGI:103289]	19698	Q04863
ENSMUSG00000017830	493.442	147.151	839.733	5.70662	2.51264	1.09415e-42	9.50306e-41	11	100585710	100595097	-	3272	Dhx58	GO:0000166;GO:0002376;GO:0003677;GO:0003723;GO:0003724;GO:0003725;GO:0003725;GO:0003725;GO:0003725;GO:0003727;GO:0003727;GO:0003727;GO:0003727;GO:0004386;GO:0005524;GO:0005524;GO:0005737;GO:0005737;GO:0005737;GO:0008270;GO:0008270;GO:0008270;GO:0008270;GO:0009615;GO:0009615;GO:0009617;GO:0016787;GO:0016787;GO:0032480;GO:0032480;GO:0032480;GO:0032481;GO:0032728;GO:0039534;GO:0039534;GO:0039534;GO:…	K12649	EC:3.6.4.13	A	0V4TZ;18WX5;KOG0354;1CTWW;0DF53;1AT0C;12NQ7;09TUS;0UGAY	DEXH (Asp-Glu-X-His) box polypeptide 58 [Source:MGI Symbol;Acc:MGI:1931560]	80861	Q99J87
ENSMUSG00000045761	358.396	108.046	608.746	5.63414	2.4942	1.22257e-42	1.05669e-40	17	71980256	72036664	+	5624	Togaram2	GO:0000226;GO:0005815;GO:0005876;GO:0005881;GO:0005929;GO:0008017;GO:0031110;GO:0072686;GO:0090307;GO:0000226;GO:0005815;GO:0005876;GO:0005881;GO:0005929;GO:0008017;GO:0031110;GO:0072686;GO:0090307;	-	-	S	1BAT0;0WG2I;13BSZ;0INPT;0B3NN;0E7TI;1DETC;19733;0V2UY	TOG array regulator of axonemal microtubules 2 [Source:MGI Symbol;Acc:MGI:2443498]	320159	Q3TYG6
ENSMUSG00000040296	5001.17	1447.71	8554.63	5.90906	2.56293	2.13884e-42	1.83087e-40	4	40203773	40239828	-	7050	Ddx58	GO:0000166;GO:0002230;GO:0002230;GO:0002376;GO:0002735;GO:0003677;GO:0003690;GO:0003723;GO:0003724;GO:0003725;GO:0003725;GO:0003725;GO:0003727;GO:0003727;GO:0003727;GO:0004386;GO:0005515;GO:0005515;GO:0005524;GO:0005524;GO:0005737;GO:0005737;GO:0005737;GO:0005829;GO:0005829;GO:0005856;GO:0005886;GO:0005886;GO:0005923;GO:0005923;GO:0008270;GO:0008270;GO:0008270;GO:0009597;GO:0009615;GO:0009615;GO:…	K12646	EC:3.6.4.13	A;K	1ATHZ;0V4TZ;KOG0354;0DQ4Z;12NQ7;18ZIS;0UTEU;1CZ68;09TUS	DEAD/H box helicase 58 [Source:MGI Symbol;Acc:MGI:2442858]	230073	Q6Q899;A1L0V6
ENSMUSG00000034675	1073.37	202.295	1944.44	9.61192	3.26482	2.35218e-42	1.99431e-40	13	55621242	55635924	-	4514	Dbn1	GO:0001701;GO:0003779;GO:0003779;GO:0005515;GO:0005515;GO:0005522;GO:0005522;GO:0005737;GO:0005737;GO:0005856;GO:0005884;GO:0005884;GO:0005886;GO:0005886;GO:0005911;GO:0005921;GO:0005938;GO:0007015;GO:0007015;GO:0007275;GO:0007399;GO:0008092;GO:0010643;GO:0010644;GO:0010811;GO:0010976;GO:0014069;GO:0014069;GO:0014069;GO:0015629;GO:0016020;GO:0030027;GO:0030027;GO:0030054;GO:0030154;GO:0030175;GO:…	-	-	Z	0E7WI;1DEW7;1BAU9;0V2WR;0WG7N;1973P;0B3TA;13C0B;0IP00	drebrin 1 [Source:MGI Symbol;Acc:MGI:1931838]	56320	Q9QXS6
ENSMUSG00000068245	3523.2	950.101	6096.31	6.41649	2.68178	3.31245e-42	2.78199e-40	14	59584856	59602919	-	4498	Phf11d	GO:0003674;GO:0005634;GO:0005634;GO:0005654;GO:0008150;GO:0031965;GO:0046872;GO:0003674;GO:0005634;GO:0005634;GO:0005654;GO:0008150;GO:0031965;GO:0046872;GO:0003674;GO:0005634;GO:0005634;GO:0005654;GO:0008150;GO:0031965;GO:0046872;	-	-	K	1CVYF;0UQ6M;0VAGS;18TG3;0DM3F;13P62;09ZJZ;1B470;KOG1084	PHD finger protein 11D [Source:MGI Symbol;Acc:MGI:1277133]	219132	A6H5X4;B4XVQ0
ENSMUSG00000046223	636.37	90.9185	1181.82	12.9987	3.70029	3.97992e-42	3.32687e-40	7	24161909	24175393	+	2617	Plaur	GO:0001934;GO:0001934;GO:0005102;GO:0005102;GO:0005515;GO:0005576;GO:0005886;GO:0005886;GO:0005886;GO:0005886;GO:0005887;GO:0009986;GO:0009986;GO:0016020;GO:0016021;GO:0019899;GO:0019899;GO:0019904;GO:0019904;GO:0030162;GO:0030377;GO:0031225;GO:0034112;GO:0034112;GO:0038195;GO:0043066;GO:0043066;GO:0043388;GO:0043388;GO:0045742;GO:0045742;GO:0048762;GO:0060742;GO:0090200;GO:0090200;GO:2001243;GO:…	K03985	-	T	18SAP;0VDEG;0UTFT;1B369;13PEG;1CZ7C;0DFNR;0A2IM;0IJ50	plasminogen activator, urokinase receptor [Source:MGI Symbol;Acc:MGI:97612]	18793	P35456;Q545X5
ENSMUSG00000060477	1431.74	659.854	2203.63	3.33957	1.73966	5.33228e-42	4.43651e-40	6	113615428	113671987	+	4412	Irak2	GO:0000166;GO:0001959;GO:0001959;GO:0001959;GO:0002755;GO:0004672;GO:0004672;GO:0005515;GO:0005524;GO:0005524;GO:0005634;GO:0005737;GO:0005886;GO:0006468;GO:0006954;GO:0007165;GO:0007249;GO:0019221;GO:0031663;GO:0032088;GO:0032088;GO:0035556;GO:0042803;GO:0042803;GO:0042981;GO:0043433;GO:0046982;GO:0046982;GO:0051092;GO:0051092;GO:0051092;GO:0070498;GO:0070498;GO:0070498;GO:0070498;GO:0070555;GO:…	K04731	EC:2.7.11.1	T	0VCW6;KOG1187;1B38V;1CYMY;18TZG;0DPNZ;0A211;0UT05;13JWZ	interleukin-1 receptor-associated kinase 2 [Source:MGI Symbol;Acc:MGI:2429603]	108960	Q8CFA1
ENSMUSG00000047180	771.833	119.23	1424.44	11.947	3.57857	6.01612e-42	4.98219e-40	1	36303678	36313760	-	3217	Neurl3	GO:0016567;GO:0016567;GO:0016740;GO:0046872;GO:0061630;GO:0061630;	K15689	EC:2.3.2.27	O	0UT31;0A549;143BT;18XFV;0DRZV;KOG4625;0VG88;1B2QE;1D221	neuralized E3 ubiquitin protein ligase 3 [Source:MGI Symbol;Acc:MGI:2429944]	214854	Q8CJC5
ENSMUSG00000073555	1819.65	368.276	3271.02	8.88198	3.15088	6.22773e-42	5.13355e-40	18	60345152	60380892	+	2645	Gm4951	GO:0003924;GO:0005525;GO:0005789;GO:0006952;GO:0016020;GO:0035458;GO:0035458;	-	-	S	0J4GH;13YGS	predicted gene 4951 [Source:MGI Symbol;Acc:MGI:3644953]	240327	Q3UED7
ENSMUSG00000054321	492.603	196.096	789.11	4.02411	2.00867	7.86453e-42	6.4529e-40	18	14916302	15033416	+	5149	Taf4b	GO:0005634;GO:0005669;GO:0006351;GO:0006352;GO:0046982;GO:0001650;GO:0005634;GO:0005654;GO:0005669;GO:0006351;GO:0006352;GO:0046982;	K03129	-	K	18UMQ;12TEE;KOG2341;1CQ56;0UGRD;1ATNI;0DFFD;09ZNS;0VAJG	TATA-box binding protein associated factor 4b [Source:MGI Symbol;Acc:MGI:2152345]	72504	G5E8Z2;A0A3B2W725
ENSMUSG00000020676	237.409	30.0728	444.745	14.7889	3.88645	1.16079e-41	9.48064e-40	11	81948649	81953781	+	1082	Ccl11	GO:0001938;GO:0001938;GO:0002544;GO:0002548;GO:0002551;GO:0002551;GO:0005125;GO:0005576;GO:0005576;GO:0005576;GO:0005576;GO:0005615;GO:0005615;GO:0005615;GO:0005615;GO:0006935;GO:0006954;GO:0006954;GO:0006955;GO:0007010;GO:0007010;GO:0007015;GO:0007015;GO:0007186;GO:0007611;GO:0008009;GO:0008009;GO:0008009;GO:0008009;GO:0008009;GO:0008360;GO:0008360;GO:0030335;GO:0030335;GO:0030593;GO:0030838;GO:…	K16597	-	T;W	0A9MF;0J1ST;0VKCZ;19418;13VZX;1D54A;0DVIR;0UW9M;1B6M2	chemokine (C-C motif) ligand 11 [Source:MGI Symbol;Acc:MGI:103576]	20292	P48298
ENSMUSG00000002699	495.58	185.493	805.668	4.34339	2.11882	1.33216e-41	1.08306e-39	11	33996920	34042295	+	4459	Lcp2	GO:0005515;GO:0005515;GO:0005737;GO:0005829;GO:0005829;GO:0005829;GO:0005911;GO:0007169;GO:0035556;GO:0036398;GO:0036398;GO:0044853;GO:0044853;GO:0045576;GO:0045860;GO:0050852;GO:0050852;	K07361	-	-	-	lymphocyte cytosolic protein 2 [Source:MGI Symbol;Acc:MGI:1321402]	16822	Q60787
ENSMUSG00000030921	2502.93	737.427	4268.42	5.78826	2.53313	1.39891e-41	1.13216e-39	7	104058232	104114400	-	4111	Trim30a	GO:0000209;GO:0003677;GO:0005634;GO:0005654;GO:0005737;GO:0005737;GO:0005737;GO:0005829;GO:0008270;GO:0009617;GO:0010468;GO:0010508;GO:0016567;GO:0019901;GO:0032715;GO:0032720;GO:0032880;GO:0034122;GO:0042803;GO:0043123;GO:0045087;GO:0045732;GO:0046596;GO:0046598;GO:0046872;GO:0051092;GO:0051865;GO:0061630;GO:1900226;GO:2000378;	-	-	O;K	0B6AK;0WJ0G;13FYK;1DGAS;1BBGY;197FW;0E9FG;0ITFH;0V3TY	tripartite motif-containing 30A [Source:MGI Symbol;Acc:MGI:98178]	20128	P15533
ENSMUSG00000021360	1983.45	947.645	3019.26	3.18606	1.67177	1.80024e-41	1.43736e-39	13	41013230	41114368	+	7051	Gcnt2	GO:0000139;GO:0005794;GO:0006486;GO:0007179;GO:0008109;GO:0010608;GO:0010718;GO:0010812;GO:0016020;GO:0016020;GO:0016021;GO:0016740;GO:0016757;GO:0030335;GO:0034116;GO:0036438;GO:0051897;GO:0070374;GO:0000139;GO:0005794;GO:0005794;GO:0006486;GO:0006486;GO:0007179;GO:0007179;GO:0008109;GO:0008109;GO:0008284;GO:0008375;GO:0010608;GO:0010608;GO:0010718;GO:0010718;GO:0010812;GO:0016020;GO:0016020;GO:…	K00742	EC:2.4.1.150	G	0URCM;1CXWP;192E0;0A1C2;KOG0799;0DNZK;12TKK;0VC7N;1B0AP	glucosaminyl (N-acetyl) transferase 2, I-branching enzyme [Source:MGI Symbol;Acc:MGI:1100870]	14538	P97402
ENSMUSG00000069662	1528.49	720.618	2336.37	3.24218	1.69696	5.59865e-41	4.41079e-39	10	37009371	37014916	-	4048	Marcks	GO:0003779;GO:0005080;GO:0005516;GO:0005516;GO:0005516;GO:0005737;GO:0005737;GO:0005737;GO:0005813;GO:0005856;GO:0005886;GO:0005938;GO:0007015;GO:0007417;GO:0016020;GO:0016020;GO:0032432;GO:0032432;GO:0042585;GO:0042802;GO:0051015;GO:0051015;GO:0051017;GO:0051764;	K12561	-	Z;T	1D4ST;0UW6F;193TU;13U5Z;0DVD0;0A8YZ;1B6J2;0J04K;0VJVC	myristoylated alanine rich protein kinase C substrate [Source:MGI Symbol;Acc:MGI:96907]	17118	P26645
ENSMUSG00000030103	1322.37	620.621	2024.13	3.26146	1.70552	8.42857e-41	6.58204e-39	6	108637590	108643886	+	4705	Bhlhe40	GO:0000122;GO:0000122;GO:0000978;GO:0000978;GO:0000981;GO:0000981;GO:0000981;GO:0000981;GO:0001102;GO:0001227;GO:0001227;GO:0001227;GO:0001227;GO:0003677;GO:0003677;GO:0003677;GO:0005515;GO:0005634;GO:0005634;GO:0005634;GO:0005634;GO:0005654;GO:0005737;GO:0006355;GO:0006357;GO:0007623;GO:0007623;GO:0007623;GO:0007623;GO:0009416;GO:0009416;GO:0009952;GO:0016604;GO:0016604;GO:0019904;GO:0019904;GO:…	K03729	-	K	0UHQ1;0DR7U;1ATAH;18XNS;0VEG1;KOG4304;13K2M;0A3M1;1D0D9	basic helix-loop-helix family, member e40 [Source:MGI Symbol;Acc:MGI:1097714]	20893	O35185;Q542A5
ENSMUSG00000026121	1524.68	538.246	2511.11	4.66535	2.22199	9.19412e-41	7.14853e-39	1	36587720	36597430	-	4593	Sema4c	GO:0001755;GO:0001843;GO:0005515;GO:0005515;GO:0005515;GO:0005615;GO:0005886;GO:0005887;GO:0007275;GO:0007399;GO:0007411;GO:0014069;GO:0016020;GO:0016021;GO:0021535;GO:0021549;GO:0030054;GO:0030154;GO:0030215;GO:0030215;GO:0030335;GO:0030672;GO:0031410;GO:0032874;GO:0032874;GO:0042692;GO:0042692;GO:0042692;GO:0045202;GO:0045211;GO:0045499;GO:0048843;GO:0050919;GO:0071526;GO:0071526;GO:0098839;GO:…	K06521	-	-	-	sema domain, immunoglobulin domain (Ig), transmembrane domain (TM) and short cytoplasmic domain, (semaphorin) 4C [Source:MGI Symbol;Acc:MGI:109252]	20353	Q64151
ENSMUSG00000022035	964.831	437.384	1492.28	3.41182	1.77054	1.45741e-40	1.12334e-38	14	66074751	66104056	+	4897	Ccdc25	GO:0003674;GO:0008150;	-	-	S;P	0DPE1;0USGY;0VCMB;191ZU;KOG3272;1CYBT;1AXES;0A1RR;13N04	coiled-coil domain containing 25 [Source:MGI Symbol;Acc:MGI:1914429]	67179	Q78PG9;A0PK78
ENSMUSG00000027540	1758.07	826.615	2689.52	3.25365	1.70206	2.57427e-40	1.97564e-38	2	167773977	167821305	+	5533	Ptpn1	GO:0004721;GO:0004725;GO:0004725;GO:0004725;GO:0004725;GO:0004725;GO:0004725;GO:0005158;GO:0005158;GO:0005737;GO:0005759;GO:0005759;GO:0005769;GO:0005769;GO:0005769;GO:0005769;GO:0005783;GO:0005783;GO:0005783;GO:0005783;GO:0005789;GO:0005829;GO:0005829;GO:0005829;GO:0005886;GO:0005886;GO:0005886;GO:0006470;GO:0006470;GO:0006470;GO:0006470;GO:0007257;GO:0008270;GO:0008270;GO:0008286;GO:0009966;GO:…	K05696	EC:3.1.3.48	T	1B0SZ;KOG0789;0V7EY;0UK0S;09WGE;192CN;0DHRV;1CSG5;12NYK	protein tyrosine phosphatase, non-receptor type 1 [Source:MGI Symbol;Acc:MGI:97805]	19246	P35821;Q3TZW9
ENSMUSG00000043091	1078.39	498.595	1658.19	3.32573	1.73367	4.47505e-40	3.41967e-38	15	98927772	98935991	+	2287	Tuba1c	GO:0000166;GO:0000226;GO:0000278;GO:0003924;GO:0003924;GO:0005200;GO:0005200;GO:0005525;GO:0005525;GO:0005525;GO:0005634;GO:0005737;GO:0005737;GO:0005856;GO:0005874;GO:0005874;GO:0005874;GO:0005881;GO:0007010;GO:0007017;GO:0015630;GO:0045121;	K07374	-	Z	0DGS2;09VHD;12P5T;1CRG5;0V6GK;0UIAH;194WC;KOG1376;1B4HG	tubulin, alpha 1C [Source:MGI Symbol;Acc:MGI:1095409]	22146	P68373;Q52L87
ENSMUSG00000036478	1651.77	797.465	2506.07	3.14254	1.65193	9.04848e-40	6.82662e-38	10	96452868	96458671	+	5276	Btg1	GO:0005515;GO:0005634;GO:0005634;GO:0005634;GO:0005634;GO:0005737;GO:0005737;GO:0005737;GO:0006479;GO:0006979;GO:0007283;GO:0008285;GO:0008285;GO:0008285;GO:0008285;GO:0019899;GO:0019899;GO:0043085;GO:0043434;GO:0045603;GO:0045603;GO:0045663;GO:0045766;GO:0045766;GO:0045930;GO:2000271;GO:2000271;GO:0008285;	K14443	-	T	192ZD;0DKFG;1AXSM;KOG4006;0VFYS;0UUGW;1CV9H;13KDS;0A53C	BTG anti-proliferation factor 1 [Source:MGI Symbol;Acc:MGI:88215]	12226	P62325;Q3UEG0
ENSMUSG00000028270	17087.5	2446.72	31728.3	12.9677	3.69685	9.34773e-40	7.00742e-38	3	142326363	142343769	+	2516	Gbp2	GO:0000139;GO:0000166;GO:0003924;GO:0003924;GO:0003924;GO:0005525;GO:0005525;GO:0005525;GO:0005634;GO:0005654;GO:0005737;GO:0005737;GO:0005794;GO:0005794;GO:0005829;GO:0009617;GO:0015629;GO:0016020;GO:0016787;GO:0020005;GO:0031410;GO:0031410;GO:0034504;GO:0035458;GO:0042803;GO:0042832;GO:0042832;GO:0044406;GO:0048471;GO:0048471;GO:0050830;GO:0050830;GO:0071222;GO:0071346;GO:0071346;GO:0003924;GO:…	K20897	-	S;O;T;D;C;K	1AVYD;0UI2K;0V9BC;134KU;09XSJ;KOG2037;1CUKV;0DJTQ;194H1	guanylate binding protein 2 [Source:MGI Symbol;Acc:MGI:102772]	14469	Q9Z0E6
ENSMUSG00000027613	1032.58	477.387	1587.77	3.32596	1.73377	9.36684e-40	7.00742e-38	2	155661752	155668845	-	2702	Eif6	GO:0000054;GO:0000054;GO:0000460;GO:0000470;GO:0003743;GO:0005634;GO:0005634;GO:0005634;GO:0005638;GO:0005654;GO:0005654;GO:0005730;GO:0005730;GO:0005737;GO:0005737;GO:0005737;GO:0005829;GO:0005882;GO:0006110;GO:0006412;GO:0006413;GO:0030687;GO:0032868;GO:0035195;GO:0035195;GO:0035195;GO:0035278;GO:0035278;GO:0035278;GO:0042254;GO:0042256;GO:0042256;GO:0042256;GO:0042256;GO:0042273;GO:0042304;GO:…	K03264	-	J	KOG3185;0DKY3;1AZT5;0UQU0;19209;12NJZ;09ZFI;1CVT3;0V7M2	eukaryotic translation initiation factor 6 [Source:MGI Symbol;Acc:MGI:1196288]	16418	O55135;Q545K4
ENSMUSG00000022952	664.896	204.644	1125.15	5.49807	2.45893	1.14778e-39	8.55075e-38	16	92398354	92623037	-	12025	Runx1	GO:0000976;GO:0000977;GO:0000978;GO:0001228;GO:0003677;GO:0003677;GO:0003700;GO:0005524;GO:0005634;GO:0005634;GO:0005634;GO:0005654;GO:0006355;GO:0030097;GO:0030854;GO:0032743;GO:0043231;GO:0045893;GO:0045893;GO:0045944;GO:0003677;GO:0003677;GO:0003700;GO:0005524;GO:0005634;GO:0005634;GO:0006355;GO:0045893;GO:0003677;GO:0003677;GO:0003700;GO:0005524;GO:0005634;GO:0005634;GO:0006355;GO:0045893;GO:…	K08367	-	K	09TMW;195EI;1AYEY;1CPN2;0DEYC;1395F;KOG3982;0V4KY;0UNXB	runt related transcription factor 1 [Source:MGI Symbol;Acc:MGI:99852]	12394	Q3UM65
ENSMUSG00000034640	2945.89	1127.76	4764.02	4.22432	2.07872	1.43304e-39	1.06314e-37	3	65435831	65462939	+	4358	Tiparp	GO:0000987;GO:0000987;GO:0001570;GO:0001822;GO:0003950;GO:0003950;GO:0003950;GO:0005634;GO:0005634;GO:0005634;GO:0006471;GO:0006471;GO:0006807;GO:0008209;GO:0008210;GO:0008585;GO:0009791;GO:0010629;GO:0010629;GO:0016740;GO:0016757;GO:0030097;GO:0045732;GO:0045732;GO:0046872;GO:0046872;GO:0048008;GO:0048705;GO:0048745;GO:0060021;GO:0060325;GO:0070213;GO:0070213;GO:0070213;GO:0071407;GO:0071407;GO:…	K15259	EC:2.4.2.30	S;D;K	13KSZ;1CWM5;1921M;0UQZ7;0DMRI;0IIZH;1B15M;0A05J;0VB1R	TCDD-inducible poly(ADP-ribose) polymerase [Source:MGI Symbol;Acc:MGI:2159210]	99929	Q8C1B2
ENSMUSG00000021025	3995.62	2014.29	5976.95	2.96727	1.56914	1.58923e-39	1.17412e-37	12	55536195	55539432	-	1610	Nfkbia	GO:0005515;GO:0005515;GO:0005515;GO:0005634;GO:0005634;GO:0005634;GO:0005737;GO:0005737;GO:0005737;GO:0005829;GO:0005829;GO:0005886;GO:0005886;GO:0006606;GO:0007249;GO:0007249;GO:0007253;GO:0007253;GO:0008139;GO:0008139;GO:0010468;GO:0010745;GO:0010745;GO:0010875;GO:0010875;GO:0010888;GO:0010888;GO:0019899;GO:0019899;GO:0031072;GO:0031625;GO:0031625;GO:0031663;GO:0032088;GO:0032088;GO:0032270;GO:…	K04734	-	K;E	0UMFD;KOG0504;1AWTT;0V8EB;1CTJ4;18VJA;09XG9;0DITT;13MEG	nuclear factor of kappa light polypeptide gene enhancer in B cells inhibitor, alpha [Source:MGI Symbol;Acc:MGI:104741]	18035	Q9Z1E3
ENSMUSG00000037095	5479.03	931.245	10026.8	10.7671	3.42856	1.72571e-39	1.26968e-37	17	56426678	56429001	-	1408	Lrg1	GO:0001938;GO:0005160;GO:0005615;GO:0005615;GO:0009617;GO:0030511;GO:0043231;GO:0043231;GO:0045766;GO:0050873;	-	-	M;T	KOG0619;1916B;1CZEK;1B4P1;0VDKM;13RQV;0DPCS;0UT80;09Z7Z	leucine-rich alpha-2-glycoprotein 1 [Source:MGI Symbol;Acc:MGI:1924155]	76905	Q91XL1
ENSMUSG00000034394	71.1702	4.60417	137.736	29.9156	4.90283	2.1463e-39	1.56618e-37	11	4207557	4222514	+	4350	Lif	GO:0001974;GO:0005102;GO:0005102;GO:0005125;GO:0005125;GO:0005125;GO:0005125;GO:0005125;GO:0005146;GO:0005146;GO:0005146;GO:0005146;GO:0005576;GO:0005576;GO:0005615;GO:0005615;GO:0005615;GO:0005615;GO:0005829;GO:0005829;GO:0006955;GO:0007260;GO:0007566;GO:0008083;GO:0008083;GO:0008083;GO:0008083;GO:0008284;GO:0008284;GO:0008284;GO:0008285;GO:0010628;GO:0010976;GO:0016525;GO:0019827;GO:0030324;GO:…	K05419	-	W;K	1AW5H;13KJX;0UKPG;09WYC;0V7WJ;1CSZC;0DI8W;0ITBQ;18X3D	leukemia inhibitory factor [Source:MGI Symbol;Acc:MGI:96787]	16878	P09056
ENSMUSG00000038179	182.911	18.9791	346.842	18.2749	4.19179	2.9077e-39	2.09601e-37	1	171459971	171480603	-	4577	Slamf7	GO:0016020;GO:0016021;GO:0016020;GO:0016021;GO:0016020;GO:0016021;GO:0016020;GO:0016021;	K06733	-	T;U	13I4Z;192R3;0V886;0DIM9;1AUM9;1CTC4;0IJW6;09X9V;0UJ49	SLAM family member 7 [Source:MGI Symbol;Acc:MGI:1922595]	75345	Q8BHK6;A0A0R4J2D8
ENSMUSG00000022906	5791.66	1664.89	9918.42	5.95739	2.57468	3.27756e-39	2.34365e-37	16	35758840	35792975	+	4872	Parp9	GO:0000122;GO:0000122;GO:0002230;GO:0002230;GO:0002376;GO:0003714;GO:0003714;GO:0003714;GO:0003950;GO:0003950;GO:0003950;GO:0003950;GO:0004857;GO:0004857;GO:0005634;GO:0005634;GO:0005634;GO:0005634;GO:0005654;GO:0005654;GO:0005737;GO:0005737;GO:0005737;GO:0005737;GO:0005739;GO:0005739;GO:0005829;GO:0005829;GO:0005829;GO:0006281;GO:0006302;GO:0006302;GO:0006302;GO:0006471;GO:0006471;GO:0006974;GO:…	K15260	EC:2.4.2.30	K;L;B	0VB7Q;KOG2633;1CWU7;0DMYD;0UR6C;0A0BJ;1B1IR;13JCG;18S0H	poly (ADP-ribose) polymerase family, member 9 [Source:MGI Symbol;Acc:MGI:1933117]	80285	Q8CAS9
ENSMUSG00000038058	2389.58	1016.81	3762.36	3.70016	1.88759	4.20854e-39	2.99733e-37	6	54900934	54949597	-	5079	Nod1	GO:0000166;GO:0002221;GO:0002376;GO:0002606;GO:0005515;GO:0005524;GO:0005737;GO:0005737;GO:0005829;GO:0005886;GO:0006915;GO:0006919;GO:0006952;GO:0010942;GO:0016020;GO:0016045;GO:0016045;GO:0016323;GO:0016323;GO:0016324;GO:0032731;GO:0032755;GO:0032757;GO:0032760;GO:0032874;GO:0035556;GO:0035556;GO:0035556;GO:0038187;GO:0042742;GO:0042742;GO:0042802;GO:0042803;GO:0042981;GO:0043123;GO:0043280;GO:…	K08727	-	T;I	09X63;0V84K;1CT7S;KOG4308;0DIH8;191K0;12UCX;0UHMA;1AT7Y	nucleotide-binding oligomerization domain containing 1 [Source:MGI Symbol;Acc:MGI:1341839]	107607	Q8BHB0;Q540J8
ENSMUSG00000022346	352.336	133.338	571.334	4.28487	2.09925	4.30409e-39	3.05316e-37	15	61857240	61862223	+	2717	Myc	GO:0000122;GO:0000165;GO:0000165;GO:0000320;GO:0000785;GO:0000785;GO:0000791;GO:0000978;GO:0000978;GO:0000981;GO:0000981;GO:0000981;GO:0000987;GO:0001046;GO:0001227;GO:0001228;GO:0001658;GO:0001783;GO:0002053;GO:0002082;GO:0002904;GO:0003677;GO:0003677;GO:0003690;GO:0003700;GO:0003700;GO:0003700;GO:0005515;GO:0005515;GO:0005515;GO:0005634;GO:0005634;GO:0005654;GO:0005654;GO:0005730;GO:0005730;GO:…	K04377	-	K	0VABW;18XVH;09ZEU;12RYD;1AWEN;0DKX3;0UKYJ;1CVSB;0IFSM	myelocytomatosis oncogene [Source:MGI Symbol;Acc:MGI:97250]	17869	P01108;B2RSN1
ENSMUSG00000028364	470.316	58.7532	881.879	15.0099	3.90784	4.32897e-39	3.05863e-37	4	63878022	63965252	-	7772	Tnc	GO:0001968;GO:0005201;GO:0005576;GO:0005576;GO:0005576;GO:0005604;GO:0005614;GO:0007155;GO:0007155;GO:0007162;GO:0007528;GO:0008284;GO:0010628;GO:0014012;GO:0031012;GO:0031175;GO:0042127;GO:0045545;GO:0060447;GO:0060739;GO:0060740;GO:0062023;GO:0062023;GO:0062023;GO:0098966;GO:0001968;GO:0005201;GO:0005576;GO:0005576;GO:0005576;GO:0005604;GO:0005614;GO:0007155;GO:0007155;GO:0007162;GO:0007162;GO:…	K06252	-	T;W;E	1CPFP;18W6A;12U12;0V4DZ;1ARMM;KOG1225;KOG2579;0UFJT;0DERY;09TEW	tenascin C [Source:MGI Symbol;Acc:MGI:101922]	21923	Q80YX1;Q148T5;Q8C9Z1
ENSMUSG00000035929	4021.35	1823.48	6219.23	3.41064	1.77004	1.04487e-38	7.29562e-37	17	35598593	35604266	+	2596	H2-Q4	GO:0002476;GO:0005102;GO:0005615;GO:0005783;GO:0005794;GO:0005797;GO:0005886;GO:0009897;GO:0009986;GO:0016020;GO:0016021;GO:0030881;GO:0042277;GO:0042605;GO:0042608;GO:0042610;GO:0042612;GO:0042824;GO:0044877;GO:0046977;GO:0062061;GO:0070971;	K06751	-	U	09WNN;0US52;0VB3S;1CU56;0II5V;194CQ;13KER;0DJCZ;1AX68	histocompatibility 2, Q region locus 4 [Source:MGI Symbol;Acc:MGI:95933]	15015	Q8HWB2;Q0WXH7
ENSMUSG00000020701	60.9214	5.01453	116.828	23.298	4.54213	1.07031e-38	7.44407e-37	11	82279726	82337158	+	4693	Tmem132e	GO:0016020;GO:0016021;GO:0003674;GO:0016020;GO:0016021;GO:0035677;GO:0035677;GO:0044297;	K17599	-	S	KOG4789;12SAS;18T1Y;1AS7R;1CSR8;0DI0I;09WQT;0UP5J;0V7K0	transmembrane protein 132E [Source:MGI Symbol;Acc:MGI:2685490]	270893	Q6IEE6
ENSMUSG00000025647	1883.88	930.821	2836.93	3.04777	1.60775	1.65165e-38	1.13543e-36	9	108867633	108886845	+	3297	Shisa5	GO:0005634;GO:0005635;GO:0005783;GO:0005783;GO:0005783;GO:0005789;GO:0006915;GO:0016020;GO:0016021;GO:0031965;GO:0042771;GO:0050699;GO:0072332;GO:0005634;GO:0005635;GO:0005783;GO:0005783;GO:0005783;GO:0005789;GO:0006915;GO:0016020;GO:0016021;GO:0031965;GO:0042771;GO:0050699;GO:0072332;GO:0016020;GO:0016021;GO:0016020;GO:0016021;GO:0016020;GO:0016021;GO:0005634;GO:0005635;GO:0005783;GO:0005783;GO:…	K10135	-	T	0DSQJ;13UY7;0J1CW;1B41M;0A1T5;193CN;0VGCW;1D264;0UTKG	shisa family member 5 [Source:MGI Symbol;Acc:MGI:1915044]	66940	Q9D7I0
ENSMUSG00000053113	2695.03	173.711	5216.35	30.029	4.90828	1.73824e-38	1.19036e-36	11	117856905	117860873	-	2891	Socs3	GO:0001784;GO:0001932;GO:0005515;GO:0005515;GO:0005737;GO:0005829;GO:0005942;GO:0007165;GO:0007259;GO:0007259;GO:0009968;GO:0009968;GO:0016567;GO:0035556;GO:0035556;GO:0040008;GO:0042532;GO:0042532;GO:0043066;GO:0043551;GO:0045595;GO:0045597;GO:0046426;GO:0046426;GO:0046627;GO:0046854;GO:0046935;GO:0050728;GO:0060670;GO:0060674;GO:0060707;GO:0060708;GO:1990830;	K04696	-	T	0DS95;191EU;0A4T3;KOG4566;13IYN;0VFMZ;1CZRN;1AX90;0UR4C	suppressor of cytokine signaling 3 [Source:MGI Symbol;Acc:MGI:1201791]	12702	O35718
ENSMUSG00000099974	58.1309	4.35433	111.907	25.7003	4.68371	1.76418e-38	1.20349e-36	9	88605338	88613967	-	863	Bcl2a1d	GO:0005741;GO:0006915;GO:0008630;GO:0030217;GO:0042803;GO:0042981;GO:0043027;GO:0043066;GO:0043154;GO:0044877;GO:0046982;GO:0050852;GO:0051400;GO:0097192;	K02162	-	T	192MA;1CPFD;0A0GW;0DERK;0UFS5;KOG4728;1ARKX;0V569;13S3B	B cell leukemia/lymphoma 2 related protein A1d [Source:MGI Symbol;Acc:MGI:1278325]	12047	O55179
ENSMUSG00000050721	1138.18	543.967	1732.4	3.18475	1.67118	3.50282e-38	2.3714e-36	9	65459980	65487322	-	5547	Plekho2	GO:0003674;GO:0005575;GO:0071888;	K24022	-	T	1AYPV;18YT3;0DK7P;1CV1J;0VBUH;13CKY;0A0Y4;0IIX5;0UP4M	pleckstrin homology domain containing, family O member 2 [Source:MGI Symbol;Acc:MGI:2143132]	102595	Q8K124
ENSMUSG00000011179	3524.59	1800.34	5248.85	2.91548	1.54373	3.7895e-38	2.55576e-36	12	17594795	17601506	+	3405	Odc1	GO:0001822;GO:0003824;GO:0004586;GO:0004586;GO:0004586;GO:0004586;GO:0005737;GO:0005737;GO:0005737;GO:0005737;GO:0005829;GO:0006595;GO:0006595;GO:0006596;GO:0006596;GO:0008284;GO:0009446;GO:0009446;GO:0016829;GO:0016831;GO:0033387;GO:0033387;GO:0042176;GO:0042803;GO:0048471;GO:0048471;GO:0003824;GO:0006596;	K01581	EC:4.1.1.17	E	0V441;12P9T;1ATE0;KOG0622;09T5B;0DGPX;1CRDR;0UH37;18TFZ	ornithine decarboxylase, structural 1 [Source:MGI Symbol;Acc:MGI:97402]	18263	P00860
ENSMUSG00000022893	6001.48	1603.19	10399.8	6.48691	2.69753	3.96546e-38	2.66434e-36	16	85590715	85600001	-	5302	Adamts1	GO:0001542;GO:0001822;GO:0004222;GO:0004222;GO:0004222;GO:0004222;GO:0005515;GO:0005576;GO:0005604;GO:0006508;GO:0006508;GO:0008201;GO:0008201;GO:0008233;GO:0008237;GO:0008237;GO:0008270;GO:0010976;GO:0016525;GO:0016525;GO:0016787;GO:0030198;GO:0031012;GO:0031012;GO:0031012;GO:0031410;GO:0046872;GO:0060347;GO:0062023;GO:1900087;GO:1900087;GO:1904707;GO:1904707;GO:1904754;GO:1904754;GO:0004222;GO:…	K08617	EC:3.4.24.-	O	0V69U;0DHEM;0UK4M;1CSJ9;12PII;09U5N;191QF;1AZAR;KOG3538	a disintegrin-like and metallopeptidase (reprolysin type) with thrombospondin type 1 motif, 1 [Source:MGI Symbol;Acc:MGI:109249]	11504	P97857;Q3TQF7;Q3TTE6
ENSMUSG00000032691	180.416	52.9113	307.921	5.81956	2.54091	7.02564e-38	4.63302e-36	11	59432394	59457782	+	4057	Nlrp3	GO:0000139;GO:0000166;GO:0002367;GO:0002376;GO:0002674;GO:0002830;GO:0005515;GO:0005515;GO:0005524;GO:0005576;GO:0005634;GO:0005737;GO:0005737;GO:0005783;GO:0005829;GO:0005829;GO:0006919;GO:0006954;GO:0006954;GO:0006954;GO:0008134;GO:0032088;GO:0032088;GO:0032691;GO:0032731;GO:0032731;GO:0032731;GO:0032731;GO:0032736;GO:0032753;GO:0032754;GO:0042802;GO:0043280;GO:0043280;GO:0043280;GO:0043565;GO:…	K12800	-	S;T	1AXM4;09Y5T;0IE5X;0V93A;0DJJ2;0UNAE;1CUBN;1914T;13QUA	NLR family, pyrin domain containing 3 [Source:MGI Symbol;Acc:MGI:2653833]	216799	Q8R4B8
ENSMUSG00000021091	8883.35	1862.07	15904.6	8.54137	3.09447	7.1392e-38	4.69053e-36	12	104372988	104380588	+	2064	Serpina3n	GO:0005615;	K04525	-	V	0UM4R;1B1G0;09U5H;KOG2392;12R4F;0V54I;1CQ4S;0DFF0;18T05	serine (or cysteine) peptidase inhibitor, clade A, member 3N [Source:MGI Symbol;Acc:MGI:105045]	20716	G3X8T9
ENSMUSG00000001131	198.814	18.5706	379.058	20.4117	4.35133	1.12388e-37	7.35686e-36	X	20736405	20740974	+	888	Timp1	GO:0001775;GO:0001775;GO:0002020;GO:0002020;GO:0002020;GO:0002248;GO:0004857;GO:0005125;GO:0005125;GO:0005125;GO:0005576;GO:0005604;GO:0005604;GO:0005615;GO:0005615;GO:0005615;GO:0005615;GO:0005615;GO:0007165;GO:0007568;GO:0008083;GO:0008191;GO:0008191;GO:0008191;GO:0008191;GO:0008191;GO:0008270;GO:0008270;GO:0008284;GO:0008284;GO:0008284;GO:0009725;GO:0010033;GO:0010033;GO:0010466;GO:0010951;GO:…	K16451	-	O;W	13TYM;0DQST;0VE85;0A3XX;19004;1B53V;0UU4B;1D0Q5;KOG4745	tissue inhibitor of metalloproteinase 1 [Source:MGI Symbol;Acc:MGI:98752]	21857	P12032
ENSMUSG00000052560	826.758	383.306	1270.21	3.31383	1.7285	1.36705e-37	8.851e-36	15	90371685	90563635	-	4164	Cpne8	GO:0005544;GO:0005886;GO:0046872;GO:0071277;	K24523	-	T	0V43Q;09T4Y;195ZN;KOG1327;1B32S;0DH8P;12Q7Z;0UJAY;1CRIQ	copine VIII [Source:MGI Symbol;Acc:MGI:1914121]	66871	Q9DC53
ENSMUSG00000008734	1442.01	610.267	2273.75	3.72583	1.89756	1.52156e-37	9.81569e-36	7	118571270	118594434	-	4630	Gprc5b	GO:0001934;GO:0004930;GO:0004930;GO:0005654;GO:0005730;GO:0005829;GO:0005886;GO:0005886;GO:0005886;GO:0007165;GO:0007186;GO:0007186;GO:0007626;GO:0009986;GO:0010976;GO:0016020;GO:0016021;GO:0016021;GO:0019901;GO:0019901;GO:0019901;GO:0030295;GO:0030295;GO:0032147;GO:0042593;GO:0043123;GO:0043123;GO:0043231;GO:0043231;GO:0043235;GO:0045121;GO:0045666;GO:0045860;GO:0050729;GO:0060907;GO:0061098;GO:…	K04619	-	T	0IE42;1AZ3S;0DR0W;18Z6M;0A1YX;1D053;0VC70;0UMY9;13J64	G protein-coupled receptor, family C, group 5, member B [Source:MGI Symbol;Acc:MGI:1927596]	64297	Q923Z0
ENSMUSG00000025986	914.789	431.255	1398.32	3.24245	1.69709	2.3138e-37	1.4766e-35	1	46846704	46932012	-	6095	Slc39a10	GO:0002903;GO:0005385;GO:0005385;GO:0005886;GO:0005887;GO:0006811;GO:0006829;GO:0006882;GO:0006882;GO:0016020;GO:0016020;GO:0016021;GO:0030001;GO:0030890;GO:0046873;GO:0050861;GO:0050861;GO:0055085;GO:0071578;GO:0071578;GO:1903615;	K14716	-	P	09U35;0UJDR;1CQ2I;0V527;1AUWK;KOG2693;0DFCU;18SI3;12S2U	solute carrier family 39 (zinc transporter), member 10 [Source:MGI Symbol;Acc:MGI:1914515]	227059	Q6P5F6
ENSMUSG00000074151	7440.06	3030.7	11849.4	3.9098	1.9671	2.32813e-37	1.48044e-35	8	95160984	95253900	+	8493	Nlrc5	GO:0000166;GO:0000978;GO:0000978;GO:0002376;GO:0005524;GO:0005634;GO:0005634;GO:0005634;GO:0005634;GO:0005737;GO:0005737;GO:0005737;GO:0005813;GO:0005813;GO:0005829;GO:0005829;GO:0005829;GO:0009617;GO:0032088;GO:0032088;GO:0032088;GO:0035556;GO:0043549;GO:0043549;GO:0045087;GO:0045087;GO:0045087;GO:0045345;GO:0045345;GO:0045345;GO:0045944;GO:0045944;GO:0045944;GO:0051607;GO:0051607;GO:0060335;GO:…	K22615	-	-	-	NLR family, CARD domain containing 5 [Source:MGI Symbol;Acc:MGI:3612191]	434341	C3VPR6
ENSMUSG00000038213	713.533	324.782	1102.28	3.39392	1.76295	2.58124e-37	1.63555e-35	6	125200896	125208823	-	2352	Tapbpl	GO:0000139;GO:0002376;GO:0002502;GO:0002502;GO:0002590;GO:0002590;GO:0005783;GO:0005783;GO:0005783;GO:0005789;GO:0005794;GO:0005886;GO:0016020;GO:0016021;GO:0023024;GO:0023024;GO:0031090;GO:0043231;	-	-	T	0UUG6;0A4QI;1B3KF;0VFJM;13KM3;0IF63;0DS6T;18XP8;1D1FX	TAP binding protein-like [Source:MGI Symbol;Acc:MGI:2384853]	213233	Q8VD31
ENSMUSG00000013584	438.69	56.4091	820.97	14.5538	3.86333	2.82902e-37	1.78619e-35	9	71123071	71203525	+	2264	Aldh1a2	GO:0001523;GO:0001568;GO:0001758;GO:0001758;GO:0001758;GO:0001758;GO:0001822;GO:0001889;GO:0001936;GO:0001947;GO:0002138;GO:0002138;GO:0002138;GO:0003007;GO:0004028;GO:0004029;GO:0005737;GO:0005737;GO:0005737;GO:0005829;GO:0005829;GO:0007494;GO:0007507;GO:0008284;GO:0008285;GO:0008285;GO:0009855;GO:0009952;GO:0009954;GO:0010628;GO:0014032;GO:0016331;GO:0016491;GO:0016491;GO:0016620;GO:0016918;GO:…	K07249	EC:1.2.1.36	C	1ART2;1CPKC;0V4J5;09TK5;18SJI;0DEWU;12PWF;0UFZ4;KOG2450	aldehyde dehydrogenase family 1, subfamily A2 [Source:MGI Symbol;Acc:MGI:107928]	19378	Q62148
ENSMUSG00000024679	524.345	227.506	821.184	3.6095	1.8518	3.39735e-37	2.13745e-35	19	11563968	11582213	-	1735	Ms4a6d	GO:0016020;GO:0016021;GO:0016021;GO:0016020;GO:0016021;GO:0016021;	K22191	-	S	0UUPF;1D2N7;0DS71;0VGZN;193JN;1B37A;0A64Y;13W8M;0J2FM	membrane-spanning 4-domains, subfamily A, member 6D [Source:MGI Symbol;Acc:MGI:1916024]	68774	Q99N07;Q2TVW7
ENSMUSG00000024308	6760.7	3557.5	9963.9	2.80082	1.48585	4.76183e-37	2.98537e-35	17	34134873	34148266	+	3628	Tapbp	GO:0002397;GO:0016020;GO:0016020;GO:0016021;GO:0019885;GO:0042824;GO:0062061;GO:0065003;GO:0000139;GO:0002398;GO:0002479;GO:0005515;GO:0005783;GO:0005789;GO:0005789;GO:0005887;GO:0006952;GO:0010468;GO:0016020;GO:0016020;GO:0016021;GO:0019885;GO:0030670;GO:0042824;GO:0046978;GO:0046979;GO:0050823;GO:0061635;GO:0062061;GO:0065003;	K08058	-	U	0VEP4;0II43;1ASXK;1D0KM;0DQWW;0UU10;18W5I;09XFN;13IBE	TAP binding protein [Source:MGI Symbol;Acc:MGI:1201689]	21356	Q9R233;Q3U9A3;Q8C6N4;Q9D679
ENSMUSG00000070427	1410.88	583.126	2238.63	3.83902	1.94074	1.01912e-36	6.34455e-35	7	101664092	101667897	-	3026	Il18bp	GO:0005576;GO:0005615;GO:0005615;GO:0042007;GO:0042007;GO:0042007;GO:0042007;GO:0042088;GO:0042088;GO:0042088;GO:0005576;GO:0005615;GO:0005615;GO:0042007;GO:0042007;GO:0042007;GO:0042007;GO:0042088;GO:0042088;GO:0042088;GO:0042007;GO:0042007;	-	-	S;W;T	1ATQJ;1969F;13UK3;0UIH3;0A6VC;0VHPG;1D1US;0DTU1;0J0UT	interleukin 18 binding protein [Source:MGI Symbol;Acc:MGI:1333800]	16068	Q9Z0M9
ENSMUSG00000057596	1016.35	207.775	1824.92	8.78316	3.13474	1.26286e-36	7.83456e-35	7	104119221	104157056	-	3758	Trim30d	GO:0000209;GO:0005654;GO:0005737;GO:0005829;GO:0010468;GO:0010508;GO:0016567;GO:0019901;GO:0032880;GO:0042803;GO:0043123;GO:0045087;GO:0046596;GO:0051092;GO:0061630;GO:0000209;GO:0005634;GO:0005654;GO:0005737;GO:0005737;GO:0005829;GO:0008270;GO:0010468;GO:0010508;GO:0016567;GO:0019901;GO:0032880;GO:0042803;GO:0043123;GO:0045087;GO:0046596;GO:0046872;GO:0046872;GO:0051092;GO:0061630;GO:0000209;GO:…	K10648	EC:2.3.2.27	O;K	0B6AK;0WJ0G;13FYK;1DGAS;1BBGY;197FW;0E9FG;0ITFH;0V3TY	tripartite motif-containing 30D [Source:MGI Symbol;Acc:MGI:3035181]	209387	Q3TNW3
ENSMUSG00000021720	147.446	39.6384	255.254	6.43956	2.68696	1.50572e-36	9.3088e-35	13	105266509	105431323	-	5579	Rnf180	GO:0000209;GO:0000209;GO:0005515;GO:0005634;GO:0005635;GO:0005783;GO:0005789;GO:0016020;GO:0016021;GO:0016567;GO:0016740;GO:0030534;GO:0031227;GO:0031227;GO:0031398;GO:0031624;GO:0031624;GO:0032436;GO:0032436;GO:0042415;GO:0042415;GO:0042428;GO:0042428;GO:0046872;GO:0050790;GO:0061630;GO:0061630;GO:0061630;GO:1901360;GO:0000209;GO:0000209;GO:0005515;GO:0005634;GO:0005635;GO:0005783;GO:0005789;GO:…	K15708	EC:2.3.2.27	O	0VDRR;0IN5N;0A2WG;1AVI1;0DQIC;1CZKP;1949W;13JKB;0UMVY	ring finger protein 180 [Source:MGI Symbol;Acc:MGI:1919066]	71816	Q3U827
ENSMUSG00000000532	1535.13	767.971	2302.29	2.99788	1.58394	1.94376e-36	1.1934e-34	15	101071948	101111565	+	4418	Acvr1b	GO:0000082;GO:0000082;GO:0000166;GO:0001701;GO:0001942;GO:0004672;GO:0004674;GO:0004674;GO:0004674;GO:0004674;GO:0004675;GO:0004675;GO:0004675;GO:0005515;GO:0005524;GO:0005524;GO:0005524;GO:0005524;GO:0005829;GO:0005829;GO:0005886;GO:0005886;GO:0005886;GO:0005887;GO:0005887;GO:0006355;GO:0006355;GO:0006468;GO:0006468;GO:0006468;GO:0006468;GO:0007165;GO:0007165;GO:0007166;GO:0007178;GO:0007399;GO:…	K13567	EC:2.7.11.30	T	1AV0U;09UFM;KOG2052;0UU7J;0DFRB;0V5EZ;12NCS;1CQEW;18SSY	activin A receptor, type 1B [Source:MGI Symbol;Acc:MGI:1338944]	11479	Q61271;Q3TZF1
ENSMUSG00000002578	123.828	29.6535	218.002	7.35165	2.87807	2.18436e-36	1.33651e-34	10	128466712	128505227	-	6461	Ikzf4	GO:0000785;GO:0000978;GO:0003677;GO:0003700;GO:0005515;GO:0005634;GO:0005654;GO:0006357;GO:0008270;GO:0016604;GO:0019904;GO:0032991;GO:0042802;GO:0043425;GO:0043565;GO:0045892;GO:0045944;GO:0046872;GO:0051260;GO:0000785;GO:0000978;GO:0003677;GO:0003700;GO:0005515;GO:0005634;GO:0005654;GO:0005654;GO:0006357;GO:0008270;GO:0008270;GO:0016604;GO:0016604;GO:0019904;GO:0019904;GO:0032991;GO:0032991;GO:…	K09220	-	K	1AZNA;0UGG1;0V6EU;194BC;0DG0S;KOG1721;09VFN;1CQQC;12SSB	IKAROS family zinc finger 4 [Source:MGI Symbol;Acc:MGI:1343139]	22781	Q8C208
ENSMUSG00000026580	1718.91	22.2821	3415.54	153.286	7.26008	2.87442e-36	1.74672e-34	1	163942833	163977595	+	4413	Selp	GO:0001530;GO:0001530;GO:0002687;GO:0002691;GO:0005509;GO:0005509;GO:0005509;GO:0005509;GO:0005515;GO:0005615;GO:0005615;GO:0005886;GO:0005887;GO:0005887;GO:0005887;GO:0006954;GO:0007155;GO:0007155;GO:0007157;GO:0007159;GO:0007159;GO:0008201;GO:0008201;GO:0009897;GO:0009897;GO:0010572;GO:0014068;GO:0014068;GO:0014068;GO:0016020;GO:0016020;GO:0016020;GO:0016021;GO:0016339;GO:0016339;GO:0016339;GO:…	K06496	-	T;V	0E9VB;1BB8S;0WJTD;0IS44;1DGP4;0V428;197BT;13EQ3;0B700	selectin, platelet [Source:MGI Symbol;Acc:MGI:98280]	20344	Q01102
ENSMUSG00000025044	520.137	229.692	810.581	3.52899	1.81925	3.22185e-36	1.95119e-34	8	40034726	40095714	-	6344	Msr1	GO:0001540;GO:0001540;GO:0005044;GO:0005581;GO:0005829;GO:0005886;GO:0005886;GO:0005886;GO:0006897;GO:0006898;GO:0006898;GO:0006911;GO:0009897;GO:0010629;GO:0010744;GO:0010886;GO:0010886;GO:0016020;GO:0016020;GO:0016021;GO:0030169;GO:0030169;GO:0030301;GO:0031410;GO:0034362;GO:0034381;GO:0034381;GO:0038024;GO:0042953;GO:0097242;GO:0097242;GO:0001540;GO:0001540;GO:0005044;GO:0005581;GO:0005829;GO:…	K06558	-	W	0A0WI;1AYTK;0IK8A;13KR0;1CXF3;0VBT1;0URV4;190AD;0DNHQ	macrophage scavenger receptor 1 [Source:MGI Symbol;Acc:MGI:98257]	20288	P30204;Q8CED7
ENSMUSG00000078763	228.15	67.3613	388.939	5.77392	2.52955	4.06289e-36	2.44391e-34	11	83007675	83013496	+	1864	Slfn1	GO:0000122;GO:0001933;GO:0005515;GO:0005634;GO:0005737;GO:0007050;GO:0008285;GO:0042130;GO:1900477;GO:2000134;	K24457	-	-	-	schlafen 1 [Source:MGI Symbol;Acc:MGI:1313259]	20555	Q9Z0I7
ENSMUSG00000060519	1489.41	541.488	2437.33	4.50117	2.1703	5.54728e-36	3.30332e-34	1	156481187	156501926	-	3892	Tor3a	GO:0005524;GO:0000166;GO:0005515;GO:0005524;GO:0005524;GO:0005635;GO:0005737;GO:0005783;GO:0005783;GO:0005783;GO:0005788;GO:0005788;GO:0005788;GO:0005788;GO:0016887;GO:0016887;GO:0016887;GO:0016887;GO:0005524;GO:0000166;GO:0005515;GO:0005524;GO:0005524;GO:0005635;GO:0005737;GO:0005783;GO:0005783;GO:0005788;GO:0005788;GO:0005788;GO:0016887;GO:0016887;GO:0016887;GO:0000166;GO:0005515;GO:0005524;GO:…	K23000	-	O	KOG2170;0UP3E;190BV;1B23X;1CVRQ;0A13M;13N66;0DKWG;0VBZV	torsin family 3, member A [Source:MGI Symbol;Acc:MGI:1353652]	30935	Q9ER38
ENSMUSG00000024165	365.221	147.509	582.934	3.95185	1.98253	5.91754e-36	3.51206e-34	17	25156393	25179663	-	4840	Jpt2	GO:0005634;GO:0005737;GO:0005829;GO:0005886;GO:0005634;GO:0005737;GO:0005829;GO:0005829;GO:0005886;GO:0005886;	-	-	S	0IY2U;0UJ5W;1AXCN;0VFUA;0DJ72;0A4Z1;18Y5X;13RN5;1CTYZ	Jupiter microtubule associated homolog 2 [Source:MGI Symbol;Acc:MGI:1196260]	52009	Q6PGH2;Q3TM10
ENSMUSG00000040010	578.046	247.599	908.493	3.66922	1.87547	6.18362e-36	3.65779e-34	8	122607889	122634433	-	3708	Slc7a5	GO:0005764;GO:0005765;GO:0005829;GO:0005829;GO:0005886;GO:0005886;GO:0005886;GO:0006865;GO:0006865;GO:0009925;GO:0009925;GO:0010629;GO:0010629;GO:0015171;GO:0015171;GO:0015171;GO:0015173;GO:0015173;GO:0015175;GO:0015175;GO:0015179;GO:0015179;GO:0015190;GO:0015190;GO:0015190;GO:0015196;GO:0015196;GO:0015196;GO:0015349;GO:0015349;GO:0015807;GO:0015823;GO:0015823;GO:0016020;GO:0016020;GO:0016021;GO:…	K13780	-	P;E	12P2T;1AV06;09V1W;0UJHQ;0DJGF;18X4B;0V61J;1CU8Y;KOG1287	solute carrier family 7 (cationic amino acid transporter, y+ system), member 5 [Source:MGI Symbol;Acc:MGI:1298205]	20539	Q9Z127
ENSMUSG00000020250	3858.33	1983.19	5733.47	2.89104	1.53159	7.70227e-36	4.54102e-34	10	82669785	82733546	+	7086	Txnrd1	GO:0001650;GO:0001650;GO:0001707;GO:0004791;GO:0004791;GO:0004791;GO:0004791;GO:0005634;GO:0005654;GO:0005654;GO:0005737;GO:0005737;GO:0005737;GO:0005739;GO:0005739;GO:0005829;GO:0006979;GO:0007369;GO:0008283;GO:0010942;GO:0016174;GO:0016259;GO:0016491;GO:0016491;GO:0016668;GO:0033797;GO:0042537;GO:0042744;GO:0042802;GO:0043025;GO:0045340;GO:0045454;GO:0045454;GO:0050660;GO:0055114;GO:0055114;GO:…	K22182	EC:1.8.1.9	Q;O	1CVEN;09UWI;KOG0405;0UPJN;12PHT;0V5W9;1AUW3;0DKK6;190DN	thioredoxin reductase 1 [Source:MGI Symbol;Acc:MGI:1354175]	50493	Q9JMH6
ENSMUSG00000024675	481.191	110.305	852.077	7.72476	2.94949	1.10985e-35	6.5054e-34	19	11382134	11404610	+	1751	Ms4a4c	GO:0003674;GO:0005575;GO:0008150;GO:0016020;GO:0016021;GO:0003674;GO:0005575;GO:0008150;GO:0016020;GO:0016021;GO:0016021;GO:0003674;GO:0005575;GO:0008150;GO:0016020;GO:0016021;GO:0016021;	K22190	-	S	1967A;1AWM6;1CTBK;0DIKP;0UM5X;0VHG7;13UNP;0A6N2;0J084	membrane-spanning 4-domains, subfamily A, member 4C [Source:MGI Symbol;Acc:MGI:1927656]	64380	Q9D3F6
ENSMUSG00000036995	490.598	213.384	767.812	3.59826	1.8473	1.24015e-35	7.23964e-34	4	135933676	135972527	+	4225	Asap3	GO:0001726;GO:0001726;GO:0001726;GO:0001726;GO:0005096;GO:0005096;GO:0005096;GO:0005096;GO:0005096;GO:0005654;GO:0005654;GO:0005737;GO:0005829;GO:0005829;GO:0005925;GO:0005925;GO:0005925;GO:0005925;GO:0005925;GO:0016477;GO:0016477;GO:0016477;GO:0016477;GO:0043231;GO:0043231;GO:0043231;GO:0043547;GO:0043547;GO:0043547;GO:0043547;GO:0046872;GO:0051492;GO:0051492;GO:0051492;GO:0051492;	K12488	-	T	0VAFY;0DM25;13N44;1ASMH;0UGYA;18XER;KOG0521;1CVX5;09ZIZ	ArfGAP with SH3 domain, ankyrin repeat and PH domain 3 [Source:MGI Symbol;Acc:MGI:2684986]	230837	Q5U464
ENSMUSG00000020255	3869.99	2046.33	5693.65	2.78238	1.47632	1.28897e-35	7.50004e-34	10	83196085	83324369	+	123179	D10Wsu102e	GO:0003674;GO:0005575;GO:0008150;	-	-	S;L	0VHIM;0UV7J;0DR4J;0J22I;1B574;0A76F;1D22G;193B4;13V04	DNA segment, Chr 10, Wayne State University 102, expressed [Source:MGI Symbol;Acc:MGI:106381]	28109	Q9CX66
ENSMUSG00000037411	5134.22	2052.09	8216.35	4.00388	2.0014	1.77522e-35	1.02623e-33	5	137090358	137101122	-	3876	Serpine1	GO:0001525;GO:0002020;GO:0004867;GO:0005102;GO:0005576;GO:0005615;GO:0005615;GO:0010469;GO:0010757;GO:0010951;GO:0014912;GO:0030194;GO:0030336;GO:0032757;GO:0033629;GO:0035491;GO:0045766;GO:0048260;GO:0050729;GO:0050829;GO:0051918;GO:0061044;GO:0062023;GO:0070062;GO:0071222;GO:0090026;GO:0090399;GO:0097187;GO:1901331;GO:1902042;GO:2000098;GO:2000352;GO:0005615;	K03982	-	V	12U1A;0DFHY;0UGVD;1ASJ0;09U85;KOG2392;0V57A;1CQ7S;18TF4	serine (or cysteine) peptidase inhibitor, clade E, member 1 [Source:MGI Symbol;Acc:MGI:97608]	18787	G5E899
ENSMUSG00000038507	4537.96	2313.09	6762.84	2.92372	1.54781	3.00747e-35	1.7218e-33	6	39063344	39095283	-	3995	Parp12	GO:0003950;GO:0005575;GO:0005634;GO:0016740;GO:0046872;GO:0046872;GO:0070213;GO:0070213;GO:0070213;GO:0140289;GO:0140289;GO:0140289;GO:1990404;GO:1990404;GO:1990404;	K15259	EC:2.4.2.30	S	1CRAF;09VC4;0V6BA;18SQ4;1AV62;0IEI4;12P7S;0DGKK;0UIER	poly (ADP-ribose) polymerase family, member 12 [Source:MGI Symbol;Acc:MGI:2143990]	243771	Q8BZ20
ENSMUSG00000027078	1519.21	479.295	2559.13	5.33936	2.41667	4.61171e-35	2.63178e-33	2	84629172	84640679	+	1996	Ube2l6	GO:0000151;GO:0000166;GO:0000209;GO:0005515;GO:0005524;GO:0005634;GO:0006511;GO:0016567;GO:0016740;GO:0018215;GO:0019787;GO:0019941;GO:0031625;GO:0032020;GO:0032020;GO:0042296;GO:0042296;GO:0043130;GO:0061631;GO:0061631;	K04553	EC:2.3.2.23	O	1D38F;0DU0Q;19324;0A73J;1B5M9;0VHXM;0UV75;13QRC;KOG0422	ubiquitin-conjugating enzyme E2L 6 [Source:MGI Symbol;Acc:MGI:1914500]	56791	Q9QZU9
ENSMUSG00000041736	645.563	299.288	991.838	3.31399	1.72857	4.89897e-35	2.78678e-33	15	83447793	83458404	+	1051	Tspo	GO:0005497;GO:0005497;GO:0005739;GO:0005739;GO:0005739;GO:0005739;GO:0005739;GO:0005741;GO:0005741;GO:0005783;GO:0005829;GO:0006694;GO:0006694;GO:0006811;GO:0006811;GO:0006821;GO:0006821;GO:0006869;GO:0007568;GO:0008347;GO:0008347;GO:0008503;GO:0008503;GO:0010042;GO:0010266;GO:0010823;GO:0010940;GO:0010940;GO:0014012;GO:0015485;GO:0016020;GO:0016021;GO:0016021;GO:0016021;GO:0030325;GO:0031397;GO:…	K05770	-	T	0A546;0UU38;1D1P1;0DSDD;18WAK;1ASWD;KOG3797;13R5P;0VFZI	translocator protein [Source:MGI Symbol;Acc:MGI:88222]	12257	P50637
ENSMUSG00000040428	286.272	98.3994	474.144	4.81857	2.2686	5.01365e-35	2.84293e-33	7	45175754	45203653	+	6371	Plekha4	GO:0005546;GO:0031234;GO:0032266;GO:0043325;GO:0080025;GO:0090263;GO:2000096;	K23797	-	Z;T	1CVAU;0V9YX;18WEH;0UPEX;12RKJ;09Z1D;0DKGX;1ATK8;0IFZ8	pleckstrin homology domain containing, family A (phosphoinositide binding specific) member 4 [Source:MGI Symbol;Acc:MGI:1916467]	69217	-
ENSMUSG00000026020	1189.7	595.025	1784.37	2.99882	1.58439	6.32103e-35	3.53918e-33	1	59724130	59758203	+	10758	Nop58	GO:0005634;GO:0005730;GO:0042254;GO:0001094;GO:0001094;GO:0001650;GO:0001650;GO:0005634;GO:0005634;GO:0005634;GO:0005654;GO:0005654;GO:0005654;GO:0005730;GO:0005730;GO:0005730;GO:0005732;GO:0005732;GO:0005829;GO:0005829;GO:0015030;GO:0015030;GO:0030515;GO:0030515;GO:0030515;GO:0031428;GO:0032040;GO:0042254;GO:0048254;GO:0048254;GO:0051117;GO:0051117;GO:0070761;GO:0070761;	K14565	-	A	1AZ72;0VE1F;12SEH;1CR66;KOG2572;09V7V;0DGGJ;190XS;0UFHU	NOP58 ribonucleoprotein [Source:MGI Symbol;Acc:MGI:1933184]	55989	Q6DFW4
ENSMUSG00000002227	596.898	271.259	922.537	3.40095	1.76594	1.03395e-34	5.73503e-33	3	104702152	104725879	-	5607	Mov10	GO:0000932;GO:0003723;GO:0003724;GO:0004386;GO:0005737;GO:0032574;GO:0035194;GO:0000932;GO:0000932;GO:0003723;GO:0003723;GO:0003724;GO:0004386;GO:0005737;GO:0005829;GO:0010526;GO:0032574;GO:0032574;GO:0035194;GO:0035195;GO:0035279;GO:0036464;GO:0051607;GO:0061014;GO:0061158;GO:0000166;GO:0000932;GO:0000932;GO:0003723;GO:0003723;GO:0003723;GO:0003723;GO:0003724;GO:0004386;GO:0004386;GO:0005515;GO:…	K18422	EC:3.6.4.13	A	09XNZ;0UQCC;KOG1804;12QN9;1CW2T;18U0Q;0DM7P;0V8KK;1B2H8	Mov10 RISC complex RNA helicase [Source:MGI Symbol;Acc:MGI:97054]	17454	P23249;Q3UD86
ENSMUSG00000056536	1746.31	901.019	2591.6	2.8763	1.52421	1.06516e-34	5.88982e-33	1	105446147	105591402	-	13595	Pign	GO:0003824;GO:0005783;GO:0005789;GO:0005789;GO:0006506;GO:0006506;GO:0016020;GO:0016021;GO:0016021;GO:0016740;GO:0016740;GO:0051377;GO:0051377;GO:0003824;GO:0005783;GO:0005789;GO:0005789;GO:0005829;GO:0005886;GO:0006506;GO:0006506;GO:0016020;GO:0016021;GO:0016021;GO:0016740;GO:0016740;GO:0051377;GO:0051377;GO:0003824;GO:0005783;GO:0005789;GO:0005789;GO:0006506;GO:0006506;GO:0016020;GO:0016021;GO:…	K05285	EC:2.7.-.-	T	190M0;12QYG;09VRZ;1ARIH;0DH0I;0UFP0;KOG2124;1CRQU;0V6QX	phosphatidylinositol glycan anchor biosynthesis, class N [Source:MGI Symbol;Acc:MGI:1351629]	27392	G3X9F1
ENSMUSG00000035004	349.91	143.755	556.065	3.86813	1.95164	2.40083e-34	1.30724e-32	7	120663290	120673795	-	2175	Igsf6	GO:0003674;GO:0005575;GO:0008150;GO:0016020;GO:0016021;	-	-	T	0IUPA;09ZQP;18YGQ;1AYTZ;1CW3M;0DM8I;0UQDG;0VAM6;13K1D	immunoglobulin superfamily, member 6 [Source:MGI Symbol;Acc:MGI:1891393]	80719	P0C6B7
ENSMUSG00000026821	624.626	290.862	958.391	3.295	1.72028	2.71815e-34	1.47551e-32	2	28403137	28443093	+	6345	Ralgds	GO:0005085;GO:0005085;GO:0007264;GO:0050790;GO:0005085;GO:0005085;GO:0005515;GO:0005515;GO:0005634;GO:0005634;GO:0005737;GO:0005829;GO:0005903;GO:0007165;GO:0007264;GO:0030695;GO:0050790;GO:0005085;GO:0005085;GO:0007165;GO:0007264;GO:0050790;GO:0005085;GO:0005085;GO:0007165;GO:0007264;GO:0050790;GO:0005085;GO:0005085;GO:0007165;GO:0007264;GO:0050790;GO:0005085;GO:0005085;GO:0007264;GO:0050790;GO:…	K08732	-	T	1ATHD;1CTFJ;09XD2;0DIQG;0V8B2;KOG3629;0UQIW;12RJ9;18WBG	ral guanine nucleotide dissociation stimulator [Source:MGI Symbol;Acc:MGI:107485]	19730	Q03385;Q6ZPU1
ENSMUSG00000022218	73.0124	10.6681	135.357	12.688	3.66539	3.18186e-34	1.71676e-32	14	55937466	55951383	-	3162	Tgm1	GO:0003810;GO:0003810;GO:0010838;GO:0016020;GO:0018149;GO:0018149;GO:0018215;GO:0030216;GO:0031224;GO:0042802;GO:0045787;GO:0046872;GO:0003810;GO:0018149;GO:0018215;GO:0046872;GO:0003810;GO:0018149;GO:0018215;GO:0046872;GO:0018149;GO:0018149;	K05619	EC:2.3.2.13	O	0V54T;12WTW;0IFMV;09U5T;18XJJ;1D059;0DFFC;0UJVS;1AUCQ	transglutaminase 1, K polypeptide [Source:MGI Symbol;Acc:MGI:98730]	21816	Q9JLF6;A0A0R4J293
ENSMUSG00000054203	1590.99	820.771	2361.21	2.87683	1.52448	3.58889e-34	1.92471e-32	1	173839564	173859376	-	4177	Ifi205	GO:0000122;GO:0000978;GO:0001227;GO:0002218;GO:0002218;GO:0003690;GO:0003690;GO:0005634;GO:0005634;GO:0005654;GO:0005730;GO:0005730;GO:0005829;GO:0008134;GO:0009617;GO:0009617;GO:0032731;GO:0035458;GO:0035458;GO:0035458;GO:0042802;	-	-	K	1CTDT;0UM8D;0DINX;0J5NP;194Q0;1B2J8;1408X;0V89T;09XBF	interferon activated gene 205 [Source:MGI Symbol;Acc:MGI:101847]	226695	Q8CGE8
ENSMUSG00000058006	3761.64	2020.07	5503.2	2.72426	1.44586	5.04912e-34	2.6916e-32	4	32657119	32775217	+	21836	Mdn1	GO:0000027;GO:0000027;GO:0000166;GO:0003674;GO:0005524;GO:0005524;GO:0005634;GO:0005634;GO:0005654;GO:0005654;GO:0005730;GO:0005730;GO:0005829;GO:0005829;GO:0006364;GO:0016887;GO:0030687;GO:0045111;GO:0045111;GO:0000027;GO:0000027;GO:0000166;GO:0003674;GO:0005524;GO:0005524;GO:0005634;GO:0005634;GO:0005654;GO:0005730;GO:0005829;GO:0006364;GO:0016887;GO:0030687;GO:0045111;	K14572	-	S;I	0DIW6;09WFW;1CTMJ;0V7EE;1AX0J;KOG1808;18XY7;0UMID;12PX4	midasin AAA ATPase 1 [Source:MGI Symbol;Acc:MGI:1926159]	100019	J3QMC5
ENSMUSG00000025017	482.687	172.543	792.832	4.59497	2.20006	5.44e-34	2.89132e-32	19	41260816	41373541	-	5572	Pik3ap1	GO:0005102;GO:0005515;GO:0005515;GO:0005737;GO:0005737;GO:0005829;GO:0005829;GO:0005886;GO:0005886;GO:0014068;GO:0016020;GO:0034122;GO:0034134;GO:0034142;GO:0034154;GO:0034162;GO:0036312;GO:0036312;GO:0042802;GO:0050727;	K12230	-	T	18UX6;13KN1;0UHCY;09UKF;1CQJH;0IKKC;0DFW6;1AU9M;0V5JU	phosphoinositide-3-kinase adaptor protein 1 [Source:MGI Symbol;Acc:MGI:1933177]	83490	Q9EQ32
ENSMUSG00000028381	1777.8	914.755	2640.85	2.88695	1.52955	7.6944e-34	4.07735e-32	4	59189257	59222833	+	5212	Ugcg	GO:0000139;GO:0000139;GO:0000139;GO:0000139;GO:0005794;GO:0006497;GO:0006629;GO:0006665;GO:0006679;GO:0006679;GO:0006679;GO:0006679;GO:0008120;GO:0008120;GO:0008120;GO:0008120;GO:0008120;GO:0009966;GO:0016020;GO:0016020;GO:0016021;GO:0016021;GO:0016021;GO:0016740;GO:0016757;GO:0016757;GO:0030154;GO:0030216;GO:0033210;GO:0048666;GO:0061436;GO:0098856;GO:0102769;GO:1903575;	K00720	EC:2.4.1.80	M;I;G	0V58B;12NMB;0UGCP;18TQI;1ASTF;09UEM;0DFQF;KOG2547;1CQE3	UDP-glucose ceramide glucosyltransferase [Source:MGI Symbol;Acc:MGI:1332243]	22234	O88693
ENSMUSG00000027368	90.8911	6.3609	175.421	27.5781	4.78545	9.33827e-34	4.93377e-32	2	127178079	127180296	+	2003	Dusp2	GO:0000188;GO:0001706;GO:0004721;GO:0004721;GO:0004721;GO:0004722;GO:0004725;GO:0004725;GO:0005515;GO:0005634;GO:0005634;GO:0005654;GO:0005654;GO:0005737;GO:0006470;GO:0006470;GO:0006470;GO:0008138;GO:0008330;GO:0016311;GO:0016787;GO:0016791;GO:0017017;GO:0017017;GO:0031965;GO:0031965;GO:0035335;GO:0035970;GO:0051019;GO:0051019;GO:0106306;GO:0106307;	K04459	-	V	0UMGK;0DIUX;18SR9;0V8FG;09XHE;1CTK8;1AXH6;KOG1716;12QJ8	dual specificity phosphatase 2 [Source:MGI Symbol;Acc:MGI:101911]	13537	Q05922
ENSMUSG00000052310	3217.95	1728.59	4707.3	2.7232	1.4453	1.56239e-33	8.20601e-32	3	90155479	90160919	+	2364	Slc39a1	GO:0001701;GO:0005102;GO:0005102;GO:0005385;GO:0005385;GO:0005886;GO:0005886;GO:0005886;GO:0005886;GO:0006811;GO:0006829;GO:0006829;GO:0016020;GO:0016020;GO:0016020;GO:0016021;GO:0030001;GO:0046873;GO:0048701;GO:0055085;GO:0060173;GO:0071577;GO:0071577;GO:0071577;	K14709	-	P	0V7Q8;0DI1K;KOG1558;1CSS7;18Z66;13M3Q;0UKDY;09WRW;1B1NY	solute carrier family 39 (zinc transporter), member 1 [Source:MGI Symbol;Acc:MGI:1353474]	30791	Q9QZ03
ENSMUSG00000004040	14292.2	7923.92	20660.5	2.60735	1.38259	4.78761e-33	2.46368e-31	11	100775924	100830366	-	9527	Stat3	GO:0000785;GO:0000785;GO:0000976;GO:0000978;GO:0000978;GO:0000981;GO:0000981;GO:0001103;GO:0001228;GO:0001659;GO:0001754;GO:0003677;GO:0003677;GO:0003677;GO:0003700;GO:0003700;GO:0003700;GO:0004879;GO:0005515;GO:0005515;GO:0005515;GO:0005634;GO:0005634;GO:0005634;GO:0005634;GO:0005654;GO:0005654;GO:0005667;GO:0005737;GO:0005737;GO:0005737;GO:0005737;GO:0005739;GO:0005743;GO:0005829;GO:0005829;GO:…	K04692	-	K	1CT96;09X75;13KVM;KOG3667;0DIIK;0V85R;0UN5S;18W5F;1B3J0	signal transducer and activator of transcription 3 [Source:MGI Symbol;Acc:MGI:103038]	20848	P42227;Q3ULI4
ENSMUSG00000030966	1178.56	597.46	1759.66	2.94523	1.55838	5.10255e-33	2.61818e-31	7	102207128	102214693	-	3714	Trim21	GO:0000209;GO:0003713;GO:0004842;GO:0005634;GO:0005654;GO:0005737;GO:0006513;GO:0008270;GO:0010508;GO:0016567;GO:0019005;GO:0031648;GO:0032088;GO:0032092;GO:0032897;GO:0034341;GO:0042802;GO:0045087;GO:0045787;GO:0045824;GO:0045893;GO:0046598;GO:0046872;GO:0046872;GO:0051091;GO:0051865;GO:0061630;GO:0070534;GO:0090086;GO:1902187;GO:0008270;GO:0045893;GO:0046598;GO:0046872;GO:0046872;	K10651	EC:2.3.2.27	O;K	KOG2177;12QXR;0USXG;09UKA;0DFVY;18XES;1CQJA;0V5JK;1B05T	tripartite motif-containing 21 [Source:MGI Symbol;Acc:MGI:106657]	20821	Q3U7K7;Q3UCL2
ENSMUSG00000071036	83.0201	7.15171	158.888	22.2168	4.47358	6.30943e-33	3.22814e-31	17	86805160	86812660	-	2005	Gm10309	GO:0003674;GO:0005575;GO:0008150;	-	-	-	-	predicted gene 10309 [Source:MGI Symbol;Acc:MGI:3641941]	-	-
ENSMUSG00000070034	501.664	229.102	774.226	3.37939	1.75676	6.39197e-33	3.261e-31	1	85504620	85526538	-	6781	Sp110	GO:0000981;GO:0002376;GO:0003677;GO:0003677;GO:0005634;GO:0005634;GO:0005634;GO:0005654;GO:0006357;GO:0006915;GO:0009617;GO:0043065;GO:0045087;	K24503	-	O;K	KOG2177;0UM76;0DIN3;09XAP;193WH;1CTCZ;0V891;13QZ7;1AVSY	Sp110 nuclear body protein [Source:MGI Symbol;Acc:MGI:1923364]	109032	Q8BVK9
ENSMUSG00000042659	1329.66	324.664	2334.66	7.19101	2.84619	6.72359e-33	3.42039e-31	7	68386743	68398989	-	4039	Arrdc4	GO:0005737;GO:0005768;GO:0005768;GO:0005769;GO:0005886;GO:0005886;GO:0005886;GO:0015031;GO:0015031;GO:0016020;GO:0016567;GO:0031410;GO:0043231;GO:0051443;GO:0140112;GO:1903561;GO:1990756;GO:1990756;GO:0005737;GO:0005768;GO:0005768;GO:0005769;GO:0005886;GO:0005886;GO:0005886;GO:0015031;GO:0015031;GO:0016020;GO:0016567;GO:0031410;GO:0043231;GO:0051443;GO:0140112;GO:1903561;GO:1990756;GO:1990756;	-	-	S;C	KOG3780;12RVP;0UJWY;0DHP7;1CSDQ;1AY9R;0V7CD;09WE1;18TFR	arrestin domain containing 4 [Source:MGI Symbol;Acc:MGI:1913662]	66412	A0A0B4J1F4
ENSMUSG00000024981	1180.31	607.239	1753.38	2.88746	1.5298	6.98265e-33	3.54206e-31	19	55240370	55286152	+	4864	Acsl5	GO:0016020;GO:0016021;GO:0009758;GO:0016020;GO:0016021;GO:0050053;GO:0000166;GO:0001676;GO:0001676;GO:0001676;GO:0001676;GO:0004467;GO:0004467;GO:0004467;GO:0004467;GO:0005524;GO:0005654;GO:0005654;GO:0005730;GO:0005730;GO:0005739;GO:0005739;GO:0005739;GO:0005739;GO:0005741;GO:0005743;GO:0005783;GO:0005783;GO:0005783;GO:0005783;GO:0005789;GO:0005886;GO:0005886;GO:0005886;GO:0006629;GO:0006631;GO:…	K01897	EC:6.2.1.3	I	1B4QD;0V4XT;1CPJ2;KOG1256;18XUN;0UGR1;0DJJS;12PYZ;09TYX	acyl-CoA synthetase long-chain family member 5 [Source:MGI Symbol;Acc:MGI:1919129]	433256	Q8JZR0;Q3UC67
ENSMUSG00000029084	1209.65	591.086	1828.22	3.09298	1.629	1.70737e-32	8.6118e-31	5	44025895	44069717	+	3890	Cd38	GO:0001666;GO:0001666;GO:0003953;GO:0003953;GO:0003953;GO:0003953;GO:0005634;GO:0005634;GO:0005886;GO:0005886;GO:0005886;GO:0005886;GO:0007204;GO:0007204;GO:0007565;GO:0008284;GO:0008284;GO:0009725;GO:0009725;GO:0009986;GO:0010977;GO:0010977;GO:0014824;GO:0014824;GO:0016020;GO:0016020;GO:0016021;GO:0016323;GO:0016323;GO:0016740;GO:0016787;GO:0016798;GO:0016849;GO:0016849;GO:0030307;GO:0030307;GO:…	K01242	-	M;T	09UGC;18Z8J;0IH8E;0UR65;0DNUA;1B4WD;12TG0;0VC2H;1CXRM	CD38 antigen [Source:MGI Symbol;Acc:MGI:107474]	12494	P56528;Q4FJL8;Q3UCS6
ENSMUSG00000071714	429.023	81.8624	776.183	9.48156	3.24512	2.2663e-32	1.13987e-30	15	78166707	78189921	-	4740	Csf2rb2	GO:0004896;GO:0005886;GO:0016020;GO:0016020;GO:0016021;GO:0016021;GO:0019221;GO:0004896;GO:0016020;GO:0016020;GO:0016021;GO:0019221;	K04738	-	W;T	0UI7U;0IGEX;1B2E2;0VATT;1CWB6;12RW9;09Z09;0DMFV;1955X	colony stimulating factor 2 receptor, beta 2, low- affinity (granulocyte-macrophage) [Source:MGI Symbol;Acc:MGI:1339760]	12984	P26954
ENSMUSG00000023903	69.4142	7.30139	131.527	18.014	4.17104	2.30713e-32	1.15714e-30	17	23847285	23864251	-	5303	Mmp25	GO:0004222;GO:0004222;GO:0005886;GO:0005886;GO:0005886;GO:0006508;GO:0006508;GO:0006508;GO:0008233;GO:0008237;GO:0008237;GO:0008270;GO:0009986;GO:0010952;GO:0016020;GO:0016021;GO:0016504;GO:0016787;GO:0030198;GO:0030574;GO:0031012;GO:0031225;GO:0046872;GO:0060022;GO:0006508;GO:0008237;	K08003	EC:3.4.24.-	O;W	KOG1565;1B0S2;09TSQ;1CVJT;0V4S1;0UPRJ;12PPA;1906W;0DKR8	matrix metallopeptidase 25 [Source:MGI Symbol;Acc:MGI:2443938]	240047	Q3U435
ENSMUSG00000043263	689.491	190.078	1188.9	6.25481	2.64497	2.70196e-32	1.35136e-30	1	173458483	173475494	+	3547	Ifi209	GO:0000122;GO:0000978;GO:0001227;GO:0002218;GO:0003690;GO:0003690;GO:0005634;GO:0005634;GO:0005654;GO:0005730;GO:0005829;GO:0008134;GO:0035458;GO:0035458;GO:0035458;GO:0042802;GO:0002218;GO:0035458;	-	-	K	1CTDT;0UM8D;0DINX;0J5NP;194Q0;1B2J8;1408X;0V89T;09XBF	interferon activated gene 209 [Source:MGI Symbol;Acc:MGI:2138243]	236312	Q8BV49
ENSMUSG00000031596	2391.45	261.437	4521.46	17.2947	4.11225	2.73137e-32	1.36224e-30	8	41315433	41375345	+	9135	Slc7a2	GO:0000064;GO:0002537;GO:0005289;GO:0005292;GO:0005886;GO:0005886;GO:0005886;GO:0006809;GO:0006865;GO:0006865;GO:0006865;GO:0015171;GO:0015171;GO:0015179;GO:0015181;GO:0015181;GO:0015189;GO:0015807;GO:0015809;GO:0016020;GO:0016020;GO:0016021;GO:0016021;GO:0016021;GO:0022857;GO:0030054;GO:0042116;GO:0043030;GO:0050727;GO:0055085;GO:0061459;GO:0089718;GO:0097627;GO:0097638;GO:0097638;GO:0097639;GO:…	K13864	-	E	0V5II;1AV9P;09UJB;0UHNX;18YYY;1CQRW;12QK9;0DG2D;KOG1286	solute carrier family 7 (cationic amino acid transporter, y+ system), member 2 [Source:MGI Symbol;Acc:MGI:99828]	11988	P18581
ENSMUSG00000067586	722.933	354.162	1091.7	3.0825	1.6241	3.25939e-32	1.61653e-30	13	51562675	51576833	+	4463	S1pr3	GO:0003376;GO:0004930;GO:0004930;GO:0004930;GO:0004930;GO:0005178;GO:0005178;GO:0005737;GO:0005886;GO:0005886;GO:0005886;GO:0005886;GO:0005887;GO:0006954;GO:0007165;GO:0007186;GO:0007186;GO:0007189;GO:0007193;GO:0007219;GO:0016020;GO:0016021;GO:0016021;GO:0019222;GO:0032651;GO:0038036;GO:1903141;GO:1903141;	K04290	-	T	13190;0DENT;1B52I;09TH0;0IIA7;1CPCM;0V4G0;18U1G;0UFVA	sphingosine-1-phosphate receptor 3 [Source:MGI Symbol;Acc:MGI:1339365]	13610	Q9Z0U9
ENSMUSG00000030022	7815.28	2646.65	12983.9	4.9058	2.29449	3.42505e-32	1.69397e-30	6	92749680	92920473	-	15048	Adamts9	GO:0004175;GO:0004222;GO:0004222;GO:0005576;GO:0005615;GO:0005783;GO:0006508;GO:0006508;GO:0006508;GO:0008233;GO:0008237;GO:0008237;GO:0008237;GO:0008270;GO:0009617;GO:0009986;GO:0016787;GO:0030198;GO:0031012;GO:0031012;GO:0043231;GO:0045636;GO:0046872;GO:0048070;GO:0003179;GO:0003229;GO:0004175;GO:0004222;GO:0004222;GO:0005576;GO:0005615;GO:0005783;GO:0006508;GO:0008237;GO:0008270;GO:0009617;GO:…	K08624	EC:3.4.24.-	O	18WC0;0V69U;1CU9C;0DJGU;1AZQ6;12PII;09U5N;0UIUN;KOG3538	a disintegrin-like and metallopeptidase (reprolysin type) with thrombospondin type 1 motif, 9 [Source:MGI Symbol;Acc:MGI:1916320]	101401	E9PYV8
ENSMUSG00000032020	319.776	120.35	519.203	4.31411	2.10906	4.92829e-32	2.41731e-30	9	40922394	41072993	-	7326	Ubash3b	GO:0004721;GO:0004725;GO:0004725;GO:0004725;GO:0005515;GO:0005634;GO:0005737;GO:0005737;GO:0006469;GO:0006469;GO:0009968;GO:0009968;GO:0016787;GO:0030168;GO:0031625;GO:0031625;GO:0035335;GO:0035335;GO:0038063;GO:0038063;GO:0038065;GO:0042802;GO:0042802;GO:0043393;GO:0045670;GO:0045670;GO:0045671;GO:0045779;GO:0045779;GO:0051219;GO:0051279;GO:0051279;GO:0070527;GO:0070527;GO:0090331;GO:0004721;GO:…	K18993	EC:3.1.3.48	G	09ZIM;0DM1N;KOG3734;1AXJN;0VAFJ;18U01;1CVWM;0UQ4J;12RB8	ubiquitin associated and SH3 domain containing, B [Source:MGI Symbol;Acc:MGI:1920078]	72828	Q8BGG7
ENSMUSG00000051243	81.4807	15.3915	147.57	9.58773	3.26119	4.99383e-32	2.44272e-30	9	58103580	58111602	-	5921	Islr2	GO:0016020;GO:0016021;GO:0005515;GO:0005886;GO:0007275;GO:0007399;GO:0009986;GO:0009986;GO:0016020;GO:0016021;GO:0045773;GO:0045773;GO:0005515;GO:0005886;GO:0007275;GO:0007399;GO:0009986;GO:0009986;GO:0016020;GO:0016021;GO:0045773;GO:0045773;GO:0005515;GO:0005886;GO:0007275;GO:0007399;GO:0009986;GO:0009986;GO:0016020;GO:0016021;GO:0045773;GO:0045773;GO:0005515;GO:0005886;GO:0007275;GO:0007399;GO:…	-	-	T	KOG0619;18W65;1CTFP;09XD5;0DIQJ;13ES9;0V8B5;1AWST;0UMA8	immunoglobulin superfamily containing leucine-rich repeat 2 [Source:MGI Symbol;Acc:MGI:2444277]	320563	Q5RKR3
ENSMUSG00000044350	348.553	148.938	548.169	3.68053	1.87991	5.82499e-32	2.83371e-30	14	77261640	77274344	-	3644	Lacc1	GO:0002221;GO:0002221;GO:0002376;GO:0004000;GO:0004000;GO:0004731;GO:0004731;GO:0005507;GO:0005634;GO:0005737;GO:0005777;GO:0005777;GO:0005783;GO:0005783;GO:0006954;GO:0016740;GO:0016787;GO:0017061;GO:0017061;GO:0030641;GO:0030641;GO:0045087;GO:0046872;GO:0047975;GO:0047975;GO:0050727;GO:0055114;GO:0070431;GO:1900542;	K05810	EC:1.10.3.-	S	1AYAA;0VCWZ;18Y6S;0A3B9;0IHUK;1CX85;13IUI;0DNB5;0UPRY	laccase domain containing 1 [Source:MGI Symbol;Acc:MGI:2445077]	210808	Q8BZT9
ENSMUSG00000027399	31.6317	0.328964	62.9344	191.311	7.57977	6.55654e-32	3.1809e-30	2	129141530	129151892	-	1974	Il1a	GO:0001660;GO:0001819;GO:0001819;GO:0002248;GO:0005125;GO:0005125;GO:0005125;GO:0005125;GO:0005149;GO:0005149;GO:0005507;GO:0005507;GO:0005507;GO:0005576;GO:0005576;GO:0005615;GO:0005615;GO:0005615;GO:0005615;GO:0005615;GO:0005737;GO:0005829;GO:0005829;GO:0005829;GO:0005886;GO:0006883;GO:0006954;GO:0006954;GO:0006954;GO:0006955;GO:0008285;GO:0008285;GO:0009986;GO:0010575;GO:0010628;GO:0010628;GO:…	K04383	-	W;T	1AWYQ;0UFPI;0JAAI;0DHQC;142BS;192YM;0V7DF;09WEY;1CSEP	interleukin 1 alpha [Source:MGI Symbol;Acc:MGI:96542]	16175	P01582;Q3U0Y6
ENSMUSG00000063268	2154.08	954.98	3353.18	3.51126	1.81199	7.03838e-32	3.40539e-30	15	76115374	76127641	-	4275	Parp10	GO:0003950;GO:0003950;GO:0016740;GO:0016757;GO:0003714;GO:0003950;GO:0003950;GO:0003950;GO:0005634;GO:0005634;GO:0005634;GO:0005730;GO:0005730;GO:0005737;GO:0005737;GO:0005737;GO:0005794;GO:0005794;GO:0005829;GO:0005829;GO:0006281;GO:0006471;GO:0006974;GO:0010629;GO:0010629;GO:0010847;GO:0016740;GO:0016757;GO:0019985;GO:0019985;GO:0032088;GO:0045071;GO:0045892;GO:0048147;GO:0070212;GO:0070212;GO:…	K15261	EC:2.4.2.30	S	09V45;1CR2R;0URB6;1AXS0;18THP;0IH3S;0DGDA;0V63S;12T9U	poly (ADP-ribose) polymerase family, member 10 [Source:MGI Symbol;Acc:MGI:3712326]	671535	Q8CIE4
ENSMUSG00000041827	1584.92	106.667	3063.17	28.7172	4.84384	9.22435e-32	4.42694e-30	5	115061299	115075974	+	2608	Oasl1	GO:0002376;GO:0003677;GO:0003677;GO:0003723;GO:0003725;GO:0003725;GO:0003725;GO:0005634;GO:0005654;GO:0005654;GO:0005730;GO:0005730;GO:0005737;GO:0005737;GO:0005829;GO:0005829;GO:0009615;GO:0009615;GO:0016020;GO:0016779;GO:0045071;GO:0045071;GO:0045087;GO:0051607;GO:0051607;GO:0051607;GO:0051607;GO:0060700;GO:0002376;GO:0003677;GO:0003677;GO:0003723;GO:0003725;GO:0003725;GO:0003725;GO:0005634;GO:…	K14608	-	J;O	0DF4M;0V4TK;1CP6T;1947B;KOG0001;1B0SC;09TUC;12QYV;0UGA6	2'-5' oligoadenylate synthetase-like 1 [Source:MGI Symbol;Acc:MGI:2180849]	231655	Q8VI94
ENSMUSG00000024539	1035.86	532.794	1538.93	2.88842	1.53028	1.27978e-31	6.12539e-30	18	67798581	67857665	-	3125	Ptpn2	GO:0004721;GO:0004725;GO:0004725;GO:0005783;GO:0006470;GO:0016311;GO:0016787;GO:0016791;GO:0035335;GO:0000122;GO:0004721;GO:0004725;GO:0004725;GO:0004725;GO:0004725;GO:0004726;GO:0005178;GO:0005515;GO:0005515;GO:0005634;GO:0005634;GO:0005634;GO:0005654;GO:0005654;GO:0005737;GO:0005783;GO:0005783;GO:0005793;GO:0005793;GO:0005829;GO:0005886;GO:0005886;GO:0006470;GO:0006470;GO:0008285;GO:0008285;GO:…	K18026	EC:3.1.3.48	T	KOG0789;0V7EY;0UK0S;1B0V5;09WGE;191RX;0DHRV;1CSG5;12NYK	protein tyrosine phosphatase, non-receptor type 2 [Source:MGI Symbol;Acc:MGI:97806]	19255	Q06180
ENSMUSG00000024079	3547.83	1147.07	5948.58	5.18587	2.37459	1.61118e-31	7.64989e-30	17	79159993	79190002	-	5113	Eif2ak2	GO:0000166;GO:0000186;GO:0000186;GO:0001819;GO:0002376;GO:0003723;GO:0003725;GO:0004672;GO:0004672;GO:0004672;GO:0004672;GO:0004674;GO:0004694;GO:0004694;GO:0004713;GO:0004715;GO:0005515;GO:0005515;GO:0005515;GO:0005524;GO:0005524;GO:0005634;GO:0005634;GO:0005737;GO:0005737;GO:0005829;GO:0006412;GO:0006468;GO:0006468;GO:0009615;GO:0009615;GO:0009636;GO:0010998;GO:0016301;GO:0016310;GO:0016740;GO:…	K16195	EC:2.7.11.1	J;K	0A4UA;1D0IE;0DRCV;18USK;1B1A6;0V9PP;0UQIK;KOG1033;13MHE	eukaryotic translation initiation factor 2-alpha kinase 2 [Source:MGI Symbol;Acc:MGI:1353449]	19106	Q03963
ENSMUSG00000048636	101.601	24.4671	178.734	7.30509	2.8689	2.04572e-31	9.66155e-30	6	92793459	92824155	+	3739	A730049H05Rik	GO:0003674;GO:0005575;GO:0008150;	-	-	-	-	RIKEN cDNA A730049H05 gene [Source:MGI Symbol;Acc:MGI:1921766]	-	-
ENSMUSG00000074141	120.675	32.8898	208.46	6.33813	2.66406	2.08916e-31	9.8406e-30	7	44465811	44490233	+	4080	Il4i1	GO:0016491;GO:0016491;GO:0055114;GO:0055114;GO:0016491;GO:0016491;GO:0055114;GO:0055114;	K03334	EC:1.4.3.2	Q	0V58Z;0URCZ;0IEXX;18Y7E;13HIM;0A0GZ;1B5CN;0DN43;1CVMZ	interleukin 4 induced 1 [Source:MGI Symbol;Acc:MGI:109552]	100328588	O09046;D3Z4E0
ENSMUSG00000020115	2028.74	1100.61	2956.88	2.68658	1.42577	2.80401e-31	1.31225e-29	10	121382360	121422692	-	3910	Tbk1	GO:0000166;GO:0002218;GO:0002376;GO:0003676;GO:0004672;GO:0004674;GO:0004674;GO:0004674;GO:0004674;GO:0004674;GO:0005515;GO:0005515;GO:0005524;GO:0005524;GO:0005654;GO:0005654;GO:0005737;GO:0005737;GO:0005737;GO:0005737;GO:0005829;GO:0006468;GO:0006468;GO:0006468;GO:0006468;GO:0010468;GO:0010629;GO:0016239;GO:0016239;GO:0016301;GO:0016310;GO:0016740;GO:0018105;GO:0018105;GO:0018105;GO:0018105;GO:…	K05410	EC:2.7.11.10	T	09XJY;1B09B;0V8HW;1CTP1;191CQ;KOG4250;12QKK;0DIXJ;0UMJX	TANK-binding kinase 1 [Source:MGI Symbol;Acc:MGI:1929658]	56480	Q9WUN2;A1L361
ENSMUSG00000027940	2216.71	1210.21	3223.21	2.66335	1.41324	3.35941e-31	1.56173e-29	3	89979956	90008209	+	6085	Tpm3	GO:0003779;GO:0005856;GO:0001725;GO:0003779;GO:0005829;GO:0005856;GO:0015629;GO:0001725;GO:0002102;GO:0003779;GO:0005515;GO:0005737;GO:0005737;GO:0005829;GO:0005856;GO:0005884;GO:0006936;GO:0007015;GO:0015629;GO:0030426;GO:0030863;GO:0032154;GO:0043005;GO:0051015;GO:0051015;GO:0003779;GO:0005856;GO:0003779;GO:0005856;GO:0003779;GO:0005856;	K09290	-	-	-	tropomyosin 3, gamma [Source:MGI Symbol;Acc:MGI:1890149]	59069	P21107
ENSMUSG00000027808	1882.22	1018.63	2745.81	2.6956	1.43061	3.39042e-31	1.56862e-29	3	58427238	58433313	-	4611	Serp1	GO:0001501;GO:0005783;GO:0005783;GO:0005789;GO:0005881;GO:0005881;GO:0006006;GO:0006486;GO:0006486;GO:0006486;GO:0009791;GO:0010259;GO:0015031;GO:0016020;GO:0016021;GO:0030968;GO:0030968;GO:0032024;GO:0045727;GO:0046622;GO:0048644;GO:0060124;	-	-	K;U	KOG3491;0DVN7;196IY;0AADW;0UWDQ;0VMC4;1D4YE;1B6QJ;13WAQ	stress-associated endoplasmic reticulum protein 1 [Source:MGI Symbol;Acc:MGI:92638]	28146	Q9Z1W5
ENSMUSG00000013846	2607.45	1429.64	3785.26	2.6477	1.40474	3.39185e-31	1.56862e-29	15	66974724	67048679	-	6851	St3gal1	GO:0002319;GO:0003836;GO:0003836;GO:0003836;GO:0005576;GO:0005794;GO:0006054;GO:0006468;GO:0006486;GO:0006486;GO:0006486;GO:0006487;GO:0008373;GO:0010706;GO:0010706;GO:0010706;GO:0016020;GO:0016021;GO:0016740;GO:0016757;GO:0032580;GO:0032588;GO:0032588;GO:0032588;GO:0097503;GO:1905403;GO:1990675;GO:1990675;GO:1990675;GO:1990676;GO:1990676;GO:1990676;GO:1990743;GO:1990743;GO:1990743;GO:0002319;GO:…	K00780	EC:2.4.99.4	G	0V77R;18T6Q;0DKMB;1CVFS;13IB8;0UPM5;KOG2692;0A20A;1AYNE	ST3 beta-galactoside alpha-2,3-sialyltransferase 1 [Source:MGI Symbol;Acc:MGI:98304]	20442	P54751;Q544T4
ENSMUSG00000040675	307.138	103.146	511.131	4.95543	2.30901	4.48183e-31	2.06199e-29	10	3923118	4117081	+	4435	Mthfd1l	GO:0000166;GO:0001843;GO:0004329;GO:0004329;GO:0004329;GO:0004488;GO:0005524;GO:0005524;GO:0005524;GO:0005739;GO:0005739;GO:0005739;GO:0005739;GO:0005829;GO:0006730;GO:0006760;GO:0009257;GO:0015942;GO:0016874;GO:0035999;GO:0035999;GO:0042803;GO:0048702;GO:0048703;GO:0055114;GO:0000166;GO:0001843;GO:0004329;GO:0004329;GO:0004329;GO:0004488;GO:0005524;GO:0005524;GO:0005524;GO:0005739;GO:0005739;GO:…	K13402	EC:6.3.4.3	H	1CQT7;0UHQN;KOG4230;195PT;12NPE;1AUAV;09UUB;0DG3N;0V5TT	methylenetetrahydrofolate dehydrogenase (NADP+ dependent) 1-like [Source:MGI Symbol;Acc:MGI:1924836]	270685	Q3V3R1
ENSMUSG00000017057	4201.58	1479.53	6923.64	4.67963	2.22639	5.01961e-31	2.30346e-29	X	35375763	35434912	+	3712	Il13ra1	GO:0004896;GO:0004896;GO:0004923;GO:0004924;GO:0005127;GO:0008284;GO:0009897;GO:0016020;GO:0016020;GO:0016021;GO:0016515;GO:0019221;GO:0019955;GO:0035772;GO:0038165;GO:0043235;GO:0048861;	K05076	-	W;T	0IH4K;0UPWG;1CYDQ;18ZBP;1AYWF;0DPFH;0A1TB;0VCP3;13MHI	interleukin 13 receptor, alpha 1 [Source:MGI Symbol;Acc:MGI:105052]	16164	O09030;Q8BNM4
ENSMUSG00000050244	1240.97	656.587	1825.35	2.78006	1.47512	6.38604e-31	2.92297e-29	13	12409908	12455170	+	7828	Heatr1	GO:0000462;GO:0001650;GO:0001650;GO:0005634;GO:0005730;GO:0005730;GO:0005730;GO:0005739;GO:0005739;GO:0006364;GO:0030515;GO:0030686;GO:0032040;GO:0034455;GO:0042254;GO:0045943;GO:0045943;GO:0045943;GO:2000234;GO:2000234;GO:0000462;GO:0001650;GO:0005634;GO:0005730;GO:0005730;GO:0005739;GO:0006364;GO:0030515;GO:0030686;GO:0032040;GO:0034455;GO:0042254;GO:0045943;GO:0045943;GO:2000234;GO:0000462;GO:…	K14550	-	J	1AU0F;0DGMX;0UHKJ;12SY7;1CRBU;18TTG;0V6CE;09TU9;KOG1837	HEAT repeat containing 1 [Source:MGI Symbol;Acc:MGI:2442524]	217995	G3X9B1
ENSMUSG00000066258	2972.63	1281.31	4663.95	3.63997	1.86393	7.07081e-31	3.2281e-29	7	103949101	103964673	-	5781	Trim12a	GO:0004842;GO:0005737;GO:0006914;GO:0008270;GO:0016567;GO:0045087;GO:0046872;GO:0051607;GO:0004842;GO:0005737;GO:0006914;GO:0008270;GO:0016567;GO:0045087;GO:0046872;GO:0051607;GO:0000209;GO:0004842;GO:0005654;GO:0005737;GO:0005737;GO:0005737;GO:0005829;GO:0006914;GO:0008270;GO:0010468;GO:0010508;GO:0016567;GO:0019901;GO:0032880;GO:0042803;GO:0043123;GO:0045087;GO:0045087;GO:0046596;GO:0046872;GO:…	-	-	O	0B0PM;1DD2G;1BA7X;0E637;0KDPQ;0WD6Y;196VT;0V1FW;14TWQ	tripartite motif-containing 12A [Source:MGI Symbol;Acc:MGI:1923931]	76681	Q99PQ1;A0A0R4J1B5
ENSMUSG00000102037	41.833	2.73803	80.9279	29.5569	4.88542	1.02031e-30	4.64621e-29	9	88838953	88844472	+	819	Bcl2a1a	GO:0001782;GO:0002903;GO:0005515;GO:0005515;GO:0005737;GO:0005741;GO:0006915;GO:0008630;GO:0042803;GO:0042981;GO:0043066;GO:0043066;GO:0044877;GO:0046982;GO:0051400;GO:0097192;	K02162	-	T	192MA;1CPFD;0A0GW;0DERK;0UFS5;KOG4728;1ARKX;0V569;13S3B	B cell leukemia/lymphoma 2 related protein A1a [Source:MGI Symbol;Acc:MGI:102687]	12044	Q07440
ENSMUSG00000058624	2676.98	1475.11	3878.85	2.62953	1.39481	1.41058e-30	6.32628e-29	19	21368671	21450809	-	6235	Gda	GO:0005515;GO:0005829;GO:0006147;GO:0006147;GO:0008270;GO:0008270;GO:0008270;GO:0008892;GO:0008892;GO:0008892;GO:0008892;GO:0016787;GO:0016787;GO:0016810;GO:0019239;GO:0031116;GO:0046098;GO:0046872;GO:0006147;GO:0006147;GO:0008270;GO:0008270;GO:0008892;GO:0008892;GO:0016787;GO:0016787;GO:0016810;GO:0046872;GO:0006147;GO:0006147;GO:0008270;GO:0008270;GO:0008892;GO:0008892;GO:0016787;GO:0016787;GO:…	K01487	EC:3.5.4.3	F	18ZT8;12NP4;09YRF;0UP2P;1CUZT;1B4MT;0DK5X;0V9PB;KOG3968	guanine deaminase [Source:MGI Symbol;Acc:MGI:95678]	14544	Q9R111;Q548F2
ENSMUSG00000028793	2987.07	761.781	5212.36	6.84234	2.77449	1.4873e-30	6.6536e-29	4	128952064	128979679	+	2872	Rnf19b	GO:0004842;GO:0016020;GO:0016021;GO:0016567;GO:0016740;GO:0046872;GO:0000151;GO:0000209;GO:0002250;GO:0002376;GO:0004842;GO:0005737;GO:0005783;GO:0005783;GO:0005783;GO:0005789;GO:0005829;GO:0005829;GO:0006511;GO:0016020;GO:0016021;GO:0016567;GO:0016567;GO:0016740;GO:0031624;GO:0032436;GO:0042267;GO:0043130;GO:0043130;GO:0043130;GO:0044194;GO:0044194;GO:0046872;GO:0051865;GO:0051865;GO:0051865;GO:…	K11973	EC:2.3.2.31	O	18XVN;12T1W;KOG1815;09U0D;0DFA5;0UHNW;0V4Z6;1AURC;1CPZV	ring finger protein 19B [Source:MGI Symbol;Acc:MGI:1922484]	75234	-
ENSMUSG00000030681	2943.75	1634.69	4252.82	2.6016	1.3794	1.59558e-30	7.12014e-29	7	126586032	126613793	-	7627	Mvp	GO:0005634;GO:0005634;GO:0005737;GO:0005737;GO:0005829;GO:0005856;GO:0019901;GO:0019903;GO:0031953;GO:0038127;GO:0042059;GO:0042802;GO:0048471;GO:0061099;	K17266	-	Z	0DN21;1CWYE;0UIB6;1ATVH;0A0F8;18UVY;0VBBH;0IF6T;13JAZ	major vault protein [Source:MGI Symbol;Acc:MGI:1925638]	78388	E9Q3X0;Q3U7S9
ENSMUSG00000028037	2558.64	497.195	4620.09	9.29231	3.21604	3.77247e-30	1.65849e-28	3	151436559	151455597	-	6129	Ifi44	GO:0003674;GO:0005737;GO:0006955;GO:0009617;	-	-	S	0V4Y2;0DF95;12T23;0UK1C;09TZ5;0IDX3;191K2;1CPYR;1AVXU	interferon-induced protein 44 [Source:MGI Symbol;Acc:MGI:2443016]	99899	Q8BV66
ENSMUSG00000031207	8329.07	4759.5	11898.6	2.49997	1.32191	3.81217e-30	1.66771e-28	X	95139648	95212158	+	6327	Msn	GO:0001771;GO:0001771;GO:0001771;GO:0001931;GO:0003725;GO:0003725;GO:0003779;GO:0003779;GO:0005102;GO:0005102;GO:0005515;GO:0005515;GO:0005737;GO:0005829;GO:0005856;GO:0005856;GO:0005886;GO:0005886;GO:0005886;GO:0005902;GO:0005902;GO:0005902;GO:0005925;GO:0005925;GO:0007159;GO:0008092;GO:0008360;GO:0008360;GO:0008361;GO:0009898;GO:0009986;GO:0009986;GO:0010628;GO:0010628;GO:0016020;GO:0016323;GO:…	K05763	-	Z;S;T	0DIN7;18VVG;KOG3529;0UIIU;0V7TS;1B3V4;1CTD4;12RFB;09W3R	moesin [Source:MGI Symbol;Acc:MGI:97167]	17698	P26041
ENSMUSG00000002289	2355.97	1086.45	3625.49	3.33702	1.73856	4.35981e-30	1.89796e-28	17	33992724	34000804	-	3541	Angptl4	GO:0001525;GO:0001525;GO:0001666;GO:0004857;GO:0004857;GO:0005102;GO:0005576;GO:0005576;GO:0005576;GO:0005615;GO:0005615;GO:0005615;GO:0005615;GO:0006629;GO:0009267;GO:0042802;GO:0042802;GO:0042802;GO:0043066;GO:0043066;GO:0043066;GO:0043066;GO:0043335;GO:0043335;GO:0045834;GO:0051005;GO:0051005;GO:0051005;GO:0062023;GO:0070328;GO:0070328;GO:2000352;GO:0001525;GO:0005576;GO:0005615;GO:0043066;	K08767	-	S;W;E	18W2C;0DHPK;0VDSJ;1CZMH;1AZPH;0UI82;KOG2579;0A2XA;13K55	angiopoietin-like 4 [Source:MGI Symbol;Acc:MGI:1888999]	57875	Q9Z1P8
ENSMUSG00000055602	87.5838	15.0227	160.145	10.6602	3.41416	4.8371e-30	2.1006e-28	17	13279991	13301368	+	3369	Tcp10b	GO:0003714;GO:0005634;GO:0005814;GO:0045892;GO:0003714;GO:0005634;GO:0005814;GO:0045892;GO:0003714;GO:0005634;GO:0005814;GO:0045892;GO:0003714;GO:0005634;GO:0005814;GO:0045892;GO:0003714;GO:0005634;GO:0005814;GO:0045892;	-	-	S	0UMBZ;0DFZS;1AWU6;0IGQX;1CZFA;0VF1E;192TI;0A46C;12X2H	t-complex protein 10b [Source:MGI Symbol;Acc:MGI:98542]	21462	E9PYJ0;Q8C5S9
ENSMUSG00000036067	86.8781	19.1244	154.632	8.08559	3.01535	5.43454e-30	2.3429e-28	2	26911375	26918010	-	3211	Slc2a6	GO:0005764;GO:0005765;GO:0005765;GO:0006110;GO:0006110;GO:0008643;GO:0016020;GO:0016020;GO:0016021;GO:0016021;GO:0022857;GO:0055085;GO:1904659;GO:0005764;GO:0005765;GO:0005765;GO:0005765;GO:0006110;GO:0006110;GO:0006110;GO:0008643;GO:0016020;GO:0016020;GO:0016021;GO:0016021;GO:0022857;GO:0055085;GO:1904659;GO:0016020;GO:0016021;	K08144	-	J;G	09VQM;1B3Y1;KOG0254;0DJ26;1CTTS;0V8N1;0UTH3;18XDT;12RBT	solute carrier family 2 (facilitated glucose transporter), member 6 [Source:MGI Symbol;Acc:MGI:2443286]	227659	Q3UDF0
ENSMUSG00000021614	4249.32	1371.05	7127.6	5.19863	2.37813	6.12001e-30	2.6194e-28	13	89803431	89890628	-	14462	Vcan	GO:0005509;GO:0005540;GO:0005540;GO:0005576;GO:0007155;GO:0030246;GO:0005509;GO:0005540;GO:0005540;GO:0005576;GO:0007155;GO:0030246;GO:0005509;GO:0005540;GO:0005540;GO:0005576;GO:0007155;GO:0030246;GO:0030246;GO:0005509;GO:0005540;GO:0005540;GO:0005576;GO:0007155;GO:0030246;GO:0030246;GO:0005540;GO:0005576;GO:0007155;	K06793	-	T	0V7NH;13H8H;0IFXS;1CT6T;1AS7X;0UJU6;09XRW;0DIG4;190U4	versican [Source:MGI Symbol;Acc:MGI:102889]	13003	E9PYH0
ENSMUSG00000004100	371.806	168.165	575.447	3.42192	1.77481	6.22592e-30	2.65833e-28	9	20799471	20803474	+	4004	Ppan	GO:0000027;GO:0001560;GO:0005634;GO:0005634;GO:0005730;GO:0019843;GO:0030687;GO:0005730;	K14859	-	J	0A0WT;1AZSS;0VBT7;KOG2963;0UP9R;12SFI;1CXFA;18ZUA;0DNHY	peter pan homolog [Source:MGI Symbol;Acc:MGI:2178445]	235036	Q91YU8
ENSMUSG00000031555	3250.42	1828.98	4671.86	2.55435	1.35296	6.25612e-30	2.66484e-28	8	25439627	25506943	-	4115	Adam9	GO:0004222;GO:0006508;GO:0008237;GO:0009986;GO:0016020;GO:0016021;GO:0016323;GO:0034616;GO:0097327;GO:0000186;GO:0004222;GO:0004222;GO:0004222;GO:0004222;GO:0005080;GO:0005178;GO:0005178;GO:0005515;GO:0005515;GO:0005518;GO:0005615;GO:0005615;GO:0005615;GO:0005737;GO:0005886;GO:0005886;GO:0006508;GO:0006508;GO:0006509;GO:0006509;GO:0006509;GO:0006509;GO:0007155;GO:0007160;GO:0007179;GO:0007179;GO:…	K06834	EC:3.4.24.-	O;W	18T63;12RXZ;1AU23;0UII5;0DGPE;1CRD7;09VEK;KOG3607;0V6DS	a disintegrin and metallopeptidase domain 9 (meltrin gamma) [Source:MGI Symbol;Acc:MGI:105376]	11502	Q61072;Q3U1W3;Q3UG15
ENSMUSG00000049303	1374.91	546.382	2203.43	4.03276	2.01177	1.24342e-29	5.27123e-28	19	4495936	4527475	-	5539	Syt12	GO:0000149;GO:0001786;GO:0005509;GO:0005544;GO:0005886;GO:0008021;GO:0008021;GO:0008021;GO:0014059;GO:0016020;GO:0016020;GO:0016021;GO:0016192;GO:0017156;GO:0017158;GO:0019905;GO:0030054;GO:0030276;GO:0030672;GO:0031410;GO:0045202;GO:0046928;GO:0048792;GO:0048792;GO:0060291;GO:0060291;GO:0070382;GO:0071277;GO:0098686;GO:0098793;GO:0098793;	K19912	-	T;U	197E8;0WIQZ;0E999;0IT3K;0B61S;1BBDZ;1DG4S;0V3Q3;13FMB	synaptotagmin XII [Source:MGI Symbol;Acc:MGI:2159601]	171180	Q920N7;Q14AG7
ENSMUSG00000059796	5235.73	2989.52	7481.95	2.50273	1.3235	1.9182e-29	8.07413e-28	11	69557762	69563249	-	4334	Eif4a1	GO:0000166;GO:0002183;GO:0003676;GO:0003723;GO:0003724;GO:0003725;GO:0003725;GO:0003743;GO:0003743;GO:0004386;GO:0004386;GO:0005515;GO:0005524;GO:0005524;GO:0005737;GO:0005737;GO:0006412;GO:0006413;GO:0016787;	K03257	-	J	0DJUC;1CUMH;KOG0327;18U6D;0V6FT;12NBJ;1AYBP;09WMH;0UQBD	eukaryotic translation initiation factor 4A1 [Source:MGI Symbol;Acc:MGI:95303]	13681	P60843;Q5F2A7
ENSMUSG00000073490	1833.07	1012.87	2653.27	2.61955	1.38932	1.95082e-29	8.19206e-28	1	173550993	173569313	-	3422	Ifi207	GO:0000122;GO:0000978;GO:0001227;GO:0002218;GO:0003690;GO:0003690;GO:0005634;GO:0005654;GO:0005730;GO:0005829;GO:0008134;GO:0035458;GO:0035458;GO:0042802;GO:0000122;GO:0000978;GO:0001227;GO:0002218;GO:0003690;GO:0003690;GO:0005634;GO:0005654;GO:0005730;GO:0005829;GO:0008134;GO:0035458;GO:0035458;GO:0042802;	K20914	-	K	1CTDT;0UM8D;0DINX;0J5NP;194Q0;1B2J8;1408X;0V89T;09XBF	interferon activated gene 207 [Source:MGI Symbol;Acc:MGI:2138302]	226691	E9Q3L4;Q8BW36
ENSMUSG00000033799	3014.87	1704.42	4325.32	2.53771	1.34353	2.22659e-29	9.32809e-28	13	3616035	3661108	-	12454	Tasor2	GO:0003674;GO:0005654;GO:0005829;GO:0008150;	-	-	O	0A3B5;1CTWU;0UIHP;0II9C;18WRM;0VE61;12Z4D;0DJ4Z;1AXA9	transcription activation suppressor family member 2 [Source:MGI Symbol;Acc:MGI:2145274]	105203	Q5DTT3
ENSMUSG00000020611	4894.85	2274.71	7514.98	3.3037	1.72408	2.70902e-29	1.13225e-27	11	109253657	109292195	+	6421	Gna13	GO:0000166;GO:0001525;GO:0001569;GO:0001664;GO:0001664;GO:0001701;GO:0003924;GO:0003924;GO:0003924;GO:0005515;GO:0005525;GO:0005634;GO:0005634;GO:0005737;GO:0005737;GO:0005829;GO:0005834;GO:0005834;GO:0005886;GO:0007165;GO:0007165;GO:0007186;GO:0007186;GO:0007186;GO:0007188;GO:0007188;GO:0007189;GO:0007189;GO:0007204;GO:0007204;GO:0007266;GO:0007266;GO:0007266;GO:0008360;GO:0016020;GO:0019001;GO:…	K04639	-	T;D	1AWJ9;09X7M;1CP7W;KOG0082;0DEI3;13IT4;18XGF;0V867;0UM3J	guanine nucleotide binding protein, alpha 13 [Source:MGI Symbol;Acc:MGI:95768]	14674	P27601;Q9D034;Q8K086;Q3UE40
ENSMUSG00000032327	114.14	9.78278	218.497	22.3348	4.48122	2.92406e-29	1.21359e-27	9	57971071	58061279	+	5829	Stra6	GO:0005886;GO:0016020;GO:0016021;GO:0016918;GO:0019841;GO:0034632;GO:0034633;GO:0038023;GO:0005886;GO:0016020;GO:0016021;GO:0016918;GO:0019841;GO:0034632;GO:0034633;GO:0038023;GO:0005886;GO:0016020;GO:0016021;GO:0016918;GO:0019841;GO:0034632;GO:0038023;GO:0005886;GO:0016020;GO:0016021;GO:0016918;GO:0019841;GO:0034632;GO:0038023;GO:0005886;GO:0016020;GO:0016021;GO:0016918;GO:0019841;GO:0034632;GO:…	K23088	-	P;I	12N44;0V48A;09T9A;19475;0IDYH;1B2UR;0UFJI;0DEKH;1CPAE	stimulated by retinoic acid gene 6 [Source:MGI Symbol;Acc:MGI:107742]	20897	O70491;A0A0R4J115
ENSMUSG00000033213	112.203	3.66181	220.745	60.2828	5.91368	3.37764e-29	1.39858e-27	2	122478906	122483111	+	1203	AA467197	GO:0016020;GO:0016021;GO:0004129;GO:0005634;GO:0005634;GO:0005739;GO:0005751;GO:0009617;GO:0016020;GO:0016021;GO:0022900;GO:1902600;GO:0004129;GO:0005634;GO:0005634;GO:0005739;GO:0005751;GO:0009617;GO:0016020;GO:0016021;GO:0022900;GO:1902600;	-	-	S	1B6S5;13VC0;0DVHR;1D4UC;0VK77;0UW9E;0J1F7;19410;0A9AE	expressed sequence AA467197 [Source:MGI Symbol;Acc:MGI:3034182]	433470	Q810Q5;Q3UCF3
ENSMUSG00000057367	2630.28	1408.62	3851.94	2.73454	1.4513	3.8079e-29	1.56581e-27	9	7818228	7837065	-	4580	Birc2	GO:0000209;GO:0000209;GO:0000209;GO:0001666;GO:0001666;GO:0001741;GO:0001741;GO:0001890;GO:0003713;GO:0003713;GO:0003713;GO:0004842;GO:0004842;GO:0004842;GO:0005515;GO:0005634;GO:0005634;GO:0005634;GO:0005634;GO:0005634;GO:0005737;GO:0005737;GO:0005737;GO:0005737;GO:0006915;GO:0008270;GO:0008270;GO:0008270;GO:0009898;GO:0010243;GO:0014070;GO:0016740;GO:0016740;GO:0031398;GO:0032991;GO:0032991;GO:…	K16060	-	O;D;K	09XU3;13HTW;KOG1101;1920C;1B1TK;0DJ69;0UH8Q;0V8RR;1CTY4	baculoviral IAP repeat-containing 2 [Source:MGI Symbol;Acc:MGI:1197009]	11797	Q62210
ENSMUSG00000053931	1550.01	852.073	2247.96	2.63822	1.39956	4.15591e-29	1.70106e-27	3	121220146	121251856	+	3037	Cnn3	GO:0003779;GO:0003779;GO:0005515;GO:0005516;GO:0005829;GO:0005829;GO:0008017;GO:0008017;GO:0014069;GO:0014069;GO:0015629;GO:0015629;GO:0030425;GO:0030425;GO:0030855;GO:0031032;GO:0032780;GO:0032780;GO:0043025;GO:0043025;GO:0043197;GO:0043197;GO:0003779;GO:0003779;GO:0005516;GO:0031032;GO:0003779;GO:0003779;GO:0031032;	-	-	Z	1ASK8;1CYR7;KOG2046;0VDP2;18TGI;0URP5;0A2XZ;0DPS0;13HAN	calponin 3, acidic [Source:MGI Symbol;Acc:MGI:1919244]	71994	Q9DAW9
ENSMUSG00000042834	419.124	146.383	691.865	4.72641	2.24074	4.24263e-29	1.73257e-27	18	33570072	33597082	-	3908	Nrep	GO:0005515;GO:0005634;GO:0005634;GO:0005737;GO:0005737;GO:0005737;GO:0017015;GO:0017015;GO:0031103;GO:0045664;GO:0045664;GO:0005515;GO:0005634;GO:0005634;GO:0005634;GO:0005737;GO:0005737;GO:0005737;GO:0005737;GO:0017015;GO:0017015;GO:0031103;GO:0031103;GO:0045664;GO:0045664;GO:0045664;GO:0005515;GO:0005634;GO:0005634;GO:0005737;GO:0005737;GO:0005737;GO:0017015;GO:0017015;GO:0031103;GO:0045664;GO:…	-	-	Z;T	0AAMD;0DWCW;1D5N7;13YBC;1B6KK;0J38C;0UWFD;0VMSJ;196HI	neuronal regeneration related protein [Source:MGI Symbol;Acc:MGI:99444]	27528	Q07475;Q542Q5
ENSMUSG00000008035	3417.11	697.447	6136.78	8.79891	3.13733	4.73436e-29	1.92895e-27	X	10581252	10585929	+	2128	Mid1ip1	GO:0005634;GO:0005737;GO:0005515;GO:0005515;GO:0005515;GO:0005634;GO:0005634;GO:0005737;GO:0005737;GO:0005829;GO:0005829;GO:0005856;GO:0005874;GO:0006629;GO:0007026;GO:0008022;GO:0015630;GO:0042802;GO:0045723;GO:0046890;GO:0046890;GO:0046890;GO:0046890;GO:0051258;GO:0051351;GO:0005515;GO:0005515;GO:0005515;GO:0005634;GO:0005634;GO:0005737;GO:0005737;GO:0005829;GO:0005829;GO:0005856;GO:0005874;GO:…	-	-	Z;O	1B0H4;192VA;1D1TV;0DSHU;13HGF;0IGNP;0VFKX;0UFKU;0A53T	Mid1 interacting protein 1 (gastrulation specific G12-like (zebrafish)) [Source:MGI Symbol;Acc:MGI:1915291]	68041	Q9CQ20;Q4FK31
ENSMUSG00000032193	493.325	142.987	843.663	5.90026	2.56078	5.26661e-29	2.14091e-27	9	21634779	21661215	+	9622	Ldlr	GO:0001540;GO:0002020;GO:0005041;GO:0005041;GO:0005509;GO:0005515;GO:0005615;GO:0005764;GO:0005764;GO:0005768;GO:0005768;GO:0005769;GO:0005769;GO:0005770;GO:0005770;GO:0005794;GO:0005794;GO:0005886;GO:0005886;GO:0005886;GO:0005886;GO:0005901;GO:0005905;GO:0005905;GO:0006629;GO:0006629;GO:0006869;GO:0006897;GO:0006897;GO:0006898;GO:0006909;GO:0007616;GO:0007616;GO:0008202;GO:0008203;GO:0008203;GO:…	K12473	-	T	1DCIN;196RX;0B01R;0WCI5;0E5IS;14T6W;0V10Y;1B9XX;0KD0U	low density lipoprotein receptor [Source:MGI Symbol;Acc:MGI:96765]	16835	P35951
ENSMUSG00000022221	120.778	35.741	205.814	5.7585	2.52569	7.08217e-29	2.87239e-27	14	56022452	56026322	-	2292	Ripk3	GO:0000166;GO:0001914;GO:0002819;GO:0004672;GO:0004672;GO:0004672;GO:0004672;GO:0004674;GO:0004704;GO:0005515;GO:0005515;GO:0005515;GO:0005515;GO:0005524;GO:0005524;GO:0005634;GO:0005737;GO:0005737;GO:0005829;GO:0005829;GO:0005829;GO:0006468;GO:0006915;GO:0007165;GO:0007249;GO:0010922;GO:0010922;GO:0010940;GO:0012501;GO:0016032;GO:0016301;GO:0016310;GO:0016740;GO:0032147;GO:0032147;GO:0032147;GO:…	K08847	EC:2.7.11.1	T	0V6A7;18SA7;13399;0UIDC;KOG0192;1CR97;1ATXG;09VAW;0DGJD	receptor-interacting serine-threonine kinase 3 [Source:MGI Symbol;Acc:MGI:2154952]	56532	Q9QZL0
ENSMUSG00000021067	2306.82	1222	3391.63	2.77549	1.47274	7.93769e-29	3.21206e-27	12	70011786	70033776	-	5265	Sav1	GO:0001942;GO:0005515;GO:0005634;GO:0005634;GO:0005634;GO:0005737;GO:0005737;GO:0005737;GO:0005737;GO:0005829;GO:0005829;GO:0005886;GO:0005911;GO:0006915;GO:0007165;GO:0007165;GO:0030159;GO:0030216;GO:0030425;GO:0031697;GO:0035329;GO:0035329;GO:0035329;GO:0042127;GO:0042802;GO:0042802;GO:0043065;GO:0043113;GO:0045600;GO:0046332;GO:0046620;GO:0050680;GO:0050821;GO:0051091;GO:0060044;GO:0060090;GO:…	K16686	-	S;T;E	12Q6S;0DHX1;0UK85;09TGV;1CSMR;1B0QC;18S04;0V7K4;KOG1891	salvador family WW domain containing 1 [Source:MGI Symbol;Acc:MGI:1927144]	64010	Q8VEB2
ENSMUSG00000027035	1086.77	362.649	1810.9	4.99354	2.32006	9.09593e-29	3.6724e-27	2	68691785	68944626	+	8875	Cers6	GO:0003677;GO:0005515;GO:0005783;GO:0005783;GO:0005783;GO:0005789;GO:0006629;GO:0006665;GO:0006954;GO:0016020;GO:0016021;GO:0016021;GO:0016410;GO:0016740;GO:0030148;GO:0046513;GO:0046513;GO:0046513;GO:0050291;GO:0050291;GO:0050291;GO:0003677;GO:0003677;GO:0005634;GO:0005783;GO:0005789;GO:0006629;GO:0006665;GO:0016020;GO:0016021;GO:0016021;GO:0016740;GO:0046513;GO:0050291;	K23727	EC:2.3.1.291	U	0DJDW;18ZTA;12XI5;0UTVB;0V8YA;1B4WG;KOG1607;1CZKR;09Y0R	ceramide synthase 6 [Source:MGI Symbol;Acc:MGI:2442564]	241447	Q8C172
ENSMUSG00000020075	2691.52	1524.03	3859.01	2.53211	1.34034	9.18472e-29	3.69986e-27	10	62416030	62438060	-	5177	Ddx21	GO:0000166;GO:0002376;GO:0002735;GO:0003676;GO:0003723;GO:0003723;GO:0003723;GO:0003723;GO:0003724;GO:0003724;GO:0003724;GO:0003724;GO:0003725;GO:0004386;GO:0004386;GO:0005515;GO:0005515;GO:0005524;GO:0005524;GO:0005634;GO:0005634;GO:0005654;GO:0005654;GO:0005654;GO:0005694;GO:0005730;GO:0005730;GO:0005730;GO:0005730;GO:0005737;GO:0005739;GO:0005829;GO:0006364;GO:0006366;GO:0006366;GO:0006366;GO:…	K16911	EC:3.6.4.13	A	0V7JV;1CSMF;0DHWV;KOG0331;13I3P;18ZE4;09WM6;0UFEA;1AVTD	DExD box helicase 21 [Source:MGI Symbol;Acc:MGI:1860494]	56200	Q9JIK5;Q6PCP0
ENSMUSG00000031504	456.7	167.495	745.906	4.45331	2.15488	2.1502e-28	8.60321e-27	8	11503518	11528710	-	1392	Rab20	GO:0000166;GO:0003924;GO:0003924;GO:0005525;GO:0005525;GO:0005794;GO:0005794;GO:0005794;GO:0006886;GO:0012505;GO:0015031;GO:0016020;GO:0030670;GO:0031410;GO:0043231;GO:0043231;GO:0045335;GO:0045335;GO:0045335;GO:0071346;GO:0090383;GO:0090383;GO:0090383;GO:0090385;GO:0090385;GO:0090385;	K07911	-	U	KOG0092;1AX7E;13KBU;0A33U;1D1QP;18XG2;0UMR3;0VFVB;0DSF1	RAB20, member RAS oncogene family [Source:MGI Symbol;Acc:MGI:102789]	19332	P35295;Q3TPA7
ENSMUSG00000026819	852.945	357.283	1348.61	3.77462	1.91633	2.17842e-28	8.6966e-27	2	32304499	32341457	-	7862	Slc25a25	GO:0002021;GO:0005347;GO:0005509;GO:0005739;GO:0005739;GO:0005743;GO:0005743;GO:0014823;GO:0015867;GO:0016020;GO:0016021;GO:0032094;GO:0035264;GO:0043010;GO:0045333;GO:0046034;GO:0046872;GO:0055085;GO:0060612;GO:0070588;GO:0002021;GO:0005347;GO:0005509;GO:0005739;GO:0005739;GO:0005743;GO:0005743;GO:0014823;GO:0015867;GO:0016020;GO:0016021;GO:0032094;GO:0035264;GO:0043010;GO:0045333;GO:0046034;GO:…	K14684	-	C	0UQ1M;1B534;09UKJ;KOG0036;1CQJN;0DFWA;0V5JZ;12PNQ;18XHV	solute carrier family 25 (mitochondrial carrier, phosphate carrier), member 25 [Source:MGI Symbol;Acc:MGI:1915913]	227731	A2ASZ8
ENSMUSG00000025278	5425.92	3145.86	7705.99	2.44957	1.29253	2.66577e-28	1.06183e-26	14	14518185	14651816	-	9198	Flnb	GO:0001725;GO:0003334;GO:0003382;GO:0003779;GO:0003779;GO:0005515;GO:0005634;GO:0005634;GO:0005737;GO:0005737;GO:0005829;GO:0005856;GO:0005886;GO:0005903;GO:0005925;GO:0005938;GO:0007519;GO:0030018;GO:0030036;GO:0030036;GO:0030154;GO:0042802;GO:0043005;GO:0043005;GO:0043025;GO:0043025;GO:0045335;GO:0071346;	K04437	-	Z	0V4XN;0UM1B;KOG0518;1AWHC;18XE3;0DIHA;09TYR;1CT7V;12NFR	filamin, beta [Source:MGI Symbol;Acc:MGI:2446089]	286940	Q80X90
ENSMUSG00000041135	489.728	230.545	748.911	3.24844	1.69975	3.40144e-28	1.34285e-26	4	16122733	16163647	-	2816	Ripk2	GO:0000166;GO:0001961;GO:0002250;GO:0002250;GO:0002376;GO:0002827;GO:0004672;GO:0004672;GO:0004674;GO:0004674;GO:0004706;GO:0004715;GO:0005102;GO:0005102;GO:0005524;GO:0005524;GO:0005737;GO:0005737;GO:0005737;GO:0005737;GO:0005829;GO:0005829;GO:0005829;GO:0005856;GO:0005856;GO:0005856;GO:0006468;GO:0006915;GO:0007249;GO:0007256;GO:0007257;GO:0010800;GO:0010800;GO:0010800;GO:0010942;GO:0010942;GO:…	K08846	EC:2.7.11.1	T	1CQA5;1AU4G;13IJ2;0UIKS;09VGK;KOG0192;18T41;0DFKG;0V6FS	receptor (TNFRSF)-interacting serine-threonine kinase 2 [Source:MGI Symbol;Acc:MGI:1891456]	192656	P58801;Q547H1
ENSMUSG00000018924	37.6421	2.40648	72.8776	30.2839	4.92048	3.70753e-28	1.45723e-26	11	70234978	70242857	-	2454	Alox15	GO:0001503;GO:0002820;GO:0004052;GO:0004052;GO:0004052;GO:0004052;GO:0005506;GO:0005506;GO:0005546;GO:0005546;GO:0005737;GO:0005737;GO:0005811;GO:0005811;GO:0005829;GO:0005829;GO:0005829;GO:0005829;GO:0005886;GO:0005886;GO:0006629;GO:0006629;GO:0006631;GO:0006646;GO:0008289;GO:0010811;GO:0010811;GO:0016020;GO:0016020;GO:0016165;GO:0016165;GO:0016491;GO:0016702;GO:0016702;GO:0019369;GO:0019369;GO:…	K00460	EC:1.13.11.33	E	1ATHY;1CWYG;0IKAN;0VBEU;12TSE;0DN25;18ZUI;0UHYE;0A0IQ	arachidonate 15-lipoxygenase [Source:MGI Symbol;Acc:MGI:87997]	11687	P39654;A2CF88
ENSMUSG00000019979	1307.18	721.748	1892.61	2.62227	1.39081	3.94672e-28	1.54783e-26	10	90825173	90918632	-	9028	Apaf1	GO:0000166;GO:0001843;GO:0005524;GO:0005634;GO:0005737;GO:0005737;GO:0005829;GO:0005829;GO:0006915;GO:0006919;GO:0007275;GO:0007420;GO:0008635;GO:0008656;GO:0010659;GO:0030900;GO:0031072;GO:0032991;GO:0042802;GO:0042981;GO:0043293;GO:0043293;GO:0043531;GO:0051402;GO:0070059;GO:0071560;GO:0097190;GO:1902510;GO:2001235;GO:0000166;GO:0001666;GO:0001822;GO:0001843;GO:0005524;GO:0005634;GO:0005737;GO:…	K02084	-	T;U	1DFYG;0B5QP;13F53;0E92A;KOG4658;197CS;0WID0;KOG4155;0V3JZ;1BBB1	apoptotic peptidase activating factor 1 [Source:MGI Symbol;Acc:MGI:1306796]	11783	O88879;Q5DU30
ENSMUSG00000003617	13613	6506.28	20719.8	3.18458	1.6711	4.71596e-28	1.8414e-26	3	20011218	20063309	+	9566	Cp	GO:0004322;GO:0004322;GO:0004322;GO:0005507;GO:0005507;GO:0005576;GO:0005615;GO:0005615;GO:0005886;GO:0006811;GO:0006825;GO:0006826;GO:0016491;GO:0016491;GO:0016491;GO:0046658;GO:0046688;GO:0046872;GO:0051087;GO:0055072;GO:0055114;GO:0055114;GO:0005507;GO:0006825;GO:0016491;GO:0016491;GO:0046872;GO:0055114;GO:0055114;GO:0005507;GO:0006825;GO:0016491;GO:0016491;GO:0046872;GO:0055114;GO:0055114;GO:…	K13624	EC:1.16.3.1	Q	09WF8;192EK;0UPN2;KOG1263;12Q6R;1AZC8;1CSYR;0DI8B;0V7VZ	ceruloplasmin [Source:MGI Symbol;Acc:MGI:88476]	12870	Q61147
ENSMUSG00000058818	539.186	270.41	807.961	2.98791	1.57914	5.13775e-28	1.99733e-26	7	3714408	3723390	-	4471	Pirb	GO:0001540;GO:0001782;GO:0002250;GO:0002376;GO:0005515;GO:0005515;GO:0005886;GO:0007611;GO:0016020;GO:0016021;GO:0019221;GO:0019724;GO:0035307;GO:0042803;GO:0043011;GO:0044877;GO:0051248;GO:1900271;GO:1900454;	K06512	-	T	13KS9;18SY1;1AU75;0DIAQ;1CRSY;0IKJD;0UIPQ;0A2BJ;0VB6S	paired Ig-like receptor B [Source:MGI Symbol;Acc:MGI:894311]	18733	P97484
ENSMUSG00000038467	2188.26	1241.61	3134.92	2.52488	1.33622	5.48983e-28	2.12955e-26	2	154493625	154536705	+	2027	Chmp4b	GO:0000281;GO:0000281;GO:0000281;GO:0000815;GO:0000815;GO:0000815;GO:0000815;GO:0005515;GO:0005515;GO:0005634;GO:0005634;GO:0005634;GO:0005634;GO:0005635;GO:0005635;GO:0005635;GO:0005737;GO:0005737;GO:0005737;GO:0005768;GO:0005768;GO:0005768;GO:0005771;GO:0005829;GO:0005829;GO:0006620;GO:0006620;GO:0006900;GO:0006914;GO:0006914;GO:0006997;GO:0006997;GO:0007034;GO:0007080;GO:0007080;GO:0009898;GO:…	K12194	-	U	KOG1656;0A258;0VD0Q;1B26I;1CYSI;0DPTF;0UKR1;1918S;12UDW	charged multivesicular body protein 4B [Source:MGI Symbol;Acc:MGI:1922858]	75608	Q9D8B3
ENSMUSG00000050565	3706.57	2143.21	5269.94	2.4589	1.29802	6.68821e-28	2.57757e-26	1	155911149	155944607	+	9218	Tor1aip2	GO:0001671;GO:0001671;GO:0001671;GO:0005515;GO:0005634;GO:0005635;GO:0005783;GO:0005783;GO:0005783;GO:0005789;GO:0007029;GO:0007029;GO:0007029;GO:0016020;GO:0016021;GO:0032781;GO:0032781;GO:0032781;GO:0051117;GO:0051117;GO:0090435;GO:0090435;GO:0001671;GO:0005515;GO:0005783;GO:0007029;GO:0032781;GO:0051117;GO:0090435;GO:0001671;GO:0005515;GO:0005783;GO:0007029;GO:0032781;GO:0051117;GO:0090435;GO:…	K11794	-	S;U	18W26;0IJUB;0UM0S;0V845;1CT7B;13NQE;0A10Q;1AWGU;0DNN8;0A6MG;1D2YU;0VHFM;0UUY8;0IWR7;192WK;0DTMB;13QR1;1B5JD	torsin A interacting protein 2 [Source:MGI Symbol;Acc:MGI:3582695]	240832	Q9ER81
ENSMUSG00000023030	1190.86	654.729	1727	2.63773	1.3993	7.0325e-28	2.69277e-26	15	100285779	100322953	-	6354	Slc11a2	GO:0000041;GO:0001666;GO:0005375;GO:0005375;GO:0005381;GO:0005381;GO:0005384;GO:0005384;GO:0005384;GO:0005506;GO:0005507;GO:0005634;GO:0005634;GO:0005737;GO:0005737;GO:0005739;GO:0005739;GO:0005739;GO:0005741;GO:0005764;GO:0005765;GO:0005765;GO:0005765;GO:0005768;GO:0005768;GO:0005769;GO:0005769;GO:0005769;GO:0005770;GO:0005773;GO:0005773;GO:0005802;GO:0005886;GO:0005886;GO:0005886;GO:0005886;GO:…	K21398	-	P	KOG1291;0UJ4A;1AVZP;18SBU;09VEF;0DGP9;1CRD3;0V6DM;12RF6	solute carrier family 11 (proton-coupled divalent metal ion transporters), member 2 [Source:MGI Symbol;Acc:MGI:1345279]	18174	P49282
ENSMUSG00000020407	604.342	115.795	1092.89	9.4381	3.2385	7.73988e-28	2.95093e-26	11	9068103	9086170	+	1961	Upp1	GO:0003824;GO:0004850;GO:0004850;GO:0004850;GO:0004850;GO:0005654;GO:0005654;GO:0005737;GO:0005829;GO:0006218;GO:0006218;GO:0006218;GO:0006218;GO:0006220;GO:0009032;GO:0009116;GO:0009166;GO:0016740;GO:0016757;GO:0016763;GO:0042149;GO:0042802;GO:0042802;GO:0042802;GO:0044206;GO:0046050;GO:0046074;GO:0046108;GO:0003824;GO:0004850;GO:0004850;GO:0004850;GO:0005654;GO:0005737;GO:0005829;GO:0006218;GO:…	K00757	EC:2.4.2.3	F	09UGA;18V8D;0UI8B;KOG3728;12PTT;0DFS2;1CQFK;0V5FN;1ATT2	uridine phosphorylase 1 [Source:MGI Symbol;Acc:MGI:1097668]	22271	P52624;Q5SUC8
ENSMUSG00000037580	619.848	253.278	986.417	3.8946	1.96147	9.08379e-28	3.45592e-26	14	47391352	47426870	-	6251	Gch1	GO:0000166;GO:0003824;GO:0003924;GO:0003924;GO:0003934;GO:0003934;GO:0003934;GO:0003934;GO:0003934;GO:0003934;GO:0005509;GO:0005509;GO:0005525;GO:0005525;GO:0005525;GO:0005525;GO:0005525;GO:0005634;GO:0005634;GO:0005634;GO:0005654;GO:0005654;GO:0005737;GO:0005737;GO:0005737;GO:0005737;GO:0005829;GO:0005829;GO:0006729;GO:0006729;GO:0006729;GO:0006729;GO:0008152;GO:0008217;GO:0008217;GO:0008270;GO:…	K01495	EC:3.5.4.16	H	1CTUV;18VF5;KOG2698;1AUDU;0V7I8;13HKT;0DJ34;0UKZG;09WJK	GTP cyclohydrolase 1 [Source:MGI Symbol;Acc:MGI:95675]	14528	Q05915;Q3U7P6
ENSMUSG00000029471	1007.32	549.112	1465.53	2.66892	1.41625	9.84436e-28	3.72934e-26	5	122869233	122917472	-	10921	Camkk2	GO:0000166;GO:0001934;GO:0001934;GO:0004672;GO:0004674;GO:0004683;GO:0004683;GO:0005509;GO:0005509;GO:0005509;GO:0005515;GO:0005516;GO:0005516;GO:0005524;GO:0005524;GO:0005634;GO:0005737;GO:0005829;GO:0005829;GO:0006468;GO:0006468;GO:0006468;GO:0006468;GO:0016301;GO:0016310;GO:0016740;GO:0032147;GO:0042995;GO:0043005;GO:0046777;GO:0046777;GO:0046777;GO:0061762;GO:0061762;GO:0000166;GO:0001934;GO:…	K07359	EC:2.7.11.17	T	KOG0585;12RN6;0VCMJ;1B1UX;0DMC4;194GN;1CUFQ;0USKF;0A1RZ	calcium/calmodulin-dependent protein kinase kinase 2, beta [Source:MGI Symbol;Acc:MGI:2444812]	207565	Q8C078
ENSMUSG00000022443	8474.68	4985.52	11963.8	2.39971	1.26286	1.09458e-27	4.12901e-26	15	77644787	77726375	-	12928	Myh9	GO:0000146;GO:0000146;GO:0000146;GO:0000166;GO:0000212;GO:0000904;GO:0001525;GO:0001525;GO:0001525;GO:0001701;GO:0001725;GO:0001725;GO:0001725;GO:0001726;GO:0001726;GO:0001726;GO:0001768;GO:0001772;GO:0001772;GO:0001778;GO:0001778;GO:0001931;GO:0001931;GO:0003774;GO:0003779;GO:0003779;GO:0003779;GO:0005178;GO:0005178;GO:0005178;GO:0005515;GO:0005515;GO:0005515;GO:0005516;GO:0005524;GO:0005524;GO:…	K10352	-	Z	18Y2I;1ASQS;12P08;09T3R;0V42H;1CVD6;KOG0161;0UHE4;0DKJ2	myosin, heavy polypeptide 9, non-muscle [Source:MGI Symbol;Acc:MGI:107717]	17886	Q8VDD5
ENSMUSG00000029752	450.849	132.82	768.877	5.78884	2.53328	1.13715e-27	4.2715e-26	6	7675169	7693254	-	2735	Asns	GO:0000166;GO:0001889;GO:0004066;GO:0004066;GO:0004066;GO:0004066;GO:0004066;GO:0005524;GO:0005829;GO:0005829;GO:0006520;GO:0006529;GO:0006529;GO:0006529;GO:0006529;GO:0006529;GO:0006541;GO:0008652;GO:0009416;GO:0009612;GO:0009636;GO:0016874;GO:0031427;GO:0031667;GO:0032354;GO:0032870;GO:0042149;GO:0042149;GO:0042802;GO:0042802;GO:0043066;GO:0043200;GO:0045931;GO:0070981;GO:0000166;GO:0004066;GO:…	K01953	EC:6.3.5.4	E	0UI68;09Z7C;1B2RW;KOG0571;12TZU;0DMGE;1CWBS;1910F;0V5NA	asparagine synthetase [Source:MGI Symbol;Acc:MGI:1350929]	27053	Q61024
ENSMUSG00000042918	296.298	118.133	474.463	4.01634	2.00588	1.3522e-27	5.05795e-26	7	45289401	45295945	+	4877	Mamstr	GO:0001085;GO:0003712;GO:0005515;GO:0005634;GO:0005634;GO:0005634;GO:0006357;GO:0010831;GO:0045944;GO:0051059;	-	-	K	0II34;0UJCD;12RCE;1CZF5;0VEGU;0DQD6;0A3MU;1B2XS;18ZDD	MEF2 activating motif and SAP domain containing transcriptional regulator [Source:MGI Symbol;Acc:MGI:1921740]	74490	Q0ZCJ7
ENSMUSG00000047881	981.086	284.915	1677.26	5.88687	2.5575	1.97489e-27	7.32561e-26	5	64066240	64126240	-	3856	Rell1	GO:0003674;GO:0005886;GO:0005886;GO:0005886;GO:0005886;GO:0015630;GO:0015630;GO:0016020;GO:0016021;GO:1900745;GO:1900745;GO:1900745;GO:1900745;GO:1900745;	-	-	U	09ZMD;1CW07;1ATDT;0DM52;0VAI1;0IGV6;13N8R;0UNXE;18TSU	RELT-like 1 [Source:MGI Symbol;Acc:MGI:2140767]	100532	Q8K2J7
ENSMUSG00000022831	549.398	232.794	866.001	3.72003	1.89531	2.13796e-27	7.91402e-26	16	36755345	36783574	+	2525	Hcls1	GO:0000122;GO:0001085;GO:0001085;GO:0003779;GO:0005515;GO:0005515;GO:0005515;GO:0005634;GO:0005634;GO:0005634;GO:0005667;GO:0005667;GO:0005737;GO:0005737;GO:0005737;GO:0005739;GO:0005829;GO:0005829;GO:0005884;GO:0005886;GO:0005886;GO:0005886;GO:0008284;GO:0009725;GO:0014068;GO:0014068;GO:0017124;GO:0019901;GO:0019901;GO:0030041;GO:0030218;GO:0030427;GO:0030833;GO:0030833;GO:0030833;GO:0030854;GO:…	K06106	-	Z;B	0IFV2;12STU;0DIR8;09VCP;0V8BW;1CTGA;190QM;0UP8V;1B3BZ	hematopoietic cell specific Lyn substrate 1 [Source:MGI Symbol;Acc:MGI:104568]	15163	P49710;Q8CA06
ENSMUSG00000037876	8641.19	5107.69	12174.7	2.3836	1.25314	2.38636e-27	8.79694e-26	10	66931904	67092105	+	17822	Jmjd1c	GO:0000118;GO:0000785;GO:0003382;GO:0003712;GO:0005634;GO:0006325;GO:0006357;GO:0008584;GO:0016491;GO:0031490;GO:0032454;GO:0033169;GO:0036098;GO:0046872;GO:0051213;GO:0055114;GO:0072520;GO:0098727;GO:1990636;	K11449	EC:1.14.11.-	K	0DGBR;0V621;09V2E;12Q1J;KOG1356;1AUG7;0UP40;1CR17;19026	jumonji domain containing 1C [Source:MGI Symbol;Acc:MGI:1918614]	108829	Q69ZK6
ENSMUSG00000028517	3695.88	2158.87	5232.89	2.4239	1.27733	2.60177e-27	9.55145e-26	4	105014544	105089961	+	3159	Plpp3	GO:0000139;GO:0001568;GO:0001702;GO:0001933;GO:0001933;GO:0005178;GO:0005783;GO:0005789;GO:0005789;GO:0005794;GO:0005794;GO:0005802;GO:0005802;GO:0005886;GO:0005886;GO:0005887;GO:0006629;GO:0006644;GO:0006644;GO:0006644;GO:0006644;GO:0006670;GO:0006670;GO:0006672;GO:0006672;GO:0006890;GO:0006890;GO:0007155;GO:0007165;GO:0007229;GO:0007229;GO:0007275;GO:0008195;GO:0008195;GO:0008195;GO:0008195;GO:…	K01080	EC:3.1.3.4	I	0E9CW;1DG88;0V3SE;0WIWX;0B677;13FUH;197F8;1BBFN;0ITB4	phospholipid phosphatase 3 [Source:MGI Symbol;Acc:MGI:1915166]	67916	Q99JY8
ENSMUSG00000070407	178.116	67.3929	288.838	4.28589	2.09959	2.85682e-27	1.04447e-25	11	63776618	63813116	-	4911	Hs3st3b1	GO:0000139;GO:0005794;GO:0005887;GO:0006477;GO:0008146;GO:0008467;GO:0008467;GO:0016020;GO:0016021;GO:0016740;GO:0033872;	K07809	EC:2.8.2.30	O	1CTQ8;0UGB4;KOG3704;1AXBS;09XM9;0V8IZ;18UN0;0DIYR;12TJT	heparan sulfate (glucosamine) 3-O-sulfotransferase 3B1 [Source:MGI Symbol;Acc:MGI:1333853]	54710	Q9QZS6
ENSMUSG00000005774	507.513	255.798	759.229	2.96807	1.56953	2.94071e-27	1.07294e-25	3	94861386	94868872	+	5497	Rfx5	GO:0000122;GO:0000785;GO:0000978;GO:0000981;GO:0003677;GO:0003677;GO:0003700;GO:0005634;GO:0005634;GO:0006355;GO:0006357;GO:0006357;GO:0003677;GO:0003700;GO:0005634;GO:0006355;GO:0006357;GO:0000122;GO:0000785;GO:0000977;GO:0000978;GO:0000981;GO:0001228;GO:0003677;GO:0003677;GO:0003700;GO:0005634;GO:0005634;GO:0006355;GO:0006357;GO:0006357;GO:0043565;GO:0045944;GO:0090575;GO:1990837;GO:0003677;GO:…	K08061	-	K	KOG3712;14TV2;0WD5B;0B0N2;0E61R;1DD10	regulatory factor X, 5 (influences HLA class II expression) [Source:MGI Symbol;Acc:MGI:1858421]	53970	Q9JL61
ENSMUSG00000026630	46.744	5.38693	88.1011	16.3546	4.03163	3.5027e-27	1.27277e-25	1	190830044	190841142	+	1597	Batf3	GO:0000122;GO:0000122;GO:0000978;GO:0000978;GO:0000978;GO:0000981;GO:0001227;GO:0001227;GO:0003677;GO:0003677;GO:0003700;GO:0005634;GO:0005634;GO:0005654;GO:0005730;GO:0005829;GO:0006355;GO:0006357;GO:0006357;GO:0009615;GO:0030154;GO:0043011;GO:0043011;GO:0097028;GO:1990837;GO:1990837;	K09034	-	K	0A8W8;0DV8W;0UW5N;KOG1414;193JS;1B6EI;1D4K9;0VIR3;13RYW	basic leucine zipper transcription factor, ATF-like 3 [Source:MGI Symbol;Acc:MGI:1925491]	381319	Q9D275
ENSMUSG00000024339	2453	1414.33	3491.68	2.46878	1.3038	3.88949e-27	1.40757e-25	17	34422501	34435295	+	3781	Tap2	GO:0000166;GO:0000166;GO:0001916;GO:0002237;GO:0002250;GO:0002376;GO:0002481;GO:0002485;GO:0002489;GO:0002591;GO:0005515;GO:0005524;GO:0005524;GO:0005524;GO:0005783;GO:0005783;GO:0005789;GO:0015031;GO:0015433;GO:0015433;GO:0015440;GO:0015440;GO:0015833;GO:0015833;GO:0015833;GO:0015833;GO:0016020;GO:0016020;GO:0016021;GO:0016021;GO:0016021;GO:0016021;GO:0016607;GO:0016887;GO:0019885;GO:0019885;GO:…	K05654	-	Q;U	0UHUR;KOG0058;09UWX;1CQW0;18W8U;0V5WR;1ATGI;12RBY;0DG6C	transporter 2, ATP-binding cassette, sub-family B (MDR/TAP) [Source:MGI Symbol;Acc:MGI:98484]	21355	P36371;Q792S7
ENSMUSG00000033066	952.357	520.752	1383.96	2.65762	1.41013	4.18226e-27	1.50739e-25	11	67345917	67579816	+	11688	Gas7	-	K18618	-	Z;O;D	1BBMD;0B6PI;KOG0940;197I5;KOG2398;0E9PU;0V3ZP;13GJE;0WJEW;1DGIE	growth arrest specific 7 [Source:MGI Symbol;Acc:MGI:1202388]	14457	Q3U432;Q3U8N2
ENSMUSG00000031304	145.801	50.5453	241.057	4.76913	2.25372	4.26182e-27	1.53296e-25	X	100307984	100311861	-	2387	Il2rg	GO:0004896;GO:0004896;GO:0005886;GO:0005886;GO:0009897;GO:0009897;GO:0009986;GO:0009986;GO:0010468;GO:0010628;GO:0016020;GO:0016020;GO:0016021;GO:0019221;GO:0019221;GO:0019955;GO:0019976;GO:0032831;GO:0033089;GO:0035723;GO:0035723;GO:0042010;GO:0042010;GO:0043235;GO:0045579;GO:0045621;GO:0050766;GO:0050766;GO:0004896;GO:0016020;GO:0019221;	K05070	-	W	1D0SH;1B2NM;0IGNI;0A0U8;13NM7;0USI1;0DRPE;1910U;0VDA6	interleukin 2 receptor, gamma chain [Source:MGI Symbol;Acc:MGI:96551]	16186	P34902;Q3UPA9
ENSMUSG00000034751	6080.99	3595.03	8566.96	2.383	1.25278	4.39922e-27	1.57919e-25	13	102868994	103471005	-	32401	Mast4	GO:0000166;GO:0000287;GO:0004672;GO:0004674;GO:0004674;GO:0005524;GO:0005524;GO:0006468;GO:0016301;GO:0016310;GO:0016740;GO:0106310;GO:0106311;GO:0000166;GO:0000287;GO:0004672;GO:0004674;GO:0004674;GO:0005524;GO:0005524;GO:0006468;GO:0016301;GO:0016310;GO:0016740;GO:0106310;GO:0106311;GO:0000166;GO:0000287;GO:0004672;GO:0004674;GO:0004674;GO:0004674;GO:0005524;GO:0005524;GO:0005737;GO:0006468;GO:…	K08789	EC:2.7.11.1	T	09XE5;0DIRR;KOG0606;0UMC1;1B4ND;0V8C7;1CXWQ;18WN7;12Q17	microtubule associated serine/threonine kinase family member 4 [Source:MGI Symbol;Acc:MGI:1918885]	328329	Q811L6
ENSMUSG00000005672	277.367	74.0352	480.699	6.49285	2.69885	5.08548e-27	1.81821e-25	5	75735576	75817382	+	8911	Kit	GO:0000166;GO:0000187;GO:0001541;GO:0001650;GO:0001669;GO:0002020;GO:0002244;GO:0002318;GO:0002320;GO:0002327;GO:0002371;GO:0002551;GO:0002573;GO:0004672;GO:0004713;GO:0004713;GO:0004713;GO:0004714;GO:0004714;GO:0004714;GO:0004714;GO:0005020;GO:0005515;GO:0005515;GO:0005515;GO:0005524;GO:0005524;GO:0005615;GO:0005737;GO:0005737;GO:0005886;GO:0005886;GO:0005886;GO:0005887;GO:0005911;GO:0006468;GO:…	K05091	EC:2.7.10.1	T	0V8AW;KOG0200;1CTFA;0UM9W;13JU7;0DIQ9;18XJM;09XCU;1B0D8	KIT proto-oncogene receptor tyrosine kinase [Source:MGI Symbol;Acc:MGI:96677]	16590	P05532
ENSMUSG00000055447	6512.16	3854.8	9169.52	2.37873	1.25019	5.32523e-27	1.90011e-25	16	49620896	49735373	+	6276	Cd47	GO:0005887;GO:0016020;GO:0016021;GO:0022409;GO:0050729;GO:0050766;GO:0070053;GO:0005887;GO:0016020;GO:0016021;GO:0022409;GO:0050729;GO:0050766;GO:0070053;GO:0005887;GO:0016020;GO:0016021;GO:0022409;GO:0050729;GO:0050766;GO:0070053;GO:0005886;GO:0005887;GO:0016020;GO:0016021;GO:0022409;GO:0050729;GO:0050766;GO:0070053;GO:0005886;GO:0005887;GO:0016020;GO:0016021;GO:0022409;GO:0050729;GO:0050766;GO:…	K06266	-	W;T	1CVN9;0IJTS;0DKTE;0V8YT;191G3;13MME;0UPUW;1B473;09ZB3	CD47 antigen (Rh-related antigen, integrin- associated signal transducer) [Source:MGI Symbol;Acc:MGI:96617]	16423	Q61735
ENSMUSG00000024785	425.418	209.019	641.818	3.07062	1.61853	7.32117e-27	2.59152e-25	19	29078775	29121329	+	1889	Rcl1	GO:0003824;GO:0005634;GO:0005730;GO:0005730;GO:0006396;GO:0042254;GO:0042254;GO:0000447;GO:0000479;GO:0000480;GO:0003824;GO:0004521;GO:0005634;GO:0005730;GO:0005730;GO:0005730;GO:0005730;GO:0006364;GO:0006396;GO:0042254;GO:0042254;	K11108	-	A	0UMWY;1B35G;KOG3980;12S8T;191S2;0A17V;0VC3I;0DNVN;1CXT6	RNA terminal phosphate cyclase-like 1 [Source:MGI Symbol;Acc:MGI:1913275]	59028	Q9JJT0
ENSMUSG00000050234	704.883	301.109	1108.66	3.68191	1.88045	8.56077e-27	3.01831e-25	4	127205214	127207832	-	1685	Gja4	GO:0001568;GO:0003158;GO:0005243;GO:0005886;GO:0005921;GO:0005921;GO:0005921;GO:0005922;GO:0005922;GO:0005922;GO:0005922;GO:0006816;GO:0006816;GO:0007154;GO:0007267;GO:0007267;GO:0007267;GO:0016020;GO:0016021;GO:0030054;GO:0048265;GO:0055085;	K07613	-	T;P	13J4J;0UM96;18T9F;0IF97;09WA4;1B4AM;1CUUB;0V9HT;0DK0B	gap junction protein, alpha 4 [Source:MGI Symbol;Acc:MGI:95715]	14612	P28235;Q3UPZ2
ENSMUSG00000031799	3251.54	1903.97	4599.1	2.41554	1.27234	1.02715e-26	3.593e-25	8	72884018	72906986	+	4269	Tpm4	GO:0001725;GO:0002102;GO:0003779;GO:0005737;GO:0005737;GO:0005856;GO:0005884;GO:0006936;GO:0007015;GO:0015629;GO:0015629;GO:0015629;GO:0030863;GO:0042802;GO:0042802;GO:0042802;GO:0042803;GO:0042803;GO:0042803;GO:0046872;GO:0046982;GO:0046982;GO:0046982;GO:0051015;GO:0051015;GO:0051015;GO:0051015;GO:0003779;GO:0005856;	K10375	-	Z	0V7TQ;KOG1003;0UMIG;1B2EJ;0DJ35;09XR3;194SA;1CTUZ;12RF9	tropomyosin 4 [Source:MGI Symbol;Acc:MGI:2449202]	326618	Q6IRU2
ENSMUSG00000047735	2261.5	1303.26	3219.74	2.47053	1.30482	1.0431e-26	3.64165e-25	6	3372257	3399572	-	5427	Samd9l	-	K23949	-	S	13G0G;0V4EM;0UNY9;1AYG8;09TFI;18UK2;1CPGA;0IETT;0DESJ	sterile alpha motif domain containing 9-like [Source:MGI Symbol;Acc:MGI:1343184]	209086	E9PX59;Q8BZG4
ENSMUSG00000042354	816.346	442.264	1190.43	2.69167	1.4285	1.57783e-26	5.46561e-25	14	30734390	30741109	-	6101	Gnl3	GO:0000166;GO:0005515;GO:0005525;GO:0005525;GO:0005525;GO:0005525;GO:0005634;GO:0005634;GO:0005634;GO:0005654;GO:0005694;GO:0005730;GO:0005730;GO:0005730;GO:0005730;GO:0005730;GO:0008283;GO:0008283;GO:0016604;GO:0016604;GO:0017145;GO:0017145;GO:0019827;GO:0019827;GO:0030496;GO:0032206;GO:0032206;GO:0033235;GO:0033235;GO:0042127;GO:0042127;GO:0042127;GO:0048027;GO:0048027;GO:1902895;GO:1902895;GO:…	K14538	-	S	18X2Y;KOG2484;1324B;0V7PK;1CSRH;0DI0U;1AT3T;0UQBM;09WR4	guanine nucleotide binding protein-like 3 (nucleolar) [Source:MGI Symbol;Acc:MGI:1353651]	30877	Q8CI11
ENSMUSG00000026031	5788.41	3425.42	8151.39	2.37967	1.25076	1.88916e-26	6.5187e-25	1	58750667	58798043	+	12669	Cflar	GO:0001666;GO:0002020;GO:0002020;GO:0004197;GO:0005123;GO:0005737;GO:0006508;GO:0006915;GO:0008047;GO:0008234;GO:0010667;GO:0010976;GO:0031264;GO:0031264;GO:0031265;GO:0032869;GO:0033574;GO:0042981;GO:0043066;GO:0043123;GO:0044877;GO:0045121;GO:0060544;GO:0070374;GO:0071364;GO:0071392;GO:0071456;GO:0071549;GO:0071732;GO:0072126;GO:0097342;GO:1902042;GO:1903055;GO:1903427;GO:1903845;GO:1903944;GO:…	K04724	-	D	1AS4Y;0VANN;18WP8;0DMAB;13HU3;1CW5I;09ZS9;0UQFM;KOG3573	CASP8 and FADD-like apoptosis regulator [Source:MGI Symbol;Acc:MGI:1336166]	12633	O35732;Q812G4
ENSMUSG00000042719	2932.86	1574.44	4291.27	2.72559	1.44657	2.10673e-26	7.24137e-25	5	121535999	121582441	+	8298	Naa25	GO:0004596;GO:0005737;GO:0005737;GO:0005737;GO:0005794;GO:0005794;GO:0005829;GO:0005829;GO:0017196;GO:0031416;	K17973	-	Z	0V5GR;0UH8P;09UHG;13A41;KOG2053;19000;1CQGP;1AZ67;0DFT8	N(alpha)-acetyltransferase 25, NatB auxiliary subunit [Source:MGI Symbol;Acc:MGI:2442563]	231713	Q8BWZ3;B2RQV1
ENSMUSG00000037242	41822.1	14903.3	68740.9	4.61248	2.20554	2.13604e-26	7.32798e-25	4	134941280	135000125	-	6572	Clic4	GO:0001525;GO:0001525;GO:0001886;GO:0005244;GO:0005254;GO:0005254;GO:0005254;GO:0005515;GO:0005634;GO:0005634;GO:0005737;GO:0005737;GO:0005737;GO:0005739;GO:0005739;GO:0005739;GO:0005739;GO:0005813;GO:0005813;GO:0005829;GO:0005829;GO:0005886;GO:0005886;GO:0005886;GO:0005902;GO:0005902;GO:0005911;GO:0005911;GO:0006811;GO:0006821;GO:0006821;GO:0007035;GO:0009566;GO:0009986;GO:0009986;GO:0015630;GO:…	K05024	-	P	KOG1422;13HTJ;0DKFR;0V9Y1;1B595;1CRYR;0UIAQ;18ZDF;09Z0K	chloride intracellular channel 4 (mitochondrial) [Source:MGI Symbol;Acc:MGI:1352754]	29876	Q9QYB1;Q543N5
ENSMUSG00000033467	200.958	82.2963	319.619	3.88376	1.95745	2.3433e-26	8.00815e-25	5	109702575	109706859	-	1495	Crlf2	GO:0016020;GO:0016021;	K05078	-	T	09XU8;0UQZM;13M0Q;0DRVC;1D13Y;1B59P;1966U;0IKHC;0VF6C	cytokine receptor-like factor 2 [Source:MGI Symbol;Acc:MGI:1889506]	57914	Q8CII9;A0A0R4J0F5
ENSMUSG00000000555	3546.05	2047.46	5044.64	2.46386	1.30092	3.03929e-26	1.0347e-24	15	103252713	103275190	-	4933	Itga5	GO:0005154;GO:0005154;GO:0005178;GO:0005178;GO:0005515;GO:0005515;GO:0005515;GO:0005737;GO:0005737;GO:0005783;GO:0005794;GO:0005886;GO:0005886;GO:0005886;GO:0005911;GO:0005911;GO:0005925;GO:0005925;GO:0005925;GO:0007044;GO:0007155;GO:0007155;GO:0007155;GO:0007155;GO:0007155;GO:0007157;GO:0007159;GO:0007229;GO:0007229;GO:0007229;GO:0007229;GO:0007565;GO:0007613;GO:0008305;GO:0008305;GO:0008305;GO:…	K06484	-	W	1CP6D;09T5M;0V44B;0UFEM;190SD;KOG3637;12N24;1B1M0;0DEGR	integrin alpha 5 (fibronectin receptor alpha) [Source:MGI Symbol;Acc:MGI:96604]	16402	P11688;Q80YP5
ENSMUSG00000031502	22204	13357.9	31050.2	2.32448	1.21691	3.93031e-26	1.3304e-24	8	11248423	11362826	-	7464	Col4a1	GO:0001525;GO:0001569;GO:0001569;GO:0005201;GO:0005201;GO:0005201;GO:0005201;GO:0005576;GO:0005576;GO:0005581;GO:0005581;GO:0005587;GO:0005587;GO:0005604;GO:0005604;GO:0005604;GO:0005615;GO:0005615;GO:0007420;GO:0007420;GO:0007528;GO:0030020;GO:0030020;GO:0030020;GO:0030198;GO:0030855;GO:0031012;GO:0038063;GO:0048407;GO:0048407;GO:0048514;GO:0048514;GO:0061304;GO:0061304;GO:0061333;GO:0061333;GO:…	K06237	-	W	18WJC;0UMXW;1ATZR;09U8F;0V57J;1CQ81;KOG3544;0DFDX;12N1R	collagen, type IV, alpha 1 [Source:MGI Symbol;Acc:MGI:88454]	12826	P02463
ENSMUSG00000050896	130.174	44.1725	216.175	4.89389	2.29098	4.3143e-26	1.45761e-24	2	84702268	84717054	-	1506	Rtn4rl2	GO:0007166;GO:0009897;GO:0009986;GO:0009986;GO:0010977;GO:0030424;GO:0038023;GO:0038023;GO:0043005;GO:0043204;GO:0045121;GO:0046658;GO:0005615;GO:0005886;GO:0007166;GO:0007166;GO:0009897;GO:0009986;GO:0009986;GO:0009986;GO:0010977;GO:0010977;GO:0016020;GO:0022038;GO:0030424;GO:0030424;GO:0030425;GO:0031012;GO:0031103;GO:0031225;GO:0038023;GO:0038023;GO:0042995;GO:0043005;GO:0043005;GO:0043204;GO:…	K16661	-	T	0V43S;KOG0619;09T50;1AYIY;1CP5W;0UFE1;0DEG7;18ZDH;131N2	reticulon 4 receptor-like 2 [Source:MGI Symbol;Acc:MGI:2669796]	269295	Q7M6Z0
ENSMUSG00000033355	982.421	420.547	1544.3	3.67212	1.87661	5.03792e-26	1.68609e-24	16	23339041	23432972	+	2131	Rtp4	GO:0001580;GO:0001580;GO:0005515;GO:0005737;GO:0005737;GO:0006612;GO:0006612;GO:0016020;GO:0016021;GO:0031849;GO:0051205;GO:0051607;GO:0001580;GO:0001580;GO:0005515;GO:0005737;GO:0005737;GO:0006612;GO:0006612;GO:0016020;GO:0016021;GO:0031849;GO:0051205;GO:0051607;GO:0001580;GO:0001580;GO:0005515;GO:0005737;GO:0005737;GO:0006612;GO:0006612;GO:0016020;GO:0016021;GO:0031849;GO:0051205;GO:0051607;	-	-	T;U	13PC0;1967W;1B03R;09WVI;0UUMV;0DTMI;0IH22;0VEXE;1D1CR	receptor transporter protein 4 [Source:MGI Symbol;Acc:MGI:1915025]	67775	Q9ER80
ENSMUSG00000005686	3827.96	2086.92	5569	2.66852	1.41604	5.19746e-26	1.73623e-24	7	110367413	110411612	+	5627	Ampd3	GO:0003876;GO:0003876;GO:0003876;GO:0003876;GO:0003876;GO:0005829;GO:0006188;GO:0006188;GO:0006196;GO:0009117;GO:0009168;GO:0016787;GO:0019239;GO:0032264;GO:0032264;GO:0034101;GO:0046031;GO:0046031;GO:0046033;GO:0046033;GO:0046033;GO:0046034;GO:0046034;GO:0046039;GO:0046872;GO:0097009;GO:0003876;GO:0003876;GO:0009168;GO:0016787;GO:0019239;GO:0032264;GO:0032264;GO:0046872;GO:0003876;GO:0003876;GO:…	K01490	EC:3.5.4.6	F	KOG1096;0V4C6;12PUK;0DG0K;1CX9I;0URR7;09UQP;1B370;1918F	adenosine monophosphate deaminase 3 [Source:MGI Symbol;Acc:MGI:1096344]	11717	O08739
ENSMUSG00000073491	723.159	229.361	1216.96	5.30587	2.40759	7.77542e-26	2.58286e-24	1	173393849	173426840	-	6840	Ifi213	GO:0000122;GO:0000978;GO:0001227;GO:0002218;GO:0003690;GO:0003690;GO:0005634;GO:0005654;GO:0005730;GO:0005829;GO:0008134;GO:0035458;GO:0035458;GO:0042802;GO:0000122;GO:0000978;GO:0001227;GO:0002218;GO:0003690;GO:0003690;GO:0005634;GO:0005654;GO:0005730;GO:0005829;GO:0008134;GO:0035458;GO:0035458;GO:0042802;GO:0000122;GO:0000978;GO:0001227;GO:0002218;GO:0003690;GO:0003690;GO:0005634;GO:0005654;GO:…	-	-	S	1D9G6;0AIGV;0UYUS;0VVZA;130S3;0E16W;0KEIM	interferon activated gene 213 [Source:MGI Symbol;Acc:MGI:3695276]	623121	Q3UPZ5
ENSMUSG00000025216	30.4539	1.00563	59.9022	59.5671	5.89644	7.92971e-26	2.62921e-24	19	45221123	45224251	-	2484	Lbx1	GO:0000981;GO:0000981;GO:0001947;GO:0003677;GO:0003677;GO:0003700;GO:0005515;GO:0005515;GO:0005634;GO:0005634;GO:0005667;GO:0006355;GO:0006355;GO:0006357;GO:0006357;GO:0007275;GO:0007399;GO:0007517;GO:0008285;GO:0021522;GO:0030154;GO:0045665;GO:0048663;GO:0048664;GO:1990837;	K09353	-	K	0DF4Q;KOG0488;18Z1T;0A359;1AS3H;0VE0A;1CPUJ;13JSD;0UGAI	ladybird homeobox 1 [Source:MGI Symbol;Acc:MGI:104867]	16814	P52955
ENSMUSG00000003541	930.191	362.775	1497.61	4.1282	2.04551	9.10263e-26	3.00691e-24	17	36132576	36133815	+	1131	Ier3	GO:0005634;GO:0043066;GO:2001020;	-	-	T	193E8;1B64Q;1D39H;0UVQY;0IZ8Q;0A7TH;13SZD;0DUQT;0VI7A	immediate early response 3 [Source:MGI Symbol;Acc:MGI:104814]	15937	Q91VZ5
ENSMUSG00000022584	107.382	12.2623	202.501	16.5141	4.04562	1.30249e-25	4.27876e-24	15	74980007	74983819	-	2740	Ly6c2	GO:0005886;GO:0005886;GO:0009986;GO:0016020;GO:0030550;GO:0031225;GO:0033130;GO:0045202;GO:0095500;GO:2000272;GO:0005886;GO:0005886;GO:0009986;GO:0016020;GO:0030550;GO:0031225;GO:0033130;GO:0045202;GO:0095500;GO:2000272;GO:0005886;GO:0005886;GO:0009986;GO:0016020;GO:0030550;GO:0031225;GO:0033130;GO:0045202;GO:0095500;GO:2000272;	-	-	O	0JI0Q;0DWX0;1D5JV;0AANN;0VPCV;0UWSI;1B8E1;14BGS	lymphocyte antigen 6 complex, locus C2 [Source:MGI Symbol;Acc:MGI:3712069]	100041546	P0CW03
ENSMUSG00000028599	731.485	345.697	1117.27	3.23193	1.6924	1.39272e-25	4.54997e-24	4	144940033	144973440	-	3818	Tnfrsf1b	GO:0002718;GO:0002724;GO:0002724;GO:0003176;GO:0003177;GO:0003332;GO:0005031;GO:0005031;GO:0005031;GO:0005031;GO:0005515;GO:0005634;GO:0005634;GO:0006954;GO:0006954;GO:0006955;GO:0006955;GO:0007166;GO:0007568;GO:0008630;GO:0008630;GO:0010614;GO:0016020;GO:0016020;GO:0016020;GO:0016020;GO:0016021;GO:0030424;GO:0030424;GO:0031625;GO:0031625;GO:0031641;GO:0031643;GO:0031643;GO:0032496;GO:0033209;GO:…	K05141	-	T	13MDA;1CXWX;0A1BV;18YYD;0IJ06;0DNZC;0VC7E;0UNTC;1B010	tumor necrosis factor receptor superfamily, member 1b [Source:MGI Symbol;Acc:MGI:1314883]	21938	P25119;Q545P4
ENSMUSG00000115338	526.108	275.788	776.427	2.8153	1.49329	1.45422e-25	4.74219e-24	14	51168539	51202694	+	3979	Pnp	GO:0003824;GO:0004731;GO:0004731;GO:0006139;GO:0009116;GO:0016763;GO:0003824;GO:0004731;GO:0004731;GO:0006139;GO:0009116;GO:0016740;GO:0016757;GO:0016763;GO:0003824;GO:0004731;GO:0004731;GO:0006139;GO:0009116;GO:0016740;GO:0016757;GO:0016763;	K03783	EC:2.4.2.1	F	1AU0T;194AD;09VDR;0UH6M;KOG3984;1CRC4;0V6CQ;12N6Z;0DGN9	purine-nucleoside phosphorylase [Source:MGI Symbol;Acc:MGI:97365]	18950	P23492;Q543K9
ENSMUSG00000112023	618.369	273.791	962.947	3.51709	1.81438	1.46878e-25	4.77849e-24	10	51356728	51362799	+	5439	Lilr4b	GO:0009986;GO:0016020;GO:0016021;GO:0019903;GO:0030293;GO:0030547;GO:0061099;GO:2000272;	-	-	T	13KS9;0DIAQ;1AW7X;1CRSY;0IKJD;0UIPQ;0A2BJ;0VB6S	leukocyte immunoglobulin-like receptor, subfamily B, member 4B [Source:MGI Symbol;Acc:MGI:102702]	14727	Q61450;Q549E3
ENSMUSG00000025007	566.728	299.381	834.076	2.786	1.4782	1.48752e-25	4.82427e-24	19	40538701	40576907	-	4072	Aldh18a1	GO:0000166;GO:0003824;GO:0003824;GO:0004349;GO:0004349;GO:0004349;GO:0004350;GO:0004350;GO:0004350;GO:0004350;GO:0005524;GO:0005737;GO:0005739;GO:0005739;GO:0005739;GO:0005743;GO:0006536;GO:0006536;GO:0006561;GO:0006561;GO:0006561;GO:0006592;GO:0008152;GO:0008652;GO:0008652;GO:0009266;GO:0016020;GO:0016301;GO:0016310;GO:0016491;GO:0016491;GO:0016620;GO:0016740;GO:0019240;GO:0019240;GO:0031966;GO:…	K12657	-	C;E	1CU2D;0DJAA;09VKF;0V6JM;12N2A;18Z1H;0UMZF;KOG1154;1ATCC;KOG4165	aldehyde dehydrogenase 18 family, member A1 [Source:MGI Symbol;Acc:MGI:1888908]	56454	Q9Z110
ENSMUSG00000033294	322.085	153.115	491.056	3.2071	1.68127	1.49277e-25	4.8325e-24	5	110796284	110801283	-	2596	Noc4l	GO:0005634;GO:0005654;GO:0005654;GO:0005730;GO:0005730;GO:0005730;GO:0005730;GO:0016020;GO:0016021;GO:0030692;GO:0031965;GO:0032040;GO:0042254;	K14771	-	J	09YDN;12SFR;18S7Y;0V9B9;0UNNA;1AY4S;KOG2154;1CUKS;0DJTM	NOC4 like [Source:MGI Symbol;Acc:MGI:2140843]	100608	Q8BHY2
ENSMUSG00000020790	4485.28	2660.89	6309.66	2.37126	1.24565	1.68115e-25	5.41283e-24	11	72580832	72662972	+	11332	Ankfy1	GO:0005737;GO:0005768;GO:0005768;GO:0005769;GO:0005829;GO:0006897;GO:0010008;GO:0016020;GO:0016020;GO:0016197;GO:0030904;GO:0031267;GO:0031410;GO:0034058;GO:0042147;GO:0043231;GO:0044354;GO:0046872;GO:0046872;GO:0048549;GO:0090160;GO:1901981;GO:0005737;GO:0005768;GO:0005768;GO:0005768;GO:0005769;GO:0005769;GO:0005829;GO:0006897;GO:0010008;GO:0016020;GO:0016020;GO:0016020;GO:0016197;GO:0016197;GO:…	K20129	-	S;T;E;U	KOG4591;1B42Z;KOG0504;0A028;18TDU;0VAYM;12TZ7;0DMNV;1CWIC;0UQVU	ankyrin repeat and FYVE domain containing 1 [Source:MGI Symbol;Acc:MGI:1337008]	11736	Q810B6
ENSMUSG00000025555	1270.02	727.576	1812.47	2.49111	1.31679	2.50543e-25	8.02322e-24	14	121272612	121521156	+	5524	Farp1	GO:0005856;GO:0008092;GO:0005085;GO:0005085;GO:0005085;GO:0005085;GO:0005085;GO:0005737;GO:0005829;GO:0005829;GO:0005829;GO:0005856;GO:0005886;GO:0007275;GO:0007416;GO:0007416;GO:0007416;GO:0008092;GO:0010923;GO:0016020;GO:0030054;GO:0030175;GO:0030425;GO:0030425;GO:0030425;GO:0031234;GO:0031234;GO:0031234;GO:0031267;GO:0031267;GO:0042995;GO:0043005;GO:0043197;GO:0045202;GO:0048813;GO:0048813;GO:…	K17477	-	T	09YIF;194I1;0V88Q;1AZ00;0UG00;12QVW;0DMWT;1CYJK;KOG3531	FERM, RhoGEF (Arhgef) and pleckstrin domain protein 1 (chondrocyte-derived) [Source:MGI Symbol;Acc:MGI:2446173]	223254	F8VPU2;Q8BM51
ENSMUSG00000021408	1097.86	622.91	1572.81	2.52493	1.33625	3.24152e-25	1.03618e-23	13	34186346	34221130	+	8344	Ripk1	GO:0000166;GO:0001934;GO:0001934;GO:0004672;GO:0004672;GO:0004672;GO:0004672;GO:0004674;GO:0004674;GO:0004706;GO:0005123;GO:0005515;GO:0005515;GO:0005515;GO:0005515;GO:0005524;GO:0005524;GO:0005737;GO:0005739;GO:0005829;GO:0005886;GO:0006468;GO:0006915;GO:0006915;GO:0006954;GO:0007165;GO:0007256;GO:0007257;GO:0008219;GO:0008219;GO:0010940;GO:0010942;GO:0012501;GO:0016020;GO:0016032;GO:0016301;GO:…	K02861	EC:2.7.11.1	T	0V87U;12SPV;1CTBV;09WPA;1AS7J;0UJKY;KOG0192;18XI8;0DIKY	receptor (TNFRSF)-interacting serine-threonine kinase 1 [Source:MGI Symbol;Acc:MGI:108212]	19766	Q60855
ENSMUSG00000024561	6696.04	3610.36	9781.73	2.70935	1.43795	3.80784e-25	1.21286e-23	18	74400676	74415803	+	6778	Mbd1	GO:0003677;GO:0003677;GO:0005634;GO:0008270;GO:0046872;GO:0003677;GO:0003677;GO:0005634;GO:0008270;GO:0046872;GO:0003677;GO:0003677;GO:0005634;GO:0008270;GO:0008270;GO:0008327;GO:0010385;GO:0045322;GO:0046872;GO:0003677;GO:0003677;GO:0008270;GO:0046872;	K11589	-	K;B	1AT5S;18U2W;1323D;0DJ5N;09XTI;0IIBG;0UMUM;0V8R5;1CTXJ	methyl-CpG binding domain protein 1 [Source:MGI Symbol;Acc:MGI:1333811]	17190	Q9Z2E2;A0A0R4J159
ENSMUSG00000018171	2702.51	1602.78	3802.24	2.37228	1.24627	4.34599e-25	1.37933e-23	11	86474691	86574662	-	3862	Vmp1	GO:0000045;GO:0000045;GO:0000045;GO:0000407;GO:0000421;GO:0000421;GO:0000421;GO:0003674;GO:0005730;GO:0005730;GO:0005773;GO:0005774;GO:0005783;GO:0005783;GO:0005783;GO:0005783;GO:0005886;GO:0006914;GO:0006914;GO:0006914;GO:0006914;GO:0007030;GO:0007155;GO:0007566;GO:0012505;GO:0016020;GO:0016020;GO:0016021;GO:0033116;GO:0034329;GO:0034329;GO:0034329;GO:0098609;GO:0098609;GO:0098609;	K21248	-	S;U	KOG1109;0V5GD;1AZ9N;12NRQ;0UH8D;192XY;0DFSX;09UH3;1CQGC	vacuole membrane protein 1 [Source:MGI Symbol;Acc:MGI:1923159]	75909	Q99KU0
ENSMUSG00000026072	2378.59	964.747	3792.43	3.93101	1.9749	4.4601e-25	1.41303e-23	1	40264240	40356417	+	6363	Il1r1	GO:0002020;GO:0004908;GO:0004908;GO:0004908;GO:0004908;GO:0004908;GO:0004909;GO:0005161;GO:0005161;GO:0005515;GO:0005515;GO:0005515;GO:0005576;GO:0005615;GO:0005634;GO:0005886;GO:0006954;GO:0007165;GO:0009314;GO:0009897;GO:0009986;GO:0009986;GO:0010286;GO:0014069;GO:0016020;GO:0016020;GO:0016020;GO:0016021;GO:0016787;GO:0019221;GO:0019966;GO:0019966;GO:0030424;GO:0032729;GO:0032729;GO:0032729;GO:…	K04386	-	W;T	1ASFK;0UGRE;0IQBC;18TBI;13MG9;1CQ57;09U5U;0DFFE;0V54U	interleukin 1 receptor, type I [Source:MGI Symbol;Acc:MGI:96545]	16177	P13504;Q32MH0
ENSMUSG00000033554	380.427	189.739	571.115	3.01	1.58976	5.22151e-25	1.65132e-23	3	115681486	115728010	+	8027	Dph5	GO:0004164;GO:0004164;GO:0005575;GO:0008168;GO:0008168;GO:0016740;GO:0017183;GO:0017183;GO:0032259;GO:0004164;GO:0008168;GO:0017183;GO:0004164;GO:0008168;GO:0008168;GO:0016740;GO:0017183;GO:0017183;GO:0032259;GO:0004164;GO:0008168;GO:0017183;GO:0004164;GO:0004164;GO:0005575;GO:0008168;GO:0008168;GO:0016740;GO:0017183;GO:0017183;GO:0032259;	K00586	EC:2.1.1.314	J	KOG3123	diphthamide biosynthesis 5 [Source:MGI Symbol;Acc:MGI:1916990]	69740	Q9CWQ0
ENSMUSG00000030609	817.518	452.845	1182.19	2.61059	1.38437	5.2635e-25	1.66164e-23	7	78545602	78560957	+	5801	Aen	GO:0003676;GO:0004518;GO:0004527;GO:0004527;GO:0004527;GO:0004527;GO:0005634;GO:0005634;GO:0005654;GO:0005654;GO:0005654;GO:0005730;GO:0005730;GO:0005730;GO:0006915;GO:0006974;GO:0010212;GO:0010212;GO:0010212;GO:0016787;GO:0031965;GO:0031965;GO:0042771;GO:0042771;GO:0042771;GO:0042771;GO:0090305;GO:0003676;GO:0004518;GO:0004527;GO:0004527;GO:0004527;GO:0005634;GO:0005634;GO:0005654;GO:0005654;GO:…	K18340	EC:3.1.-.-	L	13MVV;0DP42;1CZQR;KOG2249;18S7A;0A30D;0UTK6;0VDVH;1B0D2	apoptosis enhancing nuclease [Source:MGI Symbol;Acc:MGI:1915298]	68048	Q9CZI9
ENSMUSG00000031584	950.705	533.691	1367.72	2.56276	1.3577	5.32558e-25	1.67826e-23	8	34142551	34188191	+	2754	Gsr	GO:0004362;GO:0004362;GO:0004362;GO:0004362;GO:0005737;GO:0005739;GO:0005739;GO:0005739;GO:0005829;GO:0005829;GO:0005829;GO:0006749;GO:0006749;GO:0006749;GO:0007283;GO:0009897;GO:0016491;GO:0016491;GO:0016668;GO:0034599;GO:0042802;GO:0043295;GO:0045454;GO:0045454;GO:0050660;GO:0050660;GO:0050660;GO:0050661;GO:0050661;GO:0055114;GO:0055114;GO:0098869;	K00383	EC:1.8.1.7	O;Q	KOG0405;1B39V;0DMWP;0V7S3;12PHT;18YVN;09WU3;1CWSE;0UR41	glutathione reductase [Source:MGI Symbol;Acc:MGI:95804]	14782	P47791
ENSMUSG00000029063	1692.77	987.619	2397.92	2.42798	1.27976	5.45348e-25	1.71553e-23	4	155646835	155675458	+	3747	Nadk	GO:0000166;GO:0003951;GO:0003951;GO:0003951;GO:0003951;GO:0005524;GO:0005829;GO:0006741;GO:0006741;GO:0006741;GO:0016301;GO:0016310;GO:0016740;GO:0019674;GO:0035774;GO:0046872;GO:0000166;GO:0003951;GO:0003951;GO:0003951;GO:0003951;GO:0003951;GO:0005524;GO:0005829;GO:0006741;GO:0006741;GO:0006741;GO:0006741;GO:0016301;GO:0016310;GO:0016740;GO:0019674;GO:0035774;GO:0035774;GO:0046872;GO:0003951;GO:…	K00858	EC:2.7.1.23	H;G	KOG2178;09XYH;0UJRR;1AVFT;1CW2M;0DM7I;12TFF;18TF6;0V8WA	NAD kinase [Source:MGI Symbol;Acc:MGI:2183149]	192185	P58058;Q3UGI1
ENSMUSG00000029826	2235.09	1322.3	3147.87	2.3806	1.25132	7.56306e-25	2.37496e-23	6	38282221	38331538	-	6518	Zc3hav1	GO:0003950;GO:0005829;GO:0046872;GO:0046872;GO:0002376;GO:0003723;GO:0003723;GO:0003950;GO:0005634;GO:0005634;GO:0005737;GO:0005737;GO:0005829;GO:0006471;GO:0009615;GO:0009615;GO:0017151;GO:0032481;GO:0032727;GO:0032728;GO:0032781;GO:0042802;GO:0043123;GO:0045071;GO:0045071;GO:0045087;GO:0046872;GO:0046872;GO:0050691;GO:0051607;GO:0061014;GO:0061014;GO:0071360;GO:0098586;GO:1900246;GO:0002376;GO:…	K15259	EC:2.4.2.30	K	1DE2C;0V25N;1BAIQ;0KE5N;131I4;0W34Z;0E76D;0AQM1	zinc finger CCCH type, antiviral 1 [Source:MGI Symbol;Acc:MGI:1926031]	78781	Q3UPF5
ENSMUSG00000020869	1942.22	1144.82	2739.63	2.39308	1.25887	7.94038e-25	2.48468e-23	11	94520593	94536042	+	3073	Lrrc59	GO:0005634;GO:0005635;GO:0005783;GO:0005783;GO:0005783;GO:0005789;GO:0016020;GO:0016021;GO:0031090;GO:0042645;GO:0042645;GO:0043231;	-	-	S	0URC7;18WT6;0VAC8;0DKXK;12ZPM;KOG0473;1CVSR;1AS5W;09ZF9	leucine rich repeat containing 59 [Source:MGI Symbol;Acc:MGI:2138133]	98238	Q922Q8
ENSMUSG00000042406	2345.98	1392.37	3299.6	2.36976	1.24474	8.36377e-25	2.61258e-23	15	80139385	80141742	+	2358	Atf4	GO:0000122;GO:0000976;GO:0000976;GO:0000977;GO:0000978;GO:0000978;GO:0000978;GO:0000981;GO:0000981;GO:0001085;GO:0001085;GO:0001228;GO:0001228;GO:0003677;GO:0003677;GO:0003677;GO:0003700;GO:0003700;GO:0003700;GO:0003700;GO:0005515;GO:0005515;GO:0005515;GO:0005634;GO:0005634;GO:0005634;GO:0005634;GO:0005634;GO:0005634;GO:0005634;GO:0005667;GO:0005737;GO:0005737;GO:0005737;GO:0005737;GO:0005737;GO:…	K04374	-	K	1D0BZ;1ARUV;0UU7X;12N2V;0DR6K;KOG4571;18U4Y;0VEF5;0A3JX	activating transcription factor 4 [Source:MGI Symbol;Acc:MGI:88096]	11911	Q06507;Q8CF69
ENSMUSG00000069792	154.815	59.2525	250.377	4.2256	2.07916	9.08766e-25	2.83373e-23	11	83594817	83597094	+	533	Wfdc17	GO:0004867;GO:0004867;GO:0005576;GO:0005615;GO:0010466;GO:0010951;GO:0019731;GO:0030414;GO:0045087;	-	-	W	KOG4802;0V6EF;1CRNF;196N0;09ZD6;1AUDY;0DGY6;0UG8V;13TQF	WAP four-disulfide core domain 17 [Source:MGI Symbol;Acc:MGI:3649773]	100034251	Q5SSJ1
ENSMUSG00000044197	4272.67	2351.18	6194.16	2.63449	1.39752	9.39112e-25	2.92323e-23	5	139363452	139382170	+	6786	Gpr146	GO:0016020;GO:0016021;GO:0003674;GO:0004930;GO:0004930;GO:0005886;GO:0005886;GO:0007165;GO:0007186;GO:0007186;GO:0008150;GO:0016020;GO:0016021;GO:0016021;GO:0003674;GO:0004930;GO:0004930;GO:0005886;GO:0005886;GO:0005886;GO:0007165;GO:0007186;GO:0007186;GO:0008150;GO:0016020;GO:0016021;GO:0016021;	K08431	-	T	0ITRV;12TU1;1CSDM;195WY;1AVA5;09WDY;0V7CA;0DH4I;0UJTC	G protein-coupled receptor 146 [Source:MGI Symbol;Acc:MGI:1933113]	80290	Q99LE2
ENSMUSG00000024742	473.507	154.065	792.95	5.14686	2.36369	1.16129e-24	3.60222e-23	19	10176496	10181533	-	2422	Fen1	GO:0000287;GO:0000781;GO:0003677;GO:0003677;GO:0003677;GO:0003824;GO:0004518;GO:0004518;GO:0004519;GO:0004523;GO:0004527;GO:0005634;GO:0005634;GO:0005634;GO:0005654;GO:0005654;GO:0005730;GO:0005730;GO:0005739;GO:0005739;GO:0006260;GO:0006281;GO:0006284;GO:0006974;GO:0007613;GO:0008409;GO:0008409;GO:0016787;GO:0016788;GO:0017108;GO:0017108;GO:0032991;GO:0043137;GO:0043137;GO:0045876;GO:0046872;GO:…	K04799	EC:3.-.-.-	L	KOG2519;0URN9;1B0N0;0DQD1;0VBJ6;12Q8B;1CZCC;0A0NZ;18Z87	flap structure specific endonuclease 1 [Source:MGI Symbol;Acc:MGI:102779]	14156	Q91Z50
ENSMUSG00000032661	484.011	148.474	819.548	5.51982	2.46462	1.40435e-24	4.34104e-23	5	120891163	120915726	-	7069	Oas3	GO:0000166;GO:0001730;GO:0001730;GO:0001730;GO:0001730;GO:0002376;GO:0003723;GO:0003725;GO:0003725;GO:0003725;GO:0005524;GO:0005524;GO:0005634;GO:0005654;GO:0005654;GO:0005737;GO:0005737;GO:0005829;GO:0005829;GO:0005886;GO:0009615;GO:0009615;GO:0016020;GO:0016740;GO:0016779;GO:0016779;GO:0045071;GO:0045071;GO:0045087;GO:0046872;GO:0051607;GO:0051607;GO:0051607;GO:0051607;GO:0060700;GO:0060700;GO:…	K14216	EC:2.7.7.84	H;J;O	0DF4M;0V4TK;1CP6T;KOG0001;0UKKA;1B0YU;09TUC;12QYV;18ZNQ	2'-5' oligoadenylate synthetase 3 [Source:MGI Symbol;Acc:MGI:2180850]	246727	Q8VI93
ENSMUSG00000029561	3983.48	1510.33	6456.63	4.27499	2.09592	1.57253e-24	4.8441e-23	5	115034997	115050295	+	6374	Oasl2	GO:0000166;GO:0001730;GO:0001730;GO:0001730;GO:0001730;GO:0002376;GO:0003723;GO:0003725;GO:0003725;GO:0003725;GO:0003725;GO:0005524;GO:0005654;GO:0005829;GO:0006164;GO:0009615;GO:0016020;GO:0016740;GO:0016779;GO:0016779;GO:0045071;GO:0045087;GO:0046872;GO:0051607;GO:0051607;GO:0051607;GO:0060700;GO:0001730;GO:0003725;GO:0051607;GO:0001730;GO:0003725;GO:0016779;GO:0051607;GO:0001730;GO:0003725;GO:…	K14608	-	H;J;O	0DF4M;0V4TK;1CP6T;KOG0001;0UR6E;1B7D6;09TUC;12QYV	2'-5' oligoadenylate synthetase-like 2 [Source:MGI Symbol;Acc:MGI:1344390]	23962	Q9Z2F2
ENSMUSG00000027340	1730.83	978.827	2482.83	2.53653	1.34286	1.63189e-24	5.01827e-23	2	131894416	131987028	-	7951	Slc23a2	GO:0005737;GO:0005737;GO:0005737;GO:0005886;GO:0005886;GO:0005886;GO:0005887;GO:0005887;GO:0006811;GO:0006814;GO:0006979;GO:0008520;GO:0008520;GO:0008520;GO:0009925;GO:0009925;GO:0009925;GO:0015229;GO:0015229;GO:0015229;GO:0015229;GO:0015293;GO:0015882;GO:0015882;GO:0015882;GO:0015882;GO:0015882;GO:0016020;GO:0016020;GO:0016021;GO:0016021;GO:0016323;GO:0016323;GO:0016324;GO:0016324;GO:0019852;GO:…	K23717	-	P	0UKB2;12TQ2;18T25;KOG1292;1B3CB;09XM3;0V6FG;1CXRA;0DJSS	solute carrier family 23 (nucleobase transporters), member 2 [Source:MGI Symbol;Acc:MGI:1859682]	54338	Q9EPR4
ENSMUSG00000061458	555.8	298.659	812.941	2.72197	1.44465	2.09453e-24	6.39677e-23	12	17398459	17480096	+	3021	Nol10	GO:0000462;GO:0005634;GO:0005634;GO:0005730;GO:0005730;GO:0005730;GO:0005730;GO:0032040;	K14788	-	S;K	1CXX9;0UGVF;1ASJ3;0A2V1;192C1;12RP0;0DNZR;KOG2321;0VE1K	nucleolar protein 10 [Source:MGI Symbol;Acc:MGI:2684913]	217431	Q5RJG1;Q3TUB5
ENSMUSG00000001493	244.505	87.4124	401.597	4.59428	2.19984	2.26346e-24	6.90084e-23	11	101768336	101785200	-	2228	Meox1	GO:0000978;GO:0000978;GO:0000978;GO:0000981;GO:0000981;GO:0001228;GO:0001757;GO:0003677;GO:0003677;GO:0003682;GO:0003700;GO:0003700;GO:0003700;GO:0005634;GO:0005634;GO:0005737;GO:0006355;GO:0006357;GO:0007275;GO:0043565;GO:0045944;GO:0045944;GO:0045944;GO:0060218;GO:0061053;GO:0061053;GO:0061056;GO:0071837;GO:1990837;GO:1990837;	K09322	-	K	1AZRA;1CXI9;KOG0489;0DNM1;18XIW;0VC6U;0URM0;0A01Q;12TJU	mesenchyme homeobox 1 [Source:MGI Symbol;Acc:MGI:103220]	17285	P32442
ENSMUSG00000022895	4191.36	2175.71	6207.01	2.85287	1.51241	2.6369e-24	8.02563e-23	16	95502942	95522095	+	5780	Ets2	GO:0000122;GO:0000977;GO:0000978;GO:0000981;GO:0001227;GO:0001712;GO:0003677;GO:0003677;GO:0003677;GO:0003700;GO:0003700;GO:0005634;GO:0005634;GO:0005654;GO:0005829;GO:0005886;GO:0006355;GO:0006357;GO:0007498;GO:0019904;GO:0030154;GO:0035259;GO:0035259;GO:0043565;GO:0043565;GO:0045893;GO:0045944;GO:0045944;GO:0090009;GO:1990837;GO:0043565;	K21932	-	K	13IAS;09TSZ;191I0;KOG3806;1CPT4;0UG8N;0DF3A;0V4SB;1AX27	E26 avian leukemia oncogene 2, 3' domain [Source:MGI Symbol;Acc:MGI:95456]	23872	P15037;Q3UP99
ENSMUSG00000045312	366.399	94.6192	638.18	6.74472	2.75376	2.94478e-24	8.93217e-23	13	94194304	94331917	+	8415	Lhfpl2	GO:0003674;GO:0007338;GO:0016020;GO:0016020;GO:0016021;GO:0046545;GO:0046546;GO:1905516;GO:0016020;GO:0016021;GO:0016020;GO:0016021;GO:0016020;GO:0016021;GO:0003674;GO:0007338;GO:0016020;GO:0016020;GO:0016021;GO:0046545;GO:0046546;GO:1905516;GO:0003674;GO:0007338;GO:0016020;GO:0016020;GO:0016021;GO:0046545;GO:0046546;GO:1905516;	K23893	-	G;U	1CUAA;KOG4026;0VASE;0UQKM;191PG;1B0C2;1361E;09ZVZ;0DJHV	lipoma HMGIC fusion partner-like 2 [Source:MGI Symbol;Acc:MGI:2145236]	218454	Q8BGA2
ENSMUSG00000004451	1001.04	571.069	1431.01	2.50585	1.3253	3.02086e-24	9.14736e-23	1	119398035	119432524	-	4930	Ralb	GO:0000166;GO:0001928;GO:0001928;GO:0001934;GO:0001934;GO:0003924;GO:0003924;GO:0003924;GO:0003924;GO:0003924;GO:0005525;GO:0005525;GO:0005525;GO:0005525;GO:0005525;GO:0005886;GO:0005886;GO:0005886;GO:0005886;GO:0005886;GO:0006915;GO:0007049;GO:0007165;GO:0007265;GO:0007265;GO:0009267;GO:0009267;GO:0016020;GO:0016020;GO:0016787;GO:0019003;GO:0019003;GO:0019003;GO:0030496;GO:0030496;GO:0030496;GO:…	K07835	-	S;J	0V4MC;1CPND;0DEYQ;12UAZ;18W31;1ARVH;09TNB;KOG0395;0UG1U	v-ral simian leukemia viral oncogene B [Source:MGI Symbol;Acc:MGI:1927244]	64143	Q9JIW9;Q8CCG5
ENSMUSG00000052681	2958.37	1788.57	4128.18	2.30809	1.2067	3.03007e-24	9.15967e-23	10	117649776	117681940	-	2884	Rap1b	GO:0000166;GO:0003924;GO:0003924;GO:0003924;GO:0003924;GO:0003924;GO:0005515;GO:0005525;GO:0005525;GO:0005525;GO:0005525;GO:0005525;GO:0005737;GO:0005811;GO:0005811;GO:0005829;GO:0005829;GO:0005829;GO:0005886;GO:0005886;GO:0005911;GO:0005911;GO:0005911;GO:0007165;GO:0007264;GO:0008283;GO:0009743;GO:0016020;GO:0016020;GO:0016787;GO:0019003;GO:0019003;GO:0019003;GO:0019003;GO:0030054;GO:0032486;GO:…	K07836	-	S;J	0UQZ1;0V73F;12R1D;0DHED;09W54;1CS4D;1AW97;KOG0395;190H7	RAS related protein 1b [Source:MGI Symbol;Acc:MGI:894315]	215449	Q99JI6;Q52L50
ENSMUSG00000034684	813.024	361.381	1264.67	3.49954	1.80716	3.11227e-24	9.39221e-23	9	107558699	107587674	-	5197	Sema3f	GO:0001755;GO:0001755;GO:0005576;GO:0005615;GO:0005615;GO:0005887;GO:0007411;GO:0007411;GO:0021612;GO:0021637;GO:0021675;GO:0021785;GO:0030215;GO:0030215;GO:0030335;GO:0036486;GO:0040011;GO:0045499;GO:0045499;GO:0048843;GO:0048843;GO:0048846;GO:0050919;GO:0050919;GO:0061549;GO:0071526;GO:0097490;GO:0097491;GO:0098978;GO:0099175;GO:1901166;GO:1902285;GO:1902287;GO:0001755;GO:0001755;GO:0005576;GO:…	K06840	-	T	13M0G;1AX3Q;0DNTA;1CXQK;0VD5M;18TX5;0UK6K;0A29P;KOG3611	sema domain, immunoglobulin domain (Ig), short basic domain, secreted, (semaphorin) 3F [Source:MGI Symbol;Acc:MGI:1096347]	20350	O88632
ENSMUSG00000021990	1123.53	651.103	1595.95	2.45115	1.29346	4.11449e-24	1.23539e-22	14	60871450	61002005	+	9102	Spata13	GO:0005085;GO:0035556;GO:0050790;GO:0005085;GO:0035556;GO:0050790;GO:0005085;GO:0035556;GO:0050790;	K05769	-	T	0E9K1;0V3XD;197H7;1DGF0;0WJ7F;0B6GY;1BBJR;0ITS0;13G73	spermatogenesis associated 13 [Source:MGI Symbol;Acc:MGI:104838]	219140	Q5DU57;E0CYU0
ENSMUSG00000004936	1639.63	967.588	2311.67	2.3891	1.25647	5.19643e-24	1.555e-22	9	64093052	64160913	-	3391	Map2k1	GO:0000166;GO:0000187;GO:0000187;GO:0000187;GO:0000187;GO:0000278;GO:0003056;GO:0004672;GO:0004674;GO:0004674;GO:0004674;GO:0004708;GO:0004708;GO:0004708;GO:0004708;GO:0004712;GO:0004713;GO:0005078;GO:0005078;GO:0005515;GO:0005524;GO:0005524;GO:0005524;GO:0005634;GO:0005737;GO:0005739;GO:0005769;GO:0005770;GO:0005783;GO:0005783;GO:0005794;GO:0005794;GO:0005815;GO:0005829;GO:0005829;GO:0005829;GO:…	K04368	EC:2.7.12.2	T	0UGQE;1CU7W;KOG0581;1947U;09WH3;0DJFC;12PXQ;1AV6A;0V7FK	mitogen-activated protein kinase kinase 1 [Source:MGI Symbol;Acc:MGI:1346866]	26395	P31938;Q3TMJ8
ENSMUSG00000025324	588.624	231.901	945.348	4.07652	2.02734	5.60177e-24	1.67068e-22	7	58305914	58479168	+	5587	Atp10a	GO:0000287;GO:0005524;GO:0015914;GO:0016020;GO:0016021;GO:0016021;GO:0034204;GO:0140326;GO:0000166;GO:0000166;GO:0000287;GO:0000287;GO:0005524;GO:0005524;GO:0005783;GO:0005783;GO:0005783;GO:0005789;GO:0005886;GO:0005886;GO:0005887;GO:0006869;GO:0015914;GO:0016020;GO:0016021;GO:0016021;GO:0034204;GO:0045332;GO:0046872;GO:0140326;GO:0140326;GO:0140326;GO:0140345;GO:0140345;GO:0140351;GO:1903527;GO:…	K01530	EC:7.6.2.1	P	18VYM;0UJDW;0DHAP;12NWG;1ASE6;KOG0206;1CS0T;09U13;0V6ZX	ATPase, class V, type 10A [Source:MGI Symbol;Acc:MGI:1330809]	11982	O54827;Q3V1Y7;Q6A046
ENSMUSG00000040483	1814.27	830.204	2798.33	3.37065	1.75303	6.85321e-24	2.04049e-22	11	72192455	72204559	+	4689	Xaf1	GO:0006915;GO:0005634;GO:0005634;GO:0005654;GO:0005737;GO:0005739;GO:0005739;GO:0006915;GO:0006915;GO:0031333;GO:0035456;GO:0046872;GO:0005634;GO:0005634;GO:0005654;GO:0005737;GO:0005739;GO:0005739;GO:0006915;GO:0006915;GO:0031333;GO:0035456;GO:0046872;GO:0006915;	-	-	T	13IV2;1CY4E;0IK96;0VBJP;0USIR;0DP6F;0A1ID;1B2PI;193Q8	XIAP associated factor 1 [Source:MGI Symbol;Acc:MGI:3772572]	327959	Q5NBU8
ENSMUSG00000060591	142.415	50.1318	234.698	4.68162	2.22701	7.29833e-24	2.16578e-22	7	140534750	140535900	-	655	Ifitm2	GO:0002376;GO:0003674;GO:0005886;GO:0005886;GO:0007507;GO:0009615;GO:0009615;GO:0016020;GO:0016021;GO:0016021;GO:0032991;GO:0034341;GO:0034341;GO:0035455;GO:0035455;GO:0035456;GO:0035456;GO:0045071;GO:0045071;GO:0045087;GO:0046597;GO:0046597;GO:0046597;GO:0051607;GO:0051607;GO:0051607;GO:0060337;	K06566	-	S;T	13XNX;0VJSA;1D4IR;0A8GR;0UVYW;0DV1U;0J2DU;1B6FV	interferon induced transmembrane protein 2 [Source:MGI Symbol;Acc:MGI:1933382]	80876	Q99J93
ENSMUSG00000026088	317.24	155.557	478.924	3.07877	1.62236	7.64266e-24	2.26419e-22	1	37913882	37929492	-	2770	Mitd1	GO:0000281;GO:0005768;GO:0007049;GO:0016020;GO:0019898;GO:0019904;GO:0030496;GO:0030496;GO:0031902;GO:0032091;GO:0035091;GO:0042802;GO:0043231;GO:0051301;GO:0061952;GO:0000281;GO:0000281;GO:0005768;GO:0007049;GO:0016020;GO:0019898;GO:0019898;GO:0019904;GO:0019904;GO:0030496;GO:0030496;GO:0030496;GO:0031902;GO:0032091;GO:0032091;GO:0035091;GO:0035091;GO:0042802;GO:0042802;GO:0043231;GO:0043231;GO:…	-	-	S;O;W	1CSPD;1923Y;0V7MP;09WP3;0DHYS;12SG6;1AVSV;0UKAN;KOG4509	MIT, microtubule interacting and transport, domain containing 1 [Source:MGI Symbol;Acc:MGI:1916278]	69028	Q8VDV8
ENSMUSG00000019832	160.904	64.1072	257.701	4.01984	2.00714	8.04884e-24	2.38056e-22	10	10420746	10434009	-	2339	Rab32	GO:0000166;GO:0003924;GO:0003924;GO:0003924;GO:0003924;GO:0005515;GO:0005515;GO:0005525;GO:0005525;GO:0005739;GO:0005739;GO:0005739;GO:0005741;GO:0005741;GO:0005769;GO:0005783;GO:0005794;GO:0005802;GO:0005802;GO:0005802;GO:0006886;GO:0007005;GO:0012505;GO:0016020;GO:0016020;GO:0016192;GO:0019882;GO:0030670;GO:0030742;GO:0031410;GO:0031982;GO:0032438;GO:0033162;GO:0033162;GO:0035646;GO:0035650;GO:…	K07918	-	U	0UK7T;1CX4D;0DMV7;12SMZ;0VB4K;KOG4423;1915B;0A08N;1ATT3	RAB32, member RAS oncogene family [Source:MGI Symbol;Acc:MGI:1915094]	67844	Q9CZE3;Q0PD23
ENSMUSG00000063234	27.1901	0.327567	54.0526	165.012	7.36643	8.16568e-24	2.41111e-22	15	103216662	103219039	-	1725	Gpr84	GO:0004930;GO:0004930;GO:0007186;GO:0007186;GO:0016020;GO:0016021;GO:0016021;	K08421	-	T	KOG3656;0DKBV;12RH3;18TUI;0V9UA;0UH8Z;1ASX2;09YWK;1CV5N	G protein-coupled receptor 84 [Source:MGI Symbol;Acc:MGI:1934129]	80910	Q8CIM5;A0A0R4J100
ENSMUSG00000043008	368.775	187.078	550.471	2.94247	1.55703	8.46607e-24	2.49567e-22	16	19765246	19801787	-	2609	Klhl6	GO:0002467;GO:0002467;GO:0009617;GO:0050853;GO:0050853;	K10444	-	T	1CU3K;09XYJ;1B2C8;0DJBC;0USYD;12U79;18T0Q;KOG4441;0V8WC	kelch-like 6 [Source:MGI Symbol;Acc:MGI:2686922]	239743	Q6V595
ENSMUSG00000045672	240.475	110.617	370.332	3.34786	1.74324	8.73471e-24	2.5706e-22	4	63132241	63253228	+	13022	Col27a1	GO:0003431;GO:0005201;GO:0005201;GO:0005201;GO:0005576;GO:0005581;GO:0005583;GO:0005615;GO:0030020;GO:0030198;GO:0030198;GO:0031012;GO:0046872;GO:0062023;	K19721	-	W	0V43J;1B282;0DJVB;09T4V;0UNQ0;191C9;KOG3544;1CUNK;12N1R	collagen, type XXVII, alpha 1 [Source:MGI Symbol;Acc:MGI:2672118]	373864	Q5QNQ9
ENSMUSG00000004446	134.701	49.9598	219.443	4.39239	2.13501	9.63766e-24	2.83166e-22	6	120868891	120893814	-	3550	Bid	GO:0001836;GO:0001836;GO:0005515;GO:0005515;GO:0005515;GO:0005515;GO:0005737;GO:0005737;GO:0005739;GO:0005739;GO:0005739;GO:0005741;GO:0005741;GO:0005829;GO:0005829;GO:0006626;GO:0006915;GO:0006919;GO:0006919;GO:0008637;GO:0010918;GO:0016020;GO:0016020;GO:0031334;GO:0031334;GO:0031334;GO:0031625;GO:0031966;GO:0032592;GO:0034263;GO:0042127;GO:0042770;GO:0042775;GO:0042981;GO:0042981;GO:0043065;GO:…	K04726	-	T;U	0DT0Q;1D2MG;1B5WE;0VFYP;0UU1X;1938H;0A64C;13PQP;0IVZ7	BH3 interacting domain death agonist [Source:MGI Symbol;Acc:MGI:108093]	12122	P70444
ENSMUSG00000009681	2056.01	663.586	3448.44	5.19667	2.37759	9.6643e-24	2.83242e-22	10	74896424	75020753	+	8191	Bcr	GO:0000166;GO:0002692;GO:0003014;GO:0004674;GO:0004674;GO:0005085;GO:0005085;GO:0005085;GO:0005096;GO:0005096;GO:0005096;GO:0005515;GO:0005515;GO:0005524;GO:0005737;GO:0005737;GO:0005829;GO:0005886;GO:0006468;GO:0007165;GO:0007264;GO:0007264;GO:0007420;GO:0014069;GO:0016020;GO:0016301;GO:0016310;GO:0016740;GO:0019899;GO:0019899;GO:0030036;GO:0030054;GO:0030216;GO:0030216;GO:0030336;GO:0030424;GO:…	K08878	EC:2.7.11.1	T	09Y97;12R41;KOG4269;1AW6N;0UKQH;194CZ;0DJNG;0V96Q;1CUFC	BCR activator of RhoGEF and GTPase [Source:MGI Symbol;Acc:MGI:88141]	110279	Q6PAJ1;A2RRK7
ENSMUSG00000062825	3928.13	2402.53	5453.73	2.26999	1.18269	9.67208e-24	2.83242e-22	11	120236516	120239368	-	2658	Actg1	GO:0000166;GO:0001525;GO:0001738;GO:0005200;GO:0005515;GO:0005522;GO:0005524;GO:0005737;GO:0005829;GO:0005856;GO:0005884;GO:0005884;GO:0005886;GO:0005911;GO:0005925;GO:0009612;GO:0010628;GO:0015629;GO:0030016;GO:0030335;GO:0031625;GO:0031941;GO:0042802;GO:0043034;GO:0043209;GO:0043296;GO:0044305;GO:0045177;GO:0045214;GO:0045335;GO:0048488;GO:0051492;GO:0051592;GO:0051893;GO:0070062;GO:0071346;GO:…	K05692	-	Z	09TDS;12N6D;0DEQX;195P5;1AX31;0V4CV;KOG0676;1CPEN;0UR4K	actin, gamma, cytoplasmic 1 [Source:MGI Symbol;Acc:MGI:87906]	11465	P63260;Q4KL81
ENSMUSG00000038587	4734.04	609.369	8858.7	14.5375	3.86171	1.14566e-23	3.344e-22	10	4216380	4309470	+	6728	Akap12	GO:0005516;GO:0005516;GO:0005737;GO:0005737;GO:0005737;GO:0005829;GO:0005829;GO:0005856;GO:0005886;GO:0005886;GO:0007165;GO:0007165;GO:0007193;GO:0007193;GO:0008179;GO:0008179;GO:0010738;GO:0010738;GO:0010739;GO:0016020;GO:0016301;GO:0016310;GO:0030159;GO:0032496;GO:0032760;GO:0035733;GO:0043025;GO:0043025;GO:0043116;GO:0043116;GO:0050804;GO:0051018;GO:0051602;GO:0051770;GO:0051770;GO:0061870;GO:…	K16528	-	T;U	0UQDR;1922N;0V8I3;1CTPA;12QKQ;1B2T3;0DIXV;09XK5;0IFC9	A kinase (PRKA) anchor protein (gravin) 12 [Source:MGI Symbol;Acc:MGI:1932576]	83397	Q9WTQ5;B2RRE0
ENSMUSG00000021877	1555.83	924.324	2187.34	2.36642	1.24271	1.14946e-23	3.34961e-22	14	26359229	26386239	+	3603	Arf4	GO:0000166;GO:0005154;GO:0005154;GO:0005515;GO:0005515;GO:0005515;GO:0005525;GO:0005525;GO:0005525;GO:0005525;GO:0005525;GO:0005737;GO:0005794;GO:0005794;GO:0005829;GO:0005829;GO:0005886;GO:0005886;GO:0006471;GO:0006471;GO:0006886;GO:0006890;GO:0006890;GO:0007173;GO:0007173;GO:0007420;GO:0007612;GO:0015031;GO:0016020;GO:0016192;GO:0016192;GO:0016477;GO:0016477;GO:0031584;GO:0031584;GO:0032587;GO:…	K07939	-	U	0UFQ9;1B46F;0V5AX;09VP3;KOG0070;0DGXD;12NNP;191J8;1CRMN	ADP-ribosylation factor 4 [Source:MGI Symbol;Acc:MGI:99433]	11843	P61750;Q14BR4
ENSMUSG00000026558	6916.92	2040.79	11793	5.77866	2.53073	1.38062e-23	4.01667e-22	1	167050452	167112889	-	5464	Uck2	GO:0000166;GO:0004849;GO:0005515;GO:0005524;GO:0005524;GO:0005829;GO:0005829;GO:0016301;GO:0016301;GO:0016301;GO:0016310;GO:0016740;GO:0019206;GO:0042802;GO:0042802;GO:0043231;GO:0044206;GO:0044211;GO:0005524;GO:0016301;GO:0016310;GO:0019206;GO:0044211;GO:0000166;GO:0004849;GO:0005524;GO:0016301;GO:0016301;GO:0016310;GO:0016740;GO:0019206;GO:0044206;GO:0044211;GO:0000166;GO:0004849;GO:0005524;GO:…	K00876	EC:2.7.1.48	F	1DEFI;0IMEH;19702;0V2M1;1BAKW;0E7EI;0B312;0WFCB;13AQK	uridine-cytidine kinase 2 [Source:MGI Symbol;Acc:MGI:1931744]	80914	Q99PM9;Q543C2
ENSMUSG00000006930	593.485	42.8845	1144.08	26.6783	4.7376	1.59444e-23	4.62363e-22	11	100238153	100246954	-	3766	Hap1	GO:0005102;GO:0005102;GO:0005515;GO:0005515;GO:0005634;GO:0005730;GO:0005730;GO:0005737;GO:0005737;GO:0005739;GO:0005739;GO:0005764;GO:0005768;GO:0005769;GO:0005776;GO:0005783;GO:0005813;GO:0005814;GO:0005829;GO:0005829;GO:0005856;GO:0006605;GO:0006887;GO:0006914;GO:0008021;GO:0008089;GO:0008089;GO:0008090;GO:0008090;GO:0008104;GO:0008104;GO:0010976;GO:0015031;GO:0016234;GO:0016234;GO:0017022;GO:…	K04647	-	Z;U	1B3SA;0DSNH;KOG4360;19167;0A590;14213;0V8YZ;1D1YS;0UUJC	huntingtin-associated protein 1 [Source:MGI Symbol;Acc:MGI:1261831]	15114	O35668
ENSMUSG00000034616	464.049	236.656	691.443	2.92172	1.54682	2.53596e-23	7.3181e-22	19	4311696	4319208	-	6080	Ssh3	GO:0003779;GO:0003779;GO:0004721;GO:0004721;GO:0004722;GO:0004725;GO:0004725;GO:0005634;GO:0005737;GO:0005737;GO:0005856;GO:0006470;GO:0008138;GO:0016311;GO:0016787;GO:0016791;GO:0030036;GO:0030837;GO:0030837;GO:0035335;GO:0106306;GO:0106307;GO:0003779;GO:0004721;GO:0004722;GO:0004725;GO:0006470;GO:0008138;GO:0016311;GO:0016787;GO:0016791;GO:0030837;GO:0035335;GO:0106306;GO:0106307;GO:0003779;GO:…	K05766	-	V	1B1XF;0UJ08;18YDF;0DEIM;13889;1CP8G;09T7E;0V46D;KOG1716	slingshot protein phosphatase 3 [Source:MGI Symbol;Acc:MGI:2683546]	245857	Q8K330
ENSMUSG00000021814	5333.72	2366.63	8300.81	3.50744	1.81042	2.88469e-23	8.29756e-22	14	20505328	20530201	-	5991	Anxa7	GO:0005178;GO:0005509;GO:0005509;GO:0005515;GO:0005515;GO:0005544;GO:0005544;GO:0005544;GO:0005634;GO:0005634;GO:0005635;GO:0005737;GO:0005789;GO:0005829;GO:0005886;GO:0006874;GO:0006914;GO:0007599;GO:0008283;GO:0008360;GO:0009651;GO:0009992;GO:0010629;GO:0014070;GO:0031982;GO:0042584;GO:0048306;GO:0051592;GO:0061025;GO:0062023;GO:0005178;GO:0005509;GO:0005544;GO:0005544;GO:0005544;GO:0005634;GO:…	K17095	-	U	09XNR;18Y2Q;0UNS7;12NA8;1CQC9;0V4Z8;1B40B;0DFNT;KOG0819	annexin A7 [Source:MGI Symbol;Acc:MGI:88031]	11750	Q07076;Q3UYL7
ENSMUSG00000073599	305.666	150.022	461.309	3.07495	1.62056	3.09327e-23	8.88318e-22	18	35846139	35855409	-	1752	Ecscr	GO:0001525;GO:0005654;GO:0005737;GO:0005829;GO:0005829;GO:0005886;GO:0005886;GO:0005886;GO:0006915;GO:0006935;GO:0007275;GO:0016020;GO:0016021;GO:0016525;GO:0016525;GO:0030154;GO:0043231;GO:1901800;GO:1901800;GO:2000353;GO:2000353;GO:0016020;GO:0016021;GO:0016020;GO:0016021;GO:0016020;GO:0016021;	-	-	T	0A7Z8;1B6C5;193XM;0UVRV;0VIUI;0DUCF;0J4RP;13X34;1D40I	endothelial cell surface expressed chemotaxis and apoptosis regulator [Source:MGI Symbol;Acc:MGI:1915795]	68545	Q3TZW0
ENSMUSG00000027630	7463.42	4633.64	10293.2	2.22141	1.15147	3.14069e-23	9.00484e-22	3	22130816	22270758	+	8903	Tbl1xr1	GO:0000118;GO:0000118;GO:0000122;GO:0000976;GO:0000976;GO:0001835;GO:0002021;GO:0003677;GO:0003714;GO:0003714;GO:0005515;GO:0005515;GO:0005515;GO:0005634;GO:0005634;GO:0005654;GO:0006325;GO:0006357;GO:0008013;GO:0010468;GO:0016042;GO:0016575;GO:0017053;GO:0035264;GO:0042393;GO:0043161;GO:0045892;GO:0045893;GO:0045944;GO:0045944;GO:0047485;GO:0050872;GO:0060612;GO:0060613;GO:0072686;GO:0090207;GO:…	K04508	-	B	1DFES;19790;0V392;0WHBP;13DKF;1BB32;0B4SY;0IQU2;0E8GJ	transducin (beta)-like 1X-linked receptor 1 [Source:MGI Symbol;Acc:MGI:2441730]	81004	Q8BHJ5
ENSMUSG00000027951	2478.96	1505.92	3452.01	2.2923	1.1968	3.48782e-23	9.98402e-22	3	89622329	89660753	+	8118	Adar	GO:0001649;GO:0002244;GO:0002376;GO:0002566;GO:0003677;GO:0003692;GO:0003723;GO:0003723;GO:0003725;GO:0003726;GO:0003726;GO:0003726;GO:0004000;GO:0005515;GO:0005515;GO:0005634;GO:0005634;GO:0005654;GO:0005730;GO:0005730;GO:0005730;GO:0005737;GO:0005737;GO:0005737;GO:0006382;GO:0006382;GO:0006382;GO:0006396;GO:0006396;GO:0006397;GO:0006606;GO:0006611;GO:0008251;GO:0009615;GO:0009615;GO:0016553;GO:…	K12968	EC:3.5.4.37	A;K	0UMSB;KOG2777;18TUX;0V71Q;1CPDQ;0DJ39;09XR6;1AUGA;12PNZ	adenosine deaminase, RNA-specific [Source:MGI Symbol;Acc:MGI:1889575]	56417	Q99MU3;Q3UH31
ENSMUSG00000028480	212.151	51.6077	372.694	7.22168	2.85234	3.85583e-23	1.10198e-21	4	43957401	43979118	+	2320	Glipr2	GO:0000139;GO:0000139;GO:0000139;GO:0005576;GO:0005615;GO:0005794;GO:0010634;GO:0010634;GO:0010718;GO:0010718;GO:0016020;GO:0042803;GO:0042803;GO:0070374;GO:0070374;GO:0005576;	-	-	S;T	0DNDW;18UA2;12TIJ;1CXB4;KOG3017;0A2BQ;0URQZ;1B2EQ;0VEM6	GLI pathogenesis-related 2 [Source:MGI Symbol;Acc:MGI:1917770]	384009	Q9CYL5
ENSMUSG00000054408	2088.29	1263.52	2913.06	2.30552	1.20509	4.08683e-23	1.16612e-21	8	54973468	54983033	-	3466	Spcs3	GO:0005783;GO:0005783;GO:0005787;GO:0005787;GO:0005789;GO:0006465;GO:0006465;GO:0006508;GO:0006508;GO:0008233;GO:0016020;GO:0016021;GO:0016021;GO:0016787;GO:0019082;GO:0031090;GO:0043231;GO:0045047;	K12948	EC:3.4.-.-	U	12ZQ8;1CX1E;KOG3372;0A5C3;0DN4Y;0UTU9;18WVJ;0VDVQ;1AWK2	signal peptidase complex subunit 3 homolog (S. cerevisiae) [Source:MGI Symbol;Acc:MGI:1923937]	76687	Q6ZWQ7
ENSMUSG00000074896	10371.1	1565.55	19176.6	12.2491	3.61461	4.25672e-23	1.21265e-21	19	34560931	34566131	+	1745	Ifit3	GO:0002376;GO:0003723;GO:0005515;GO:0005737;GO:0005737;GO:0005739;GO:0005739;GO:0005829;GO:0005829;GO:0008285;GO:0009615;GO:0009617;GO:0035457;GO:0035458;GO:0035634;GO:0042802;GO:0043066;GO:0045087;GO:0051607;GO:0051607;	-	-	T;P	1AVY2;0UPM4;18T62;1CVFR;12U68;0DKMA;KOG1124;09Z5A;0VA2H	interferon-induced protein with tetratricopeptide repeats 3 [Source:MGI Symbol;Acc:MGI:1101055]	15959	Q64345;Q5FW82
ENSMUSG00000027580	5356.74	2804.76	7908.72	2.81975	1.49557	4.43317e-23	1.25889e-21	2	180869408	180883820	-	11529	Helz2	GO:0000166;GO:0000184;GO:0003677;GO:0003723;GO:0003723;GO:0003724;GO:0004386;GO:0004386;GO:0004540;GO:0005524;GO:0005634;GO:0005654;GO:0005737;GO:0016787;GO:0030374;GO:0030374;GO:0045944;GO:0046872;GO:0090501;GO:0003723;GO:0004386;GO:0004540;GO:0005634;GO:0030374;GO:0030374;GO:0045893;GO:0045944;GO:0090501;GO:0003723;GO:0004386;GO:0004540;GO:0005634;GO:0030374;GO:0045893;GO:0090501;	-	-	A;J;K	12N6M;KOG1804;18VCR;1CPF2;KOG2102;0UFRU;0V4D9;1B371;0DER9;09TE5	helicase with zinc finger 2, transcriptional coactivator [Source:MGI Symbol;Acc:MGI:2385169]	229003	E9QAM5;Q3TZD5
ENSMUSG00000050549	214.259	96.2169	332.301	3.45367	1.78813	5.12761e-23	1.45147e-21	3	127662707	127689973	-	2265	Fam241a	GO:0003674;GO:0005794;GO:0005794;GO:0008150;GO:0016020;GO:0016021;GO:0043231;	-	-	U	0A7SM;1B65Q;1D3VX;0UVPW;0J15S;13VM6;0DUI7;193N4;0VIM6	family with sequence similarity 241, member A [Source:MGI Symbol;Acc:MGI:1917867]	70617	Q9CZL2
ENSMUSG00000024678	491.458	264.94	717.975	2.70995	1.43827	5.52342e-23	1.56102e-21	19	11514165	11535831	+	1513	Ms4a4d	GO:0003674;GO:0005575;GO:0008150;GO:0016020;GO:0016021;GO:0016021;	K22190	-	S	1967A;1AWM6;1CTBK;0DIKP;0UM5X;0VHG7;13UNP;0A6N2;0J084	membrane-spanning 4-domains, subfamily A, member 4D [Source:MGI Symbol;Acc:MGI:1913857]	66607	Q99N05
ENSMUSG00000020275	1414.11	702.137	2126.08	3.02802	1.59837	6.00124e-23	1.6907e-21	11	23686847	23720970	-	7466	Rel	GO:0000978;GO:0001228;GO:0003677;GO:0003700;GO:0003700;GO:0005634;GO:0005634;GO:0005634;GO:0005667;GO:0005737;GO:0005737;GO:0006355;GO:0007249;GO:0007249;GO:0010629;GO:0032688;GO:0043123;GO:0043565;GO:0045893;GO:0045944;GO:1901215;	K09254	-	K	0IG8F;1CPFA;1AT7E;09TEG;13E12;0UM6S;191F7;0DERH;0V4DN	reticuloendotheliosis oncogene [Source:MGI Symbol;Acc:MGI:97897]	19696	A4QPD3
ENSMUSG00000021998	1440.56	616.082	2265.04	3.67653	1.87835	6.05511e-23	1.70318e-21	14	75368541	75468282	+	9504	Lcp1	GO:0005509;GO:0051015;GO:0051017;GO:0005509;GO:0051015;GO:0051017;GO:0005509;GO:0051015;GO:0051017;GO:0001725;GO:0001726;GO:0001891;GO:0002102;GO:0002286;GO:0002286;GO:0003779;GO:0005178;GO:0005509;GO:0005515;GO:0005515;GO:0005737;GO:0005737;GO:0005737;GO:0005829;GO:0005829;GO:0005856;GO:0005884;GO:0005884;GO:0005886;GO:0005886;GO:0005925;GO:0009611;GO:0010737;GO:0015629;GO:0016020;GO:0016477;GO:…	K17276	-	Z	0V55N;12U9H;1CRV4;09VWS;KOG0046;1AX42;0DH4W;18VE7;0UMME	lymphocyte cytosolic protein 1 [Source:MGI Symbol;Acc:MGI:104808]	18826	Q61233
ENSMUSG00000011114	1635.44	983.614	2287.27	2.32537	1.21746	6.27309e-23	1.75894e-21	9	37560059	37568608	-	3901	Tbrg1	GO:0003674;GO:0005634;GO:0005634;GO:0005634;GO:0005634;GO:0005634;GO:0005654;GO:0005654;GO:0006260;GO:0006260;GO:0006260;GO:0007049;GO:0007050;GO:0007050;GO:0007050;GO:0008285;GO:0008285;GO:0008285;GO:0050821;GO:0050821;GO:0050821;GO:1990173;GO:1990173;GO:1990173;	-	-	K	0WJ5K;13G4S;197GY;0V3WH;0E9IU;0ITPM;0B6F6;1BBJ2;1DGDW	transforming growth factor beta regulated gene 1 [Source:MGI Symbol;Acc:MGI:1100877]	21376	Q3UB74
ENSMUSG00000022876	131.957	27.5061	236.409	8.59476	3.10346	6.3081e-23	1.76597e-21	16	75655681	75819169	-	4935	Samsn1	GO:0001726;GO:0001784;GO:0001784;GO:0002820;GO:0005634;GO:0005634;GO:0005634;GO:0005737;GO:0005737;GO:0005737;GO:0005829;GO:0042995;GO:0050732;GO:0050732;GO:0050869;GO:0050869;	K23707	-	T	1CTEN;0UM98;1AVJG;12QFT;0V4V9;KOG4384;0DIPN;09XC7;18WJV	SAM domain, SH3 domain and nuclear localization signals, 1 [Source:MGI Symbol;Acc:MGI:1914992]	67742	P57725
ENSMUSG00000029135	5236.4	2856.75	7616.06	2.66599	1.41467	6.33979e-23	1.77206e-21	5	32293145	32315186	+	9680	Fosl2	GO:0000976;GO:0000977;GO:0000977;GO:0000978;GO:0000981;GO:0001228;GO:0001228;GO:0001666;GO:0003334;GO:0003677;GO:0003677;GO:0003677;GO:0003682;GO:0003690;GO:0003700;GO:0003700;GO:0005634;GO:0005634;GO:0005634;GO:0005654;GO:0005654;GO:0006355;GO:0006357;GO:0006357;GO:0006366;GO:0032355;GO:0043565;GO:0045893;GO:0045893;GO:0045944;GO:0045944;GO:0048146;	K09030	-	K	0VA9G;0UPXK;13ENQ;0DPIX;1AZKJ;0A29H;1CYXA;190CX;KOG1414	fos-like antigen 2 [Source:MGI Symbol;Acc:MGI:102858]	14284	P47930
ENSMUSG00000015937	1236.15	732.702	1739.61	2.37423	1.24746	7.4212e-23	2.0646e-21	13	56221432	56284174	-	6809	Macroh2a1	GO:0000122;GO:0000122;GO:0000182;GO:0000182;GO:0000228;GO:0000228;GO:0000785;GO:0000785;GO:0000785;GO:0000785;GO:0000786;GO:0000786;GO:0000786;GO:0000786;GO:0000793;GO:0000976;GO:0000976;GO:0000977;GO:0000977;GO:0000979;GO:0000979;GO:0001740;GO:0001740;GO:0003677;GO:0003677;GO:0003677;GO:0003682;GO:0005634;GO:0005634;GO:0005634;GO:0005654;GO:0005654;GO:0005694;GO:0005721;GO:0005721;GO:0005730;GO:…	K11251	-	K;B	12TFT;KOG2633;0IV3A;0UJ8T;0DH71;1CRX5;1951T;1ATNC;09WDB;KOG1756;0VC29	macroH2A.1 histone [Source:MGI Symbol;Acc:MGI:1349392]	26914	Q9QZQ8;Q9CTH9
ENSMUSG00000058392	528.753	290.193	767.313	2.64414	1.4028	7.45615e-23	2.07109e-21	17	32255074	32281839	+	7705	Rrp1b	GO:0000791;GO:0000792;GO:0001652;GO:0001652;GO:0003713;GO:0003713;GO:0005515;GO:0005634;GO:0005634;GO:0005634;GO:0005654;GO:0005654;GO:0005694;GO:0005730;GO:0005730;GO:0006364;GO:0006364;GO:0006397;GO:0006915;GO:0008380;GO:0010923;GO:0010923;GO:0030687;GO:0030688;GO:0034260;GO:0043065;GO:0043065;GO:0043484;GO:0043923;GO:0045944;GO:0045944;GO:0098586;GO:0005634;GO:0006364;GO:0030688;GO:0005634;GO:…	K14849	-	A	12SMR;KOG3911;0US1N;18TVX;0A33B;0VDY8;0DQC5;1ASYJ;1CZU0	ribosomal RNA processing 1B [Source:MGI Symbol;Acc:MGI:1919712]	72462	Q91YK2
ENSMUSG00000037820	19337.9	12125.4	26550.5	2.18967	1.13071	7.49242e-23	2.07792e-21	2	157958322	157988356	-	4608	Tgm2	GO:0001974;GO:0001974;GO:0003810;GO:0003810;GO:0003810;GO:0003810;GO:0003810;GO:0005509;GO:0005525;GO:0005525;GO:0005525;GO:0005737;GO:0005737;GO:0005739;GO:0005739;GO:0005739;GO:0005739;GO:0005783;GO:0005829;GO:0005829;GO:0005829;GO:0005886;GO:0005886;GO:0005886;GO:0007186;GO:0007200;GO:0007200;GO:0008483;GO:0016020;GO:0016740;GO:0016746;GO:0018149;GO:0018149;GO:0018149;GO:0018149;GO:0018149;GO:…	K05625	EC:2.3.2.13	O;T	18UI9;0V54T;12WTW;0IFMV;0UGRC;09U5T;1CQ55;0DFFC;1AXCB	transglutaminase 2, C polypeptide [Source:MGI Symbol;Acc:MGI:98731]	21817	P21981
ENSMUSG00000058715	247.801	117.216	378.386	3.22812	1.69069	9.91263e-23	2.73635e-21	1	171057141	171061934	-	874	Fcer1g	GO:0001798;GO:0001805;GO:0001812;GO:0002283;GO:0002283;GO:0002292;GO:0002292;GO:0002376;GO:0002431;GO:0002431;GO:0002554;GO:0004888;GO:0005515;GO:0005515;GO:0005515;GO:0005886;GO:0005886;GO:0005886;GO:0005887;GO:0006911;GO:0007165;GO:0007166;GO:0007166;GO:0007229;GO:0009897;GO:0009897;GO:0009986;GO:0010543;GO:0010543;GO:0016020;GO:0016020;GO:0016021;GO:0016064;GO:0016064;GO:0019767;GO:0019767;GO:…	K07983	-	W	0J5TQ;0VMEP;193ZN;13YQF;1B6YF;1D4XA;0DVM0;0UWCJ;0AAGG	Fc receptor, IgE, high affinity I, gamma polypeptide [Source:MGI Symbol;Acc:MGI:95496]	14127	P20491
ENSMUSG00000028840	160.784	66.3128	255.254	3.84925	1.94458	1.08651e-22	2.98999e-21	4	133970600	133972903	-	2088	Zfp593	GO:0003676;GO:0003677;GO:0005634;GO:0005634;GO:0005654;GO:0005654;GO:0005730;GO:0005730;GO:0005730;GO:0005730;GO:0008270;GO:0008270;GO:0045944;GO:0046872;GO:1903026;	K14821	-	A;K	1D30Q;193CW;0UV0N;KOG3408;13QMQ;0VHH9;0DTNY;0A6PA;1B5QH	zinc finger protein 593 [Source:MGI Symbol;Acc:MGI:1915290]	68040	Q9DB42
ENSMUSG00000027351	2953.31	1730.06	4176.56	2.41411	1.27149	1.45057e-22	3.97956e-21	2	116951855	117012760	+	6784	Spred1	GO:0000188;GO:0000188;GO:0005173;GO:0005515;GO:0005515;GO:0005634;GO:0005654;GO:0005654;GO:0005737;GO:0005737;GO:0005737;GO:0005829;GO:0005829;GO:0005886;GO:0005886;GO:0005886;GO:0005901;GO:0006469;GO:0006469;GO:0007275;GO:0009966;GO:0010719;GO:0010801;GO:0010801;GO:0010801;GO:0010801;GO:0010923;GO:0010923;GO:0010923;GO:0016020;GO:0016020;GO:0016525;GO:0016525;GO:0016525;GO:0016525;GO:0019901;GO:…	K04703	-	T	0IQ20;0WGW7;0B4DF;1DF7N;1BAZD;13CZ3;0V345;1976T;0E88V	sprouty protein with EVH-1 domain 1, related sequence [Source:MGI Symbol;Acc:MGI:2150016]	114715	Q924S8
ENSMUSG00000031342	1650.72	999.46	2301.98	2.30322	1.20365	1.46743e-22	4.01963e-21	X	165021907	165171984	+	5600	Gpm6b	GO:0001503;GO:0005886;GO:0005886;GO:0015031;GO:0016020;GO:0016021;GO:0016021;GO:0030501;GO:0030501;GO:0031175;GO:0032956;GO:0032956;GO:0045121;GO:0045121;GO:0051612;GO:0051612;GO:0051893;GO:0051893;GO:0085029;GO:0085029;GO:2000009;GO:0001503;GO:0005886;GO:0005886;GO:0015031;GO:0016020;GO:0016021;GO:0016021;GO:0030501;GO:0030501;GO:0031175;GO:0032956;GO:0032956;GO:0045121;GO:0045121;GO:0051612;GO:…	-	-	U	KOG4800;1CZ4Z;18Z3M;1AU3M;0A2GI;0DQ3Y;0VDCC;136KP;0UKIU	glycoprotein m6b [Source:MGI Symbol;Acc:MGI:107672]	14758	P35803;A2AEG6
ENSMUSG00000026946	360.228	185.448	535.007	2.88495	1.52854	1.47424e-22	4.03209e-21	2	51838499	51863506	-	2001	Nmi	GO:0002281;GO:0002281;GO:0003712;GO:0005515;GO:0005615;GO:0005615;GO:0005634;GO:0005634;GO:0005654;GO:0005654;GO:0005737;GO:0005737;GO:0005737;GO:0005737;GO:0005829;GO:0005829;GO:0005829;GO:0006355;GO:0006366;GO:0008285;GO:0008285;GO:0009615;GO:0016020;GO:0016020;GO:0032480;GO:0032687;GO:0032688;GO:0034142;GO:0042802;GO:0042802;GO:0045089;GO:0045824;GO:0045824;GO:0050729;GO:0060333;GO:1901223;GO:…	-	-	S;K	1AYT0;0IFIM;0V97S;1CVGS;0DRJE;13NA5;0A3ZU;18ZQC;0UN9G	N-myc (and STAT) interactor [Source:MGI Symbol;Acc:MGI:1928368]	64685	O35309;Q3UJ82
ENSMUSG00000049988	131.805	50.1622	213.449	4.25516	2.08921	1.50492e-22	4.10968e-21	8	71068805	71074133	+	2039	Lrrc25	GO:0003674;GO:0005575;GO:0005737;GO:0008150;GO:0016020;GO:0016021;	-	-	S	193A4;09XMN;0DIZ9;1AX49;0V8JB;140V3;0UMMP;0J965;1CTQP	leucine rich repeat containing 25 [Source:MGI Symbol;Acc:MGI:2445284]	211228	Q8K1T1;B9EHD0
ENSMUSG00000028370	593.291	204.971	981.612	4.78903	2.25973	1.94002e-22	5.28125e-21	4	65042411	65275746	+	11027	Pappa	GO:0004175;GO:0004222;GO:0005576;GO:0005576;GO:0005576;GO:0005615;GO:0005615;GO:0005615;GO:0006508;GO:0006508;GO:0006508;GO:0006508;GO:0007565;GO:0008233;GO:0008237;GO:0008237;GO:0008237;GO:0008237;GO:0016787;GO:0032354;GO:0046872;GO:0051384;GO:0051384;	K07762	EC:3.4.24.79	W	0KDUG;1BAAP;0WJDH;13GHG;0E9P1;0B6NB;196WY;1DGHK;0V1J7	pregnancy-associated plasma protein A [Source:MGI Symbol;Acc:MGI:97479]	18491	Q8R4K8
ENSMUSG00000025856	453.5	167.857	739.144	4.4034	2.13862	1.94283e-22	5.28125e-21	5	138961769	138983125	-	3119	Pdgfa	GO:0005576;GO:0008083;GO:0008083;GO:0016020;GO:0051781;GO:0005161;GO:0005518;GO:0005576;GO:0005615;GO:0007165;GO:0008083;GO:0008083;GO:0008083;GO:0008284;GO:0009611;GO:0009986;GO:0010512;GO:0010544;GO:0014068;GO:0014910;GO:0016020;GO:0030335;GO:0031954;GO:0035793;GO:0042803;GO:0043406;GO:0043410;GO:0046982;GO:0048008;GO:0048146;GO:0048407;GO:0050919;GO:0051781;GO:0051897;GO:0070374;GO:0005576;GO:…	K04359	-	T	0IEXJ;0VAN8;13NKC;0UK0X;1B59F;1D160;1924I;0DRX9;0A4E2	platelet derived growth factor, alpha [Source:MGI Symbol;Acc:MGI:97527]	18590	P20033;Q99L56
ENSMUSG00000029082	273.645	103.057	444.233	4.31056	2.10788	2.57621e-22	6.94993e-21	5	43976227	44001328	+	3317	Bst1	GO:0003953;GO:0016740;GO:0016787;GO:0050135;GO:0061809;	K18152	-	G	1CU7A;09Y1S;0DJES;1AXN4;18VUJ;13I3N;0V8Z9;0UJ62;0IP4Q	bone marrow stromal cell antigen 1 [Source:MGI Symbol;Acc:MGI:105370]	12182	Q64277;A0A0R4J190
ENSMUSG00000002228	418.766	212.601	624.932	2.93946	1.55555	2.66259e-22	7.17207e-21	3	104688372	104693334	+	1814	Ppm1j	GO:0004721;GO:0004722;GO:0004722;GO:0004722;GO:0004724;GO:0005515;GO:0006470;GO:0006470;GO:0006470;GO:0016787;GO:0016791;GO:0106306;GO:0106307;	K17504	EC:3.1.3.16	T	0USGN;09XQ6;0DJ21;0V8CS;KOG1323;1CTTM;13HDW;18TWW;1AWC4	protein phosphatase 1J [Source:MGI Symbol;Acc:MGI:1919137]	71887	Q149T7
ENSMUSG00000032058	535.577	297.251	773.904	2.60354	1.38048	2.85598e-22	7.65825e-21	9	50756601	50805529	+	6449	Ppp2r1b	GO:0045121;GO:0060561;GO:2001241;GO:0000159;GO:0004722;GO:0005515;GO:0005737;GO:0006470;GO:0008287;GO:0019888;GO:0043666;GO:0045121;GO:0045202;GO:0060561;GO:0098978;GO:2001241;	K03456	-	T	0V6QK;194M8;12PFP;0UMTW;09VRN;KOG0211;1CS0R;0DJ4X;1AV8U	protein phosphatase 2, regulatory subunit A, beta [Source:MGI Symbol;Acc:MGI:1920949]	73699	Q7TNP2;Q8BIX1
ENSMUSG00000028965	54.3348	3.91561	104.754	26.7529	4.74162	3.26844e-22	8.73793e-21	4	150999019	151030559	+	2722	Tnfrsf9	GO:0006915;GO:0008285;GO:0009897;GO:0038023;GO:0005615;GO:0006915;GO:0008285;GO:0009897;GO:0019955;GO:0032693;GO:0032695;GO:0038023;GO:0042802;GO:0006915;GO:0008285;GO:0009897;GO:0009897;GO:0016020;GO:0016021;GO:0019955;GO:0038023;GO:0038023;GO:0038023;GO:0042127;GO:0042127;GO:0006915;GO:0008285;GO:0009897;GO:0009897;GO:0016020;GO:0016021;GO:0019955;GO:0038023;GO:0038023;GO:0038023;GO:0042127;GO:…	K05146	-	T	1D12G;1AZW0;1966K;0VF4P;13P0A;0IW3N;0DQGQ;0USZ5;0A4A0	tumor necrosis factor receptor superfamily, member 9 [Source:MGI Symbol;Acc:MGI:1101059]	21942	P20334;Q3U3R1
ENSMUSG00000039529	739.19	425.624	1052.76	2.47344	1.30652	3.33547e-22	8.90376e-21	18	64662038	64794338	-	6719	Atp8b1	GO:0000166;GO:0000166;GO:0000287;GO:0005319;GO:0005524;GO:0005524;GO:0005654;GO:0005654;GO:0005783;GO:0005783;GO:0005783;GO:0005794;GO:0005794;GO:0005794;GO:0005802;GO:0005829;GO:0005829;GO:0005886;GO:0005886;GO:0005886;GO:0005886;GO:0005886;GO:0005887;GO:0006855;GO:0006855;GO:0006869;GO:0007030;GO:0007605;GO:0008206;GO:0015247;GO:0015711;GO:0015721;GO:0015914;GO:0015917;GO:0016020;GO:0016020;GO:…	K01530	EC:7.6.2.1	P	1DEEG;0B0RP;0E78M;0V2D3;14TYS;1BA9D;196WC;0WD8Z;0KDRM	ATPase, class I, type 8B, member 1 [Source:MGI Symbol;Acc:MGI:1859665]	54670	Q148W0
ENSMUSG00000046245	80.9188	23.4668	138.371	5.89646	2.55985	3.50154e-22	9.30522e-21	5	137820214	137834543	-	3090	Pilra	GO:0005515;GO:0007165;GO:0016020;GO:0016021;GO:0042288;GO:0005515;GO:0007165;GO:0016020;GO:0016021;GO:0042288;	K15411	-	T	13Q66;1B5KT;1D2XQ;0A6ZA;0IW80;0VHUD;0DTQH;1934A;0UV2T	paired immunoglobin-like type 2 receptor alpha [Source:MGI Symbol;Acc:MGI:2450529]	231805	Q2YFS3
ENSMUSG00000017144	888.132	520.001	1256.26	2.41589	1.27255	3.8591e-22	1.02249e-20	2	51020450	51039123	-	4432	Rnd3	GO:0000139;GO:0000166;GO:0003924;GO:0003924;GO:0005515;GO:0005525;GO:0005525;GO:0005525;GO:0005794;GO:0005856;GO:0005886;GO:0005938;GO:0007015;GO:0007163;GO:0007264;GO:0008360;GO:0016020;GO:0016477;GO:0019901;GO:0030865;GO:0031410;GO:0032956;GO:0042995;GO:0043231;GO:0003924;GO:0005525;GO:0007264;GO:0016020;GO:0016021;	K07859	-	Z;S	0A27X;1B0WV;18VGZ;1CWQ4;0VB41;0DMUP;0UR1Q;KOG0393;138RW	Rho family GTPase 3 [Source:MGI Symbol;Acc:MGI:1921444]	74194	P61588
ENSMUSG00000028709	403.583	178.511	628.655	3.52167	1.81626	4.17115e-22	1.10189e-20	4	115685289	115693382	+	2975	Mob3c	GO:0003674;GO:0005575;GO:0008150;GO:0016301;GO:0016310;GO:0046872;	-	-	D	12Q3F;18WQG;1CR3B;0DGDT;0UI56;KOG1903;0V64B;1AUFP;09V4P	MOB kinase activator 3C [Source:MGI Symbol;Acc:MGI:2140623]	100465	Q8BJG4;B1ASD4
ENSMUSG00000047810	172.94	74.2779	271.602	3.65657	1.87049	5.27211e-22	1.38451e-20	19	6821991	6835579	-	5032	Ccdc88b	GO:0001819;GO:0005737;GO:0005737;GO:0005783;GO:0005794;GO:0005813;GO:0005856;GO:0008017;GO:0016020;GO:0030705;GO:0030705;GO:0031122;GO:0042102;GO:0042832;GO:0050870;GO:0051959;	-	-	Z;I;E	0A59N;1D13T;140CN;0DSH2;18VWT;0VEAG;1ASG7;0UG96;KOG4643	coiled-coil domain containing 88B [Source:MGI Symbol;Acc:MGI:1925567]	78317	Q4QRL3
ENSMUSG00000040188	1018.09	602.428	1433.75	2.37996	1.25094	6.59759e-22	1.7174e-20	9	57468226	57496078	+	3238	Scamp2	GO:0005768;GO:0005794;GO:0005794;GO:0005794;GO:0015031;GO:0015031;GO:0015031;GO:0015031;GO:0015031;GO:0016020;GO:0016021;GO:0016021;GO:0016021;GO:0016021;GO:0030133;GO:0030133;GO:0032588;GO:0032588;GO:0032588;GO:0032588;GO:0043231;GO:0043231;GO:0055038;GO:0055038;GO:0055038;GO:0055038;GO:0015031;GO:0016020;GO:0016021;GO:0016021;	K19995	-	U	12N83;KOG3088;0DJ9V;0VAEU;09ZHP;0UMYU;1CU1U;18SCT;1B2X8	secretory carrier membrane protein 2 [Source:MGI Symbol;Acc:MGI:1346518]	24044	Q9ERN0;Q3TAL2;Q3TU28
ENSMUSG00000039997	2157.16	1077.53	3236.78	3.00389	1.58683	6.82061e-22	1.77286e-20	1	173747973	173770238	-	6706	Ifi203	GO:0002218;GO:0035458;GO:0002218;GO:0035458;GO:0002218;GO:0035458;GO:0002218;GO:0035458;GO:0002218;GO:0035458;	-	-	K	1CTDT;0UM8D;0DINX;0J5NP;194Q0;1B2J8;1408X;0V89T;09XBF	interferon activated gene 203 [Source:MGI Symbol;Acc:MGI:96428]	15950	O35368;E9PUG6
ENSMUSG00000026463	3185.68	1987.31	4384.05	2.20603	1.14145	7.0611e-22	1.8327e-20	1	133627195	133728779	-	12248	Atp2b4	GO:0000166;GO:0000166;GO:0003407;GO:0005388;GO:0005388;GO:0005388;GO:0005388;GO:0005388;GO:0005388;GO:0005515;GO:0005516;GO:0005516;GO:0005516;GO:0005524;GO:0005524;GO:0005886;GO:0005886;GO:0005886;GO:0005887;GO:0005887;GO:0005929;GO:0006357;GO:0006357;GO:0006811;GO:0006816;GO:0006816;GO:0006816;GO:0006874;GO:0006874;GO:0006874;GO:0006874;GO:0007283;GO:0010629;GO:0010629;GO:0010629;GO:0010751;GO:…	K05850	EC:7.2.2.10	P	0DJY0;18ZBC;12P5I;1B2BV;09YFF;1CURI;KOG0204;0V9D9;0US9G	ATPase, Ca++ transporting, plasma membrane 4 [Source:MGI Symbol;Acc:MGI:88111]	381290	Q6Q477;Q3UPA8;D1FNM9
ENSMUSG00000052212	40.8183	3.39075	78.2458	23.0762	4.52833	7.41777e-22	1.92247e-20	7	24443408	24459736	-	2840	Cd177	GO:0002020;GO:0002376;GO:0005178;GO:0005886;GO:0005886;GO:0007155;GO:0007155;GO:0007159;GO:0007159;GO:0016020;GO:0016021;GO:0030100;GO:0030667;GO:0032930;GO:0034394;GO:0043315;GO:0043315;GO:0044853;GO:0044853;GO:0045087;GO:0045217;GO:0045217;GO:0046658;GO:0048306;GO:0070821;GO:0072672;GO:0098742;GO:0098742;GO:2001044;GO:2001044;	K06552	-	S	0A5UH;1B49X;18Z57;0UNNK;13DDH;0DT2V;0J207;0VFVN;1D25U	CD177 antigen [Source:MGI Symbol;Acc:MGI:1916141]	68891	Q8R2S8
ENSMUSG00000038335	980.676	580.987	1380.37	2.3759	1.24847	8.15837e-22	2.10827e-20	11	74788897	74800168	+	3837	Tsr1	GO:0000462;GO:0000479;GO:0003924;GO:0005525;GO:0005634;GO:0005634;GO:0005730;GO:0030688;GO:0034511;GO:0042254;GO:0042254;	K14799	-	S;K;B	0DMPX;0VCUA;18W9H;KOG1980;0A1Z1;1AT7S;12NN0;1CYJX;0UHCT	TSR1 20S rRNA accumulation [Source:MGI Symbol;Acc:MGI:2144566]	104662	Q5SWD9
ENSMUSG00000038473	415.391	223.414	607.368	2.71858	1.44285	8.93615e-22	2.30399e-20	1	170130237	170417430	-	7249	Nos1ap	GO:0002020;GO:0003062;GO:0005634;GO:0005737;GO:0005739;GO:0005829;GO:0005901;GO:0008150;GO:0030018;GO:0030165;GO:0030315;GO:0031965;GO:0033017;GO:0050998;GO:0050998;GO:0050998;GO:0060307;GO:0098793;GO:0098794;GO:0098974;GO:0098978;GO:0098978;GO:1901215;GO:1901841;GO:1902937;GO:1990454;GO:2000170;	K16513	-	T	1CUA8;1B304;12TXS;0USPC;0V922;KOG4458;KOG4815;18VSB;0DJHR;09Y4K	nitric oxide synthase 1 (neuronal) adaptor protein [Source:MGI Symbol;Acc:MGI:1917979]	70729	Q9D3A8
ENSMUSG00000024789	2588.39	1609.5	3567.28	2.21639	1.14821	9.16177e-22	2.3573e-20	19	29229228	29290480	+	5030	Jak2	GO:0000166;GO:0004672;GO:0004713;GO:0004713;GO:0004715;GO:0004715;GO:0005524;GO:0005524;GO:0005634;GO:0005856;GO:0005856;GO:0006325;GO:0006468;GO:0012505;GO:0016020;GO:0016020;GO:0016301;GO:0016310;GO:0016740;GO:0035556;GO:0042393;GO:0000166;GO:0000186;GO:0000791;GO:0004672;GO:0004713;GO:0004713;GO:0004713;GO:0004713;GO:0004715;GO:0004715;GO:0005102;GO:0005131;GO:0005524;GO:0005524;GO:0005634;GO:…	K04447	EC:2.7.10.2	T;B	12TI0;0UM1R;1948N;0V7H4;KOG0197;1B1I3;09WIK;1CT85;0DG6K	Janus kinase 2 [Source:MGI Symbol;Acc:MGI:96629]	16452	Q62120
ENSMUSG00000028645	1139.15	681.908	1596.4	2.34108	1.22718	9.30558e-22	2.39085e-20	4	118965908	118995180	+	3506	Slc2a1	GO:0001666;GO:0001917;GO:0001939;GO:0005324;GO:0005324;GO:0005355;GO:0005355;GO:0005355;GO:0005355;GO:0005355;GO:0005515;GO:0005737;GO:0005737;GO:0005737;GO:0005829;GO:0005829;GO:0005886;GO:0005886;GO:0005886;GO:0005886;GO:0005887;GO:0005887;GO:0005887;GO:0005901;GO:0005901;GO:0005911;GO:0005911;GO:0006970;GO:0007417;GO:0007417;GO:0007565;GO:0008643;GO:0014704;GO:0014704;GO:0015911;GO:0015911;GO:…	K07299	-	P;G	1D0S6;18SUM;0V4US;09TVJ;KOG0569;0UHRH;1AT3J;0DKR7;12P9V	solute carrier family 2 (facilitated glucose transporter), member 1 [Source:MGI Symbol;Acc:MGI:95755]	20525	P17809
ENSMUSG00000031652	2420.73	1407.43	3434.03	2.43993	1.28684	1.0204e-21	2.60663e-20	8	87534788	87611886	-	12189	N4bp1	GO:0003723;GO:0005515;GO:0005515;GO:0005634;GO:0005634;GO:0005634;GO:0005730;GO:0016605;GO:0016605;GO:0031397;GO:0031397;GO:0032435;GO:0032435;GO:0034644;GO:0034644;GO:0034644;	-	-	S;K	0UN4N;1925U;12PAJ;0DGR1;KOG3777;1CRF0;0V6FF;09U6A;1AYJ3	NEDD4 binding protein 1 [Source:MGI Symbol;Acc:MGI:2136825]	80750	Q6A037;Q5EBQ4
ENSMUSG00000058317	529.538	295.9	763.176	2.57917	1.36691	1.1605e-21	2.96028e-20	14	3575429	3896121	+	4628	Ube2e2	GO:0000166;GO:0000209;GO:0004842;GO:0005524;GO:0005634;GO:0006974;GO:0016567;GO:0016740;GO:0018215;GO:0032020;GO:0032020;GO:0042296;GO:0042296;GO:0061631;GO:0061631;GO:0061631;GO:0070534;GO:0070534;GO:0070936;GO:0070936;GO:0070979;GO:0070979;GO:1900087;GO:0000166;GO:0005524;GO:0016740;GO:0000166;GO:0000209;GO:0004842;GO:0005524;GO:0005634;GO:0006974;GO:0016567;GO:0016740;GO:0018215;GO:0032020;GO:…	K20217	EC:2.3.2.23	H;O	KOG0417;09VDA;0DGMQ;0UIG7;1B74B;1CRBM;0V6C9;12P8G;1965U	ubiquitin-conjugating enzyme E2E 2 [Source:MGI Symbol;Acc:MGI:2384997]	218793	Q91W82
ENSMUSG00000022351	60.3652	9.79391	110.937	11.3271	3.50171	1.45276e-21	3.6952e-20	15	59186926	59203041	+	5546	Sqle	GO:0004506;GO:0004506;GO:0004506;GO:0004506;GO:0004506;GO:0004506;GO:0005783;GO:0005783;GO:0005789;GO:0006725;GO:0006725;GO:0008203;GO:0008203;GO:0008203;GO:0010033;GO:0010033;GO:0016020;GO:0016021;GO:0016021;GO:0016021;GO:0016021;GO:0016126;GO:0016126;GO:0016126;GO:0016126;GO:0016126;GO:0016491;GO:0031090;GO:0042127;GO:0042127;GO:0042127;GO:0043231;GO:0043231;GO:0043231;GO:0043231;GO:0050660;GO:…	K00511	EC:1.14.14.17	I	KOG1298;12SN9;18XUX;0VCQD;0DPGU;0A1UR;1CYF8;1AU9K;0UH7C	squalene epoxidase [Source:MGI Symbol;Acc:MGI:109296]	20775	P52019;Q3TQK8
ENSMUSG00000017861	54.8573	11.5894	98.1252	8.4668	3.08182	1.53647e-21	3.89698e-20	2	162896607	162926608	+	4632	Mybl2	GO:0000278;GO:0000978;GO:0000978;GO:0000978;GO:0000981;GO:0000981;GO:0001228;GO:0001228;GO:0003677;GO:0005634;GO:0005634;GO:0005634;GO:0005654;GO:0005654;GO:0005654;GO:0006355;GO:0031523;GO:0043525;GO:0043525;GO:0045944;GO:0045944;GO:0045944;GO:0090307;GO:1990830;GO:1990837;GO:1990837;GO:0000981;GO:0006357;	K21769	-	K	12SMU;0DPU2;0UR78;KOG0048;1CYT5;09Y6D;18ZUK;1B3F9;0VANS	myeloblastosis oncogene-like 2 [Source:MGI Symbol;Acc:MGI:101785]	17865	P48972
ENSMUSG00000014353	2612.78	1630.05	3595.51	2.20577	1.14128	2.02615e-21	5.10986e-20	2	128660038	128696181	+	8395	Tmem87b	GO:0000139;GO:0003674;GO:0005794;GO:0005794;GO:0005829;GO:0016020;GO:0016020;GO:0016021;GO:0016021;GO:0042147;GO:0042147;GO:0042147;GO:0016020;GO:0016021;GO:0016021;GO:0016020;GO:0016021;GO:0016021;	-	-	S;U	0UIB1;0V48P;12RAE;191SD;KOG2568;0DGHH;1CR78;1ATVB;09V96	transmembrane protein 87B [Source:MGI Symbol;Acc:MGI:1919727]	72477	Q8BKU8
ENSMUSG00000028413	5334.71	3386	7283.43	2.15104	1.10503	2.24029e-21	5.64192e-20	4	40804602	40854005	-	4234	B4galt1	GO:0000138;GO:0000138;GO:0002064;GO:0002526;GO:0003831;GO:0003831;GO:0003831;GO:0003945;GO:0003945;GO:0003945;GO:0004461;GO:0004461;GO:0004461;GO:0005515;GO:0005576;GO:0005794;GO:0005794;GO:0005794;GO:0005886;GO:0005886;GO:0005975;GO:0005989;GO:0006012;GO:0006486;GO:0006486;GO:0006487;GO:0006487;GO:0006487;GO:0007155;GO:0007160;GO:0007339;GO:0007341;GO:0008092;GO:0008285;GO:0008378;GO:0009101;GO:…	K07966	-	G	KOG3916;18UT7;12R9Z;0DFYW;0V5NP;09UP5;1AXTT;1CQNB;0UHHV	UDP-Gal:betaGlcNAc beta 1,4- galactosyltransferase, polypeptide 1 [Source:MGI Symbol;Acc:MGI:95705]	14595	P15535;Q3U478
ENSMUSG00000026596	2856.52	1790.46	3922.58	2.19083	1.13148	2.30481e-21	5.78804e-20	1	156386356	156477138	+	10800	Abl2	GO:0000166;GO:0004672;GO:0004713;GO:0004713;GO:0004715;GO:0004715;GO:0005524;GO:0005524;GO:0006468;GO:0016301;GO:0016310;GO:0016740;GO:0018108;GO:0000166;GO:0000287;GO:0001784;GO:0004672;GO:0004713;GO:0004713;GO:0004713;GO:0004715;GO:0004715;GO:0005524;GO:0005524;GO:0006468;GO:0007204;GO:0010863;GO:0010976;GO:0016301;GO:0016310;GO:0016740;GO:0018108;GO:0030145;GO:0051353;GO:0071300;	K08887	EC:2.7.10.2	T	18UT5;1AYTJ;09V4M;0DF98;12R0Y;KOG0197;0UTHN;1CPYU;0V649	v-abl Abelson murine leukemia viral oncogene 2 (arg, Abelson-related gene) [Source:MGI Symbol;Acc:MGI:87860]	11352	B2RQ57
ENSMUSG00000061039	172.097	41.656	302.538	7.26278	2.86052	2.36197e-21	5.92323e-20	9	38663595	38671413	+	5711	Olfr920	GO:0004930;GO:0004930;GO:0004984;GO:0004984;GO:0004984;GO:0005549;GO:0005886;GO:0007165;GO:0007186;GO:0007186;GO:0007186;GO:0007186;GO:0007608;GO:0007608;GO:0007608;GO:0016020;GO:0016021;GO:0016021;GO:0016021;GO:0050896;GO:0050911;	K04257	-	-	-	olfactory receptor 920 [Source:MGI Symbol;Acc:MGI:3030754]	258783	E9Q413
ENSMUSG00000022575	588.247	334.532	841.961	2.51683	1.33161	2.4489e-21	6.11537e-20	15	75734176	75739257	+	2377	Gsdmd	GO:0001786;GO:0001786;GO:0002376;GO:0005546;GO:0005546;GO:0005576;GO:0005615;GO:0005654;GO:0005654;GO:0005737;GO:0005829;GO:0005886;GO:0006954;GO:0008289;GO:0012501;GO:0016020;GO:0016021;GO:0022829;GO:0031668;GO:0032731;GO:0035915;GO:0042742;GO:0045087;GO:0046931;GO:0050829;GO:0050830;GO:0051260;GO:0055085;GO:0061702;GO:0070269;GO:0070269;GO:0070269;GO:0070273;GO:0070273;GO:0070300;GO:0072559;GO:…	K20917	-	S;T	0DNXD;0VC5J;13MKM;1CXUU;0IKA4;18UJ8;0UH4T;0A19S;1ATK9	gasdermin D [Source:MGI Symbol;Acc:MGI:1916396]	69146	Q9D8T2;A0A679AXP3
ENSMUSG00000037035	1137.32	87.4236	2187.22	25.0186	4.64493	2.62268e-21	6.51281e-20	1	119343195	119349978	-	4255	Inhbb	GO:0001654;GO:0005125;GO:0005179;GO:0005179;GO:0005576;GO:0005576;GO:0005576;GO:0005615;GO:0005615;GO:0005615;GO:0008083;GO:0008083;GO:0009267;GO:0009611;GO:0009611;GO:0010862;GO:0032686;GO:0032686;GO:0032686;GO:0032869;GO:0032924;GO:0032924;GO:0032924;GO:0034711;GO:0042803;GO:0042803;GO:0042803;GO:0043513;GO:0044320;GO:0044877;GO:0045444;GO:0046676;GO:0046881;GO:0046881;GO:0046881;GO:0046882;GO:…	K22687	-	T	0V7ND;13QY5;1ATQP;KOG3900;09WPX;190BQ;0DHZK;0UI57;1CSQ8	inhibin beta-B [Source:MGI Symbol;Acc:MGI:96571]	16324	Q04999
ENSMUSG00000031503	14250.8	9102.23	19399.3	2.13127	1.09171	2.67045e-21	6.62219e-20	8	11362805	11499287	+	6619	Col4a2	GO:0001525;GO:0005201;GO:0005201;GO:0005576;GO:0005576;GO:0005581;GO:0005581;GO:0005587;GO:0005587;GO:0005604;GO:0005604;GO:0005615;GO:0005615;GO:0006351;GO:0007568;GO:0014823;GO:0016020;GO:0016525;GO:0016525;GO:0016525;GO:0030020;GO:0030198;GO:0031012;GO:0035987;GO:0038063;GO:0038063;GO:0062023;GO:0062023;GO:0071560;	K06237	-	W	1CVYB;0UPWV;1AZK5;09U8F;0V57J;190CF;KOG3544;0DFDX;12N1R	collagen, type IV, alpha 2 [Source:MGI Symbol;Acc:MGI:88455]	12827	P08122;B2RQQ8
ENSMUSG00000023004	1946.6	1212.57	2680.63	2.2107	1.1445	2.70025e-21	6.68679e-20	15	98829306	98832446	-	1875	Tuba1b	GO:0000166;GO:0000226;GO:0000226;GO:0000278;GO:0003725;GO:0003725;GO:0003924;GO:0005200;GO:0005200;GO:0005200;GO:0005515;GO:0005515;GO:0005525;GO:0005525;GO:0005525;GO:0005737;GO:0005737;GO:0005829;GO:0005856;GO:0005874;GO:0005874;GO:0005874;GO:0005874;GO:0005874;GO:0005881;GO:0007017;GO:0015630;GO:0015630;GO:0031625;GO:0031625;GO:0043209;GO:0045121;GO:0071353;	K07374	-	Z	0DGS2;09VHD;194EU;12P5T;1B0UY;1CRG5;0V6GK;0UIAH;KOG1376	tubulin, alpha 1B [Source:MGI Symbol;Acc:MGI:107804]	22143	P05213
ENSMUSG00000004356	1902.52	1180.56	2624.49	2.2231	1.15257	3.2512e-21	8.0288e-20	10	88582469	88662666	-	10199	Utp20	GO:0005730;GO:0005886;GO:0006364;	K14772	-	V	KOG1823;0DIFH;1AUXQ;1CT67;18ZWN;0A2G3;12Q4S;0VCC8;0UKZ4	UTP20 small subunit processome component [Source:MGI Symbol;Acc:MGI:1917933]	70683	E9QK83
ENSMUSG00000030595	611.058	349.701	872.416	2.49475	1.31889	3.34835e-21	8.25724e-20	7	28457676	28466937	-	2169	Nfkbib	GO:0005515;GO:0005634;GO:0005737;GO:0005737;GO:0005829;GO:0005829;GO:0007165;GO:0007165;GO:0007253;GO:0007253;GO:0071222;GO:0071222;GO:0005515;GO:0005634;GO:0005737;GO:0005737;GO:0005829;GO:0005829;GO:0007165;GO:0007165;GO:0007253;GO:0007253;GO:0071222;GO:0071222;	K02581	-	K;E	1CS66;1AZB4;18W6D;KOG0504;13NER;0V753;0DHG0;09W6V;0UJMB	nuclear factor of kappa light polypeptide gene enhancer in B cells inhibitor, beta [Source:MGI Symbol;Acc:MGI:104752]	18036	Q60778
ENSMUSG00000021457	2813.55	1634.89	3992.22	2.44189	1.288	4.75032e-21	1.16181e-19	13	52737209	52802828	+	9362	Syk	GO:0000166;GO:0000187;GO:0001525;GO:0001784;GO:0001784;GO:0001819;GO:0001820;GO:0001945;GO:0002092;GO:0002250;GO:0002250;GO:0002281;GO:0002281;GO:0002283;GO:0002283;GO:0002366;GO:0002376;GO:0002554;GO:0004672;GO:0004672;GO:0004672;GO:0004674;GO:0004674;GO:0004713;GO:0004713;GO:0004713;GO:0004715;GO:0004715;GO:0004715;GO:0004715;GO:0004715;GO:0005102;GO:0005178;GO:0005178;GO:0005515;GO:0005515;GO:…	K05855	EC:2.7.10.2	T	0IH0T;18VQR;13I3G;0UJB4;0VDHS;1AX5P;0DH8V;0A2MV;1CRYW	spleen tyrosine kinase [Source:MGI Symbol;Acc:MGI:99515]	20963	P48025;Q3UPF7;Q6P1E0
ENSMUSG00000062488	5183.22	986.669	9379.77	9.5065	3.24891	5.97225e-21	1.45466e-19	19	34585370	34590801	+	2000	Ifit3b	GO:0003723;GO:0005737;GO:0005739;GO:0005829;GO:0005829;GO:0035457;GO:0042802;GO:0051607;	-	-	T;P	1AVY2;0UPM4;18T62;1CVFR;12U68;0DKMA;KOG1124;09Z5A;0VA2H	interferon-induced protein with tetratricopeptide repeats 3B [Source:MGI Symbol;Acc:MGI:3698419]	667370	E9PV48;Q8BPC3
ENSMUSG00000026341	3521.79	2232.7	4810.87	2.15473	1.10751	6.55999e-21	1.59346e-19	1	125320642	125363464	-	4631	Actr3	GO:0000139;GO:0000166;GO:0001726;GO:0002102;GO:0003779;GO:0003779;GO:0005200;GO:0005515;GO:0005515;GO:0005524;GO:0005524;GO:0005634;GO:0005634;GO:0005737;GO:0005737;GO:0005856;GO:0005884;GO:0005885;GO:0005885;GO:0005885;GO:0005885;GO:0005903;GO:0005911;GO:0007015;GO:0007163;GO:0008356;GO:0010592;GO:0010592;GO:0010763;GO:0016344;GO:0030027;GO:0030030;GO:0030056;GO:0030517;GO:0030838;GO:0031252;GO:…	K18584	-	Z	12S7T;0UKGP;0VAMK;KOG0678;1CVVW;0DM0Z;09ZR3;1AVZR;18U5X	ARP3 actin-related protein 3 [Source:MGI Symbol;Acc:MGI:1921367]	74117	Q99JY9;Q3ULF7
ENSMUSG00000032596	4764.37	2421.69	7107.06	2.93475	1.55324	7.09042e-21	1.71762e-19	9	107852704	107861259	+	6692	Uba7	GO:0000166;GO:0004839;GO:0004842;GO:0005524;GO:0005634;GO:0005737;GO:0006464;GO:0006464;GO:0006464;GO:0006974;GO:0008641;GO:0016567;GO:0016874;GO:0018215;GO:0019782;GO:0019782;GO:0019782;GO:0019941;GO:0032020;GO:0032020;GO:0032020;GO:0032446;GO:0004842;GO:0005634;GO:0005737;GO:0006464;GO:0006464;GO:0006974;GO:0008641;GO:0016567;GO:0018215;GO:0019782;GO:0019782;GO:0019941;GO:0032020;GO:0032020;GO:…	K10698	EC:6.2.1.45	O	KOG2012;1AZKU;18XQE;0V8UH;0UQ73;1CYJA;0DNZ7;09YC0;12PN3	ubiquitin-like modifier activating enzyme 7 [Source:MGI Symbol;Acc:MGI:1349462]	74153	Q9DBK7
ENSMUSG00000019173	1276.42	780.144	1772.69	2.27226	1.18413	7.72588e-21	1.86395e-19	11	100605835	100629041	-	2194	Rab5c	GO:0000166;GO:0003924;GO:0003924;GO:0003924;GO:0005515;GO:0005525;GO:0005525;GO:0005768;GO:0005768;GO:0005768;GO:0005769;GO:0005811;GO:0005886;GO:0005886;GO:0006886;GO:0006897;GO:0007032;GO:0012505;GO:0015031;GO:0016020;GO:0019003;GO:0019003;GO:0030100;GO:0030100;GO:0030139;GO:0030139;GO:0031410;GO:0031901;GO:0042470;GO:0048227;GO:0098993;GO:0003924;GO:0003924;GO:0005525;GO:0005768;GO:0005811;GO:…	K07889	-	U	1AVHS;KOG0092;12QYJ;09UPH;0UR63;18T9S;0V5P4;1CV90;0DGCC	RAB5C, member RAS oncogene family [Source:MGI Symbol;Acc:MGI:105306]	19345	P35278;Q3TJ39
ENSMUSG00000028420	1543.7	951.811	2135.59	2.24372	1.16589	7.97589e-21	1.91906e-19	4	53826045	53862019	+	3807	Tmem38b	GO:0001503;GO:0005261;GO:0005267;GO:0005783;GO:0005783;GO:0005789;GO:0006811;GO:0006813;GO:0007029;GO:0008654;GO:0010881;GO:0014808;GO:0015672;GO:0016020;GO:0016020;GO:0016021;GO:0030282;GO:0048286;GO:0051209;GO:0060348;GO:0060487;GO:0061033;GO:0070278;GO:0071313;GO:0071805;GO:1903514;GO:0005261;GO:0006811;GO:0015672;GO:0016020;GO:0016020;GO:0016021;GO:0034220;GO:0098655;	K24013	-	P;U	0V7UI;09WWC;0DI6T;12RUJ;1CSX6;KOG3944;0UKK8;18YXC;1B3F7	transmembrane protein 38B [Source:MGI Symbol;Acc:MGI:1098718]	52076	Q9DAV9
ENSMUSG00000048915	1489.37	527.413	2451.34	4.64785	2.21656	9.3683e-21	2.23596e-19	17	62911179	63188312	-	4032	Efna5	GO:0005169;GO:0005515;GO:0005515;GO:0005604;GO:0005886;GO:0005886;GO:0005901;GO:0005912;GO:0007275;GO:0007399;GO:0007411;GO:0007411;GO:0007420;GO:0016020;GO:0016020;GO:0022407;GO:0022407;GO:0022407;GO:0022604;GO:0030154;GO:0031225;GO:0031290;GO:0031362;GO:0031362;GO:0031362;GO:0032956;GO:0032956;GO:0032956;GO:0043087;GO:0043087;GO:0045499;GO:0046875;GO:0046875;GO:0046875;GO:0046875;GO:0048013;GO:…	K05462	-	T	0DG99;1ATIF;0V7XJ;KOG3858;18X8H;1CQYQ;09WZI;0UHYT;13ETC	ephrin A5 [Source:MGI Symbol;Acc:MGI:107444]	13640	O08543
ENSMUSG00000109864	209.051	92.1503	325.951	3.53716	1.82259	9.52586e-21	2.27052e-19	10	82702460	82703764	+	1305	Eid3	GO:0000781;GO:0005634;GO:0005634;GO:0005634;GO:0005654;GO:0005654;GO:0005694;GO:0005730;GO:0005730;GO:0005737;GO:0006281;GO:0006281;GO:0006281;GO:0006310;GO:0006974;GO:0030915;GO:0030915;GO:0030915;GO:0030915;GO:0030915;GO:2001022;	K22826	-	-	-	EP300 interacting inhibitor of differentiation 3 [Source:MGI Symbol;Acc:MGI:1913591]	66341	Q3V124
ENSMUSG00000039294	473.015	264.93	681.1	2.57087	1.36226	9.56313e-21	2.27636e-19	11	121113414	121120148	-	4213	Cybc1	GO:0002376;GO:0003674;GO:0005783;GO:0005783;GO:0005789;GO:0016020;GO:0016021;GO:0045087;GO:0045728;GO:0002376;GO:0003674;GO:0005783;GO:0005783;GO:0005789;GO:0016020;GO:0016021;GO:0045087;GO:0045728;GO:0005783;GO:0005789;GO:0016020;GO:0016021;GO:0005783;GO:0005789;GO:0016020;GO:0016021;GO:0005783;GO:0005789;GO:0016020;GO:0016021;	-	-	S	18UAX;0A3WR;12PRT;1B0HI;1CT2X;0V7EC;0DJFG;0UU1D;0IVNK	cytochrome b 245 chaperone 1 [Source:MGI Symbol;Acc:MGI:2384959]	217370	Q3TYS2
ENSMUSG00000015143	2799.74	1377.88	4221.6	3.06383	1.61533	1.07898e-20	2.5615e-19	12	80214321	80307145	-	5533	Actn1	GO:0001725;GO:0001725;GO:0001725;GO:0001726;GO:0001726;GO:0001726;GO:0003725;GO:0003725;GO:0003779;GO:0005178;GO:0005178;GO:0005178;GO:0005509;GO:0005515;GO:0005515;GO:0005519;GO:0005634;GO:0005737;GO:0005737;GO:0005737;GO:0005856;GO:0005856;GO:0005884;GO:0005884;GO:0005886;GO:0005886;GO:0005903;GO:0005911;GO:0005911;GO:0005916;GO:0005925;GO:0005925;GO:0005925;GO:0007015;GO:0007015;GO:0016020;GO:…	K05699	-	Z	1CTZS;1916W;0UKXS;0DKHE;KOG0035;12N2S;0V92N;09Z1X;1AVCS	actinin, alpha 1 [Source:MGI Symbol;Acc:MGI:2137706]	109711	Q7TPR4
ENSMUSG00000030339	881.956	527.461	1236.45	2.34416	1.22907	1.37384e-20	3.24851e-19	6	125283534	125290848	-	2354	Ltbr	GO:0005515;GO:0005515;GO:0005794;GO:0005794;GO:0005886;GO:0006915;GO:0006955;GO:0016020;GO:0016021;GO:0031625;GO:0031625;GO:0031625;GO:0042802;GO:0042802;GO:0043011;GO:0043123;GO:0043123;GO:0043123;GO:0046330;GO:0046330;GO:0048534;GO:0048535;GO:0071260;GO:2001238;GO:2001238;	K03159	-	T	09XE6;0DIRS;0UMC3;0IKNN;1CTGX;12SC4;0V8C8;191FK;1AV3M	lymphotoxin B receptor [Source:MGI Symbol;Acc:MGI:104875]	17000	P50284;B2RRV3
ENSMUSG00000027852	2046.74	1283.01	2810.47	2.19052	1.13128	1.38149e-20	3.26225e-19	3	102965601	102975230	+	5331	Nras	GO:0000166;GO:0001938;GO:0003924;GO:0003924;GO:0005525;GO:0005525;GO:0005794;GO:0007165;GO:0007265;GO:0016020;GO:0044877;GO:0000166;GO:0003924;GO:0005525;GO:0005525;GO:0007165;GO:0016020;GO:0000166;GO:0003924;GO:0005525;GO:0005525;GO:0007165;GO:0016020;GO:0000166;GO:0003924;GO:0005525;GO:0005525;GO:0007165;GO:0016020;GO:0000166;GO:0003924;GO:0005525;GO:0005525;GO:0007165;GO:0016020;GO:0000166;GO:…	K07828	-	J;T	1ATUP;1CR6Q;12SNY;0DGH2;18UV2;0UIAK;KOG0395;0V681;09V8I	neuroblastoma ras oncogene [Source:MGI Symbol;Acc:MGI:97376]	18176	-
ENSMUSG00000036699	23.5955	1.00419	46.1867	45.994	5.52337	1.43334e-20	3.37128e-19	X	35459557	35462811	+	2280	Zcchc12	GO:0003676;GO:0003713;GO:0005515;GO:0005634;GO:0005634;GO:0008270;GO:0016605;GO:0016607;GO:0030509;GO:0032183;GO:0045944;GO:0046872;GO:0003676;GO:0003713;GO:0005515;GO:0005634;GO:0005634;GO:0008270;GO:0016605;GO:0016607;GO:0030509;GO:0032183;GO:0045944;GO:0046872;GO:0003676;GO:0003713;GO:0005515;GO:0005634;GO:0005634;GO:0008270;GO:0016605;GO:0016607;GO:0030509;GO:0032183;GO:0045944;GO:0046872;GO:…	-	-	K	1CPRV;0UG6P;0J95G;1B1WG;140YV;0V4R1;09TRQ;18V8R;0DF22	zinc finger, CCHC domain containing 12 [Source:MGI Symbol;Acc:MGI:1919943]	72693	Q9CZA5
ENSMUSG00000018925	22.1199	0.726088	43.5137	59.9289	5.90518	1.4361e-20	3.37332e-19	11	83402562	83413001	-	1875	Heatr9	GO:0002244;GO:0005575;	-	-	S	18STN;1AS06;09YM5;13J0T;0UNY7;1CUVG;0V9IU;0IGFK;0DK1K	HEAT repeat containing 9 [Source:MGI Symbol;Acc:MGI:3650286]	629303	Q5QNV8
ENSMUSG00000031167	1275.76	784.449	1767.07	2.25263	1.17161	1.43908e-20	3.37586e-19	X	8005214	8012119	-	4698	Rbm3	GO:0003676;GO:0003723;GO:0005737;GO:0003676;GO:0003723;GO:0005634;GO:0005634;GO:0005654;GO:0005681;GO:0005737;GO:0005737;GO:0006412;GO:0006417;GO:0006417;GO:0009409;GO:0015934;GO:0015934;GO:0015934;GO:0030425;GO:0030425;GO:0035196;GO:0042995;GO:0043023;GO:0043023;GO:0045727;GO:0045727;GO:0048026;GO:0003676;GO:0003723;GO:0005634;GO:0005634;GO:0005654;GO:0005681;GO:0005737;GO:0005737;GO:0006412;GO:…	K13186	-	K	0B4T7;0E8GR;0IQVN;1DFEY;0V396;13DM2;0WHBY	RNA binding motif (RNP1, RRM) protein 3 [Source:MGI Symbol;Acc:MGI:1099460]	19652	O89086;Q545K5
ENSMUSG00000001507	704.578	415.564	993.593	2.39095	1.25758	1.5954e-20	3.73765e-19	11	94935300	94967627	-	5710	Itga3	GO:0001764;GO:0001968;GO:0002020;GO:0005178;GO:0005515;GO:0005515;GO:0005518;GO:0005886;GO:0005886;GO:0007155;GO:0007155;GO:0007155;GO:0007229;GO:0007613;GO:0008305;GO:0009897;GO:0009986;GO:0010628;GO:0010634;GO:0010811;GO:0010976;GO:0016020;GO:0016021;GO:0016323;GO:0017015;GO:0019904;GO:0030054;GO:0030111;GO:0030324;GO:0030426;GO:0030510;GO:0031345;GO:0031527;GO:0031527;GO:0034667;GO:0035024;GO:…	K06482	-	W	1DEZE;0WGDN;13CAY;0E7ZZ;1974H;0B3YJ;1BAVP;0IPB6;0V2YZ	integrin alpha 3 [Source:MGI Symbol;Acc:MGI:96602]	16400	Q62470
ENSMUSG00000070730	520.787	296.448	745.126	2.51351	1.3297	2.02296e-20	4.70833e-19	2	118967482	118987515	-	3537	Rmdn3	GO:0000922;GO:0005634;GO:0005737;GO:0005739;GO:0005739;GO:0005739;GO:0005741;GO:0005741;GO:0005741;GO:0005819;GO:0005856;GO:0005874;GO:0005876;GO:0005876;GO:0006874;GO:0006874;GO:0006874;GO:0006915;GO:0008017;GO:0008017;GO:0016020;GO:0016021;GO:0030154;GO:0044232;GO:0044232;GO:0045171;GO:0045171;GO:0097431;GO:0097431;GO:0016020;GO:0016021;GO:0016020;GO:0016021;GO:0016020;GO:0016021;	K23293	-	S;M	0IFRV;09YIJ;0UGJ5;1ASB3;191IM;0DFAV;0V4ZV;1CQ0M;12R8R	regulator of microtubule dynamics 3 [Source:MGI Symbol;Acc:MGI:1915059]	67809	Q3UJU9
ENSMUSG00000002797	405.475	187.125	623.825	3.33373	1.73714	2.46289e-20	5.70986e-19	6	54959565	54969935	-	7745	Ggct	GO:0001836;GO:0001836;GO:0003839;GO:0003839;GO:0003839;GO:0003839;GO:0005829;GO:0005829;GO:0016829;GO:0042803;GO:0042803;GO:0003839;GO:0003839;GO:0016829;GO:0003839;GO:0003839;GO:0016829;	K00682	EC:4.3.2.9	S	1AW4A;0DQ8U;1CZAK;18X26;KOG4059;13PHW;0UTIM;0A2UI;0VDQ5	gamma-glutamyl cyclotransferase [Source:MGI Symbol;Acc:MGI:95700]	110175	Q9D7X8
ENSMUSG00000030208	2449.22	1438.65	3459.8	2.40489	1.26597	2.65372e-20	6.13629e-19	6	135339543	135360171	+	5935	Emp1	GO:0005886;GO:0005886;GO:0005886;GO:0005886;GO:0008219;GO:0008219;GO:0016020;GO:0016020;GO:0016021;GO:0016021;GO:0032060;GO:0032060;GO:0016020;GO:0016021;GO:0005886;GO:0005886;GO:0008219;GO:0016020;GO:0016020;GO:0016021;GO:0016021;GO:0032060;GO:0005886;GO:0005886;GO:0008219;GO:0016020;GO:0016020;GO:0016021;GO:0016021;GO:0032060;	-	-	U	1D35G;0VHND;192Z7;0UV06;0DTTB;13PXT;0IW7W;1B5E1;0A6UE	epithelial membrane protein 1 [Source:MGI Symbol;Acc:MGI:107941]	13730	P47801;Q4FK43
ENSMUSG00000005802	1062.41	647.508	1477.31	2.28153	1.19	2.66223e-20	6.14798e-19	2	122523153	122544583	-	5482	Slc30a4	GO:0005385;GO:0005385;GO:0005737;GO:0005737;GO:0005764;GO:0005765;GO:0005768;GO:0005770;GO:0005770;GO:0005886;GO:0006811;GO:0006812;GO:0006829;GO:0008324;GO:0009636;GO:0009636;GO:0010008;GO:0010043;GO:0016020;GO:0016021;GO:0016021;GO:0031410;GO:0031902;GO:0055069;GO:0055085;GO:0061088;GO:0061088;GO:0061088;GO:0071577;GO:0006811;GO:0006812;GO:0006829;GO:0008324;GO:0016020;GO:0016021;GO:0016021;GO:…	K14691	-	P	0A03V;195EJ;KOG1482;0VB04;0DMPH;1CWJ4;13CZU;1ASYR;0UQWQ	solute carrier family 30 (zinc transporter), member 4 [Source:MGI Symbol;Acc:MGI:1345282]	22785	O35149
ENSMUSG00000033545	1532.51	951.524	2113.49	2.22116	1.15131	2.81124e-20	6.4586e-19	8	112262729	112352662	+	7018	Znrf1	GO:0004842;GO:0005515;GO:0005764;GO:0005768;GO:0005768;GO:0005768;GO:0005829;GO:0005829;GO:0007010;GO:0016020;GO:0016020;GO:0016020;GO:0016567;GO:0016740;GO:0030054;GO:0030672;GO:0031410;GO:0043161;GO:0045202;GO:0046872;GO:0061630;GO:0061630;GO:0070936;GO:0046872;GO:0004842;GO:0005515;GO:0005764;GO:0005768;GO:0005768;GO:0005829;GO:0007010;GO:0016020;GO:0016020;GO:0016567;GO:0016740;GO:0030054;GO:…	K10694	EC:2.3.2.27	O	1D19W;KOG0801;193GT;1AUJX;0VFD7;0DQ34;0UNWG;0A3H2;13UVR	zinc and ring finger 1 [Source:MGI Symbol;Acc:MGI:2177308]	170737	Q91V17
ENSMUSG00000029298	7804.62	2068.05	13541.2	6.54782	2.71101	3.36215e-20	7.69448e-19	5	105225496	105287405	-	5173	Gbp9	GO:0003924;GO:0003924;GO:0005525;GO:0005525;GO:0005794;GO:0020005;GO:0031410;GO:0031410;GO:0042832;GO:0042832;GO:0044406;GO:0050830;GO:0050830;GO:0071346;GO:0071346;GO:0003924;GO:0003924;GO:0005525;GO:0005525;GO:0005794;GO:0020005;GO:0031410;GO:0031410;GO:0042832;GO:0042832;GO:0044406;GO:0050830;GO:0050830;GO:0071346;GO:0071346;	K20908	-	O;T;D;C;K	0V9BC;134KU;09XSJ;KOG2037;0DJTQ	guanylate-binding protein 9 [Source:MGI Symbol;Acc:MGI:3605620]	236573	Q8BTS3
ENSMUSG00000032776	173.202	37.0527	309.351	8.34894	3.06159	3.67955e-20	8.39929e-19	7	71727578	71956356	-	12351	Mctp2	GO:0005509;GO:0005509;GO:0005509;GO:0005509;GO:0005654;GO:0005654;GO:0005829;GO:0005829;GO:0007275;GO:0016020;GO:0016021;GO:0016021;GO:0016021;GO:0016021;GO:0016021;GO:0030672;GO:0046872;GO:0046928;	-	-	F;S	0V3IR;1BBA2;13EYJ;0WI9K;1DFWJ;0B5MR;KOG1030;0E90C	multiple C2 domains, transmembrane 2 [Source:MGI Symbol;Acc:MGI:2685335]	244049	Q5RJH2
ENSMUSG00000035372	172.847	62.1242	283.57	4.56457	2.19048	3.72557e-20	8.49345e-19	19	3758293	3767881	+	2351	1810055G02Rik	GO:0003674;GO:0005575;GO:0005794;GO:0005886;GO:0008150;GO:0016020;GO:0016021;GO:0003674;GO:0005575;GO:0005794;GO:0005886;GO:0008150;GO:0016020;GO:0016021;GO:0003674;GO:0005575;GO:0005794;GO:0005886;GO:0008150;GO:0016020;GO:0016021;GO:0003674;GO:0005575;GO:0005794;GO:0005886;GO:0008150;GO:0016020;GO:0016021;	-	-	S	1D28D;13X83;0UUK7;0DSXE;0A4JH;19312;0J32Q;0VGH5;1AS1P	RIKEN cDNA 1810055G02 gene [Source:MGI Symbol;Acc:MGI:1919306]	72056	Q9D8N1
ENSMUSG00000057554	2284.61	1184.93	3384.28	2.85609	1.51404	4.24361e-20	9.64973e-19	13	12454296	12479825	-	3688	Lgals8	GO:0002317;GO:0005178;GO:0005178;GO:0005737;GO:0005737;GO:0005737;GO:0005829;GO:0005829;GO:0005829;GO:0006914;GO:0030246;GO:0030246;GO:0030246;GO:0030246;GO:0031295;GO:0031410;GO:0098586;GO:0098586;GO:0098792;GO:0098792;GO:1904977;GO:1904977;GO:1904977;GO:0002317;GO:0005178;GO:0005178;GO:0005737;GO:0005737;GO:0005737;GO:0005829;GO:0005829;GO:0005829;GO:0006914;GO:0030246;GO:0030246;GO:0030246;GO:…	K06832	-	W	12THH;1CWKT;1AYC8;0A05C;18UC6;0DKXJ;0VB1J;KOG3587;0UQYT	lectin, galactose binding, soluble 8 [Source:MGI Symbol;Acc:MGI:1928481]	56048	Q9JL15;Q542M5
ENSMUSG00000024472	1858.85	864.838	2852.87	3.29873	1.72191	4.64225e-20	1.05159e-18	18	44513569	44558036	+	8702	Dcp2	GO:0003723;GO:0016787;GO:0030145;GO:0000184;GO:0000184;GO:0000290;GO:0000290;GO:0000932;GO:0000932;GO:0000932;GO:0003723;GO:0003723;GO:0004534;GO:0005634;GO:0005654;GO:0005737;GO:0005737;GO:0006402;GO:0006402;GO:0016442;GO:0016787;GO:0016787;GO:0030054;GO:0030145;GO:0032211;GO:0036464;GO:0043488;GO:0043488;GO:0046872;GO:0050072;GO:0050072;GO:0050072;GO:0050072;GO:0071044;GO:0071044;GO:0090503;GO:…	K12613	EC:3.6.1.62	A	133BG;18W29;1ASQX;0UTVQ;0DRR6;1D0Z3;0VDJN;KOG2937;0A2PS	decapping mRNA 2 [Source:MGI Symbol;Acc:MGI:1917890]	70640	Q9CYC6;Q3U671
ENSMUSG00000018916	18.7998	0.181522	37.4181	206.135	7.68745	4.70282e-20	1.06396e-18	11	54138097	54140493	-	800	Csf2	GO:0001821;GO:0001892;GO:0005125;GO:0005125;GO:0005125;GO:0005125;GO:0005129;GO:0005576;GO:0005576;GO:0005615;GO:0005615;GO:0005615;GO:0005615;GO:0006955;GO:0007165;GO:0008083;GO:0008083;GO:0008284;GO:0008284;GO:0010468;GO:0010628;GO:0010628;GO:0010744;GO:0010744;GO:0030099;GO:0030223;GO:0030224;GO:0030225;GO:0030225;GO:0032747;GO:0032747;GO:0042045;GO:0042116;GO:0042127;GO:0042531;GO:0042531;GO:…	K05427	-	T	0JBQ7;1D3YC;0A7W6;0DUKX;0UVMY;144NZ;1B5E9;0VIR5;193QP	colony stimulating factor 2 (granulocyte- macrophage) [Source:MGI Symbol;Acc:MGI:1339752]	12981	P01587;Q5SX78
ENSMUSG00000032496	55.924	3.82166	108.026	28.2668	4.82104	5.42604e-20	1.22447e-18	9	110848339	110871835	+	3450	Ltf	GO:0001503;GO:0001530;GO:0001530;GO:0001817;GO:0001817;GO:0001817;GO:0001817;GO:0002227;GO:0002227;GO:0002227;GO:0002376;GO:0004252;GO:0004869;GO:0004869;GO:0005506;GO:0005506;GO:0005506;GO:0005576;GO:0005576;GO:0005615;GO:0005615;GO:0005615;GO:0005615;GO:0005737;GO:0005737;GO:0005769;GO:0005886;GO:0006508;GO:0006811;GO:0006826;GO:0008201;GO:0008201;GO:0008233;GO:0008233;GO:0008236;GO:0009986;GO:…	K17283	EC:3.4.21.-	O;W;P	0DG15;0V5QX;0IEAI;1AVNU;0UISE;12NWR;1CQQS;18XHH;09URE	lactotransferrin [Source:MGI Symbol;Acc:MGI:96837]	17002	P08071
ENSMUSG00000055994	321.615	171.516	471.714	2.75026	1.45957	5.554e-20	1.25176e-18	8	89373943	89415102	+	5014	Nod2	GO:0005515;GO:0005737;GO:0006259;GO:0016888;GO:0032495;GO:0032731;GO:0042981;GO:0000166;GO:0002221;GO:0002221;GO:0002227;GO:0002253;GO:0002367;GO:0002376;GO:0002606;GO:0002710;GO:0002732;GO:0002732;GO:0002830;GO:0002830;GO:0002830;GO:0002862;GO:0002925;GO:0003779;GO:0003779;GO:0005515;GO:0005524;GO:0005737;GO:0005737;GO:0005737;GO:0005737;GO:0005737;GO:0005794;GO:0005794;GO:0005829;GO:0005829;GO:…	K10165	-	T;I	1CVNP;0UKPP;12SQR;0DKTS;KOG4308;0VA8J;18TGR;1B0TD;09ZBD	nucleotide-binding oligomerization domain containing 2 [Source:MGI Symbol;Acc:MGI:2429397]	257632	Q80SY9
ENSMUSG00000059552	392.851	216.066	569.636	2.6364	1.39857	5.8741e-20	1.32223e-18	11	69471185	69482699	+	4045	Trp53	GO:0000976;GO:0003677;GO:0003677;GO:0003700;GO:0005634;GO:0005634;GO:0005737;GO:0005759;GO:0005783;GO:0006355;GO:0006915;GO:0006915;GO:0007049;GO:0012501;GO:0016605;GO:0046872;GO:0048511;GO:0051262;GO:0000976;GO:0003677;GO:0003677;GO:0003700;GO:0005634;GO:0005634;GO:0005737;GO:0005759;GO:0005783;GO:0006355;GO:0006915;GO:0006915;GO:0007049;GO:0012501;GO:0016605;GO:0046872;GO:0048511;GO:0051262;GO:…	K04451	-	K;B	1AVUU;0UKCC;0VDT8;0DI05;1915J;0IITK;09X7G;1CSQW;13B4X	transformation related protein 53 [Source:MGI Symbol;Acc:MGI:98834]	22059	P02340;Q549C9;Q3UGQ1
ENSMUSG00000041235	2437.62	1549.15	3326.08	2.14703	1.10234	6.25647e-20	1.40475e-18	4	8690406	8867659	+	13786	Chd7	GO:0000166;GO:0000978;GO:0001501;GO:0001568;GO:0001701;GO:0001974;GO:0003007;GO:0003222;GO:0003226;GO:0003677;GO:0003678;GO:0004386;GO:0005515;GO:0005515;GO:0005524;GO:0005524;GO:0005634;GO:0005634;GO:0005654;GO:0005730;GO:0006325;GO:0006338;GO:0006364;GO:0007417;GO:0007512;GO:0007605;GO:0007626;GO:0007628;GO:0008015;GO:0009617;GO:0010880;GO:0016787;GO:0021545;GO:0021553;GO:0021772;GO:0030217;GO:…	K14437	EC:3.6.4.12	K	1AT5I;09W8R;18WTY;0V5MX;1CQ2T;0UPJM;KOG0384;12PMF;0DMW2	chromodomain helicase DNA binding protein 7 [Source:MGI Symbol;Acc:MGI:2444748]	320790	A2AJK6
ENSMUSG00000049401	1801.12	1129.56	2472.68	2.18906	1.13031	6.62034e-20	1.48457e-18	2	180231038	180237629	+	2580	Ogfr	GO:0004985;GO:0005634;GO:0005737;GO:0016020;GO:0038003;GO:0038023;GO:0040008;	-	-	K	09WNP;18S2M;0UJC4;1AZGB;12R0H;0DJC0;1CU47;0V8WT;0IH5X	opioid growth factor receptor [Source:MGI Symbol;Acc:MGI:1919325]	72075	Q99PG2
ENSMUSG00000044701	27.0003	1.80267	52.198	28.9559	4.85579	7.07177e-20	1.58381e-18	7	126188182	126194113	-	1021	Il27	GO:0002230;GO:0002376;GO:0005102;GO:0005125;GO:0005515;GO:0005576;GO:0005576;GO:0005615;GO:0005615;GO:0005615;GO:0005829;GO:0006954;GO:0007165;GO:0009617;GO:0032729;GO:0032729;GO:0042129;GO:0042129;GO:0042129;GO:0045087;GO:0045523;GO:0045523;GO:0045523;GO:0045625;GO:0045625;GO:0045625;	K22629	-	O;T	13M44;1CZMY;0URNF;0A55J;1B15I;0IKKP;19347;0DQJE;0VF6E	interleukin 27 [Source:MGI Symbol;Acc:MGI:2384409]	246779	Q8K3I6
ENSMUSG00000028859	289.252	111.433	467.072	4.19152	2.06747	8.13341e-20	1.80832e-18	4	125918343	125938233	+	3609	Csf3r	GO:0004896;GO:0004896;GO:0005515;GO:0007155;GO:0009897;GO:0016020;GO:0016020;GO:0016021;GO:0019221;GO:0019955;GO:0030593;GO:0043235;GO:0045637;GO:0051916;GO:0051916;GO:0097186;GO:0004896;GO:0004896;GO:0005515;GO:0007155;GO:0009897;GO:0016020;GO:0016020;GO:0016021;GO:0019221;GO:0019955;GO:0030593;GO:0043235;GO:0045637;GO:0051916;GO:0051916;	K05061	-	W;T	0A2DW;0DHDI;0IGHT;13MK0;0UTBH;1B1C7;1CZ1U;0VD9H;191N0	colony stimulating factor 3 receptor (granulocyte) [Source:MGI Symbol;Acc:MGI:1339755]	12986	P40223
ENSMUSG00000040463	2880.91	1845.66	3916.16	2.12182	1.0853	8.61569e-20	1.91275e-18	11	72332181	72342594	+	5803	Mybbp1a	GO:0003677;GO:0003714;GO:0003714;GO:0005515;GO:0005515;GO:0005515;GO:0005634;GO:0005634;GO:0005634;GO:0005634;GO:0005730;GO:0005730;GO:0005730;GO:0005730;GO:0005730;GO:0005737;GO:0006355;GO:0008134;GO:0008134;GO:0008270;GO:0022904;GO:0032922;GO:0042149;GO:0042149;GO:0042254;GO:0042564;GO:0043231;GO:0043231;GO:0043565;GO:0043565;GO:0043565;GO:0045892;GO:0045892;GO:0048511;GO:0070888;GO:0071158;GO:…	K02331	EC:2.7.7.7	K	0DIBZ;1AZYW;KOG1926;12UBU;18WX0;0A2IF;0UI9U;0VDEB;1CZ76	MYB binding protein (P160) 1a [Source:MGI Symbol;Acc:MGI:106181]	18432	Q7TPV4;Q3U2W2
ENSMUSG00000026980	221.849	85.9202	357.778	4.16408	2.058	9.11925e-20	2.02202e-18	2	60122447	60213647	-	6905	Ly75	GO:0006897;GO:0016020;GO:0016021;GO:0030246;GO:0006897;GO:0009897;GO:0009897;GO:0016020;GO:0016021;GO:0030246;GO:0038023;	K06559	-	T;V	1CX4P;0UI6I;12SYE;0A0KP;0DN81;KOG4297;0VBGW;1AVTI;191F8	lymphocyte antigen 75 [Source:MGI Symbol;Acc:MGI:106662]	17076	Q60767
ENSMUSG00000038172	2364.88	1508.29	3221.47	2.13584	1.09481	9.31267e-20	2.05978e-18	4	83138537	83242492	-	10199	Ttc39b	GO:0003674;GO:0005575;GO:0006629;GO:0010874;GO:0010874;GO:0010887;GO:0010887;GO:0042632;GO:0042632;GO:0090181;GO:0090181;GO:0003674;GO:0005575;GO:0006629;GO:0010874;GO:0010874;GO:0010887;GO:0010887;GO:0042632;GO:0042632;GO:0090181;GO:0090181;GO:0003674;GO:0005575;GO:0006629;GO:0010874;GO:0010874;GO:0010887;GO:0010887;GO:0042632;GO:0042632;GO:0090181;GO:0090181;	-	-	S;I;U	KOG3783;0V6UJ;0UJ5M;12NMI;09VVX;18X8J;0DH42;1B3N1;1CRUA	tetratricopeptide repeat domain 39B [Source:MGI Symbol;Acc:MGI:1917113]	69863	Q8BYY4;Q8CCY2
ENSMUSG00000047443	28.9116	2.60601	55.2173	21.1885	4.40521	1.07082e-19	2.36551e-18	1	91294152	91301939	+	2815	Erfe	GO:0005179;GO:0005179;GO:0005576;GO:0005615;GO:0005615;GO:0006879;GO:0007165;GO:0019217;GO:0045721;GO:0046326;GO:0046628;GO:2000193;	K24381	-	O;T	196YW;1DDKH;0V1V2;0B1EH;1BAFI;13N9Y;0IJ2E;0E6NE;0WE07	erythroferrone [Source:MGI Symbol;Acc:MGI:3606476]	227358	Q6PGN1
ENSMUSG00000090272	1433.3	863.589	2003.02	2.31941	1.21376	1.1905e-19	2.62338e-18	1	173676692	173708447	-	3591	Mndal	GO:0002218;GO:0035458;GO:0000122;GO:0000978;GO:0001227;GO:0002218;GO:0002218;GO:0003674;GO:0003690;GO:0003690;GO:0005634;GO:0005634;GO:0005654;GO:0005730;GO:0005730;GO:0005829;GO:0008134;GO:0009617;GO:0030308;GO:0032731;GO:0035458;GO:0035458;GO:0040008;GO:0042802;GO:0002218;GO:0035458;GO:0002218;GO:0035458;	-	-	-	-	myeloid nuclear differentiation antigen like [Source:MGI Symbol;Acc:MGI:3780953]	100040462	D0QMC3
ENSMUSG00000022508	873.286	487.303	1259.27	2.58416	1.3697	1.22728e-19	2.70108e-18	16	23783802	23807602	-	6700	Bcl6	GO:0000122;GO:0000122;GO:0000122;GO:0000122;GO:0000902;GO:0000977;GO:0000978;GO:0000978;GO:0001161;GO:0001227;GO:0001227;GO:0001227;GO:0001817;GO:0001953;GO:0002376;GO:0002467;GO:0002682;GO:0002829;GO:0003677;GO:0003682;GO:0003682;GO:0003700;GO:0003700;GO:0005515;GO:0005515;GO:0005634;GO:0005634;GO:0005634;GO:0005654;GO:0005654;GO:0005654;GO:0005657;GO:0005657;GO:0005730;GO:0005794;GO:0005794;GO:…	K15618	-	K	13N4K;0UMCH;0VDGI;1CW7H;1B0ZT;09XWA;0DR8Z;KOG1721;18TCE	B cell leukemia/lymphoma 6 [Source:MGI Symbol;Acc:MGI:107187]	12053	P41183;Q544F9
ENSMUSG00000036718	105.1	39.6948	170.506	4.29542	2.1028	1.26574e-19	2.78228e-18	5	139692451	139722091	-	4144	Micall2	GO:0032456;GO:0046872;GO:0001725;GO:0005515;GO:0005737;GO:0005768;GO:0005829;GO:0005856;GO:0005886;GO:0005911;GO:0005923;GO:0005923;GO:0016020;GO:0030041;GO:0030041;GO:0030054;GO:0031005;GO:0031005;GO:0031005;GO:0031175;GO:0031175;GO:0031267;GO:0031532;GO:0032432;GO:0032456;GO:0032456;GO:0032456;GO:0034446;GO:0042805;GO:0042995;GO:0043005;GO:0043005;GO:0046872;GO:0051015;GO:0055037;GO:0070830;	K21068	-	Z	13I9X;1B00Q;0VAAH;09ZDG;1CVR0;0UQA6;0IKSW;0DKVW;190QA	MICAL-like 2 [Source:MGI Symbol;Acc:MGI:2444818]	231830	Q3TN34
ENSMUSG00000031465	292.246	67.4293	517.062	7.66821	2.93889	1.29055e-19	2.83331e-18	8	18740279	18791578	-	3690	Angpt2	GO:0001525;GO:0001525;GO:0001525;GO:0001525;GO:0001666;GO:0001974;GO:0005102;GO:0005172;GO:0005515;GO:0005576;GO:0005615;GO:0005615;GO:0005615;GO:0005615;GO:0005615;GO:0005634;GO:0005634;GO:0005886;GO:0005886;GO:0007169;GO:0007275;GO:0007281;GO:0007492;GO:0009314;GO:0009612;GO:0009749;GO:0010467;GO:0010467;GO:0010812;GO:0014070;GO:0014823;GO:0016525;GO:0030097;GO:0030154;GO:0030971;GO:0030971;GO:…	K05466	-	S;W;T;E;V	1AS0K;09TS9;13CXA;1CPSF;0DF2N;KOG2579;0UG7I;18WN4;0V4RJ	angiopoietin 2 [Source:MGI Symbol;Acc:MGI:1202890]	11601	O35608;B9EHQ4
ENSMUSG00000023961	2120.07	1349.16	2890.98	2.1428	1.0995	1.32436e-19	2.90039e-18	17	44407199	44416700	-	4560	Enpp4	GO:0003824;GO:0005886;GO:0007596;GO:0007599;GO:0016020;GO:0016021;GO:0016787;GO:0030194;GO:0030194;GO:0030194;GO:0046130;GO:0046130;GO:0046872;GO:0047710;GO:0047710;GO:0047710;GO:0047710;GO:0003824;GO:0005886;GO:0007596;GO:0007599;GO:0016020;GO:0016021;GO:0016787;GO:0030194;GO:0030194;GO:0046130;GO:0046872;GO:0047710;GO:0047710;GO:0047710;	K18424	EC:3.6.1.29	F;S	18X6B;0DJ56;1AXAG;12QQY;0V8QQ;0UMU7;1CTX1;KOG2645;09XT3	ectonucleotide pyrophosphatase/phosphodiesterase 4 [Source:MGI Symbol;Acc:MGI:2682634]	224794	Q8BTJ4
ENSMUSG00000028028	750.23	370.42	1130.04	3.0507	1.60914	1.35646e-19	2.96341e-18	3	127463959	127574176	-	6868	Alpk1	GO:0004674;GO:0005524;GO:0006468;GO:0016301;GO:0016310;GO:0016740;GO:0002753;GO:0004674;GO:0004674;GO:0005524;GO:0005829;GO:0006468;GO:0016301;GO:0016310;GO:0016740;GO:0043123;GO:0045087;GO:0048029;GO:0004674;GO:0006468;	K08868	-	O	1CRED;0IFN0;0V6EW;12R1J;1AU39;0DGQH;18UGG;09VFQ;0UIJK	alpha-kinase 1 [Source:MGI Symbol;Acc:MGI:1918731]	71481	E9QNX4
ENSMUSG00000004668	67.6282	4.21993	131.036	31.0518	4.95661	1.42151e-19	3.08659e-18	11	9141942	9634259	+	19737	Abca13	GO:0000166;GO:0005319;GO:0005524;GO:0005524;GO:0006869;GO:0016020;GO:0016021;GO:0016021;GO:0016887;GO:0042626;GO:0042626;GO:0043231;GO:0055085;GO:0016021;GO:0042626;GO:0055085;	K05647	-	Q	0V4GH;12P2M;KOG0059;09THI;194QA;1AT2P;0UHFR;1CXDJ;0DNG6	ATP-binding cassette, sub-family A (ABC1), member 13 [Source:MGI Symbol;Acc:MGI:2388707]	268379	Q5SSE9
ENSMUSG00000041483	1170.19	726.325	1614.06	2.22223	1.15201	1.5058e-19	3.26562e-18	1	136552639	136557791	+	4937	Zfp281	GO:0000122;GO:0000785;GO:0000976;GO:0000976;GO:0000978;GO:0000978;GO:0000978;GO:0001227;GO:0001227;GO:0003677;GO:0003700;GO:0003700;GO:0003700;GO:0005515;GO:0005515;GO:0005634;GO:0005634;GO:0005654;GO:0006357;GO:0010172;GO:0010629;GO:0010629;GO:0030154;GO:0043565;GO:0043565;GO:0045892;GO:0045892;GO:0045893;GO:0045893;GO:0046872;GO:0048863;GO:1990837;GO:0000122;GO:0000122;GO:0000785;GO:0000976;GO:…	-	-	K	09T6M;1ASYS;12ZMH;1CP7J;0V45D;KOG1721;0DEHT;0UFNU;18XXH	zinc finger protein 281 [Source:MGI Symbol;Acc:MGI:3029290]	226442	Q99LI5
ENSMUSG00000020027	3644.83	1844.69	5444.97	2.9517	1.56155	1.72195e-19	3.72984e-18	10	95221224	95253042	-	9531	Socs2	GO:0001558;GO:0005159;GO:0005737;GO:0008269;GO:0009968;GO:0016567;GO:0035556;GO:0040008;GO:0046426;GO:0001558;GO:0005131;GO:0005159;GO:0005159;GO:0005159;GO:0005159;GO:0005515;GO:0005737;GO:0005942;GO:0007595;GO:0008269;GO:0009968;GO:0016567;GO:0032355;GO:0032355;GO:0032870;GO:0032870;GO:0035556;GO:0035556;GO:0040008;GO:0040014;GO:0040015;GO:0043551;GO:0045666;GO:0046426;GO:0046426;GO:0046854;GO:…	K04695	-	T	09USR;18TR8;12NXD;1ASU6;0UKGJ;KOG4566;1CQRU;0V5S7;0DG2B	suppressor of cytokine signaling 2 [Source:MGI Symbol;Acc:MGI:1201787]	216233	O35717;Q548Q7
ENSMUSG00000027506	816.068	487.246	1144.89	2.34972	1.23249	1.81185e-19	3.91981e-18	3	8990653	9069783	-	7487	Tpd52	GO:0005509;GO:0005509;GO:0005515;GO:0005515;GO:0005515;GO:0005737;GO:0005737;GO:0005783;GO:0005783;GO:0008284;GO:0030183;GO:0042802;GO:0042803;GO:0042803;GO:0045202;GO:0048471;GO:0048471;GO:0098978;GO:0005509;GO:0005509;GO:0005515;GO:0005515;GO:0005515;GO:0005737;GO:0005737;GO:0005783;GO:0005783;GO:0008284;GO:0030183;GO:0042802;GO:0042803;GO:0042803;GO:0045202;GO:0048471;GO:0048471;GO:0098978;GO:…	-	-	S;J	0VCUE;1909U;KOG4010;0DI9G;0UI6E;1CYK3;0A1Z9;1B372;13JW1	tumor protein D52 [Source:MGI Symbol;Acc:MGI:107749]	21985	Q62393
ENSMUSG00000079323	47.9627	3.89454	92.0309	23.6307	4.56259	1.87973e-19	4.06172e-18	9	107860257	107872206	+	2160	Gm20661	-	-	-	-	-	predicted gene 20661 [Source:MGI Symbol;Acc:MGI:5313108]	-	-
ENSMUSG00000041057	1805.88	1145.43	2466.33	2.15318	1.10647	1.90142e-19	4.1036e-18	17	71922890	71966026	+	4775	Wdr43	GO:0000785;GO:0000993;GO:0001650;GO:0001650;GO:0003711;GO:0003723;GO:0005515;GO:0005634;GO:0005654;GO:0005730;GO:0005730;GO:0006364;GO:0034243;GO:0042254;GO:0045943;GO:2000036;GO:2000234;	K14546	-	S	18SPS;0V8DU;1CTIJ;12SA8;1B08X;0DIT7;0UMEC;09XFM;KOG4547	WD repeat domain 43 [Source:MGI Symbol;Acc:MGI:1919765]	72515	Q6ZQL4
ENSMUSG00000070942	303.593	161.835	445.35	2.75187	1.46041	2.17354e-19	4.67956e-18	1	40363770	40406722	+	6812	Il1rl2	GO:0002376;GO:0004896;GO:0004908;GO:0004909;GO:0005575;GO:0006954;GO:0007165;GO:0016020;GO:0016021;GO:0016787;GO:0019221;GO:0032755;GO:0045087;GO:0045582;GO:0050135;GO:0050727;GO:0050727;GO:0061809;GO:0070498;GO:0002376;GO:0004896;GO:0004908;GO:0004909;GO:0005575;GO:0006954;GO:0007165;GO:0016020;GO:0016021;GO:0016787;GO:0019221;GO:0032755;GO:0045087;GO:0045582;GO:0050135;GO:0050727;GO:0050727;GO:…	K05172	-	T;W	1ASNY;0IQBC;13MG9;18YUJ;1CQ57;09U5U;0DFFE;0V54U;0UTWT	interleukin 1 receptor-like 2 [Source:MGI Symbol;Acc:MGI:1913107]	107527	Q9ERS7;Q149G7
ENSMUSG00000030254	280.463	148.038	412.888	2.78907	1.47979	2.64732e-19	5.64497e-18	6	112596811	112673647	-	5796	Rad18	GO:0000403;GO:0000785;GO:0001741;GO:0003677;GO:0003677;GO:0003697;GO:0005515;GO:0005634;GO:0005634;GO:0005634;GO:0005654;GO:0005657;GO:0005737;GO:0005813;GO:0005813;GO:0005815;GO:0005856;GO:0006281;GO:0006281;GO:0006301;GO:0006301;GO:0006513;GO:0006513;GO:0006974;GO:0006974;GO:0007283;GO:0009411;GO:0009411;GO:0016567;GO:0016604;GO:0016740;GO:0031593;GO:0031593;GO:0031625;GO:0035861;GO:0035861;GO:…	K10627	EC:2.3.2.27	L	18UP1;12N3W;1CY31;0DP50;0A1H4;0UREE;KOG0287;1AWKQ;0VCCN	RAD18 E3 ubiquitin protein ligase [Source:MGI Symbol;Acc:MGI:1890476]	58186	Q9QXK2
ENSMUSG00000006498	1405.3	871.698	1938.9	2.22428	1.15334	2.7868e-19	5.93528e-18	10	79690261	79700605	+	4740	Ptbp1	GO:0003676;GO:0003723;GO:0003723;GO:0005634;GO:0005634;GO:0006397;GO:0006397;GO:0008380;GO:0003676;GO:0003723;GO:0003723;GO:0005634;GO:0005634;GO:0006397;GO:0006397;GO:0008380;GO:0003676;GO:0003723;GO:0003723;GO:0005634;GO:0005634;GO:0006397;GO:0006397;GO:0008380;GO:0003676;GO:0003723;GO:0003723;GO:0005634;GO:0006397;GO:0006397;GO:0008380;GO:0003676;GO:0003676;GO:0003676;	K13218	-	A	1CUAY;1AXSI;0V6WG;09VY1;0DH6N;18YR2;12QC1;KOG1190;0UHH6	polypyrimidine tract binding protein 1 [Source:MGI Symbol;Acc:MGI:97791]	19205	Q922I7
ENSMUSG00000015947	195.414	65.791	325.037	4.94045	2.30464	2.89512e-19	6.15127e-18	3	96190225	96201285	-	2589	Fcgr1	GO:0001788;GO:0001798;GO:0001805;GO:0002376;GO:0004888;GO:0005886;GO:0005886;GO:0005887;GO:0006898;GO:0006910;GO:0006911;GO:0007166;GO:0007166;GO:0009617;GO:0009897;GO:0016020;GO:0016021;GO:0019770;GO:0019864;GO:0019864;GO:0019884;GO:0031774;GO:0038094;GO:0042590;GO:0042742;GO:0045087;GO:0045121;GO:0050766;GO:0050776;GO:0050776;GO:0060100;GO:0061098;	K06498	-	T	18WH1;0DN3A;1B39X;0IVK2;0A21R;12QRN;0VCX0;0UT0S;1CYNS	Fc receptor, IgG, high affinity I [Source:MGI Symbol;Acc:MGI:95498]	14129	P26151
ENSMUSG00000059970	265.855	139.145	392.565	2.82126	1.49634	3.4885e-19	7.35061e-18	12	76450950	76453712	+	2644	Hspa2	GO:0000166;GO:0000795;GO:0001673;GO:0001934;GO:0005515;GO:0005515;GO:0005524;GO:0005524;GO:0005634;GO:0005654;GO:0005737;GO:0005737;GO:0005739;GO:0005819;GO:0005829;GO:0005829;GO:0005856;GO:0005886;GO:0007140;GO:0007141;GO:0007283;GO:0007286;GO:0009408;GO:0009409;GO:0009986;GO:0010971;GO:0016192;GO:0016887;GO:0019899;GO:0030154;GO:0031072;GO:0032781;GO:0034620;GO:0036128;GO:0042026;GO:0042026;GO:…	K03283	-	O;K	09YID;0V9G5;KOG0101;12PIY;1CUSF;1B239;0DH5C;0UFHN;1957E	heat shock protein 2 [Source:MGI Symbol;Acc:MGI:96243]	15512	P17156
ENSMUSG00000022241	903.399	555.636	1251.16	2.25177	1.17106	4.05899e-19	8.5325e-18	15	11382387	11399751	-	5901	Tars	GO:0004829;GO:0005524;GO:0005737;GO:0006435;GO:0000166;GO:0000166;GO:0004812;GO:0004812;GO:0004829;GO:0004829;GO:0004829;GO:0004829;GO:0004829;GO:0004829;GO:0005524;GO:0005524;GO:0005524;GO:0005524;GO:0005737;GO:0005737;GO:0005829;GO:0006412;GO:0006418;GO:0006435;GO:0006435;GO:0006435;GO:0006435;GO:0006435;GO:0006435;GO:0008270;GO:0008270;GO:0015629;GO:0016874;GO:0042802;GO:0042802;GO:0043039;	K01868	EC:6.1.1.3	J	18ZGV;1CV1Z;0V7DH;1AVJ5;0UJ0S;KOG1637;12PWK;09WEZ;0DK82	threonyl-tRNA synthetase [Source:MGI Symbol;Acc:MGI:106314]	110960	Q9D0R2
ENSMUSG00000022283	5904.1	3869.64	7938.57	2.0515	1.03668	4.12067e-19	8.65195e-18	15	36595905	36609912	-	6540	Pabpc1	GO:0000184;GO:0003676;GO:0003723;GO:0003723;GO:0003723;GO:0003723;GO:0003729;GO:0003729;GO:0003730;GO:0003730;GO:0005515;GO:0005634;GO:0005634;GO:0005634;GO:0005681;GO:0005737;GO:0005737;GO:0005829;GO:0005829;GO:0006397;GO:0008022;GO:0008143;GO:0008143;GO:0008143;GO:0008266;GO:0008266;GO:0008380;GO:0010494;GO:0010494;GO:0010494;GO:0030027;GO:0030425;GO:0030425;GO:0031047;GO:0031252;GO:0031252;GO:…	K13126	-	A	1AS49;1CQFB;09WGD;0V6NG;0DFRT;KOG0123;0UQNJ;18SXX;12PB8	poly(A) binding protein, cytoplasmic 1 [Source:MGI Symbol;Acc:MGI:1349722]	18458	P29341
ENSMUSG00000023206	1909.95	1221.05	2598.84	2.12837	1.08975	4.61683e-19	9.67509e-18	2	11710101	11739128	+	4446	Il15ra	GO:0005576;GO:0005615;GO:0005634;GO:0005886;GO:0005886;GO:0007259;GO:0009986;GO:0009986;GO:0010977;GO:0016020;GO:0016021;GO:0019901;GO:0031410;GO:0031965;GO:0032825;GO:0035723;GO:0035723;GO:0035723;GO:0042010;GO:0042010;GO:0042010;GO:0042010;GO:0050766;GO:0050766;GO:0005576;GO:0005615;GO:0005634;GO:0005886;GO:0005886;GO:0007259;GO:0009986;GO:0009986;GO:0010977;GO:0016020;GO:0016021;GO:0019901;GO:…	K05074	-	T	192ZM;0A75H;1D3DX;0UVAZ;13Q4B;0VHP2;0DU22;1B4MV;0IWP4	interleukin 15 receptor, alpha chain [Source:MGI Symbol;Acc:MGI:104644]	16169	Q60819
ENSMUSG00000066861	195.07	73.526	316.614	4.30616	2.1064	4.61883e-19	9.67509e-18	5	121014205	121025676	-	2340	Oas1g	GO:0001730;GO:0001730;GO:0001730;GO:0001730;GO:0002376;GO:0003723;GO:0003725;GO:0003725;GO:0003725;GO:0005634;GO:0005654;GO:0005654;GO:0005737;GO:0005737;GO:0005829;GO:0005829;GO:0016020;GO:0016779;GO:0045071;GO:0045087;GO:0051607;GO:0051607;GO:0051607;GO:0060700;GO:0001730;GO:0001730;GO:0001730;GO:0001730;GO:0002376;GO:0003723;GO:0003725;GO:0003725;GO:0003725;GO:0003725;GO:0005634;GO:0005654;GO:…	K14216	EC:2.7.7.84	H;J;O	0DF4M;0V4TK;1CP6T;KOG0001;09TUC;0UM27;1AT0Y;12QYV;18U5V	2'-5' oligoadenylate synthetase 1G [Source:MGI Symbol;Acc:MGI:97429]	23960	Q8K469
ENSMUSG00000027366	3891.58	2536.26	5246.89	2.06875	1.04876	4.68251e-19	9.79695e-18	2	126732311	126775155	-	8665	Sppl2a	GO:0004190;GO:0005764;GO:0005765;GO:0005765;GO:0005765;GO:0005768;GO:0005770;GO:0005770;GO:0005886;GO:0005886;GO:0006508;GO:0006509;GO:0006509;GO:0006509;GO:0008233;GO:0016020;GO:0016020;GO:0016020;GO:0016021;GO:0016021;GO:0016787;GO:0030660;GO:0030660;GO:0030660;GO:0030660;GO:0031293;GO:0031293;GO:0031293;GO:0031902;GO:0031902;GO:0033619;GO:0033619;GO:0033619;GO:0033619;GO:0042500;GO:0042500;GO:…	K09596	EC:3.4.23.-	T;U	09WK4;1916M;KOG2442;13HVS;0UQA2;1CSK2;0V7IQ;0DHVG;1B0P3	signal peptide peptidase like 2A [Source:MGI Symbol;Acc:MGI:1913802]	66552	Q9JJF9
ENSMUSG00000044258	314.235	166.372	462.099	2.7775	1.47378	5.42657e-19	1.13271e-17	13	61081969	61084439	-	2108	Ctla2a	GO:0004197;GO:0005576;GO:0005615;GO:0005764;GO:0010955;GO:0030425;GO:0045589;GO:0050728;GO:0051603;	-	-	O	0VXDU;0AJVH;149N9;KOG1543	cytotoxic T lymphocyte-associated protein 2 alpha [Source:MGI Symbol;Acc:MGI:88554]	13024	P12399
ENSMUSG00000021367	205.287	101.396	309.177	3.0492	1.60843	5.56891e-19	1.1597e-17	13	42454952	42461466	+	2139	Edn1	GO:0000122;GO:0000122;GO:0001501;GO:0001516;GO:0001516;GO:0001569;GO:0001666;GO:0001666;GO:0001701;GO:0001821;GO:0001821;GO:0003100;GO:0003100;GO:0003100;GO:0005102;GO:0005125;GO:0005125;GO:0005179;GO:0005179;GO:0005179;GO:0005515;GO:0005576;GO:0005576;GO:0005615;GO:0005615;GO:0005615;GO:0005615;GO:0005737;GO:0005737;GO:0006874;GO:0006885;GO:0007166;GO:0007166;GO:0007186;GO:0007186;GO:0007193;GO:…	K16366	-	T;W	0UM0E;0V842;13QFQ;0IWVG;09X5H;192NH;1AWGE;0DIGI;1CT73	endothelin 1 [Source:MGI Symbol;Acc:MGI:95283]	13614	P22387;Q544E0
ENSMUSG00000059089	341.539	104.476	578.602	5.53812	2.4694	6.0698e-19	1.26106e-17	1	170846489	170857330	+	1256	Fcgr4	GO:0004888;GO:0005886;GO:0005887;GO:0007166;GO:0009897;GO:0009986;GO:0009986;GO:0009986;GO:0016020;GO:0016021;GO:0019767;GO:0019770;GO:0019863;GO:0019864;GO:0038094;GO:0038095;GO:0042060;GO:0042119;GO:0045780;GO:0050776;GO:0051930;GO:0051930;GO:0071222;GO:0071222;	K06463	-	T	1CT5P;0DIF5;0UH33;0V4JJ;18UCB;13I65;0IKYD;09X44;1AV4J	Fc receptor, IgG, low affinity IV [Source:MGI Symbol;Acc:MGI:2179523]	246256	A0A0B4J1G0
ENSMUSG00000059824	662.567	396.863	928.271	2.33902	1.22591	6.13218e-19	1.27253e-17	7	45354512	45359627	+	2993	Dbp	GO:0000977;GO:0000977;GO:0000977;GO:0000978;GO:0000981;GO:0001228;GO:0001228;GO:0001228;GO:0001889;GO:0003677;GO:0003700;GO:0005634;GO:0005634;GO:0005634;GO:0005634;GO:0005634;GO:0005654;GO:0006355;GO:0006355;GO:0006357;GO:0006357;GO:0007623;GO:0007623;GO:0045944;GO:0045944;GO:0045944;GO:0048511;GO:1990837;GO:1990837;GO:0000977;GO:0003700;GO:0005634;GO:0005634;GO:0006355;GO:0006357;GO:0007623;GO:…	K09056	-	K	14TSY;0WD3B;0V1D6;196US;0KDK1;1DCZC;1BA5Y;0E601;0B0K5	D site albumin promoter binding protein [Source:MGI Symbol;Acc:MGI:94866]	13170	Q60925;Q3USN7
ENSMUSG00000032484	114.112	4.20153	224.023	53.3193	5.73659	6.68044e-19	1.38308e-17	9	110248815	110252080	+	1222	Ngp	GO:0004869;GO:0004869;GO:0004869;GO:0005576;GO:0005576;GO:0005615;GO:0005615;GO:0006952;GO:0010466;GO:0010951;GO:0016525;GO:0030414;GO:0031410;GO:1901491;	-	-	S	0DVZX;0VKYF;0JCX5;0UWIF;193ZX;0AA2N;1D58B;1B6JI;145KT	neutrophilic granule protein [Source:MGI Symbol;Acc:MGI:105983]	18054	O08692
ENSMUSG00000027859	220.055	85.9371	354.173	4.1213	2.0431	7.51973e-19	1.55504e-17	3	102377235	102428329	+	1469	Ngf	GO:0001934;GO:0001934;GO:0004857;GO:0005102;GO:0005163;GO:0005163;GO:0005576;GO:0005576;GO:0005615;GO:0005615;GO:0005615;GO:0005768;GO:0005788;GO:0006919;GO:0007169;GO:0007171;GO:0007422;GO:0007422;GO:0007613;GO:0007613;GO:0007623;GO:0008021;GO:0008083;GO:0008083;GO:0008191;GO:0008191;GO:0008284;GO:0008289;GO:0008344;GO:0008625;GO:0008656;GO:0010466;GO:0010628;GO:0010628;GO:0010951;GO:0010976;GO:…	K02582	-	T	0VDEI;12R9U;0IIPQ;0A33T;0UNXD;1AYF0;1CUUR;195Q8;0DK0V	nerve growth factor [Source:MGI Symbol;Acc:MGI:97321]	18049	P01139
ENSMUSG00000027360	900.509	232.405	1568.61	6.7495	2.75478	7.67695e-19	1.58387e-17	2	126435587	126461219	-	6389	Hdc	GO:0001692;GO:0001694;GO:0001694;GO:0001694;GO:0001694;GO:0003824;GO:0004398;GO:0004398;GO:0004398;GO:0004398;GO:0005737;GO:0005829;GO:0006520;GO:0006547;GO:0006548;GO:0006548;GO:0006548;GO:0016597;GO:0016829;GO:0016831;GO:0016831;GO:0016831;GO:0019752;GO:0030170;GO:0030170;GO:0030425;GO:0042423;GO:0042802;GO:0043025;	K01590	EC:4.1.1.22	E	0DMI5;1CWDD;1ATRU;0VAVF;18X4K;0UQQT;KOG0628;09ZYP;12QW1	histidine decarboxylase [Source:MGI Symbol;Acc:MGI:96062]	15186	P23738
ENSMUSG00000049502	7768.87	2660.65	12877.1	4.83982	2.27495	7.85885e-19	1.61952e-17	16	35746881	35759521	-	5725	Dtx3l	GO:0002230;GO:0002230;GO:0002376;GO:0004842;GO:0004842;GO:0004842;GO:0004857;GO:0004857;GO:0005634;GO:0005634;GO:0005634;GO:0005654;GO:0005654;GO:0005654;GO:0005737;GO:0005737;GO:0005737;GO:0005764;GO:0005764;GO:0005764;GO:0005765;GO:0005768;GO:0005769;GO:0005769;GO:0005829;GO:0005829;GO:0006281;GO:0006302;GO:0006302;GO:0006302;GO:0006325;GO:0006511;GO:0006511;GO:0006974;GO:0006974;GO:0006974;GO:…	K06058	EC:2.3.2.27	O;L	0UK74;1AX70;0IEH5;0A43V;1D0VZ;0VEYR;13NAY;0DN4G;191RG	deltex 3-like, E3 ubiquitin ligase [Source:MGI Symbol;Acc:MGI:2656973]	209200	Q3UIR3
ENSMUSG00000046865	478.646	277.909	679.383	2.44462	1.28961	8.29581e-19	1.70562e-17	7	27869135	27878694	+	4209	Fbl	GO:0000494;GO:0001094;GO:0001650;GO:0001651;GO:0001651;GO:0001652;GO:0003723;GO:0003723;GO:0003723;GO:0005634;GO:0005634;GO:0005654;GO:0005654;GO:0005654;GO:0005694;GO:0005694;GO:0005730;GO:0005730;GO:0005730;GO:0006364;GO:0006364;GO:0008168;GO:0008168;GO:0008649;GO:0015030;GO:0015030;GO:0015030;GO:0016074;GO:0016740;GO:0031167;GO:0031167;GO:0031167;GO:0031428;GO:0032040;GO:0032259;GO:0048254;GO:…	K14563	EC:2.1.1.-	A	0VAFW;09ZIX;12REI;KOG1596;18T28;0DNYC;0UFCD;1CXVU;1B1UN	fibrillarin [Source:MGI Symbol;Acc:MGI:95486]	14113	P35550
ENSMUSG00000043279	3968.52	1917.65	6019.39	3.13894	1.65028	8.48886e-19	1.7433e-17	5	137134498	137145063	-	9281	Trim56	GO:0005737;GO:0008270;GO:0046872;GO:0008270;GO:0046872;	K12026	EC:2.3.2.27	O	0B69D;0ITEJ;0WIZ6;0V3SY;197FE;0E9EC;1BBG0;1DG9N;13FX6	tripartite motif-containing 56 [Source:MGI Symbol;Acc:MGI:2685298]	384309	Q80VI1;A0A0R4J0Q6
ENSMUSG00000026029	563.118	332.381	793.855	2.38839	1.25604	8.52257e-19	1.74821e-17	1	58834533	58886662	+	2893	Casp8	GO:0001525;GO:0001525;GO:0001841;GO:0004175;GO:0004197;GO:0004197;GO:0004197;GO:0005123;GO:0005164;GO:0005515;GO:0005515;GO:0005515;GO:0005634;GO:0005634;GO:0005654;GO:0005737;GO:0005737;GO:0005737;GO:0005737;GO:0005739;GO:0005829;GO:0005886;GO:0006508;GO:0006508;GO:0006508;GO:0006915;GO:0006915;GO:0006915;GO:0006915;GO:0006919;GO:0006919;GO:0007507;GO:0007507;GO:0008233;GO:0008233;GO:0008234;GO:…	K04398	EC:3.4.22.61	D	1AU0M;0DJ9B;0V8U3;1CU1B;09XWN;18USC;0UM29;KOG3573;12T3F	caspase 8 [Source:MGI Symbol;Acc:MGI:1261423]	12370	O89110;Q3U607
ENSMUSG00000030144	76.3665	25.0289	127.704	5.10226	2.35114	9.96285e-19	2.03427e-17	6	123239070	123252224	+	1599	Clec4d	GO:0016020;GO:0016021;GO:0002250;GO:0002250;GO:0002292;GO:0002376;GO:0005886;GO:0016020;GO:0016021;GO:0030246;GO:0030887;GO:0034987;GO:0038094;GO:0042742;GO:0045087;GO:0045087;GO:0046872;	K10058	-	T;V	0UJ1X;1CW80;13PCP;1B09X;KOG4297;0VAQR;0DMCT;1930B;09ZUB	C-type lectin domain family 4, member d [Source:MGI Symbol;Acc:MGI:1298389]	17474	Q9Z2H6;Q4KL29
ENSMUSG00000061981	3315.81	2167.06	4464.56	2.0602	1.04278	1.08296e-18	2.20871e-17	11	77928757	77951260	+	2740	Flot2	GO:0001765;GO:0001931;GO:0002020;GO:0002020;GO:0002080;GO:0005768;GO:0005768;GO:0005886;GO:0005886;GO:0005886;GO:0005886;GO:0005901;GO:0005901;GO:0005901;GO:0005912;GO:0007155;GO:0010629;GO:0016020;GO:0016020;GO:0016323;GO:0016600;GO:0016600;GO:0016600;GO:0016600;GO:0030027;GO:0030139;GO:0030139;GO:0030864;GO:0031410;GO:0031410;GO:0031410;GO:0031982;GO:0032839;GO:0035255;GO:0035255;GO:0043231;GO:…	K07192	-	Z;U	12ZQW;KOG2668;1AV6G;0UTEG;0DN2N;0VB5W;18YVX;09VQ4;1CWZ4	flotillin 2 [Source:MGI Symbol;Acc:MGI:103309]	14252	Q60634
ENSMUSG00000003206	34.8951	5.18917	64.6011	12.4492	3.63798	1.16055e-18	2.36156e-17	17	56259640	56264022	+	1154	Ebi3	GO:0004896;GO:0004896;GO:0004896;GO:0005125;GO:0005515;GO:0005515;GO:0005576;GO:0005615;GO:0009897;GO:0016020;GO:0017046;GO:0019221;GO:0019221;GO:0019955;GO:0033210;GO:0042098;GO:0043235;GO:0045523;	K24476	-	W	1CWMR;0UQZQ;0A060;0VB23;13S8D;192TT;1B59Y;0DMS3;0IX61	Epstein-Barr virus induced gene 3 [Source:MGI Symbol;Acc:MGI:1354171]	50498	O35228;Q3U1K3
ENSMUSG00000044244	251.77	131.549	371.99	2.82777	1.49966	1.22826e-18	2.49364e-17	9	100339772	100368841	-	4206	Il20rb	GO:0001808;GO:0002437;GO:0002765;GO:0004896;GO:0005886;GO:0016020;GO:0016021;GO:0016021;GO:0019221;GO:0032689;GO:0032703;GO:0032733;GO:0032753;GO:0042015;GO:0042130;GO:0048873;GO:0050863;	K05137	-	T	0UHQQ;1CYZM;0DPZF;0IN8F;195ZX;13K69;0A4ZV;0VDA8;1ATB3	interleukin 20 receptor beta [Source:MGI Symbol;Acc:MGI:2143266]	213208	E9Q9A6
ENSMUSG00000040809	125.956	4.03169	247.88	61.4829	5.94211	1.24973e-18	2.53433e-17	3	106054870	106074880	-	1632	Chil3	GO:0000272;GO:0004563;GO:0004563;GO:0005576;GO:0005576;GO:0005634;GO:0005635;GO:0005737;GO:0005737;GO:0005783;GO:0005975;GO:0005975;GO:0006032;GO:0006954;GO:0006954;GO:0008061;GO:0008061;GO:0008061;GO:0008152;GO:0016787;GO:0016798;GO:0030246;GO:0030246;GO:0031410;GO:0048237;GO:0102148;	K17524	-	G	KOG2806	chitinase-like 3 [Source:MGI Symbol;Acc:MGI:1330860]	12655	O35744
ENSMUSG00000005640	33.365	2.67909	64.0509	23.9078	4.57941	1.49666e-18	3.02132e-17	3	87704258	87723408	+	5714	Insrr	GO:0000166;GO:0004672;GO:0004713;GO:0004713;GO:0004714;GO:0004714;GO:0004714;GO:0004714;GO:0004714;GO:0005009;GO:0005524;GO:0005524;GO:0005887;GO:0005887;GO:0005899;GO:0006468;GO:0007169;GO:0007169;GO:0007275;GO:0008286;GO:0016020;GO:0016020;GO:0016021;GO:0016021;GO:0016301;GO:0016310;GO:0016740;GO:0018108;GO:0030238;GO:0030424;GO:0031532;GO:0031532;GO:0031532;GO:0033674;GO:0043235;GO:0043235;GO:…	K05086	EC:2.7.10.1	T	12N8V;0V4I4;1CPJE;KOG1095;0USMT;1B2B9;KOG4258;09TJ5;0DEVU;18VDD	insulin receptor-related receptor [Source:MGI Symbol;Acc:MGI:1346037]	23920	Q9WTL4;Q3UQC8
ENSMUSG00000000182	64.515	0.363044	128.667	354.411	8.46928	1.63544e-18	3.29773e-17	6	127049865	127058371	+	1814	Fgf23	GO:0000165;GO:0001934;GO:0005104;GO:0005104;GO:0005104;GO:0005105;GO:0005105;GO:0005515;GO:0005576;GO:0005576;GO:0005615;GO:0005615;GO:0005615;GO:0005615;GO:0005737;GO:0006796;GO:0008083;GO:0008083;GO:0008083;GO:0008284;GO:0008543;GO:0008543;GO:0008543;GO:0009887;GO:0010628;GO:0010966;GO:0010966;GO:0010980;GO:0010980;GO:0030154;GO:0030154;GO:0030334;GO:0030500;GO:0030502;GO:0030502;GO:0030643;GO:…	K22428	-	T	0A23B;1AWYF;18VRQ;0DPRB;1CYQM;0UT2P;KOG3885;0VC7R;13P54	fibroblast growth factor 23 [Source:MGI Symbol;Acc:MGI:1891427]	64654	Q9EPC2;Q3U1V5
ENSMUSG00000039501	5699.27	2794.85	8603.69	3.07841	1.62218	1.84827e-18	3.71848e-17	2	166877713	166904935	-	8189	Znfx1	GO:0003700;GO:0003723;GO:0004386;GO:0005634;GO:0006355;GO:0008270;GO:0031048;GO:0031380;GO:0046872;GO:0003700;GO:0004386;GO:0005634;GO:0006355;GO:0008270;GO:0046872;GO:0004386;GO:0004386;	-	-	L	0V51M;0UFUX;12Q27;1CQ21;0DFCA;09U2N;18SFG;KOG1807;1ARPR	zinc finger, NFX1-type containing 1 [Source:MGI Symbol;Acc:MGI:2138982]	98999	Q8R151
ENSMUSG00000030602	162.961	75.9983	249.923	3.28854	1.71745	1.88476e-18	3.78532e-17	7	28258244	28297610	-	3535	Pak4	GO:0000166;GO:0004672;GO:0004672;GO:0004674;GO:0004674;GO:0004674;GO:0004674;GO:0004674;GO:0005524;GO:0005524;GO:0005737;GO:0005737;GO:0006468;GO:0006915;GO:0007049;GO:0007165;GO:0016301;GO:0016310;GO:0016740;GO:0031098;GO:0032147;GO:0045766;GO:0045766;GO:0060996;GO:0071407;GO:0106310;GO:0106311;GO:2000352;GO:2000352;GO:0000166;GO:0004672;GO:0004672;GO:0004674;GO:0004674;GO:0004674;GO:0004674;GO:…	K05734	EC:2.7.11.1	T	0V61E;12NMX;1CTQ2;190IY;1B12Q;09VM6;KOG0578;0UIUZ;0DGWN	p21 (RAC1) activated kinase 4 [Source:MGI Symbol;Acc:MGI:1917834]	70584	Q8BTW9
ENSMUSG00000021133	8255.45	5480.81	11030.1	2.0125	1.00899	2.25236e-18	4.51613e-17	12	80837284	80927609	+	7615	Susd6	GO:0006974;GO:0008219;GO:0016020;GO:0016021;GO:0003674;GO:0005575;GO:0006974;GO:0006974;GO:0008219;GO:0008219;GO:0016020;GO:0016021;	K23824	-	S	0IGYD;1B51T;09Z6X;0VA47;18XNM;1CVHC;136BN;0DKNV;0UPPC	sushi domain containing 6 [Source:MGI Symbol;Acc:MGI:2444661]	217684	Q8BGE4
ENSMUSG00000032656	466.233	272.788	659.677	2.41828	1.27398	2.2865e-18	4.57943e-17	18	56894788	57058620	-	6006	Marchf3	GO:0004842;GO:0005764;GO:0005764;GO:0005768;GO:0005768;GO:0006897;GO:0008270;GO:0016020;GO:0016021;GO:0016567;GO:0016567;GO:0016740;GO:0030659;GO:0031410;GO:0031901;GO:0043231;GO:0046872;GO:0005764;GO:0005768;GO:0008270;GO:0016020;GO:0016021;GO:0043231;	K10658	EC:2.3.2.27	A;O	0A486;1CZ1N;0VD9D;KOG1609;19589;13VEV;0UFPJ;1B55H;0DQ11	membrane associated ring-CH-type finger 3 [Source:MGI Symbol;Acc:MGI:2443667]	320253	Q8BRX9
ENSMUSG00000025887	830.976	514.843	1147.11	2.22807	1.1558	2.61265e-18	5.21505e-17	9	5345430	5373032	+	3840	Casp12	GO:0002020;GO:0004175;GO:0004197;GO:0004197;GO:0005515;GO:0005515;GO:0005634;GO:0005737;GO:0005783;GO:0005783;GO:0005829;GO:0006508;GO:0006508;GO:0006508;GO:0006915;GO:0006915;GO:0008233;GO:0008233;GO:0008234;GO:0008234;GO:0008234;GO:0010663;GO:0016540;GO:0016787;GO:0030968;GO:0042981;GO:0043065;GO:0043231;GO:0043280;GO:0050727;GO:0070059;GO:0070059;GO:0070059;GO:0072557;GO:0072559;GO:0097169;GO:…	K04741	EC:3.4.22.-	D	0VFSJ;0A4XN;0DQHU;1B4WE;0UMI5;1D1NA;KOG3573;13P9W	caspase 12 [Source:MGI Symbol;Acc:MGI:1312922]	12364	O08736
ENSMUSG00000029415	796.734	492.915	1100.55	2.23274	1.15882	2.71049e-18	5.40429e-17	5	92431869	92458338	-	6537	Sdad1	GO:0000055;GO:0000055;GO:0005634;GO:0005654;GO:0005730;GO:0005730;GO:0015031;GO:0030036;GO:0030036;GO:0042254;GO:0042273;GO:0042273;GO:0000055;GO:0000055;GO:0005634;GO:0005730;GO:0015031;GO:0030036;GO:0030036;GO:0042254;GO:0042273;GO:0042273;GO:0000055;GO:0000055;GO:0005634;GO:0005730;GO:0015031;GO:0030036;GO:0030036;GO:0042254;GO:0042273;GO:0042273;	K14856	-	Z;D	195I5;1CTFI;12NIE;0V4HQ;09XD1;0UGH3;1AWSJ;KOG2229;0DIQF	SDA1 domain containing 1 [Source:MGI Symbol;Acc:MGI:2140779]	231452	Q80UZ2;A0A0R4J0B7
ENSMUSG00000032515	1403.37	596.707	2210.04	3.70372	1.88898	2.87305e-18	5.72201e-17	9	119800229	119813724	-	3473	Csrnp1	GO:0000981;GO:0001228;GO:0003677;GO:0003700;GO:0005634;GO:0005634;GO:0006355;GO:0006357;GO:0006915;GO:0009791;GO:0043565;GO:0043565;GO:0045944;GO:0048008;GO:0048705;GO:0060021;GO:0060325;GO:0000981;GO:0001228;GO:0003677;GO:0003700;GO:0005634;GO:0005634;GO:0006355;GO:0006357;GO:0006915;GO:0009791;GO:0043565;GO:0043565;GO:0045944;GO:0048008;GO:0048705;GO:0060021;GO:0060325;GO:0000981;GO:0001228;GO:…	K17494	-	K	1CYEK;18ZTQ;0VDSM;0A2XC;1AX0C;13J1M;0UPGF;KOG3813;0DMCF	cysteine-serine-rich nuclear protein 1 [Source:MGI Symbol;Acc:MGI:2387989]	215418	P59054
ENSMUSG00000038774	2919.46	1912.85	3926.07	2.05247	1.03736	2.90521e-18	5.77957e-17	10	50468765	50727581	+	16685	Ascc3	GO:0000166;GO:0003676;GO:0003678;GO:0003723;GO:0004386;GO:0005524;GO:0005524;GO:0005634;GO:0005634;GO:0005634;GO:0005634;GO:0005829;GO:0005829;GO:0006281;GO:0006307;GO:0006307;GO:0006307;GO:0006974;GO:0008283;GO:0008283;GO:0008283;GO:0016607;GO:0016787;GO:0032508;GO:0032508;GO:0032508;GO:0043138;GO:0043138;GO:0043138;GO:0043138;GO:0099053;GO:0099053;	K18663	EC:3.6.4.12	A;K;L	1CPNQ;0UQZZ;18UIJ;KOG0952;1B2N0;12QFR;0V8FP;09XHN;0DMSK	activating signal cointegrator 1 complex subunit 3 [Source:MGI Symbol;Acc:MGI:1925237]	77987	E9PZJ8
ENSMUSG00000024927	998.461	626.527	1370.39	2.18729	1.12914	2.96341e-18	5.88223e-17	19	5687511	5698158	+	3072	Rela	GO:0000122;GO:0000122;GO:0000122;GO:0000785;GO:0000785;GO:0000785;GO:0000785;GO:0000785;GO:0000976;GO:0000976;GO:0000977;GO:0000977;GO:0000978;GO:0000978;GO:0000978;GO:0000978;GO:0000978;GO:0000979;GO:0000979;GO:0000981;GO:0000981;GO:0000981;GO:0000981;GO:0001225;GO:0001225;GO:0001227;GO:0001227;GO:0001227;GO:0001228;GO:0001228;GO:0001228;GO:0001889;GO:0001942;GO:0003677;GO:0003677;GO:0003677;GO:…	K04735	-	K	0IG8F;1CPFA;18YPB;09TEG;13E12;1AXQX;0DERH;0V4DN;0UFH7	v-rel reticuloendotheliosis viral oncogene homolog A (avian) [Source:MGI Symbol;Acc:MGI:103290]	19697	Q04207;Q548Y4
ENSMUSG00000022951	12404.6	1797.69	23011.5	12.8006	3.67815	3.35534e-18	6.65277e-17	16	92188841	92267755	-	3085	Rcan1	GO:0002931;GO:0003676;GO:0005515;GO:0005515;GO:0005634;GO:0005737;GO:0005737;GO:0006979;GO:0007614;GO:0008597;GO:0019722;GO:0031987;GO:0033173;GO:0033173;GO:0042802;GO:0043666;GO:0048741;GO:0070884;GO:0070885;GO:0070885;GO:0002931;GO:0003676;GO:0005515;GO:0005515;GO:0005634;GO:0005737;GO:0005737;GO:0006979;GO:0007614;GO:0008597;GO:0019722;GO:0031987;GO:0033173;GO:0033173;GO:0042802;GO:0043666;GO:…	K17901	-	T	1D03P;0A3BN;KOG4019;194B1;136DH;0DQZA;0UMRE;1B37E;0VE6H	regulator of calcineurin 1 [Source:MGI Symbol;Acc:MGI:1890564]	54720	Q9JHG6
ENSMUSG00000041308	3053.56	1470.73	4636.39	3.15244	1.65647	3.64222e-18	7.21355e-17	8	107662382	107746346	+	10350	Sntb2	GO:0003779;GO:0005198;GO:0005515;GO:0005515;GO:0005516;GO:0005737;GO:0005737;GO:0005856;GO:0005874;GO:0016010;GO:0016020;GO:0030054;GO:0030658;GO:0031410;GO:0032991;GO:0045202;GO:0045202;GO:0005198;GO:0005654;GO:0005737;GO:0005794;GO:0005856;GO:0005886;GO:0016020;GO:0030054;GO:0032991;	K24064	-	W	1BANQ;0B36S;0WFIS;0V2PE;0E7I4;13B0E;0IMRK;1DEIV	syntrophin, basic 2 [Source:MGI Symbol;Acc:MGI:101771]	20650	Q61235;Q542S9
ENSMUSG00000032369	1448.73	279.98	2617.49	9.34882	3.22478	3.68984e-18	7.29973e-17	9	92131803	92154331	+	2462	Plscr1	GO:0000287;GO:0000287;GO:0001228;GO:0001228;GO:0001618;GO:0003677;GO:0004518;GO:0004518;GO:0005154;GO:0005154;GO:0005509;GO:0005509;GO:0005515;GO:0005634;GO:0005634;GO:0005654;GO:0005730;GO:0005730;GO:0005737;GO:0005737;GO:0005794;GO:0005794;GO:0005829;GO:0005829;GO:0005886;GO:0005886;GO:0005886;GO:0005887;GO:0005887;GO:0006659;GO:0006915;GO:0006953;GO:0006955;GO:0008270;GO:0008270;GO:0010288;GO:…	-	-	M;K	1AZ3W;09XTB;0V5F5;KOG0621;0UMQ1;12S1B;1CSJ2;0DG28	phospholipid scramblase 1 [Source:MGI Symbol;Acc:MGI:893575]	22038	Q9JJ00
ENSMUSG00000060950	208.602	105.67	311.533	2.94817	1.55982	3.81115e-18	7.53135e-17	12	111644539	111650336	+	2433	Trmt61a	GO:0008168;GO:0016429;GO:0016740;GO:0030488;GO:0031515;GO:0032259;GO:0005634;GO:0005634;GO:0008033;GO:0008168;GO:0016429;GO:0016429;GO:0016740;GO:0030488;GO:0030488;GO:0031515;GO:0031515;GO:0032259;GO:0061953;GO:0061953;GO:0061953;GO:0080009;GO:0080009;GO:0080009;GO:0005634;GO:0005634;GO:0008033;GO:0008168;GO:0016429;GO:0016429;GO:0016740;GO:0030488;GO:0030488;GO:0031515;GO:0031515;GO:0032259;GO:…	K07442	-	J	09XJX;0V8HV;KOG2915;12PRH;0UR7G;1CVUS;0DKZZ;19146;1B13U	tRNA methyltransferase 61A [Source:MGI Symbol;Acc:MGI:2443487]	328162	Q80XC2
ENSMUSG00000056271	103.004	24.8265	181.182	7.29792	2.86748	3.98846e-18	7.8643e-17	9	57514368	57528057	-	1685	Lman1l	GO:0000139;GO:0005537;GO:0005789;GO:0005793;GO:0006888;GO:0007029;GO:0007030;GO:0016020;GO:0016020;GO:0016021;GO:0030134;GO:0030246;GO:0033116;GO:0000139;GO:0005537;GO:0005789;GO:0005793;GO:0006888;GO:0007029;GO:0007030;GO:0016020;GO:0016020;GO:0016021;GO:0030134;GO:0030246;GO:0033116;	K10081	-	U	KOG3838;1AUF6;18X62;0DGYS;0A33K;1CRP0;13IP8;0VDYJ;0UIY0	lectin, mannose-binding 1 like [Source:MGI Symbol;Acc:MGI:2667537]	235416	Q8VCD3
ENSMUSG00000021493	847.223	513.292	1181.15	2.30114	1.20235	4.07155e-18	8.01201e-17	13	55643608	55661489	-	4849	Pdlim7	GO:0001503;GO:0001725;GO:0001725;GO:0001726;GO:0003779;GO:0005515;GO:0005654;GO:0005737;GO:0005737;GO:0005856;GO:0005912;GO:0005912;GO:0005925;GO:0007275;GO:0007507;GO:0015629;GO:0030018;GO:0030036;GO:0030036;GO:0030154;GO:0031941;GO:0045669;GO:0046872;GO:0051371;GO:0061061;GO:0001503;GO:0001725;GO:0001725;GO:0001726;GO:0003779;GO:0005515;GO:0005654;GO:0005654;GO:0005737;GO:0005737;GO:0005856;GO:…	K19867	-	Z;W;T	0DGFZ;KOG1703;1B3X5;0V502;0UJ8C;09U1B;12NGZ;18W15;1CR5M	PDZ and LIM domain 7 [Source:MGI Symbol;Acc:MGI:1914649]	67399	Q3TJD7
ENSMUSG00000041313	3018.83	1876.7	4160.96	2.21717	1.14872	4.18122e-18	8.21706e-17	5	148264220	148336714	-	11530	Slc7a1	GO:0000064;GO:0005290;GO:0005290;GO:0005886;GO:0005886;GO:0005886;GO:0005886;GO:0006865;GO:0006865;GO:0006865;GO:0009925;GO:0015171;GO:0015171;GO:0015171;GO:0015174;GO:0015174;GO:0015181;GO:0015181;GO:0015181;GO:0015189;GO:0015807;GO:0015807;GO:0015809;GO:0015819;GO:0015819;GO:0015822;GO:0015822;GO:0016020;GO:0016020;GO:0016021;GO:0016021;GO:0016021;GO:0016323;GO:0016323;GO:0016324;GO:0016324;GO:…	K13863	-	E	0V5II;09UJB;0UHNX;1CQRW;18X0B;12QK9;0DG2D;1B0IU;KOG1286	solute carrier family 7 (cationic amino acid transporter, y+ system), member 1 [Source:MGI Symbol;Acc:MGI:88117]	11987	Q09143;Q3UGD6;Q3TQZ8
ENSMUSG00000020455	736.16	452.848	1019.47	2.25124	1.17072	4.21937e-18	8.2829e-17	11	58868919	58882284	+	3580	Trim11	GO:0008270;GO:0046872;GO:0004842;GO:0005515;GO:0005634;GO:0005634;GO:0005654;GO:0005654;GO:0005737;GO:0005737;GO:0005737;GO:0005737;GO:0005829;GO:0005829;GO:0008134;GO:0008270;GO:0010468;GO:0016567;GO:0016567;GO:0016740;GO:0019904;GO:0032897;GO:0032897;GO:0032897;GO:0045087;GO:0045087;GO:0045087;GO:0045087;GO:0045892;GO:0046597;GO:0046597;GO:0046597;GO:0046598;GO:0046598;GO:0046598;GO:0046872;GO:…	K10650	EC:2.3.2.27	O;K	KOG2177;12QXR;0UMSC;09UKA;0DFVY;1917B;1CQJA;0V5JK;1B014	tripartite motif-containing 11 [Source:MGI Symbol;Acc:MGI:2137355]	94091	Q99PQ2
ENSMUSG00000031578	400.731	230.71	570.752	2.4739	1.30679	4.42794e-18	8.68276e-17	8	31649491	31658792	-	2239	Mak16	GO:0000460;GO:0000470;GO:0005634;GO:0005730;GO:0005730;GO:0005730;GO:0005730;GO:0030687;GO:0043231;GO:0043231;	K14831	-	A	1ASZX;1CYAD;0UP6M;0V9UD;18TF3;09YWN;0DPCG;12QB4;KOG3064	MAK16 homolog [Source:MGI Symbol;Acc:MGI:1915170]	67920	Q8BGS0
ENSMUSG00000035960	645.367	391.921	898.812	2.29335	1.19746	4.52603e-18	8.8556e-17	14	51162425	51164596	+	1422	Apex1	GO:0000723;GO:0000723;GO:0003677;GO:0003677;GO:0003677;GO:0003677;GO:0003684;GO:0003684;GO:0003684;GO:0003691;GO:0003691;GO:0003713;GO:0003713;GO:0003713;GO:0003723;GO:0003906;GO:0003906;GO:0003906;GO:0003906;GO:0004518;GO:0004518;GO:0004519;GO:0004519;GO:0004519;GO:0004521;GO:0004521;GO:0004527;GO:0004528;GO:0005634;GO:0005634;GO:0005634;GO:0005634;GO:0005634;GO:0005654;GO:0005654;GO:0005654;GO:…	K10771	EC:4.2.99.18	B;L	KOG1294;1CX58;1B080;0URIQ;0DN8M;0VA8X;18TK7;12PKJ;0A0M6	apurinic/apyrimidinic endonuclease 1 [Source:MGI Symbol;Acc:MGI:88042]	11792	P28352;Q544Z7
ENSMUSG00000007029	1962.28	1272.83	2651.73	2.08333	1.05889	4.62506e-18	9.03943e-17	17	35219963	35235298	+	5608	Vars	GO:0000166;GO:0000166;GO:0002161;GO:0004812;GO:0004812;GO:0004832;GO:0004832;GO:0004832;GO:0004832;GO:0005524;GO:0005524;GO:0005739;GO:0005829;GO:0005829;GO:0006412;GO:0006418;GO:0006438;GO:0006438;GO:0016874;GO:0106074;GO:0000166;GO:0000166;GO:0002161;GO:0004812;GO:0004812;GO:0004832;GO:0004832;GO:0004832;GO:0004832;GO:0005524;GO:0005524;GO:0005829;GO:0006412;GO:0006418;GO:0006438;GO:0016874;GO:…	K01873	EC:6.1.1.9	O;J	09Z36;1B47Z;1CZBS;18T58;0UTQJ;0VAU1;KOG0432;KOG0867;12TNJ;0DMS4	valyl-tRNA synthetase [Source:MGI Symbol;Acc:MGI:90675]	22321	Q9Z1Q9;Q790I0
ENSMUSG00000046062	2638.56	1732.32	3544.8	2.04627	1.033	4.74335e-18	9.26045e-17	1	133058881	133067521	+	5594	Ppp1r15b	GO:0000164;GO:0000164;GO:0000164;GO:0000164;GO:0001933;GO:0001933;GO:0005783;GO:0006417;GO:0006446;GO:0006979;GO:0006983;GO:0019888;GO:0019888;GO:0032516;GO:0034976;GO:0034976;GO:0042542;GO:0070262;GO:1903912;	K17558	-	T	12RRI;1CQDE;0IJ9C;0UH3J;0V5DE;09UDY;1ASSB;0DFPU;18WS6	protein phosphatase 1, regulatory subunit 15B [Source:MGI Symbol;Acc:MGI:2444211]	108954	Q8BFW3
ENSMUSG00000024014	2987.1	758.303	5215.89	6.87838	2.78207	4.85247e-18	9.46311e-17	17	29709727	29715086	+	3362	Pim1	GO:0000166;GO:0004672;GO:0004674;GO:0004674;GO:0004674;GO:0004674;GO:0004674;GO:0005515;GO:0005524;GO:0005524;GO:0005524;GO:0005524;GO:0005634;GO:0005634;GO:0005634;GO:0005730;GO:0005730;GO:0005737;GO:0005737;GO:0005737;GO:0005737;GO:0005829;GO:0005829;GO:0005886;GO:0005886;GO:0006468;GO:0006468;GO:0006468;GO:0006468;GO:0006915;GO:0007049;GO:0008134;GO:0008134;GO:0016020;GO:0016301;GO:0016310;GO:…	K04702	EC:2.7.11.1	T;B	KOG0583;09THD;0UFXZ;1ATEZ;0DEU7;0V4GC;1958A;12UDI;1CPHY	proviral integration site 1 [Source:MGI Symbol;Acc:MGI:97584]	18712	P06803
ENSMUSG00000021196	4702.77	2351.34	7054.2	3.00007	1.585	5.28479e-18	1.02725e-16	13	6629804	6698813	-	13401	Pfkp	GO:0000166;GO:0003824;GO:0003872;GO:0003872;GO:0003872;GO:0003872;GO:0005524;GO:0005524;GO:0005524;GO:0005524;GO:0005737;GO:0005737;GO:0005737;GO:0005737;GO:0005829;GO:0005945;GO:0005945;GO:0006002;GO:0006002;GO:0006002;GO:0006096;GO:0006096;GO:0006096;GO:0008152;GO:0016020;GO:0016208;GO:0016301;GO:0016310;GO:0016740;GO:0030388;GO:0030388;GO:0042802;GO:0042802;GO:0044877;GO:0044877;GO:0046872;GO:…	K00850	EC:2.7.1.11	G	09U07;0DFA0;KOG2440;1ASPB;0V4Z1;0UH05;12PSE;18WW7;1CPZP	phosphofructokinase, platelet [Source:MGI Symbol;Acc:MGI:1891833]	56421	Q9WUA3;Q8C605
ENSMUSG00000024786	52.1027	13.1629	91.0425	6.91661	2.79006	5.36822e-18	1.04232e-16	19	6234418	6274255	+	1641	Majin	GO:0000781;GO:0000781;GO:0003674;GO:0003677;GO:0003677;GO:0005634;GO:0005637;GO:0005639;GO:0005639;GO:0005694;GO:0007129;GO:0007129;GO:0016020;GO:0016021;GO:0045141;GO:0051321;GO:0070197;GO:0070197;GO:0000781;GO:0000781;GO:0003674;GO:0003677;GO:0003677;GO:0005634;GO:0005637;GO:0005639;GO:0005639;GO:0005694;GO:0007129;GO:0007129;GO:0016020;GO:0016021;GO:0045141;GO:0051321;GO:0070197;GO:0070197;	-	-	S	0IJYJ;0UM8W;12T3Z;1CVKX;09TZE;0DKS9;0VA75;192WQ;1B5J2	membrane anchored junction protein [Source:MGI Symbol;Acc:MGI:1923913]	622554	Q9D992
ENSMUSG00000039328	382.327	195.639	569.015	2.90849	1.54027	5.41665e-18	1.05058e-16	8	31601848	31621510	+	9012	Rnf122	GO:0016020;GO:0016021;GO:0046872;GO:0005737;GO:0005737;GO:0005737;GO:0005783;GO:0005794;GO:0010917;GO:0010917;GO:0010917;GO:0012505;GO:0016020;GO:0016021;GO:0043065;GO:0043065;GO:0043065;GO:0043161;GO:0043161;GO:0043161;GO:0046872;GO:0051865;GO:0051865;GO:0051865;GO:0061630;GO:0061630;GO:0061630;GO:0061630;	K15699	-	O	KOG0800;0DKQ0;09Z7W;0VA53;13QNT;1AZCN;18RZV;0UPQE;1CVIH	ring finger protein 122 [Source:MGI Symbol;Acc:MGI:1916117]	68867	Q8BP31;A0A0R4J0G8
ENSMUSG00000022052	2104.61	1287.8	2921.43	2.26855	1.18177	5.66082e-18	1.09555e-16	14	67251505	67309893	-	5381	Ppp2r2a	GO:0000159;GO:0000159;GO:0000159;GO:0000159;GO:0000159;GO:0005829;GO:0006470;GO:0006470;GO:0006470;GO:0019888;GO:0019888;GO:0019888;GO:0019888;GO:0043278;GO:0043666;GO:0044877;GO:0044877;GO:0045202;GO:0048156;GO:0048156;GO:0051721;GO:0051721;GO:0070262;GO:0098978;GO:0000159;GO:0000159;GO:0019888;GO:0043666;	K04354	-	T	1ASFP;0UGRJ;12QE0;1CQ5B;09U5Y;0DFFI;KOG1354;0V54Y;18TBM	protein phosphatase 2, regulatory subunit B, alpha [Source:MGI Symbol;Acc:MGI:1919228]	71978	Q6P1F6;Q3TT94
ENSMUSG00000031904	818.212	510.625	1125.8	2.20474	1.14061	5.74977e-18	1.11156e-16	8	106895489	106925338	+	4570	Slc7a6	GO:0005886;GO:0005886;GO:0005886;GO:0006865;GO:0015174;GO:0015174;GO:0015179;GO:0015297;GO:0015807;GO:0015822;GO:0015822;GO:0016020;GO:0016020;GO:0016021;GO:0016323;GO:0022857;GO:0043231;GO:0043231;GO:0055085;GO:1902475;GO:1990822;GO:1990822;GO:0006865;GO:0016020;GO:0016020;GO:0016021;GO:0022857;GO:0055085;GO:0006865;GO:0016020;GO:0016020;GO:0016021;GO:0022857;GO:0055085;GO:0006865;GO:0016020;GO:…	K13872	-	E	12P2T;09V1W;18VUV;0USPY;0V61J;1CRHI;0DJ8J;KOG1287;1B3B2	solute carrier family 7 (cationic amino acid transporter, y+ system), member 6 [Source:MGI Symbol;Acc:MGI:2142598]	330836	Q8BGK6
ENSMUSG00000112148	330.753	178.94	482.567	2.69681	1.43125	6.02728e-18	1.16143e-16	10	51367052	51372707	+	5227	Lilrb4a	GO:0016020;GO:0016021;GO:0001780;GO:0002250;GO:0002376;GO:0002437;GO:0005178;GO:0005886;GO:0006954;GO:0007596;GO:0009611;GO:0009624;GO:0009897;GO:0009986;GO:0009991;GO:0016020;GO:0016021;GO:0019903;GO:0030293;GO:0030547;GO:0032496;GO:0033007;GO:0035739;GO:0035740;GO:0042092;GO:0051707;GO:0061099;GO:0071222;GO:2000272;GO:0001780;GO:0002250;GO:0002376;GO:0002437;GO:0005178;GO:0005886;GO:0006954;GO:…	-	-	T	13KS9;0DIAQ;1AW7X;1CRSY;0IKJD;0UIPQ;0A2BJ;0VB6S	leukocyte immunoglobulin-like receptor, subfamily B, member 4A [Source:MGI Symbol;Acc:MGI:102701]	-	-
ENSMUSG00000032463	152.923	71.1082	234.738	3.30113	1.72296	6.19093e-18	1.19167e-16	9	98868426	98884074	+	5745	Faim	GO:0005737;GO:0006915;GO:0007249;GO:0043066;GO:0050769;GO:1902042;GO:1902042;GO:0043066;GO:0043066;	-	-	T	0VDJ9;1AU6I;18WG0;0UQ7H;1337P;KOG4352;1CZD2;0A2PG;0DQB5	Fas apoptotic inhibitory molecule [Source:MGI Symbol;Acc:MGI:1344387]	23873	Q9WUD8
ENSMUSG00000039531	984.027	623.049	1345	2.15875	1.11019	6.39713e-18	1.2287e-16	10	33795138	33827265	-	9072	Zup1	GO:0004843;GO:0005634;GO:0005634;GO:0005737;GO:0006508;GO:0010468;GO:0016787;GO:0018215;GO:0046872;GO:0004843;GO:0005634;GO:0005634;GO:0005737;GO:0006508;GO:0010468;GO:0016787;GO:0018215;GO:0046872;GO:0004843;GO:0006508;GO:0018215;GO:0004843;GO:0005634;GO:0005634;GO:0005737;GO:0006508;GO:0010468;GO:0016787;GO:0018215;GO:0046872;GO:0004843;GO:0005634;GO:0005634;GO:0005737;GO:0006508;GO:0010468;GO:…	K24134	EC:3.4.19.12	S;J	1AUZ3;18YT7;0DJ59;0V8QT;09XT6;12TWJ;0UU14;1CTX4;KOG4696	zinc finger containing ubiquitin peptidase 1 [Source:MGI Symbol;Acc:MGI:1919830]	72580	Q3T9Z9
ENSMUSG00000048234	457.699	268.976	646.422	2.40327	1.265	6.47958e-18	1.2432e-16	1	39590377	39616486	-	2838	Rnf149	GO:0005515;GO:0005737;GO:0006511;GO:0016020;GO:0016021;GO:0016567;GO:0016740;GO:0031647;GO:0035690;GO:0043409;GO:0046872;GO:0061630;GO:0061630;GO:0016020;GO:0016021;	K15704	EC:2.3.2.27	O	1CV47;KOG0800;1ASB8;0DKA8;0UK8R;09YV7;13KB3;0V9T0;18VS3	ring finger protein 149 [Source:MGI Symbol;Acc:MGI:2677438]	67702	Q3U2C5
ENSMUSG00000033147	440.043	256.426	623.661	2.43213	1.28222	6.52736e-18	1.25102e-16	3	101763092	101831769	-	14239	Slc22a15	GO:0006811;GO:0016020;GO:0016021;GO:0016021;GO:0022857;GO:0055085;GO:0016020;GO:0016021;GO:0016020;GO:0016021;GO:0016021;GO:0022857;GO:0055085;	K08211	-	P;U	0WHRG;197AU;13E74;0IRI2;0V3DU;0B55B;0E8QT;1DFN0;1BB6R	solute carrier family 22 (organic anion/cation transporter), member 15 [Source:MGI Symbol;Acc:MGI:3607704]	242126	Q504N2
ENSMUSG00000027215	351.476	199.313	503.64	2.52688	1.33736	6.77018e-18	1.29477e-16	2	93249456	93293485	-	3005	Cd82	GO:0005886;GO:0005886;GO:0005887;GO:0016020;GO:0016021;GO:0016021;GO:0005886;GO:0005886;GO:0005886;GO:0005887;GO:0016020;GO:0016021;GO:0016021;GO:0005886;GO:0005886;GO:0005887;GO:0016020;GO:0016021;GO:0016021;GO:0005886;GO:0005886;GO:0005887;GO:0016020;GO:0016021;GO:0016021;GO:0016020;GO:0016021;GO:0016021;GO:0016020;GO:0016021;GO:0016021;GO:0016020;GO:0016021;GO:0016021;GO:0016020;GO:0016021;GO:…	K06509	-	S;G	1CPKR;192Z3;KOG3882;0V4JI;09TKH;0DEX6;13ITH;1B0JZ;0UFZJ	CD82 antigen [Source:MGI Symbol;Acc:MGI:104651]	12521	P40237;Q3UII2
ENSMUSG00000019842	396.456	166.367	626.544	3.76603	1.91304	7.49488e-18	1.43183e-16	10	39488930	39531303	+	3687	Traf3ip2	GO:0001783;GO:0002230;GO:0002230;GO:0005102;GO:0005515;GO:0006954;GO:0006959;GO:0006959;GO:0016740;GO:0043123;GO:0043123;GO:0061630;GO:0061630;GO:0070534;GO:0070534;GO:0097400;GO:0097400;	K21124	-	S;T	0A27P;1917G;0VD3I;0DPVR;13JZM;0IF9W;1AU59;0UK39;1CYV9	TRAF3 interacting protein 2 [Source:MGI Symbol;Acc:MGI:2143599]	103213	Q8N7N6
ENSMUSG00000042265	31.0762	4.10632	58.046	14.1358	3.82128	7.63044e-18	1.45616e-16	17	48539796	48553952	+	2996	Trem1	GO:0002526;GO:0016020;GO:0016021;GO:0038023;GO:0002526;GO:0016020;GO:0016021;GO:0016477;GO:0030593;GO:0038023;GO:0070945;GO:0072672;GO:0097110;	K14362	-	T	1967I;0A7B0;0UUXD;0J3SD;0VI5H;1B5DQ;13YAU;1D33N;0DU5D	triggering receptor expressed on myeloid cells 1 [Source:MGI Symbol;Acc:MGI:1930005]	58217	Q9JKE2
ENSMUSG00000026896	5072.61	1647.35	8497.88	5.15852	2.36696	8.1054e-18	1.54515e-16	2	62426142	62476599	-	8165	Ifih1	GO:0000166;GO:0002376;GO:0003677;GO:0003723;GO:0003724;GO:0003725;GO:0003725;GO:0003725;GO:0003725;GO:0003727;GO:0003727;GO:0003727;GO:0003727;GO:0004386;GO:0005515;GO:0005515;GO:0005524;GO:0005524;GO:0005634;GO:0005737;GO:0005737;GO:0008270;GO:0008270;GO:0008270;GO:0008270;GO:0009615;GO:0009615;GO:0016787;GO:0016787;GO:0016925;GO:0016925;GO:0016925;GO:0032727;GO:0032727;GO:0032727;GO:0032728;GO:…	K12647	EC:3.6.4.13	A	1AYAQ;0V4TZ;190AY;KOG0354;1CTWW;0DF53;12NQ7;09TUS;0UQBF	interferon induced with helicase C domain 1 [Source:MGI Symbol;Acc:MGI:1918836]	71586	Q8R5F7;Q3TGP5;D2CGM4
ENSMUSG00000056201	1790.66	1166.43	2414.89	2.07033	1.04986	8.28574e-18	1.57784e-16	19	5540483	5545229	+	2844	Cfl1	GO:0000281;GO:0001755;GO:0001842;GO:0003779;GO:0003779;GO:0003779;GO:0005102;GO:0005515;GO:0005576;GO:0005634;GO:0005737;GO:0005737;GO:0005737;GO:0005829;GO:0005856;GO:0005886;GO:0005911;GO:0005925;GO:0006468;GO:0006606;GO:0007010;GO:0007010;GO:0007015;GO:0007015;GO:0007162;GO:0010592;GO:0010593;GO:0015629;GO:0015629;GO:0016020;GO:0016363;GO:0019903;GO:0022604;GO:0022604;GO:0030010;GO:0030027;GO:…	K05765	-	Z	0UTC1;0DF0N;0V4PK;1AXFU;KOG1735;09TQC;1CPQE;13SU6;190JU	cofilin 1, non-muscle [Source:MGI Symbol;Acc:MGI:101757]	12631	P18760;Q544Y7
ENSMUSG00000024613	629.745	383.571	875.92	2.2836	1.19131	8.94144e-18	1.69544e-16	18	60946827	60982043	-	5266	Tcof1	GO:0001650;GO:0005654;GO:0005730;GO:0005829;GO:0006417;GO:0014029;GO:0014032;GO:0030674;GO:0046982;GO:0097110;GO:0001650;GO:0005634;GO:0005654;GO:0005730;GO:0005730;GO:0005730;GO:0005829;GO:0006417;GO:0006417;GO:0014029;GO:0014029;GO:0014032;GO:0014032;GO:0030674;GO:0042790;GO:0042790;GO:0046982;GO:0097110;GO:0097110;	K14562	-	S;K	0UKF1;13M4B;0DP9K;18UBV;0VCH5;1CVC8;1B2T9;0A1ME;0IF55	treacle ribosome biogenesis factor 1 [Source:MGI Symbol;Acc:MGI:892003]	21453	O08784;Q6PFZ6
ENSMUSG00000003808	679.285	418.262	940.308	2.24813	1.16873	9.60827e-18	1.81609e-16	8	85583618	85595886	+	4538	Farsa	GO:0000049;GO:0000166;GO:0000166;GO:0004812;GO:0004812;GO:0004826;GO:0004826;GO:0004826;GO:0004826;GO:0005524;GO:0005524;GO:0005737;GO:0005737;GO:0005737;GO:0005737;GO:0005737;GO:0005829;GO:0006412;GO:0006432;GO:0006432;GO:0006432;GO:0006432;GO:0009328;GO:0009328;GO:0009328;GO:0016874;GO:0043039;GO:0051290;GO:0051290;GO:0000049;GO:0000166;GO:0000166;GO:0004812;GO:0004812;GO:0004826;GO:0004826;GO:…	K01889	EC:6.1.1.20	J	1AW0J;18SAJ;0UGB5;0DF59;1CPV1;0V4U4;12R4Q;09TUX;KOG2784	phenylalanyl-tRNA synthetase, alpha subunit [Source:MGI Symbol;Acc:MGI:1913840]	66590	Q8C0C7
ENSMUSG00000075122	154.568	38.7853	270.352	6.97046	2.80125	9.63093e-18	1.81844e-16	16	38275923	38316697	+	3703	Cd80	GO:0005515;GO:0006955;GO:0007166;GO:0009897;GO:0009897;GO:0009986;GO:0015026;GO:0016020;GO:0016021;GO:0031295;GO:0031295;GO:0031295;GO:0042102;GO:0042102;GO:0042130;GO:0046641;GO:0050731;GO:0071222;GO:0071222;GO:0098636;GO:0005515;GO:0006955;GO:0007166;GO:0009897;GO:0009897;GO:0009986;GO:0015026;GO:0016020;GO:0016021;GO:0031295;GO:0031295;GO:0031295;GO:0042102;GO:0042102;GO:0042130;GO:0046641;GO:…	K05412	-	T	0J3XE;0V4MA;1CPNC;0DEYP;09TN9;1B587;13WBY;193GY;0UG1T	CD80 antigen [Source:MGI Symbol;Acc:MGI:101775]	12519	Q00609;Q549R2
ENSMUSG00000018659	712.436	438.613	986.258	2.24859	1.16902	1.03381e-17	1.9499e-16	11	96828651	96834812	-	2925	Pnpo	GO:0004733;GO:0004733;GO:0004733;GO:0004733;GO:0004733;GO:0004733;GO:0005654;GO:0005829;GO:0008615;GO:0008615;GO:0010181;GO:0010181;GO:0010181;GO:0016491;GO:0016638;GO:0030170;GO:0030170;GO:0042803;GO:0042803;GO:0042823;GO:0042823;GO:0042823;GO:0055114;GO:0055114;GO:0004733;GO:0016491;GO:0042823;GO:0055114;	K00275	EC:1.4.3.5	H	0VBSY;0UPXR;0A0WD;1CXF0;18ZBK;12T6P;1AZ23;0DNHN;KOG2586	pyridoxine 5'-phosphate oxidase [Source:MGI Symbol;Acc:MGI:2144151]	103711	Q91XF0
ENSMUSG00000059866	618.115	377.126	859.105	2.27803	1.18779	1.05684e-17	1.99121e-16	5	34653431	34671335	-	2685	Tnip2	GO:0005654;GO:0005737;GO:0005829;GO:0019901;GO:0031593;GO:0043123;GO:0045944;GO:0046872;GO:0070530;GO:2000352;GO:0005515;GO:0005654;GO:0005737;GO:0005737;GO:0005829;GO:0006915;GO:0006954;GO:0007249;GO:0019901;GO:0019901;GO:0023035;GO:0031593;GO:0031593;GO:0034134;GO:0034134;GO:0034138;GO:0034138;GO:0034162;GO:0043032;GO:0043123;GO:0043123;GO:0043123;GO:0045944;GO:0045944;GO:0045944;GO:0046872;GO:…	-	-	T;K	18SPA;1CQP0;0V5PA;09UPQ;0DFZE;1AXXE;0IEB1;0UHIS;12NVJ	TNFAIP3 interacting protein 2 [Source:MGI Symbol;Acc:MGI:2386643]	231130	Q99JG7
ENSMUSG00000022150	1618.63	1054.23	2183.02	2.07072	1.05013	1.08309e-17	2.03853e-16	15	6329269	6470193	+	7342	Dab2	GO:0000122;GO:0001650;GO:0001934;GO:0005886;GO:0005905;GO:0006897;GO:0008022;GO:0010718;GO:0010862;GO:0016192;GO:0030136;GO:0030335;GO:0030511;GO:0032091;GO:0032436;GO:0035026;GO:0035615;GO:0038024;GO:0043066;GO:0043231;GO:0045807;GO:0045944;GO:0046332;GO:0060391;GO:0060766;GO:0090090;GO:1903077;GO:2000096;GO:2000370;GO:2000643;	K12475	-	T	1AWF7;1CXXC;0A1CA;0UFXS;13HB9;0VC7V;18Z19;0DFNJ;KOG3535	disabled 2, mitogen-responsive phosphoprotein [Source:MGI Symbol;Acc:MGI:109175]	13132	P98078;Q3TRE6;Q3TN55;A0A0R4J104
ENSMUSG00000035692	1017.16	160.935	1873.38	11.6406	3.54109	1.12417e-17	2.11138e-16	4	156283912	156285253	-	703	Isg15	GO:0005178;GO:0005178;GO:0005178;GO:0005515;GO:0005515;GO:0005576;GO:0005576;GO:0005576;GO:0005634;GO:0005737;GO:0005737;GO:0007229;GO:0007229;GO:0007229;GO:0009617;GO:0019941;GO:0019941;GO:0022627;GO:0030501;GO:0031386;GO:0031386;GO:0031397;GO:0031397;GO:0031397;GO:0031625;GO:0032020;GO:0032020;GO:0032020;GO:0032020;GO:0032609;GO:0032613;GO:0032649;GO:0032649;GO:0032649;GO:0034340;GO:0034340;GO:…	K12159	-	O	0DTRB;193EP;0UUZS;KOG0001;13VQF;1B5MQ;0VI08;1D338;0A6PP	ISG15 ubiquitin-like modifier [Source:MGI Symbol;Acc:MGI:1855694]	100038882	Q64339;Q4FJR9
ENSMUSG00000027185	948.871	601.939	1295.8	2.15272	1.10616	1.15661e-17	2.16545e-16	2	103551601	103591615	-	7199	Nat10	GO:0000049;GO:0000154;GO:0000166;GO:0005524;GO:0005524;GO:0005634;GO:0005697;GO:0005697;GO:0005730;GO:0005730;GO:0005730;GO:0005730;GO:0006364;GO:0006473;GO:0006473;GO:0006473;GO:0008033;GO:0008080;GO:0008080;GO:0008080;GO:0010824;GO:0010824;GO:0010824;GO:0016072;GO:0016740;GO:0016746;GO:0030496;GO:0030496;GO:0032211;GO:0032211;GO:0034470;GO:0042274;GO:0045727;GO:0045727;GO:0045727;GO:0051391;GO:…	K14521	EC:2.3.1.-	S;G	1CX4G;1AWBH;0V80K;09XT9;KOG2036;0DQW4;12Q9F;18TIY;0UNTM	N-acetyltransferase 10 [Source:MGI Symbol;Acc:MGI:2138939]	98956	Q8K224
ENSMUSG00000047867	1018.7	644.91	1392.5	2.15921	1.1105	1.29824e-17	2.42044e-16	6	48678516	48685159	-	3496	Gimap6	GO:0000166;GO:0005525;GO:0005525;GO:0005737;GO:0005829;GO:0005829;GO:0005829;GO:0008150;	-	-	S	0A3WE;0DRGG;0VDSZ;1D0NU;0UNK3;192SV;0IFCF;1AY37;13PJB	GTPase, IMAP family member 6 [Source:MGI Symbol;Acc:MGI:1918876]	231931	Q8K349
ENSMUSG00000004791	1715.49	292.285	3138.69	10.7384	3.42471	1.41568e-17	2.63663e-16	12	85213409	85224564	-	2903	Pgf	GO:0001666;GO:0001938;GO:0002040;GO:0005576;GO:0005615;GO:0007165;GO:0007565;GO:0008083;GO:0008083;GO:0016020;GO:0031100;GO:0032870;GO:0042493;GO:0042802;GO:0044877;GO:0045766;GO:0051781;GO:0001525;GO:0001658;GO:0001666;GO:0001934;GO:0001938;GO:0001938;GO:0002040;GO:0002040;GO:0005172;GO:0005576;GO:0005576;GO:0005615;GO:0005615;GO:0007165;GO:0007275;GO:0008083;GO:0008083;GO:0008083;GO:0008083;GO:…	K16859	-	W;T	0US1H;1D1WF;0VGNF;196AP;1B237;0DT2A;13RTE;0IY55;0A6AY	placental growth factor [Source:MGI Symbol;Acc:MGI:105095]	18654	P49764;Q544A5
ENSMUSG00000032412	1500.67	973.893	2027.45	2.0818	1.05783	1.44369e-17	2.68598e-16	9	96214708	96246495	-	2389	Atp1b3	GO:0001671;GO:0001671;GO:0001671;GO:0005391;GO:0005391;GO:0005391;GO:0005515;GO:0005515;GO:0005737;GO:0005886;GO:0005886;GO:0005886;GO:0005886;GO:0005890;GO:0005890;GO:0005890;GO:0005890;GO:0005890;GO:0005901;GO:0005901;GO:0006811;GO:0006813;GO:0006813;GO:0006813;GO:0006813;GO:0006814;GO:0006814;GO:0006814;GO:0006814;GO:0006883;GO:0006883;GO:0006883;GO:0010248;GO:0016020;GO:0016021;GO:0019829;GO:…	K01540	-	P	1ASVI;0DQ4U;0URW7;190Z6;1D0RW;0A47Z;0VD5E;12UEF;KOG3927	ATPase, Na+/K+ transporting, beta 3 polypeptide [Source:MGI Symbol;Acc:MGI:107788]	11933	P97370;Q544Q7
ENSMUSG00000070031	369.593	168.882	570.303	3.37694	1.75572	1.91311e-17	3.54085e-16	1	85528099	85572758	+	3328	Sp140	GO:0001650;GO:0005739;GO:0001650;GO:0003677;GO:0005634;GO:0005634;GO:0005739;GO:0046872;GO:0001650;GO:0005739;GO:0001650;GO:0003677;GO:0005634;GO:0005739;GO:0046872;	K24504	-	O;K	KOG2177;1D0GQ;18SA3;13UYR;0A4TK;1B35S;0UUA4;0DRB8;0VFNG	Sp140 nuclear body protein [Source:MGI Symbol;Acc:MGI:3702467]	434484	Q6NSQ5
ENSMUSG00000022074	162.23	77.6766	246.783	3.17706	1.66769	1.99597e-17	3.69038e-16	14	70004921	70021860	+	5451	Tnfrsf10b	GO:0002020;GO:0005794;GO:0005829;GO:0005886;GO:0005886;GO:0006915;GO:0006915;GO:0006919;GO:0007165;GO:0008134;GO:0008625;GO:0008656;GO:0009986;GO:0009986;GO:0016020;GO:0016020;GO:0016021;GO:0034976;GO:0036462;GO:0036462;GO:0042802;GO:0042981;GO:0043065;GO:0045121;GO:0045569;GO:0045569;GO:0070059;GO:0097191;	K04722	-	T	1D113;193IZ;0VHIU;1B5KK;13SSI;0DRSY;0UPZY;0IZX0;0A701	tumor necrosis factor receptor superfamily, member 10b [Source:MGI Symbol;Acc:MGI:1341090]	21933	Q9QZM4
ENSMUSG00000028012	37.129	6.82669	67.4313	9.87759	3.30416	2.16742e-17	4.00322e-16	3	129598057	129616236	-	5910	Rrh	GO:0001750;GO:0004930;GO:0004930;GO:0005887;GO:0007165;GO:0007186;GO:0007186;GO:0007186;GO:0007601;GO:0007602;GO:0007602;GO:0008020;GO:0009584;GO:0009881;GO:0016020;GO:0016021;GO:0016021;GO:0018298;GO:0050896;GO:0071482;GO:0004930;GO:0004930;GO:0007165;GO:0007186;GO:0007186;GO:0007601;GO:0007602;GO:0009881;GO:0016020;GO:0016021;GO:0016021;GO:0018298;GO:0050896;GO:0004930;GO:0004930;GO:0007165;GO:…	K04253	-	T	KOG3656;0UT3D;0DGRN;12YEP;1CRFP;09VGZ;1B32R;0V6G8;18S5T	retinal pigment epithelium derived rhodopsin homolog [Source:MGI Symbol;Acc:MGI:1097709]	20132	O35214;Q80XL3;Q543W9;Q9D1T9
ENSMUSG00000015653	201.404	66.9156	335.892	5.01964	2.32758	2.31346e-17	4.25968e-16	5	5714829	5744578	-	12144	Steap2	GO:0005768;GO:0005768;GO:0005768;GO:0005769;GO:0005769;GO:0005769;GO:0005829;GO:0005829;GO:0005829;GO:0005886;GO:0005886;GO:0005886;GO:0005886;GO:0006811;GO:0006893;GO:0006893;GO:0006893;GO:0006897;GO:0006897;GO:0006897;GO:0008823;GO:0008823;GO:0009725;GO:0009725;GO:0009725;GO:0010008;GO:0015677;GO:0015677;GO:0016020;GO:0016021;GO:0016491;GO:0030140;GO:0030140;GO:0030140;GO:0030173;GO:0030173;GO:…	K14738	EC:1.16.1.-	S;P	0V5Z3;09UZ9;1ATHV;0IF4F;0DG8T;12Q82;1CQYA;18UWI;0UHY8	six transmembrane epithelial antigen of prostate 2 [Source:MGI Symbol;Acc:MGI:1921301]	74051	Q8BWB6;B2RX33
ENSMUSG00000027639	8039.86	2748.28	13331.4	4.85083	2.27823	2.38951e-17	4.39516e-16	2	156939453	156977185	-	9150	Samhd1	GO:0000166;GO:0000724;GO:0000724;GO:0000724;GO:0002376;GO:0003676;GO:0003676;GO:0003676;GO:0003697;GO:0003697;GO:0003697;GO:0003723;GO:0003723;GO:0003723;GO:0003824;GO:0004540;GO:0005525;GO:0005634;GO:0005634;GO:0005634;GO:0005634;GO:0005654;GO:0005654;GO:0005694;GO:0005886;GO:0005886;GO:0006203;GO:0006203;GO:0006203;GO:0006203;GO:0006260;GO:0006281;GO:0006974;GO:0006974;GO:0006974;GO:0008152;GO:…	K22544	EC:3.1.5.-	A;S;L	1CS5P;12RXY;0DHFI;1AV3J;09W6A;18TBT;0V74K;0UJIH;KOG2681	SAM domain and HD domain, 1 [Source:MGI Symbol;Acc:MGI:1927468]	56045	Q60710
ENSMUSG00000027230	105.604	29.4601	181.748	6.16928	2.6251	2.70895e-17	4.96222e-16	2	91812673	91854847	-	2603	Creb3l1	GO:0000122;GO:0000785;GO:0000976;GO:0001227;GO:0003677;GO:0003677;GO:0003700;GO:0005634;GO:0005634;GO:0005634;GO:0005783;GO:0006355;GO:0010629;GO:0016020;GO:0030968;GO:0032967;GO:0035497;GO:0040037;GO:0045892;GO:0045944;GO:0046332;GO:1902236;GO:1903671;GO:1990440;GO:1990837;	K09048	-	K	1B24J;09V88;KOG0709;12R71;0UT50;18XE5;1CYQI;0V67S;0DGGV	cAMP responsive element binding protein 3-like 1 [Source:MGI Symbol;Acc:MGI:1347062]	26427	Q9Z125;A0A0R4J082
ENSMUSG00000033508	49.8429	4.24684	95.439	22.473	4.49012	2.75667e-17	5.03927e-16	6	86605146	86606692	+	1547	Asprv1	GO:0004190;GO:0004190;GO:0004190;GO:0004190;GO:0006508;GO:0006508;GO:0008233;GO:0016020;GO:0016021;GO:0016021;GO:0016485;GO:0016485;GO:0016485;GO:0016787;GO:0043588;	K24552	EC:3.4.23.-	O	1AZJB;0UJ9I;0DH7I;190BS;12QU9;1CRXP;0IFHF;09VYS;0V6X5	aspartic peptidase, retroviral-like 1 [Source:MGI Symbol;Acc:MGI:1915105]	67855	Q09PK2
ENSMUSG00000064120	816.914	513.507	1120.32	2.18171	1.12546	2.8876e-17	5.2732e-16	17	49735390	49762463	+	3110	Mocs1	GO:0003824;GO:0046872;GO:0046872;GO:0051536;GO:0051536;GO:0051539;GO:0000166;GO:0003824;GO:0005525;GO:0006777;GO:0006777;GO:0016829;GO:0019008;GO:0032324;GO:0046872;GO:0046872;GO:0051536;GO:0051536;GO:0051539;GO:0051539;GO:0061798;GO:0061798;GO:0061799;GO:0061799;GO:0000166;GO:0003824;GO:0005525;GO:0005829;GO:0006777;GO:0006777;GO:0006777;GO:0016829;GO:0019008;GO:0032324;GO:0046872;GO:0046872;GO:…	K20967	-	H	KOG2876;18ZKZ;1AYPD;0V5R2;1CV10;0UM1P;12NWT;0DK75;09URK	molybdenum cofactor synthesis 1 [Source:MGI Symbol;Acc:MGI:1928904]	56738	Q5RKZ7
ENSMUSG00000053101	54.8388	15.1477	94.5298	6.24052	2.64167	3.11491e-17	5.67666e-16	13	19933852	20008427	-	5974	Gpr141	GO:0004930;GO:0004930;GO:0004930;GO:0005575;GO:0005886;GO:0007165;GO:0007186;GO:0007186;GO:0016020;GO:0016021;GO:0016021;GO:0004930;GO:0007186;GO:0016020;GO:0016021;GO:0016021;	K08429	-	T	0A27V;0IN12;0VD3T;18VBJ;1AVR3;0DPW1;0UIEW;12T03;1CYVH	G protein-coupled receptor 141 [Source:MGI Symbol;Acc:MGI:2672983]	353346	Q7TQP0
ENSMUSG00000020806	737.014	460.453	1013.58	2.20126	1.13833	3.21822e-17	5.85296e-16	11	116488991	116517845	-	5293	Rhbdf2	GO:0005515;GO:0005515;GO:0005783;GO:0005789;GO:0005789;GO:0005886;GO:0006508;GO:0015031;GO:0016020;GO:0016021;GO:0016021;GO:0042058;GO:0050708;GO:0050709;GO:0005515;GO:0005515;GO:0005783;GO:0005789;GO:0005789;GO:0005886;GO:0005886;GO:0006508;GO:0015031;GO:0016020;GO:0016021;GO:0016021;GO:0042058;GO:0050708;GO:0050709;	-	-	T;U	09XQS;12QPF;1AVM6;18YX6;0DJ2S;0V8NH;0UMRY;1CTUG;KOG2290	rhomboid 5 homolog 2 [Source:MGI Symbol;Acc:MGI:2442473]	217344	Q80WQ6
ENSMUSG00000020120	628.064	348.158	907.969	2.60792	1.3829	3.58109e-17	6.493e-16	11	16921206	17002381	-	4486	Plek	GO:0002244;GO:0002576;GO:0005080;GO:0005080;GO:0005737;GO:0005737;GO:0005886;GO:0006904;GO:0007229;GO:0007229;GO:0010572;GO:0010920;GO:0010920;GO:0010925;GO:0010925;GO:0030030;GO:0030030;GO:0030836;GO:0030836;GO:0030836;GO:0030845;GO:0030845;GO:0030866;GO:0030866;GO:0031529;GO:0031529;GO:0031532;GO:0031532;GO:0031532;GO:0032233;GO:0032233;GO:0032587;GO:0032587;GO:0033625;GO:0035556;GO:0042803;GO:…	K19993	-	T	0IFJ7;09XEV;13HUJ;1CTS2;1AS31;18SWX;0V8KH;0DJ0K;0UG9Y	pleckstrin [Source:MGI Symbol;Acc:MGI:1860485]	56193	Q9JHK5;Q5F271
ENSMUSG00000044813	648.617	343.85	953.384	2.77268	1.47128	3.61546e-17	6.54865e-16	4	45423278	45532470	-	3199	Shb	GO:0001525;GO:0001568;GO:0001784;GO:0001784;GO:0005515;GO:0005654;GO:0005737;GO:0005829;GO:0005886;GO:0006469;GO:0006915;GO:0007165;GO:0007275;GO:0016020;GO:0030097;GO:0030154;GO:0036464;GO:0042100;GO:0045624;GO:0045931;GO:0048514;GO:0050852;GO:0071425;GO:1900194;GO:0007165;GO:0007165;	K23697	-	S;T	0A033;0DG9N;18YEK;1CQZ1;12SZD;0V5CC;0UHR7;0IGWI;1ATBK	src homology 2 domain-containing transforming protein B [Source:MGI Symbol;Acc:MGI:98294]	230126	Q6PD21
ENSMUSG00000079022	55.7992	10.5113	101.087	9.61698	3.26558	4.12549e-17	7.42713e-16	15	71667644	71906076	-	9203	Col22a1	GO:0001525;GO:0001886;GO:0005201;GO:0005615;GO:0030198;GO:0031012;GO:0001525;GO:0001886;GO:0005201;GO:0005581;GO:0005615;GO:0030020;GO:0030198;GO:0031012;GO:0062023;GO:0001525;GO:0001886;GO:0005201;GO:0005615;GO:0030198;GO:0031012;	K16630	-	T;W	1BB9C;0V3HS;KOG1217;197C2;1DFV1;KOG3544;0B5IY;0WI6G;0E8YN;13EUC	collagen, type XXII, alpha 1 [Source:MGI Symbol;Acc:MGI:1916950]	69700	E9Q7P1
ENSMUSG00000017679	1556.49	755.202	2357.79	3.12206	1.6425	4.14737e-17	7.45897e-16	2	163444234	163460933	+	5951	Ttpal	GO:0008150;GO:1902936;GO:0008150;GO:1902936;GO:0008150;GO:1902936;	-	-	I	12N8Q;0UQ94;KOG1471;0V50U;09U1X;1B2BS;0DFBM;1CQ1D;1918V	tocopherol (alpha) transfer protein-like [Source:MGI Symbol;Acc:MGI:1923330]	76080	Q9D3D0
ENSMUSG00000073680	325.224	114.729	535.718	4.66942	2.22324	4.21092e-17	7.56564e-16	4	155866048	155870331	-	3471	Tmem88b	GO:0005886;GO:0008150;GO:0016020;GO:0016021;GO:0030165;	-	-	S	0DV7H;0J4NX;0VJB3;1D4I0;13YCI;0UW0B;0A8RX;196K2;1B6PS	transmembrane protein 88B [Source:MGI Symbol;Acc:MGI:2444329]	320587	Q3TYP4
ENSMUSG00000053338	27.2629	2.03728	52.4884	25.7639	4.68728	4.31249e-17	7.74031e-16	7	3535016	3551140	-	2066	Tarm1	GO:0002250;GO:0002376;GO:0005886;GO:0005886;GO:0016020;GO:0016021;GO:0034987;GO:0045087;GO:1900017;GO:2000515;GO:2000562;GO:0016020;GO:0016021;	-	-	T	1CUP6;0UH2N;1B5GU;0DJVW;09YFQ;1410U;0J9W1;0V9DI	T cell-interacting, activating receptor on myeloid cells 1 [Source:MGI Symbol;Acc:MGI:2442280]	245126	B6A8R8
ENSMUSG00000089762	91.582	35.7012	147.463	4.13047	2.04631	5.68099e-17	1.01556e-15	2	30361549	30364231	-	2683	Ier5l	GO:0003674;GO:0005575;GO:0008150;	-	-	S	0VDIM;0UGY2;0DQA9;1B49A;18ZFQ;0A2NR;0J77W;1CZCB;13Z3R	immediate early response 5-like [Source:MGI Symbol;Acc:MGI:1919750]	72500	Q99J55
ENSMUSG00000041360	723.631	454.183	993.08	2.18652	1.12864	5.98477e-17	1.06879e-15	19	27366098	27407225	-	8626	Pum3	GO:0003723;GO:0005654;GO:0005694;GO:0005730;GO:0005783;GO:0010835;GO:0003723;GO:0003723;	K14844	-	J	09ZQY;18V6E;12QIG;KOG2050;0VAME;0UQDT;1AU53;0DM8U;1CW40	pumilio RNA-binding family member 3 [Source:MGI Symbol;Acc:MGI:106253]	52874	Q8BKS9;A0A0N4SUH4
ENSMUSG00000040528	109.154	46.1928	172.115	3.72603	1.89764	6.09313e-17	1.08706e-15	11	106642052	106659620	+	2474	Milr1	GO:0004888;GO:0005515;GO:0005576;GO:0005886;GO:0005887;GO:0005887;GO:0007166;GO:0016020;GO:0016021;GO:0033004;GO:0033004;GO:0043303;GO:0043303;GO:0098742;GO:0033004;GO:0043303;GO:0004888;GO:0005515;GO:0005576;GO:0005886;GO:0005887;GO:0005887;GO:0007166;GO:0016020;GO:0016021;GO:0033004;GO:0033004;GO:0043303;GO:0043303;GO:0098742;GO:0004888;GO:0005515;GO:0005576;GO:0005886;GO:0005887;GO:0005887;GO:…	-	-	T	0A0DZ;1B5BM;0VBA6;0UR9F;0DN0S;1941G;0IGSD;13I24;1CWWX	mast cell immunoglobulin like receptor 1 [Source:MGI Symbol;Acc:MGI:2685731]	380732	Q3TB92
ENSMUSG00000053289	637.239	395.955	878.523	2.21875	1.14974	6.17937e-17	1.10134e-15	9	53009935	53159353	-	3128	Ddx10	GO:0000166;GO:0003676;GO:0003723;GO:0003724;GO:0004386;GO:0004386;GO:0005524;GO:0005524;GO:0005634;GO:0006364;GO:0016787;GO:0097065;	K14776	EC:3.6.4.13	A	1CSSD;12PFC;0DI1R;KOG0342;09VR9;18WV6;0UKE9;1AVX3;0V6Q7	DEAD box helicase 10 [Source:MGI Symbol;Acc:MGI:1924841]	77591	Q80Y44
ENSMUSG00000071604	1610.62	932.62	2288.63	2.45397	1.29512	6.3315e-17	1.1262e-15	19	23950114	24008383	-	2886	Fam189a2	GO:0016020;GO:0016021;GO:0016021;	-	-	S	0V9CP;09YES;0DJV4;0UNPU;12RC1;192HI;0IEGD;1CUNB;1AY6G	family with sequence similarity 189, member A2 [Source:MGI Symbol;Acc:MGI:2685813]	381217	Q4FZH1;E9QP68
ENSMUSG00000054555	89.1026	19.942	158.263	7.93619	2.98845	6.87446e-17	1.22034e-15	7	133484928	133833875	-	10573	Adam12	GO:0004222;GO:0005515;GO:0005654;GO:0005654;GO:0005886;GO:0005886;GO:0005886;GO:0005886;GO:0006508;GO:0006508;GO:0007155;GO:0008233;GO:0008237;GO:0008237;GO:0016020;GO:0016021;GO:0016787;GO:0017124;GO:0017124;GO:0017124;GO:0045766;GO:0045766;GO:0046872;GO:0004222;GO:0006508;GO:0008237;GO:0016020;GO:0016021;	K06835	EC:3.4.24.-	O	0UFT5;0DIV2;12RXZ;1CTKE;1ARN3;18WWS;09VEK;KOG3607;0V6DS	a disintegrin and metallopeptidase domain 12 (meltrin alpha) [Source:MGI Symbol;Acc:MGI:105378]	11489	Q61824
ENSMUSG00000001305	231.877	123.985	339.77	2.74041	1.45439	7.06996e-17	1.25379e-15	1	186453175	186481555	-	3239	Rrp15	GO:0000460;GO:0000470;GO:0003674;GO:0006364;GO:0030687;	-	-	S;A	1CZEX;1AWEC;0VDKW;0A2R5;0DQD0;18W4C;KOG2974;13TG0;0UQ8W	ribosomal RNA processing 15 homolog [Source:MGI Symbol;Acc:MGI:1914473]	67223	Q9CYX7
ENSMUSG00000025172	228.577	8.01051	449.144	56.0694	5.80914	7.167e-17	1.26974e-15	19	42024439	42033549	+	1138	Ankrd2	GO:0000122;GO:0005634;GO:0005829;GO:0043231;GO:0043422;GO:0043619;GO:0045662;GO:0061629;GO:0000122;GO:0000791;GO:0001817;GO:0003682;GO:0005515;GO:0005634;GO:0005634;GO:0005634;GO:0005737;GO:0005737;GO:0005829;GO:0005829;GO:0006357;GO:0010832;GO:0016605;GO:0016605;GO:0030016;GO:0030017;GO:0031432;GO:0031674;GO:0031674;GO:0035914;GO:0035994;GO:0043231;GO:0043422;GO:0043422;GO:0043619;GO:0045662;GO:…	K21434	-	K;E	0VAB5;12SEJ;09ZE4;KOG0504;0DKWE;1AYWC;0UPAQ;1CV75;18XSH	ankyrin repeat domain 2 (stretch responsive muscle) [Source:MGI Symbol;Acc:MGI:1861447]	56642	Q9WV06
ENSMUSG00000028494	3884.3	2076.9	5691.7	2.74047	1.45443	7.25126e-17	1.28339e-15	4	86566623	86588297	-	3512	Plin2	GO:0005515;GO:0005515;GO:0005634;GO:0005737;GO:0005811;GO:0005811;GO:0005811;GO:0005811;GO:0005811;GO:0005829;GO:0005829;GO:0005886;GO:0010890;GO:0014070;GO:0015909;GO:0016020;GO:0019915;GO:0019915;GO:0042493;	K17284	-	U	1CWV7;0A0CC;0DMZ6;0VB8H;18SFU;0UHNB;13HK9;0IJG1;1AT8Z	perilipin 2 [Source:MGI Symbol;Acc:MGI:87920]	11520	P43883;Q3U711
ENSMUSG00000022790	79.8679	23.9351	135.801	5.6737	2.50429	7.56266e-17	1.33717e-15	16	38713033	38847521	+	4493	Igsf11	GO:0005886;GO:0005886;GO:0005911;GO:0005911;GO:0007155;GO:0007156;GO:0007156;GO:0007156;GO:0014069;GO:0014069;GO:0016020;GO:0016021;GO:0035255;GO:0035255;GO:0035255;GO:0040008;GO:0045185;GO:0045185;GO:0048167;GO:0060076;GO:0060076;GO:0061885;GO:0061885;GO:1900273;	K06791	-	T	0UTCQ;0DQ81;0IJM9;1CY8F;0A2KG;0VDGG;13ITW;18W7C;1AWRK	immunoglobulin superfamily, member 11 [Source:MGI Symbol;Acc:MGI:2388477]	207683	P0C673
ENSMUSG00000024732	321.057	183.064	459.049	2.50758	1.3263	8.15967e-17	1.43987e-15	19	10918845	10926630	-	5774	Ccdc86	GO:0005634;GO:0005634;GO:0005654;GO:0005654;GO:0005694;GO:0005730;GO:0005730;GO:0005730;	K14822	-	S	0VFSG;13W7I;1AS7H;KOG4538;0DSCT;1D1N8;0UFYK;18UHE;0A41T	coiled-coil domain containing 86 [Source:MGI Symbol;Acc:MGI:1277220]	108673	Q9JJ89
ENSMUSG00000033295	978.989	470.284	1487.69	3.16339	1.66147	8.27225e-17	1.45829e-15	4	118065410	118148602	-	9148	Ptprf	GO:0001960;GO:0004721;GO:0004721;GO:0004725;GO:0004725;GO:0004725;GO:0004725;GO:0004725;GO:0005001;GO:0005158;GO:0005768;GO:0005886;GO:0006470;GO:0006470;GO:0006470;GO:0007155;GO:0007156;GO:0007399;GO:0008201;GO:0008285;GO:0010975;GO:0016020;GO:0016020;GO:0016021;GO:0016311;GO:0016477;GO:0016477;GO:0016477;GO:0016787;GO:0016791;GO:0030426;GO:0030971;GO:0031102;GO:0031345;GO:0035335;GO:0035335;GO:…	K05695	EC:3.1.3.48	T	0DJQ1;0V9ZZ;12SQH;KOG4228;09Z2G;1CUGZ;18V7P;0UINW;1B0XD	protein tyrosine phosphatase, receptor type, F [Source:MGI Symbol;Acc:MGI:102695]	19268	A2A8L5;Q3V0J9
ENSMUSG00000017677	1110.84	719.362	1502.32	2.0884	1.0624	8.65247e-17	1.52381e-15	11	79130198	79145497	-	3987	Wsb1	GO:0003674;GO:0005575;GO:0008150;GO:0008150;GO:0016567;GO:0035556;	K10341	-	S;K	18UID;KOG0266;0DF1G;09V0K;1CQZA;1ATJJ;0V609;0UHZV;12SH8	WD repeat and SOCS box-containing 1 [Source:MGI Symbol;Acc:MGI:1926139]	78889	O54927;Q3TFQ2
ENSMUSG00000012422	1007.35	648.837	1365.87	2.1051	1.07389	8.70837e-17	1.53214e-15	13	90237242	90292026	+	10807	Tmem167	GO:0000139;GO:0003674;GO:0005794;GO:0005794;GO:0005794;GO:0009306;GO:0016020;GO:0016021;GO:0045054;GO:0045054;GO:0046907;GO:0000139;GO:0016020;GO:0016021;GO:0000139;GO:0003674;GO:0005794;GO:0005794;GO:0009306;GO:0016020;GO:0016021;GO:0045054;GO:0046907;	-	-	S;E	0UW7J;193TK;0DVKQ;KOG3808;0VKBX;13WB6;0A9F2;1B6J8;1D4X2	transmembrane protein 167 [Source:MGI Symbol;Acc:MGI:1913324]	66074	Q9CR64
ENSMUSG00000057191	71.9727	24.8024	119.143	4.80369	2.26414	9.73234e-17	1.70724e-15	9	21437472	21456629	+	1447	AB124611	GO:0016020;GO:0016021;	-	-	S	1AXIS;12TU2;0IJQU;1CX8H;0UN2A;0DNBF;0A0Q6;0VBKD;191JI	cDNA sequence AB124611 [Source:MGI Symbol;Acc:MGI:3043001]	382062	Q75VT8;Z4YNA9
ENSMUSG00000047798	204.513	43.908	365.118	8.31551	3.0558	9.9421e-17	1.74231e-15	11	115007040	115024818	-	5149	Cd300lf	GO:0001618;GO:0001786;GO:0002376;GO:0004888;GO:0005136;GO:0005515;GO:0005886;GO:0005886;GO:0008289;GO:0016020;GO:0016021;GO:0030316;GO:0033004;GO:0033004;GO:0034125;GO:0034125;GO:0035666;GO:0035666;GO:0035772;GO:0046718;GO:0097001;GO:0097001;GO:1902216;GO:2000426;GO:2000427;GO:0001618;GO:0001786;GO:0002376;GO:0004888;GO:0005136;GO:0005515;GO:0005886;GO:0005886;GO:0008289;GO:0016020;GO:0016021;GO:…	K20395	-	S;W;T	1AU12;0DJVP;0IZ4I;09YFG;0UNQN;19629;13T9V;1CUNY;0V9DA	CD300 molecule like family member F [Source:MGI Symbol;Acc:MGI:2442359]	246746	Q6SJQ7;A0A1C9ZQ14
ENSMUSG00000034329	145.925	69.1751	222.675	3.21901	1.68662	1.00954e-16	1.76745e-15	11	85948964	86092019	-	7454	Brip1	GO:0000166;GO:0003676;GO:0003677;GO:0003678;GO:0003678;GO:0003682;GO:0003682;GO:0003724;GO:0004386;GO:0004386;GO:0005524;GO:0005524;GO:0005634;GO:0005634;GO:0005634;GO:0005634;GO:0005634;GO:0005654;GO:0005654;GO:0005737;GO:0005737;GO:0005737;GO:0005737;GO:0006139;GO:0006281;GO:0006289;GO:0006357;GO:0006357;GO:0006974;GO:0007129;GO:0007283;GO:0007284;GO:0007286;GO:0008285;GO:0008285;GO:0008584;GO:…	K15362	EC:3.6.4.12	L	0UKJ9;1CRV9;09VWX;0V6VD;12PUQ;18WZM;1AW1N;0DH51;KOG1132	BRCA1 interacting protein C-terminal helicase 1 [Source:MGI Symbol;Acc:MGI:2442836]	237911	Q5SXJ3
ENSMUSG00000003762	344.814	190.022	499.606	2.62919	1.39462	1.08247e-16	1.8914e-15	7	26932448	26957375	+	5586	Coq8b	GO:0005739;GO:0006744;GO:0005739;GO:0006744;GO:0005739;GO:0006744;	K08869	-	S;G	0VBIQ;1AWIN;18UYS;1CUH0;12NR4;0A0NM;0UTHY;0DN9Z;KOG1234	coenzyme Q8B [Source:MGI Symbol;Acc:MGI:1924139]	76889	E9QLB8
ENSMUSG00000029171	431.825	257.978	605.672	2.34776	1.23129	1.15132e-16	2.00973e-15	5	64250293	64285694	+	2590	Pgm2	GO:0000287;GO:0004614;GO:0004614;GO:0005737;GO:0005975;GO:0005975;GO:0006006;GO:0006006;GO:0008973;GO:0008973;GO:0008973;GO:0016853;GO:0016868;GO:0046386;GO:0046872;GO:0071704;GO:0000287;GO:0005975;GO:0005975;GO:0016868;GO:0046872;	K15779	-	G	09XNJ;1AZHZ;190A7;12RAR;KOG1220;0DRJR;0UPUY;0V8K9;1D0TA	phosphoglucomutase 2 [Source:MGI Symbol;Acc:MGI:97564]	66681	Q7TSV4
ENSMUSG00000026073	137.486	30.6758	244.296	7.9638	2.99346	1.28887e-16	2.24544e-15	1	40113239	40164391	+	1908	Il1r2	GO:0004908;GO:0004910;GO:0016020;GO:0019221;GO:0004908;GO:0004908;GO:0004908;GO:0004910;GO:0005576;GO:0005737;GO:0005886;GO:0010955;GO:0016020;GO:0016021;GO:0019221;GO:0019966;GO:0019966;GO:0032690;GO:1900016;GO:2000660;	K04387	-	T	13JKH;1AUSK;0UJ9N;0DH7J;1CRXR;09VYU;0IJCQ;0V6X6;18ZQ1	interleukin 1 receptor, type II [Source:MGI Symbol;Acc:MGI:96546]	16178	P27931;Q4FK69
ENSMUSG00000044367	173.407	86.4163	260.397	3.01329	1.59134	1.33901e-16	2.32823e-15	11	70107615	70111890	-	2601	Slc16a13	GO:0000139;GO:0005794;GO:0005794;GO:0005794;GO:0005829;GO:0005829;GO:0005886;GO:0005887;GO:0008028;GO:0015293;GO:0015718;GO:0016020;GO:0016021;GO:0016021;GO:0022857;GO:0055085;GO:0016020;GO:0016021;GO:0016020;GO:0016021;GO:0016020;GO:0016021;	K08189	-	P;G	0E6PC;0B1G3;1BAFS;196Z0;12QZH;KOG2504;0V1VP;0WE20;1DDMF	solute carrier family 16 (monocarboxylic acid transporters), member 13 [Source:MGI Symbol;Acc:MGI:1916559]	69309	Q8CE94
ENSMUSG00000034457	253.151	118.71	387.593	3.26504	1.7071	1.48555e-16	2.578e-15	X	96377446	96420822	-	5891	Eda2r	GO:0005031;GO:0005886;GO:0005887;GO:0007275;GO:0012501;GO:0016020;GO:0016021;GO:0030154;GO:0033209;GO:0038023;GO:0038023;GO:0038023;GO:0038023;GO:0043123;GO:0046330;GO:0046330;GO:0046330;GO:0046330;GO:0051092;GO:0051092;GO:0051092;GO:0072332;GO:0005031;GO:0005886;GO:0005887;GO:0007275;GO:0012501;GO:0016020;GO:0016021;GO:0030154;GO:0033209;GO:0038023;GO:0038023;GO:0038023;GO:0043123;GO:0046330;GO:…	K05163	-	T	19098;13AHD;0DII3;1CYP2;0A21Y;1B06N;0VCXC;0IETX;0UJMJ	ectodysplasin A2 receptor [Source:MGI Symbol;Acc:MGI:2442860]	245527	Q8BX35;Q3KP88
ENSMUSG00000034459	15139.6	2360.49	27918.7	11.8275	3.56407	1.59619e-16	2.76193e-15	19	34618271	34627409	+	2656	Ifit1	GO:0002376;GO:0003723;GO:0003723;GO:0005515;GO:0005737;GO:0005829;GO:0009615;GO:0009617;GO:0035457;GO:0035458;GO:0045087;GO:0051607;GO:0051607;	K14217	-	S;P	0DNWM;0A0WM;1CXU0;13I8N;1B0KV;0V5W7;KOG1124;1949C;0UM6F	interferon-induced protein with tetratricopeptide repeats 1 [Source:MGI Symbol;Acc:MGI:99450]	15957	Q64282
ENSMUSG00000027889	331.3	158.595	504.004	3.17792	1.66808	1.6138e-16	2.78968e-15	3	107981378	107993967	-	5224	Ampd2	GO:0003876;GO:0003876;GO:0003876;GO:0003876;GO:0003876;GO:0005829;GO:0005829;GO:0006188;GO:0006188;GO:0009117;GO:0009117;GO:0009168;GO:0016787;GO:0019239;GO:0032264;GO:0032264;GO:0042632;GO:0042802;GO:0046033;GO:0046033;GO:0046034;GO:0046039;GO:0046872;GO:0052652;GO:0052652;GO:0072015;GO:0097009;GO:0003876;GO:0003876;GO:0003876;GO:0003876;GO:0003876;GO:0005829;GO:0005829;GO:0006188;GO:0006188;GO:…	K01490	EC:3.5.4.6	F	1B2WY;KOG1096;0V4C6;12PUK;0DG0K;194ZN;09UQP;1CQQ6;0UINK	adenosine monophosphate deaminase 2 [Source:MGI Symbol;Acc:MGI:88016]	109674	Q9DBT5
ENSMUSG00000090125	41.9572	9.54115	74.3732	7.79499	2.96255	2.08377e-16	3.56061e-15	4	124550600	124554448	+	3849	Pou3f1	GO:0000785;GO:0000978;GO:0000981;GO:0000981;GO:0000981;GO:0003677;GO:0003677;GO:0003677;GO:0003700;GO:0005634;GO:0005634;GO:0005634;GO:0005654;GO:0005667;GO:0006355;GO:0006357;GO:0006357;GO:0007420;GO:0008544;GO:0010628;GO:0014044;GO:0022011;GO:0030216;GO:0030900;GO:0042552;GO:0043565;GO:0043565;GO:0045893;GO:0045944;GO:1990837;	K09365	-	K	KOG3802;12SB4;0UUR4;0V6VN;1B59R;1CXDW;0DNGH;09VX7	POU domain, class 3, transcription factor 1 [Source:MGI Symbol;Acc:MGI:101896]	18991	P21952;Q3UTH6
ENSMUSG00000029379	14.0958	0	28.1916	Inf	Inf	2.18248e-16	3.71857e-15	5	90933962	90937459	+	3498	Cxcl3	GO:0005125;GO:0005515;GO:0005576;GO:0005576;GO:0005615;GO:0005615;GO:0005615;GO:0005615;GO:0006935;GO:0006935;GO:0006952;GO:0006954;GO:0006954;GO:0006954;GO:0006954;GO:0006955;GO:0007204;GO:0007204;GO:0008009;GO:0008009;GO:0008009;GO:0008009;GO:0008009;GO:0030593;GO:0030593;GO:0030593;GO:0030593;GO:0032496;GO:0045236;GO:0061844;GO:0070098;GO:0071222;GO:0071222;	K05505	-	S;W	0DVJX;1D4WZ;0J3WE;1B6Q4;0VKBQ;13XHT;0A9A4;0UWC6	chemokine (C-X-C motif) ligand 3 [Source:MGI Symbol;Acc:MGI:3037818]	330122	Q6W5C0
ENSMUSG00000019890	43.5926	7.35969	79.8254	10.8463	3.43913	2.21562e-16	3.77143e-15	10	102317617	102326347	-	1248	Nts	GO:0005184;GO:0005184;GO:0005576;GO:0005576;GO:0007218;GO:0007218;GO:0008542;GO:0030133;GO:0031410;GO:0031640;GO:0043025;GO:0043231;GO:0043679;GO:0043679;GO:0048018;GO:0048018;GO:0061844;GO:0071855;GO:0071855;	K05235	-	O;W	0IKDE;18WHK;13JMC;0US2J;1CXNT;0A13A;1B409;0VBZK;0DNRE	neurotensin [Source:MGI Symbol;Acc:MGI:1328351]	67405	Q9D3P9
ENSMUSG00000006442	322.625	176.453	468.796	2.65678	1.40968	2.32138e-16	3.94015e-15	4	148675960	148679450	+	1599	Srm	GO:0003824;GO:0004766;GO:0004766;GO:0004766;GO:0004766;GO:0006595;GO:0006596;GO:0006596;GO:0008295;GO:0008295;GO:0008295;GO:0008295;GO:0016740;GO:0042802;GO:0042802;GO:0042803;GO:0042803;GO:1990830;	K00797	EC:2.5.1.16	E	KOG1562;09YMU;0V9JK;0DK2E;1CUW6;18WNZ;0UIWR;1B0PF;14F7H	spermidine synthase [Source:MGI Symbol;Acc:MGI:102690]	20810	Q64674;Q543H0
ENSMUSG00000036469	409.284	227.117	591.451	2.60417	1.38082	2.4831e-16	4.20262e-15	8	66070552	66924289	+	7146	Marchf1	GO:0000209;GO:0000209;GO:0000209;GO:0002376;GO:0002495;GO:0002495;GO:0002495;GO:0004842;GO:0005737;GO:0005764;GO:0005764;GO:0005764;GO:0005765;GO:0005768;GO:0005768;GO:0005789;GO:0005794;GO:0005886;GO:0005886;GO:0006955;GO:0006955;GO:0006955;GO:0008270;GO:0016020;GO:0016021;GO:0016567;GO:0016740;GO:0030659;GO:0031410;GO:0031901;GO:0031901;GO:0031901;GO:0031902;GO:0031902;GO:0031902;GO:0032588;GO:…	K10656	EC:2.3.2.27	A;O	0DJD4;0V8XT;12QUR;1B2FZ;1CU5D;KOG1609;0UQNH;1918G;09Y04	membrane associated ring-CH-type finger 1 [Source:MGI Symbol;Acc:MGI:1920175]	72925	Q6NZQ8
ENSMUSG00000022864	343.696	200.386	487.007	2.43035	1.28116	2.50562e-16	4.23671e-15	16	78337226	78373596	-	6548	D16Ertd472e	GO:0005515;GO:0005575;GO:0007399;GO:0021895;GO:0030154;GO:0060999;GO:0005515;GO:0005575;GO:0007399;GO:0021895;GO:0030154;GO:0060999;GO:0005515;GO:0005575;GO:0007399;GO:0021895;GO:0030154;GO:0060999;GO:0005515;GO:0005575;GO:0007399;GO:0021895;GO:0030154;GO:0060999;GO:0005515;GO:0005575;GO:0007399;GO:0021895;GO:0030154;GO:0060999;	-	-	S;L	0A0DI;0UPDD;0IGQ2;1B0FK;18UCF;0VB9P;0DN08;1CVD7;12SS6	DNA segment, Chr 16, ERATO Doi 472, expressed [Source:MGI Symbol;Acc:MGI:1196400]	67102	Q9D7G4
ENSMUSG00000030786	178.8	88.7958	268.804	3.02721	1.59799	2.51853e-16	4.25451e-15	7	127661812	127717663	+	5024	Itgam	GO:0007155;GO:0007155;GO:0007229;GO:0008305;GO:0016020;GO:0016021;GO:0046872;GO:0007155;GO:0007155;GO:0007229;GO:0008305;GO:0016020;GO:0016021;GO:0046872;GO:0007155;GO:0007155;GO:0007229;GO:0008305;GO:0016020;GO:0016021;GO:0046872;GO:0007155;GO:0007155;GO:0007229;GO:0008305;GO:0016020;GO:0016021;GO:0046872;	K06461	-	W	1DEZI;0WGDS;1974J;0B3YP;0V2Z3;1BAVT;13CB3;0E803;0IPBA	integrin alpha M [Source:MGI Symbol;Acc:MGI:96607]	16409	G5E8F1
ENSMUSG00000046768	1680.59	1117.7	2243.48	2.00724	1.00521	2.55058e-16	4.30455e-15	12	75355096	75448230	+	6484	Rhoj	GO:0003924;GO:0005525;GO:0007264;GO:0003924;GO:0005525;GO:0007264;GO:0000166;GO:0001525;GO:0003924;GO:0003924;GO:0003924;GO:0003924;GO:0003924;GO:0005515;GO:0005515;GO:0005525;GO:0005525;GO:0005525;GO:0005525;GO:0005525;GO:0005575;GO:0005886;GO:0005886;GO:0005886;GO:0006897;GO:0007264;GO:0007266;GO:0008360;GO:0010594;GO:0010594;GO:0010594;GO:0016020;GO:0016477;GO:0030031;GO:0030036;GO:0030036;GO:…	K07864	-	Z;S	0A0Z1;1B1Z0;12T91;0DNK8;18XN4;0VBVE;KOG0393;0URXF;1CXHD	ras homolog family member J [Source:MGI Symbol;Acc:MGI:1931551]	80837	Q9ER71
ENSMUSG00000035311	1757.33	1168.79	2345.86	2.00708	1.0051	2.55484e-16	4.30766e-15	10	88214994	88283191	+	5883	Gnptab	GO:0016020;GO:0016021;GO:0016020;GO:0016021;GO:0000139;GO:0000139;GO:0000139;GO:0003976;GO:0003976;GO:0003976;GO:0003976;GO:0005509;GO:0005794;GO:0005794;GO:0005794;GO:0005794;GO:0007040;GO:0007040;GO:0007040;GO:0009306;GO:0016020;GO:0016021;GO:0016256;GO:0016256;GO:0016256;GO:0016256;GO:0016740;GO:0016772;GO:0033299;GO:0046835;GO:0046835;GO:0046835;GO:0046872;	K08239	EC:2.7.8.17	S;U	1CYEH;0DPG7;1AS3J;0UI3E;18UNB;0A1TY;0IEF9;12UD3;0VCPN	N-acetylglucosamine-1-phosphate transferase, alpha and beta subunits [Source:MGI Symbol;Acc:MGI:3643902]	432486	Q69ZN6
ENSMUSG00000040867	35.3429	6.67896	64.0068	9.58335	3.26053	2.56029e-16	4.31277e-15	12	108998113	109034143	-	4631	Begain	GO:0003674;GO:0005634;GO:0005737;GO:0016020;GO:0030425;GO:0043025;GO:0045202;GO:0045202;GO:0098793;GO:0098794;GO:0098794;GO:0098817;GO:0098962;GO:0098962;GO:0098978;GO:0098978;	-	-	-	-	brain-enriched guanylate kinase-associated [Source:MGI Symbol;Acc:MGI:3044626]	380785	Q68EF6;F8WIG2
ENSMUSG00000039699	446.986	112.979	780.994	6.91276	2.78926	2.57889e-16	4.33999e-15	19	6191013	6222506	+	2522	Batf2	GO:0000978;GO:0000981;GO:0003677;GO:0003677;GO:0003700;GO:0005634;GO:0005634;GO:0006355;GO:0006357;GO:0006357;GO:0030154;GO:0042832;GO:0043011;GO:0000978;GO:0000981;GO:0003677;GO:0003677;GO:0003700;GO:0005634;GO:0005634;GO:0006355;GO:0006357;GO:0006357;GO:0030154;GO:0042832;GO:0043011;	K09034	-	K	1D28E;0A4DM;0UI1H;193SB;0DM8F;1AVSM;0VE7Y;KOG1414;1424W	basic leucine zipper transcription factor, ATF-like 2 [Source:MGI Symbol;Acc:MGI:1921731]	74481	Q8R1H8
ENSMUSG00000079363	9541.58	4417.49	14665.7	3.31991	1.73115	3.14492e-16	5.26767e-15	5	105263633	105287452	-	7494	Gbp4	GO:0000122;GO:0001933;GO:0003924;GO:0003924;GO:0005515;GO:0005525;GO:0005525;GO:0031397;GO:0031410;GO:0032687;GO:0042308;GO:0042832;GO:0050688;GO:0050830;GO:0071346;GO:0071346;GO:0000122;GO:0001933;GO:0003924;GO:0003924;GO:0005515;GO:0005525;GO:0005525;GO:0005794;GO:0031397;GO:0031410;GO:0032687;GO:0042308;GO:0042832;GO:0050688;GO:0050830;GO:0071346;GO:0071346;GO:0000122;GO:0001933;GO:0003924;GO:…	K20908	-	O;T;D;C;K	0V9BC;134KU;09XSJ;KOG2037;0DJTQ	guanylate binding protein 4 [Source:MGI Symbol;Acc:MGI:97072]	17472	A4UUI3
ENSMUSG00000025491	348.735	109.386	588.084	5.37624	2.4266	3.40186e-16	5.68734e-15	7	140547134	140549738	+	1094	Ifitm1	GO:0001503;GO:0001756;GO:0002376;GO:0003674;GO:0005769;GO:0005886;GO:0005886;GO:0008285;GO:0009615;GO:0009952;GO:0016020;GO:0016021;GO:0016021;GO:0030336;GO:0032991;GO:0034341;GO:0034341;GO:0035455;GO:0035455;GO:0035456;GO:0035456;GO:0045071;GO:0045071;GO:0045087;GO:0045669;GO:0046597;GO:0046597;GO:0046597;GO:0051607;GO:0051607;GO:0051607;GO:0060337;GO:0001503;GO:0001756;GO:0002376;GO:0003674;GO:…	K19831	-	S	13XNX;0VJSA;1D4IR;0A8GR;0DV1U;0J2DU	interferon induced transmembrane protein 1 [Source:MGI Symbol;Acc:MGI:1915963]	68713	Q9D103
ENSMUSG00000025855	106.744	45.9143	167.573	3.64969	1.86778	3.49289e-16	5.83404e-15	5	139003061	139135756	-	3810	Prkar1b	GO:0000166;GO:0001932;GO:0004862;GO:0004862;GO:0005737;GO:0005771;GO:0005886;GO:0005952;GO:0005952;GO:0005952;GO:0006468;GO:0007611;GO:0008603;GO:0008603;GO:0008603;GO:0008603;GO:0009887;GO:0010738;GO:0016020;GO:0030552;GO:0030552;GO:0034236;GO:0034236;GO:0043949;GO:0045202;GO:0045859;GO:0050804;GO:0098685;GO:0098686;GO:0098693;GO:0098978;GO:2000480;GO:2000480;GO:0000166;GO:0001932;GO:0004862;GO:…	K04739	-	T	18XCT;1AU7M;12RDS;09VJ0;0V6I6;1CRHR;0DGTP;KOG1113;0UIQ5	protein kinase, cAMP dependent regulatory, type I beta [Source:MGI Symbol;Acc:MGI:97759]	19085	P12849;Q3TY04
ENSMUSG00000040253	8172.23	3475.25	12869.2	3.70311	1.88874	3.78114e-16	6.29777e-15	3	142236103	142255910	+	5614	Gbp7	GO:0003924;GO:0003924;GO:0005525;GO:0005525;GO:0005794;GO:0020005;GO:0031410;GO:0031410;GO:0042832;GO:0042832;GO:0044406;GO:0050830;GO:0050830;GO:0071346;GO:0071346;GO:0003924;GO:0003924;GO:0005525;GO:0005525;GO:0005794;GO:0020005;GO:0031410;GO:0031410;GO:0042832;GO:0042832;GO:0044406;GO:0050830;GO:0050830;GO:0071346;GO:0071346;	K20899	-	S;O;T;D;C;K	191WI;0V9BC;134KU;09XSJ;1AYRV;KOG2037;1CUKV;0UNNF;0DJTQ	guanylate binding protein 7 [Source:MGI Symbol;Acc:MGI:2444421]	229900	Q91Z40
ENSMUSG00000028758	23.6925	2.33729	45.0477	19.2735	4.26854	3.87691e-16	6.43921e-15	4	137977746	138029278	+	4582	Kif17	GO:0000166;GO:0003777;GO:0005524;GO:0005524;GO:0007018;GO:0008017;GO:0000166;GO:0003777;GO:0003777;GO:0003777;GO:0005515;GO:0005515;GO:0005515;GO:0005524;GO:0005524;GO:0005737;GO:0005815;GO:0005856;GO:0005871;GO:0005871;GO:0005874;GO:0005874;GO:0005929;GO:0005929;GO:0005930;GO:0007017;GO:0007018;GO:0007018;GO:0008017;GO:0008017;GO:0008574;GO:0015031;GO:0015630;GO:0016192;GO:0016887;GO:0030030;GO:…	K20198	-	Z	1921Z;1B318;0DGHX;1CR7M;09V9I;KOG4280;0URDH;0V68T;12P6S	kinesin family member 17 [Source:MGI Symbol;Acc:MGI:1098229]	16559	Q99PW8
ENSMUSG00000022971	514.921	318.367	711.475	2.23476	1.16012	4.05644e-16	6.72485e-15	16	91169671	91202477	+	3329	Ifnar2	GO:0004896;GO:0004905;GO:0004905;GO:0004905;GO:0005576;GO:0005615;GO:0005615;GO:0005886;GO:0005886;GO:0005887;GO:0005887;GO:0006357;GO:0008283;GO:0016020;GO:0016021;GO:0016021;GO:0016021;GO:0019221;GO:0019901;GO:0019962;GO:0035455;GO:0035455;GO:0035456;GO:0035456;GO:0051607;GO:0051607;GO:0060337;GO:0060337;GO:0004896;GO:0004905;GO:0004905;GO:0004905;GO:0005576;GO:0005615;GO:0005615;GO:0005886;GO:…	K05131	-	T	0IHB9;1AVUW;0A4UV;0UM1K;0V8YW;0DIHJ;13N46;18SU1;1CT80	interferon (alpha and beta) receptor 2 [Source:MGI Symbol;Acc:MGI:1098243]	15976	O35664
ENSMUSG00000078816	164.165	82.8562	245.473	2.96264	1.56689	5.13244e-16	8.48496e-15	7	3337704	3379615	+	3611	Prkcg	GO:0000166;GO:0004672;GO:0004672;GO:0004672;GO:0004674;GO:0004674;GO:0004674;GO:0004697;GO:0004697;GO:0004697;GO:0004697;GO:0004698;GO:0004698;GO:0004698;GO:0004712;GO:0004712;GO:0005515;GO:0005524;GO:0005524;GO:0005634;GO:0005737;GO:0005737;GO:0005829;GO:0005829;GO:0005829;GO:0005886;GO:0005886;GO:0005886;GO:0005911;GO:0006468;GO:0007268;GO:0007611;GO:0007635;GO:0008270;GO:0014069;GO:0016020;GO:…	K19663	EC:2.7.11.13	T	KOG0694;1B201;0DJ1V;09V0U;1CX64;0URYG;18SSQ;12NBF;0V6DY	protein kinase C, gamma [Source:MGI Symbol;Acc:MGI:97597]	18752	P63318;Q3UN66
ENSMUSG00000020706	894.41	579.603	1209.22	2.08629	1.06094	5.98208e-16	9.83481e-15	11	106139968	106146905	-	4358	Ftsj3	GO:0000453;GO:0000463;GO:0000466;GO:0001510;GO:0001510;GO:0001510;GO:0001510;GO:0001510;GO:0005634;GO:0005634;GO:0005654;GO:0005654;GO:0005694;GO:0005730;GO:0005730;GO:0005730;GO:0005730;GO:0006364;GO:0006364;GO:0008168;GO:0008168;GO:0008173;GO:0008649;GO:0008649;GO:0008650;GO:0016435;GO:0016740;GO:0030687;GO:0030688;GO:0031167;GO:0031167;GO:0032259;GO:0032259;GO:0042254;GO:0062105;GO:0062105;GO:…	K14857	EC:2.1.1.-	A	12PJD;09X3D;KOG1098;0DIED;190F4;0V81U;1AWDD;0UKWZ;1CT4X	FtsJ RNA methyltransferase homolog 3 (E. coli) [Source:MGI Symbol;Acc:MGI:1860295]	56095	Q9DBE9
ENSMUSG00000028367	713.602	432.511	994.693	2.29981	1.20151	6.76088e-16	1.10947e-14	4	57943373	57956411	-	1051	Txn1	GO:0000122;GO:0005515;GO:0005576;GO:0005576;GO:0005576;GO:0005634;GO:0005634;GO:0005634;GO:0005654;GO:0005654;GO:0005737;GO:0005737;GO:0005737;GO:0005739;GO:0005829;GO:0005829;GO:0005829;GO:0006662;GO:0009314;GO:0009314;GO:0009314;GO:0015035;GO:0015035;GO:0015035;GO:0015037;GO:0019899;GO:0030424;GO:0030425;GO:0033138;GO:0033138;GO:0042803;GO:0042803;GO:0043025;GO:0043388;GO:0043388;GO:0043388;GO:…	K03671	-	O;K	KOG0907;0A9BC;1D46J;0UVUX;0VK85;0DUVM;13WAN;193FH;1B5UR	thioredoxin 1 [Source:MGI Symbol;Acc:MGI:98874]	22166	P10639
ENSMUSG00000032041	356.335	211.043	501.627	2.3769	1.24908	6.77006e-16	1.10995e-14	9	35095847	35111587	-	4929	Tirap	GO:0002376;GO:0005080;GO:0005737;GO:0005737;GO:0005886;GO:0005886;GO:0006954;GO:0007165;GO:0007250;GO:0016020;GO:0031334;GO:0032496;GO:0032738;GO:0032755;GO:0032757;GO:0032760;GO:0034137;GO:0034145;GO:0035662;GO:0035662;GO:0035663;GO:0035663;GO:0035665;GO:0042802;GO:0042802;GO:0043123;GO:0045087;GO:0045088;GO:0046330;GO:0051092;GO:0070374;GO:0070935;GO:0002376;GO:0005737;GO:0005886;GO:0006954;GO:…	K05403	-	T	0IVIY;0UT3T;1CZB2;18Z6P;0DQ3F;0VDHK;0A2MQ;1AUV6;13N03	toll-interleukin 1 receptor (TIR) domain-containing adaptor protein [Source:MGI Symbol;Acc:MGI:2152213]	117149	Q99JY1;H3BKL1;Q542S6
ENSMUSG00000020057	415.413	144.177	686.648	4.76253	2.25173	6.84513e-16	1.12123e-14	10	88158666	88214942	-	3045	Dram1	GO:0016020;GO:0016021;GO:0003674;GO:0005737;GO:0005737;GO:0005764;GO:0005764;GO:0005764;GO:0005764;GO:0005765;GO:0006914;GO:0006915;GO:0010506;GO:0010506;GO:0010506;GO:0016020;GO:0016021;	K21955	-	S;T	KOG4320;0A1B4;13IZ4;18ZSY;0DNYR;0VC6S;0UG0B;1CXW9;1B37H	DNA-damage regulated autophagy modulator 1 [Source:MGI Symbol;Acc:MGI:1918962]	71712	Q9DC58
ENSMUSG00000118671	122.683	43.7236	201.643	4.61176	2.20532	7.4339e-16	1.2132e-14	15	75973330	76004395	-	12332	EPPK1	GO:0005856;GO:0005923;GO:0019215;GO:0030056;GO:0030336;GO:0042060;GO:0045095;GO:0045109;GO:0050680;GO:0061045;GO:0071944;GO:0097356;	-	-	-	-	epiplakin 1	-	-
ENSMUSG00000040033	4007.53	2425.84	5589.22	2.30403	1.20416	8.13989e-16	1.3272e-14	10	128106428	128128718	+	5926	Stat2	GO:0003677;GO:0003677;GO:0003700;GO:0005515;GO:0005634;GO:0005634;GO:0005737;GO:0006355;GO:0007165;GO:0001932;GO:0003677;GO:0003677;GO:0003700;GO:0005634;GO:0005634;GO:0005737;GO:0005829;GO:0005886;GO:0006355;GO:0007165;GO:0042802;GO:0044389;GO:0051607;GO:0060337;GO:0090140;	K11221	-	K	09VSF;1B4K1;KOG3667;0UTZZ;0V6RF;0DH0Y;13KI3;1CRR8;1924Q	signal transducer and activator of transcription 2 [Source:MGI Symbol;Acc:MGI:103039]	20847	Q9QXJ2
ENSMUSG00000074923	1022.14	371.724	1672.56	4.49948	2.16976	8.78725e-16	1.43145e-14	2	118493784	118528501	+	5211	Pak6	GO:0000166;GO:0001650;GO:0001650;GO:0004672;GO:0004674;GO:0004674;GO:0004674;GO:0005524;GO:0005524;GO:0005634;GO:0005654;GO:0005654;GO:0005737;GO:0005737;GO:0006468;GO:0007165;GO:0007612;GO:0007613;GO:0007626;GO:0016301;GO:0016310;GO:0016740;GO:0030054;GO:0030054;GO:0031098;GO:0032147;GO:0106310;GO:0106311;GO:0140058;GO:1990138;GO:0000166;GO:0001650;GO:0004672;GO:0004674;GO:0004674;GO:0004674;GO:…	K05735	EC:2.7.11.1	T	0V61E;12NMX;1AXDQ;1CYYQ;18ZM2;09VM6;KOG0578;0UMJV;0DGWN	p21 (RAC1) activated kinase 6 [Source:MGI Symbol;Acc:MGI:2679420]	214230	Q3ULB5
ENSMUSG00000025591	270.466	153.729	387.202	2.51873	1.3327	9.82156e-16	1.59701e-14	8	66925770	66939182	-	7641	Tma16	GO:0003674;GO:0005634;GO:0005654;GO:0005654;GO:0005730;GO:0005730;GO:0008150;	K14860	-	S;J	0A481;0VCI7;0IWA7;1D1BK;0DQVF;18ZQ2;13PFR;1AXH7;0UN13	translation machinery associated 16 [Source:MGI Symbol;Acc:MGI:1913532]	66282	Q9CR02
ENSMUSG00000005413	1737.15	639.425	2834.88	4.43349	2.14844	1.08213e-15	1.75157e-14	8	75820249	75827217	+	1751	Hmox1	GO:0001525;GO:0001525;GO:0001666;GO:0001666;GO:0002246;GO:0002246;GO:0004392;GO:0004392;GO:0004392;GO:0004392;GO:0004392;GO:0004392;GO:0004630;GO:0004630;GO:0005198;GO:0005198;GO:0005634;GO:0005634;GO:0005634;GO:0005730;GO:0005730;GO:0005783;GO:0005783;GO:0005783;GO:0005783;GO:0005789;GO:0005829;GO:0005829;GO:0005901;GO:0005901;GO:0006788;GO:0006788;GO:0006788;GO:0006788;GO:0006788;GO:0006879;GO:…	K00510	EC:1.14.14.18	P	0DKYK;1B1BX;1D12W;0A1IP;0VAKY;KOG4480;18VDY;0UPPE;139TG	heme oxygenase 1 [Source:MGI Symbol;Acc:MGI:96163]	15368	P14901;Q3U5U6
ENSMUSG00000064147	31.5315	4.3615	58.7014	13.459	3.7505	1.32549e-15	2.13578e-14	17	29333119	29367954	+	5065	Rab44	GO:0000166;GO:0003924;GO:0005525;GO:0005525;GO:0005886;GO:0016020;GO:0003924;GO:0005525;GO:0003924;GO:0005525;	-	-	U	0DKPP;13M0X;192QH;0A3CD;1B0NI;0VD5V;KOG0078;1CVI8;0UU2Z	RAB44, member RAS oncogene family [Source:MGI Symbol;Acc:MGI:3045302]	442827	-
ENSMUSG00000079036	662.444	423.035	901.852	2.13186	1.09211	1.33442e-15	2.14822e-14	12	87472610	87490787	-	6574	Alkbh1	GO:0000049;GO:0000049;GO:0000049;GO:0000791;GO:0001701;GO:0001764;GO:0001890;GO:0002101;GO:0002101;GO:0002101;GO:0003824;GO:0005515;GO:0005515;GO:0005634;GO:0005654;GO:0005654;GO:0005739;GO:0005739;GO:0005739;GO:0005739;GO:0005783;GO:0005783;GO:0006281;GO:0006281;GO:0006281;GO:0006307;GO:0006307;GO:0006307;GO:0006417;GO:0006446;GO:0006446;GO:0006446;GO:0006448;GO:0006448;GO:0006974;GO:0008152;GO:…	-	-	A;B;L	09W7A;0VBC0;0DN2X;0URBN;18TUK;12UWI;1ASX3;KOG2731;1CWZE	alkB homolog 1, histone H2A dioxygenase [Source:MGI Symbol;Acc:MGI:2384034]	654309	Q5XLJ1;Q8BQJ0
ENSMUSG00000004609	762.527	399.986	1125.07	2.81277	1.49199	1.49752e-15	2.39994e-14	7	43173640	43193852	-	7771	Cd33	GO:0005886;GO:0005886;GO:0007155;GO:0007155;GO:0009897;GO:0016020;GO:0016021;GO:0030246;GO:0033691;GO:0005886;GO:0005886;GO:0007155;GO:0007155;GO:0009897;GO:0016020;GO:0016021;GO:0030246;GO:0033691;GO:0005886;GO:0005886;GO:0007155;GO:0007155;GO:0009897;GO:0016020;GO:0016021;GO:0030246;GO:0033691;GO:0016020;GO:0016021;	K06473	-	W;T	1DDPZ;0J98M;0WE6J;0V1XC;0E6S4;1BAGB;142VT;0B1K3	CD33 antigen [Source:MGI Symbol;Acc:MGI:99440]	12489	Q63994
ENSMUSG00000022246	656.441	420.05	892.833	2.12554	1.08783	1.69315e-15	2.70372e-14	15	10569055	10714710	-	8462	Rai14	GO:0001650;GO:0001650;GO:0003779;GO:0005634;GO:0005654;GO:0005654;GO:0005737;GO:0005739;GO:0005829;GO:0005829;GO:0005856;GO:0005938;GO:0007283;GO:0030054;GO:0030154;GO:0003779;GO:0001650;GO:0003779;GO:0005634;GO:0005654;GO:0005737;GO:0005739;GO:0005829;GO:0005856;GO:0005938;GO:0007283;GO:0030054;GO:0030154;	-	-	Z;S	0VCJ9;18UBU;0DPBF;0A1PH;13MNT;0IEWD;1B2V3;0UJXP;1CY9H	retinoic acid induced 14 [Source:MGI Symbol;Acc:MGI:1922896]	75646	Q9EP71
ENSMUSG00000034422	14995.7	5133.96	24857.4	4.84176	2.27553	1.75246e-15	2.79593e-14	16	35653244	35691914	-	9306	Parp14	GO:0002376;GO:0003714;GO:0003950;GO:0003950;GO:0003950;GO:0003950;GO:0005515;GO:0005515;GO:0005634;GO:0005634;GO:0005737;GO:0005737;GO:0005737;GO:0005737;GO:0005829;GO:0005829;GO:0005886;GO:0005886;GO:0006471;GO:0006471;GO:0010629;GO:0010629;GO:0010629;GO:0016740;GO:0016757;GO:0019899;GO:0019899;GO:0042531;GO:0042531;GO:0042532;GO:0042532;GO:0045087;GO:0045892;GO:0060336;GO:0060336;GO:0060336;GO:…	K15261	EC:2.4.2.30	K;B	1AWYB;KOG2633;09Z6H;0UPNT;19113;12QR3;0VA3U;1CPQR;0DKND	poly (ADP-ribose) polymerase family, member 14 [Source:MGI Symbol;Acc:MGI:1919489]	547253	Q2EMV9
ENSMUSG00000046269	104.8	46.3588	163.242	3.52126	1.81609	2.03623e-15	3.23706e-14	X	7237513	7242069	-	4279	Usp27x	GO:0004843;GO:0004843;GO:0005515;GO:0005634;GO:0005737;GO:0005829;GO:0006508;GO:0006511;GO:0008233;GO:0008234;GO:0016579;GO:0016579;GO:0016787;GO:0018215;GO:0043065;GO:0050821;GO:0061578;GO:0070536;GO:0071108;GO:1990380;GO:0004843;GO:0004843;GO:0005515;GO:0005634;GO:0005737;GO:0005829;GO:0006508;GO:0006511;GO:0008233;GO:0008234;GO:0016579;GO:0016579;GO:0016787;GO:0018215;GO:0043065;GO:0050821;GO:…	K11366	EC:3.4.19.12	O	1CVEP;1AXRI;KOG1867;0UN8J;09Z4I;0VA1S;0DKK8;18ZKH;12TA9	ubiquitin specific peptidase 27, X chromosome [Source:MGI Symbol;Acc:MGI:1859645]	54651	Q8CEG8
ENSMUSG00000030109	38.4706	8.79443	68.1468	7.74885	2.95398	2.09518e-15	3.32188e-14	6	121320035	121342734	+	3052	Slc6a12	GO:0005332;GO:0005887;GO:0006836;GO:0006836;GO:0015293;GO:0015812;GO:0016020;GO:0016020;GO:0016021;GO:0016021;GO:0055085;GO:0015293;GO:0016020;GO:0016021;GO:0016021;GO:0055085;GO:0005332;GO:0005887;GO:0006836;GO:0006836;GO:0015293;GO:0015812;GO:0016020;GO:0016020;GO:0016021;GO:0016021;GO:0055085;GO:0005332;GO:0005887;GO:0006836;GO:0006836;GO:0015293;GO:0015812;GO:0016020;GO:0016020;GO:0016021;GO:…	K05045	-	P	KOG3659;12NMW;0UH6E;09U0F;0DHIB;1CQKB;0V4BE;19204;1B3GA	solute carrier family 6 (neurotransmitter transporter, betaine/GABA), member 12 [Source:MGI Symbol;Acc:MGI:95628]	14411	G5E8Z4
ENSMUSG00000054404	9998.65	4257.85	15739.5	3.69658	1.88619	2.19746e-15	3.47784e-14	11	82842175	82855666	+	6326	Slfn5	GO:0005634;GO:0000166;GO:0005524;GO:0005634;GO:0005634;GO:0030154;GO:0000166;GO:0005524;GO:0005634;GO:0005634;GO:0030154;	-	-	S;P	13MK6;195BZ;0DNJW;1CXGY;1AXTK;0IJEW;0VBV2;0A0YK;0UNAG	schlafen 5 [Source:MGI Symbol;Acc:MGI:1329004]	327978	Q8CBA2
ENSMUSG00000087141	59.4989	19.5726	99.4253	5.07982	2.34478	2.22608e-15	3.5169e-14	16	45779626	45830581	-	7140	Plcxd2	GO:0003674;GO:0005575;GO:0005634;GO:0006629;GO:0006629;GO:0007165;GO:0008081;GO:0008150;GO:0016042;GO:0016787;	-	-	T	0DIZ7;09UTB;KOG4306;0V8J9;0UNM1;1CTQM;1AWCY;190HM;12ZF1	phosphatidylinositol-specific phospholipase C, X domain containing 2 [Source:MGI Symbol;Acc:MGI:3647874]	433022	B2RXA1
ENSMUSG00000064289	730.977	473.284	988.669	2.08895	1.06278	2.2649e-15	3.57506e-14	2	61408929	61484515	+	6096	Tank	GO:0007249;GO:0004843;GO:0004843;GO:0004843;GO:0005515;GO:0005737;GO:0005829;GO:0005829;GO:0006508;GO:0006974;GO:0006974;GO:0006974;GO:0007249;GO:0007249;GO:0007249;GO:0018215;GO:0031625;GO:0031625;GO:0032991;GO:0032991;GO:0032991;GO:0035800;GO:0035800;GO:0035800;GO:0043124;GO:0043124;GO:0043124;GO:0046872;GO:0071347;GO:0071347;GO:0071347;GO:0071356;GO:0071356;GO:0071356;GO:0071479;GO:0071479;GO:…	K12650	-	S;T	1CWAF;0IGRF;09ZWK;13HRG;0UQMS;18W93;1B4IB;0VAT7;0DMF7	TRAF family member-associated Nf-kappa B activator [Source:MGI Symbol;Acc:MGI:107676]	21353	P70347
ENSMUSG00000015533	89.7632	36.2228	143.304	3.95618	1.98411	2.52553e-15	3.96884e-14	13	114969617	115068636	-	7133	Itga2	GO:0001540;GO:0001666;GO:0002687;GO:0002687;GO:0005178;GO:0005178;GO:0005518;GO:0005518;GO:0005518;GO:0005634;GO:0005634;GO:0005886;GO:0005886;GO:0005886;GO:0005886;GO:0005925;GO:0005925;GO:0005925;GO:0006929;GO:0006929;GO:0006971;GO:0006971;GO:0007155;GO:0007155;GO:0007160;GO:0007160;GO:0007229;GO:0007229;GO:0007229;GO:0007565;GO:0008283;GO:0008305;GO:0009897;GO:0009986;GO:0009986;GO:0009986;GO:…	K06481	-	W	0UGYX;18TIN;0V80Z;09X2R;1CT3W;KOG3637;1ASMX;0DIDJ;13KWI	integrin alpha 2 [Source:MGI Symbol;Acc:MGI:96600]	16398	Q62469
ENSMUSG00000070524	17.394	0.797063	33.991	42.6453	5.41432	3.19461e-15	5.01146e-14	1	170734842	170740510	-	1284	Fcrlb	GO:0004888;GO:0005737;GO:0005737;GO:0005737;GO:0005783;GO:0005887;GO:0007166;GO:0050777;GO:0050777;	-	-	U	1AVH1;0DKYZ;0IDZ6;0UQ1A;0A40F;13IUF;18VQ8;0VEQD;1CVTW	Fc receptor-like B [Source:MGI Symbol;Acc:MGI:3576487]	435653	Q5DRQ8
ENSMUSG00000024833	782.855	428.881	1136.83	2.65069	1.40637	3.30741e-15	5.17928e-14	19	5990570	6014230	-	8294	Pola2	GO:0003677;GO:0003887;GO:0005515;GO:0005515;GO:0005634;GO:0005634;GO:0005654;GO:0005658;GO:0005658;GO:0005658;GO:0005829;GO:0006260;GO:0006260;GO:0006260;GO:0006269;GO:0006270;GO:0006606;GO:0071897;GO:0003677;GO:0005634;GO:0006260;GO:0006260;GO:0003677;GO:0005634;GO:0006260;GO:0006260;GO:0005634;GO:0005634;	K02321	-	L	1AVHP;19218;0DGHR;0URRE;1CR7F;KOG1625;09V9E;0V68P;12P6Q	polymerase (DNA directed), alpha 2 [Source:MGI Symbol;Acc:MGI:99690]	18969	P33611
ENSMUSG00000034595	525.738	331.272	720.203	2.17405	1.12039	3.42908e-15	5.36038e-14	17	36176485	36186488	+	4317	Ppp1r18	GO:0003674;GO:0003779;GO:0005575;GO:0005737;GO:0005856;GO:0008150;GO:0019902;GO:0003674;GO:0003779;GO:0005575;GO:0005737;GO:0005856;GO:0008150;GO:0019902;GO:0003674;GO:0003779;GO:0005575;GO:0005737;GO:0005856;GO:0008150;GO:0019902;GO:0003674;GO:0003779;GO:0005575;GO:0005737;GO:0005856;GO:0008150;GO:0019902;GO:0003674;GO:0003779;GO:0005575;GO:0005737;GO:0005856;GO:0008150;GO:0019902;GO:0019902;	K17559	-	T	0URT8;1B17F;1CXYE;0IJQY;0DP0N;0VC8J;0A1D2;13NRZ;191WJ	protein phosphatase 1, regulatory subunit 18 [Source:MGI Symbol;Acc:MGI:1923698]	76448	Q8BQ30
ENSMUSG00000052981	219.183	116.935	321.43	2.74879	1.4588	3.54729e-15	5.53545e-14	13	69850951	69888008	-	2674	Ube2ql1	-	K10582	EC:2.3.2.23	O	1CV4W;0DKB1;1AXDH;195HJ;09YVV;0UT5T;0V9TQ;KOG0897;13JDP	ubiquitin-conjugating enzyme E2Q family-like 1 [Source:MGI Symbol;Acc:MGI:1924230]	76980	A0PJN4;E9QMD2
ENSMUSG00000005087	2484.84	903.728	4065.95	4.49909	2.16963	3.8655e-15	6.00046e-14	2	102641486	102732010	-	6776	Cd44	GO:0004896;GO:0005540;GO:0005540;GO:0005794;GO:0005829;GO:0005886;GO:0005902;GO:0007155;GO:0007155;GO:0009986;GO:0016020;GO:0016021;GO:0016021;GO:0016324;GO:0016477;GO:0019221;GO:0030214;GO:0031258;GO:0033138;GO:0034116;GO:0035692;GO:0042110;GO:0042995;GO:0042995;GO:0043066;GO:0043154;GO:0043518;GO:0044319;GO:0044344;GO:0050731;GO:0051216;GO:0070374;GO:0070487;GO:1900625;GO:1902166;GO:2000392;GO:…	K06256	-	W;T	1B3SZ;18UX2;1CUI9;0UNIM;13SK8;0DJR6;09YBF;0V990;0IZCP	CD44 antigen [Source:MGI Symbol;Acc:MGI:88338]	12505	P15379;A2APM2
ENSMUSG00000035186	22.7972	0.181522	45.4129	250.178	7.96681	3.90037e-15	6.04931e-14	17	37504783	37506986	+	931	Ubd	GO:0001650;GO:0001650;GO:0005515;GO:0005634;GO:0005634;GO:0005634;GO:0005634;GO:0005654;GO:0005654;GO:0005737;GO:0006511;GO:0006511;GO:0006511;GO:0006511;GO:0016235;GO:0016235;GO:0016567;GO:0016567;GO:0016567;GO:0016567;GO:0032446;GO:0034341;GO:0034341;GO:0034341;GO:0034612;GO:0034612;GO:0034612;GO:0034612;GO:0043011;GO:0043011;GO:0043011;GO:0043065;GO:0043065;GO:0043065;GO:0043065;GO:0043123;GO:…	K12157	-	O	0DTRT;13QGB;KOG0001;1B5SY;0VHK9;1963V;0A6QB;1D33V;0UV49	ubiquitin D [Source:MGI Symbol;Acc:MGI:1344410]	24108	P63072
ENSMUSG00000096472	290.5	169.213	411.786	2.43354	1.28305	4.10239e-15	6.34054e-14	9	21199706	21202703	-	1574	Cdkn2d	GO:0000079;GO:0000079;GO:0000082;GO:0000082;GO:0000731;GO:0000731;GO:0004861;GO:0004861;GO:0005634;GO:0005634;GO:0005634;GO:0005654;GO:0005654;GO:0005737;GO:0005737;GO:0005737;GO:0005829;GO:0005829;GO:0007049;GO:0007050;GO:0007050;GO:0007605;GO:0008285;GO:0008285;GO:0009411;GO:0009411;GO:0019901;GO:0019901;GO:0030308;GO:0030308;GO:0032526;GO:0032526;GO:0033280;GO:0033280;GO:0042326;GO:0042326;GO:…	K06623	-	S;K;E	0UU6X;1D19V;0DMR7;0VFD6;KOG0504;13QS1;18ZM0;1B59V;0A4I1	cyclin dependent kinase inhibitor 2D [Source:MGI Symbol;Acc:MGI:105387]	12581	Q60773;Q3US51
ENSMUSG00000000317	747.913	253.439	1242.39	4.90211	2.2934	4.43924e-15	6.84334e-14	11	70114954	70120624	-	3719	Bcl6b	GO:0000122;GO:0000122;GO:0000977;GO:0000978;GO:0001227;GO:0001227;GO:0001817;GO:0002682;GO:0003677;GO:0005515;GO:0005634;GO:0005634;GO:0005654;GO:0006357;GO:0042092;GO:0042127;GO:0045595;GO:0046872;GO:0050727;GO:1990837;GO:1990837;	K22648	-	K	13N4K;1AX74;0UMCH;0VDGI;1CW7H;09XWA;0DR8Z;18Y4E;KOG1721	B cell CLL/lymphoma 6, member B [Source:MGI Symbol;Acc:MGI:1278332]	12029	O88282;Q5BKP3
ENSMUSG00000051790	355.821	196.789	514.853	2.61627	1.38751	4.48979e-15	6.91529e-14	11	69713948	69728610	-	5785	Nlgn2	GO:0001966;GO:0001966;GO:0002087;GO:0005515;GO:0005515;GO:0005737;GO:0005886;GO:0005886;GO:0005887;GO:0005887;GO:0007155;GO:0007155;GO:0007158;GO:0007158;GO:0007158;GO:0007268;GO:0007416;GO:0007416;GO:0007630;GO:0007630;GO:0008284;GO:0009986;GO:0009986;GO:0009986;GO:0016020;GO:0016020;GO:0016021;GO:0019233;GO:0030054;GO:0032024;GO:0032230;GO:0035176;GO:0035176;GO:0035418;GO:0035418;GO:0035641;GO:…	K07378	-	Q;W;T;I	KOG1516;09Z64;0DIIX;0UPNG;1CVGJ;1B2E9;0V603;18X3B;12TNT	neuroligin 2 [Source:MGI Symbol;Acc:MGI:2681835]	216856	Q69ZK9;Q6PHN2
ENSMUSG00000047989	780.135	509.628	1050.64	2.06159	1.04375	4.51229e-15	6.94393e-14	18	24237814	24255010	-	2828	Ino80c	GO:0003674;GO:0005634;GO:0006281;GO:0006310;GO:0006338;GO:0006338;GO:0006974;GO:0031011;GO:0031011;GO:0031011;GO:0071339;GO:0071339;GO:0005634;GO:0006338;GO:0031011;GO:0006338;GO:0031011;GO:0031011;GO:0071339;GO:0005634;GO:0006338;GO:0031011;	K11667	-	S;K;B;U	13NGA;0VF10;0DNMP;KOG4137;18Y7H;0A2CR;1B2JA;1CY1P;0UP42	INO80 complex subunit C [Source:MGI Symbol;Acc:MGI:2443014]	225280	Q8BHA0
ENSMUSG00000020638	1822.68	507.732	3137.62	6.17968	2.62753	4.53276e-15	6.96941e-14	12	26519203	26529836	+	4163	Cmpk2	GO:0000166;GO:0004127;GO:0004127;GO:0004127;GO:0004127;GO:0004550;GO:0004550;GO:0004550;GO:0004550;GO:0004798;GO:0004798;GO:0004798;GO:0005524;GO:0005654;GO:0005737;GO:0005739;GO:0005739;GO:0005739;GO:0005739;GO:0006165;GO:0006165;GO:0006165;GO:0006221;GO:0006227;GO:0006227;GO:0006227;GO:0006233;GO:0006233;GO:0006233;GO:0006235;GO:0009041;GO:0009041;GO:0009041;GO:0009142;GO:0009142;GO:0009142;GO:…	K13809	EC:2.7.4.14	F	18VIN;1AXFD;0V8UG;0UMYT;09XWZ;13JW8;KOG3327;0DJ9U;1CU1T	cytidine monophosphate (UMP-CMP) kinase 2, mitochondrial [Source:MGI Symbol;Acc:MGI:99830]	22169	Q3U5Q7
ENSMUSG00000056144	1666.75	841.356	2492.15	2.96207	1.5666	4.66271e-15	7.16303e-14	7	103893664	103911441	+	2592	Trim34a	GO:0008270;GO:0046872;GO:0008270;GO:0046872;GO:0008270;GO:0046872;	K11999	-	O	KOG2177;1AUBY;18SY8;0DQWN;13NFE;1D0YZ;0A2I9;0UJIK;0VFG6	tripartite motif-containing 34A [Source:MGI Symbol;Acc:MGI:2137359]	94094	Q99PP6;E9PYZ4
ENSMUSG00000034551	93.9134	37.934	149.893	3.95141	1.98237	5.01681e-15	7.69373e-14	X	110479628	110606776	-	9534	Hdx	GO:0000785;GO:0000978;GO:0000981;GO:0003677;GO:0003677;GO:0005634;GO:0006357;GO:0000785;GO:0000978;GO:0000981;GO:0003677;GO:0003677;GO:0005634;GO:0006357;	-	-	K	0V7HF;1CTIG;0IE54;1ARE1;0UKU6;18S4C;13IKI;0DH5K;09XFE	highly divergent homeobox [Source:MGI Symbol;Acc:MGI:2685226]	245596	Q14B70
ENSMUSG00000031934	188.707	76.1721	301.241	3.95475	1.98358	5.76298e-15	8.80016e-14	9	14913424	14956774	-	6030	Panx1	GO:0001819;GO:0002020;GO:0002020;GO:0002931;GO:0003779;GO:0005102;GO:0005102;GO:0005198;GO:0005198;GO:0005198;GO:0005243;GO:0005243;GO:0005262;GO:0005262;GO:0005262;GO:0005515;GO:0005783;GO:0005783;GO:0005783;GO:0005789;GO:0005886;GO:0005886;GO:0005886;GO:0005886;GO:0005886;GO:0005921;GO:0006811;GO:0006812;GO:0006812;GO:0006812;GO:0006812;GO:0006816;GO:0006816;GO:0006816;GO:0007267;GO:0007267;GO:…	K03443	-	P	0UHQP;1AV52;0DQS6;0II5X;1CZVM;18V4U;0A34P;13CN4;0VDZP	pannexin 1 [Source:MGI Symbol;Acc:MGI:1860055]	55991	Q9JIP4
ENSMUSG00000024640	301.69	118.248	485.132	4.10265	2.03656	6.10664e-15	9.31694e-14	19	15882042	15924701	-	4254	Psat1	GO:0003824;GO:0004648;GO:0004648;GO:0004648;GO:0005737;GO:0005829;GO:0005829;GO:0006564;GO:0006564;GO:0006564;GO:0008483;GO:0008652;GO:0016740;GO:0030170;GO:0042802;GO:0042802;GO:0003824;GO:0004648;GO:0004648;GO:0006564;GO:0006564;GO:0008483;GO:0008652;GO:0016740;GO:0003824;	K00831	EC:2.6.1.52	E	1CU7F;09Y1X;KOG2790;0DJEX;0UN5J;12QVY;0V8ZE;18X3E;1B4EU	phosphoserine aminotransferase 1 [Source:MGI Symbol;Acc:MGI:2183441]	107272	Q99K85;Q543K5
ENSMUSG00000081769	247.468	141.041	353.895	2.50916	1.32721	6.74374e-15	1.02363e-13	11	53674244	53750082	-	2647	Gm12216	GO:0003674;GO:0005575;GO:0008150;GO:0003674;GO:0005575;GO:0008150;GO:0003674;GO:0005575;GO:0008150;GO:0003674;GO:0005575;GO:0008150;	-	-	-	-	predicted gene 12216 [Source:MGI Symbol;Acc:MGI:3650088]	-	-
ENSMUSG00000060441	286.409	167.32	405.499	2.42349	1.27709	6.98895e-15	1.05815e-13	7	103912593	103937301	-	3690	Trim5	GO:0000209;GO:0000932;GO:0004842;GO:0005634;GO:0005654;GO:0005737;GO:0005737;GO:0005737;GO:0005829;GO:0008270;GO:0010468;GO:0010508;GO:0016567;GO:0019901;GO:0019901;GO:0030674;GO:0032880;GO:0038187;GO:0042802;GO:0042803;GO:0042803;GO:0043123;GO:0045087;GO:0046596;GO:0046872;GO:0051092;GO:0061630;GO:1990462;GO:0000209;GO:0000932;GO:0004842;GO:0004842;GO:0005634;GO:0005654;GO:0005737;GO:0005737;GO:…	K10648	EC:2.3.2.27	O	0B0PK;196VS;0KDPQ;0WD6X;1DD2F;1BA7W;14TWP;0E636;0V1FV	tripartite motif-containing 5 [Source:MGI Symbol;Acc:MGI:3646853]	667823	E9PV98
ENSMUSG00000053801	465.788	291.274	640.301	2.19827	1.13637	7.32056e-15	1.10741e-13	7	45474647	45480368	-	2057	Grwd1	GO:0003682;GO:0003682;GO:0003682;GO:0003688;GO:0003688;GO:0003688;GO:0005634;GO:0005634;GO:0005634;GO:0005654;GO:0005654;GO:0005694;GO:0005730;GO:0005730;GO:0005730;GO:0005829;GO:0005829;GO:0006260;GO:0006260;GO:0006260;GO:0006334;GO:0006334;GO:0006334;GO:0006337;GO:0006337;GO:0006337;GO:0032991;GO:0032991;GO:0042393;GO:0042393;GO:0042393;GO:0003682;GO:0003682;GO:0003688;GO:0003688;GO:0005634;GO:…	K14848	-	S	0V7QJ;09WS9;1CPB9;18WDG;0DEMD;12SFP;0UFKR;KOG0302;1ARGF	glutamate-rich WD repeat containing 1 [Source:MGI Symbol;Acc:MGI:2141989]	101612	Q810D6;Q5XJZ3
ENSMUSG00000002249	625.151	381.625	868.676	2.27626	1.18666	7.50103e-15	1.13183e-13	17	28550645	28569791	-	6714	Tead3	GO:0000785;GO:0000978;GO:0000981;GO:0001085;GO:0003677;GO:0003677;GO:0003700;GO:0003700;GO:0003700;GO:0005634;GO:0005667;GO:0005667;GO:0006355;GO:0006357;GO:0035329;GO:0035329;GO:0035329;GO:0035329;GO:0045944;GO:0045944;GO:0048568;GO:0055059;GO:1902459;GO:0003677;GO:0003700;GO:0003700;GO:0005634;GO:0006355;GO:0035329;GO:0035329;GO:0045944;GO:0000785;GO:0000978;GO:0000981;GO:0001085;GO:0003677;GO:…	K09448	-	K	194PQ;12RVX;0UJDH;1AS8B;09THZ;KOG3841;1CPIE;0DEUQ;0V4GX	TEA domain family member 3 [Source:MGI Symbol;Acc:MGI:109241]	21678	P70210
ENSMUSG00000037816	360.619	219.869	501.369	2.28031	1.18923	8.34302e-15	1.25781e-13	13	50571900	50587816	+	3818	Fbxw17	GO:0003674;GO:0005575;GO:0003674;GO:0005575;GO:0003674;GO:0005575;GO:0003674;GO:0005575;GO:0003674;GO:0005575;	K10267	-	S	0DIBC;0UKSH;1B0K4;13NKZ;0IHPA;0V7YZ;18ZDA;09X0T;1CT1V	F-box and WD-40 domain protein 17 [Source:MGI Symbol;Acc:MGI:1923584]	109082	Q8CFE8
ENSMUSG00000045795	865.937	572.346	1159.53	2.02592	1.01858	8.45124e-15	1.27175e-13	7	81221014	81246584	+	3176	Whamm	GO:0000139;GO:0000139;GO:0000139;GO:0003779;GO:0003779;GO:0005737;GO:0005737;GO:0005793;GO:0005794;GO:0005829;GO:0005829;GO:0005874;GO:0006888;GO:0006888;GO:0006888;GO:0006888;GO:0007015;GO:0007015;GO:0007050;GO:0008017;GO:0008017;GO:0008017;GO:0016020;GO:0030032;GO:0030032;GO:0030659;GO:0031267;GO:0031267;GO:0031267;GO:0031267;GO:0031410;GO:0033116;GO:0033116;GO:0033116;GO:0033116;GO:0034314;GO:…	K20479	-	Z	0UFNW;0V4AZ;0DEP5;1ARIE;09TBT;1CWJN;18S9A;12SH6;0IF4S	WAS protein homolog associated with actin, golgi membranes and microtubules [Source:MGI Symbol;Acc:MGI:2142282]	434204	Q571B6
ENSMUSG00000037376	322.069	191.899	452.238	2.35664	1.23673	8.45692e-15	1.27175e-13	2	132646127	132657975	-	5384	Trmt6	GO:0005634;GO:0005634;GO:0008033;GO:0016429;GO:0030488;GO:0031515;GO:0031515;GO:0080009;GO:0080009;GO:0080009;	K03256	-	J	1D0SV;18VBD;0VEV4;0DRJN;KOG1416;1B0ES;09ZVQ;12TV1;0UQNV	tRNA methyltransferase 6 [Source:MGI Symbol;Acc:MGI:1914176]	66926	Q8CE96
ENSMUSG00000039899	11301.3	2842.64	19759.9	6.95124	2.79727	1.02058e-14	1.52317e-13	5	21577640	21583372	+	3788	Fgl2	GO:0002291;GO:0002605;GO:0002617;GO:0005102;GO:0005576;GO:0005615;GO:0006508;GO:0008233;GO:0019835;GO:0043381;GO:0050687;GO:0062023;	-	-	S;E	1CST4;09WSV;0DI2K;12Q3T;0UPWT;1AZK0;KOG2579;0V7R2;1914D	fibrinogen-like protein 2 [Source:MGI Symbol;Acc:MGI:103266]	14190	P12804;Q544K3
ENSMUSG00000068227	172.281	36.947	307.615	8.32583	3.05759	1.02619e-14	1.53026e-13	15	78363456	78379471	-	4287	Il2rb	GO:0004896;GO:0004911;GO:0004911;GO:0004911;GO:0005886;GO:0005886;GO:0005886;GO:0005886;GO:0009897;GO:0009986;GO:0009986;GO:0009986;GO:0016020;GO:0016020;GO:0016021;GO:0019221;GO:0019221;GO:0019976;GO:0019976;GO:0030101;GO:0035723;GO:0035723;GO:0035723;GO:0038110;GO:0038110;GO:0038110;GO:0042010;GO:0042010;GO:0042010;GO:0043066;GO:0043066;GO:0050766;GO:0050766;GO:0050766;GO:0004896;GO:0004911;GO:…	K05069	-	W	13K4W;1CWES;0UKJQ;0DS3K;1AW23;0II5H;0A4KT;18X7W;0VFG4	interleukin 2 receptor, beta chain [Source:MGI Symbol;Acc:MGI:96550]	16185	P16297
ENSMUSG00000042607	1605.05	313.143	2896.96	9.25126	3.20965	1.2302e-14	1.82075e-13	6	5383386	5433022	+	3932	Asb4	GO:0004842;GO:0016567;GO:0019899;GO:0031462;GO:0031462;GO:0031462;GO:0031466;GO:0031466;GO:0031466;GO:0031625;GO:0035556;GO:0051865;GO:0061630;GO:2001214;	K10326	-	S;E	0UN02;KOG0504;1CU2Y;0DJAT;09XXP;13B7I;1ARSE;0V8VF;18YFP	ankyrin repeat and SOCS box-containing 4 [Source:MGI Symbol;Acc:MGI:1929751]	65255	Q9WV71
ENSMUSG00000022557	579.993	373.032	786.953	2.10961	1.07698	1.51924e-14	2.2411e-13	15	76337189	76361477	-	2957	Bop1	GO:0000027;GO:0000027;GO:0000448;GO:0000463;GO:0000463;GO:0000463;GO:0000463;GO:0000466;GO:0005515;GO:0005515;GO:0005634;GO:0005654;GO:0005654;GO:0005654;GO:0005694;GO:0005730;GO:0005730;GO:0005730;GO:0006364;GO:0006364;GO:0006364;GO:0008283;GO:0008283;GO:0030687;GO:0030687;GO:0042254;GO:0042254;GO:0042273;GO:0042273;GO:0043021;GO:0043021;GO:0043021;GO:0051726;GO:0051726;GO:0051726;GO:0070545;GO:…	K14824	-	J	0DRQN;12PVV;0URN5;0VEN0;18VTC;0A4RY;1D0YD;1AW8B;KOG0650	block of proliferation 1 [Source:MGI Symbol;Acc:MGI:1334460]	12181	P97452
ENSMUSG00000040747	804.233	412.117	1196.35	2.90293	1.53751	1.67463e-14	2.46623e-13	3	106667237	106697465	-	1742	Cd53	GO:0001772;GO:0001772;GO:0005886;GO:0005887;GO:0005911;GO:0009986;GO:0009986;GO:0016020;GO:0016021;GO:0016021;GO:0030054;GO:0042802;GO:0042802;GO:1901741;	K06489	-	S;G	0DJDD;18WTW;0V8XZ;13MGN;1AVVB;KOG3882;0UMYG;1CU5N;09Y0B	CD53 antigen [Source:MGI Symbol;Acc:MGI:88341]	12508	Q61451;Q3U0W1;Q3TV80
ENSMUSG00000033706	254.106	147.63	360.583	2.44248	1.28835	1.75302e-14	2.57104e-13	6	85408971	85423417	+	5849	Smyd5	GO:0003674;GO:0005575;GO:0008150;GO:0008168;GO:0016740;GO:0032259;GO:0046872;	K24635	EC:2.1.1.-	B	0V5ZU;0DG9J;09V02;1CQYX;13MJM;KOG2084;1959Q;0UHZ7;1ATIS	SET and MYND domain containing 5 [Source:MGI Symbol;Acc:MGI:108048]	232187	Q3TYX3
ENSMUSG00000009772	426.532	267.431	585.632	2.18984	1.13082	1.98494e-14	2.90163e-13	1	132243864	132261226	+	3920	Nuak2	GO:0000166;GO:0000287;GO:0000287;GO:0000287;GO:0000287;GO:0004672;GO:0004674;GO:0004674;GO:0004674;GO:0004674;GO:0004674;GO:0005524;GO:0005524;GO:0005524;GO:0005524;GO:0005524;GO:0005634;GO:0005737;GO:0006468;GO:0006468;GO:0006468;GO:0006468;GO:0006468;GO:0006468;GO:0006915;GO:0016301;GO:0016310;GO:0016740;GO:0030036;GO:0030036;GO:0030036;GO:0035556;GO:0042149;GO:0042149;GO:0042149;GO:0042149;GO:…	K08800	EC:2.7.11.1	T	1AZMH;0DQQ9;KOG0611;1CZTF;0VDF9;0UQ9Z;18XBY;0A2JD;1311I	NUAK family, SNF1-like kinase, 2 [Source:MGI Symbol;Acc:MGI:1921387]	74137	Q8BZN4
ENSMUSG00000014782	28.9648	5.07627	52.8534	10.4119	3.38016	2.0278e-14	2.96185e-13	8	106099906	106109494	+	5478	Plekhg4	GO:0003674;GO:0005575;GO:0003674;GO:0005085;GO:0005575;GO:0050790;GO:0003674;GO:0005575;GO:0003674;GO:0005085;GO:0005575;GO:0050790;GO:0003674;GO:0005085;GO:0005575;GO:0090630;	K23860	-	T	1905Y;0DK4B;0UQCA;0VC96;1CXYZ;KOG0689;12RPX;0A1DK;1AYNT	pleckstrin homology domain containing, family G (with RhoGef domain) member 4 [Source:MGI Symbol;Acc:MGI:2142544]	102075	F8VPS6
ENSMUSG00000031639	1798.25	385.433	3211.07	8.33107	3.0585	2.08956e-14	3.04706e-13	8	45848702	45864117	-	5207	Tlr3	GO:0001774;GO:0001774;GO:0001819;GO:0002224;GO:0002224;GO:0002224;GO:0002224;GO:0002376;GO:0002730;GO:0002756;GO:0003723;GO:0003725;GO:0003725;GO:0003725;GO:0003725;GO:0003725;GO:0004888;GO:0005515;GO:0005737;GO:0005737;GO:0005768;GO:0005769;GO:0005783;GO:0005789;GO:0005887;GO:0006952;GO:0006954;GO:0006954;GO:0006955;GO:0007165;GO:0007252;GO:0007252;GO:0008584;GO:0009615;GO:0009615;GO:0009986;GO:…	K05401	-	T	12RIS;18SQU;1CWQB;0VB4A;0DMUU;1B0FE;0UTE4;0A088;KOG4641	toll-like receptor 3 [Source:MGI Symbol;Acc:MGI:2156367]	142980	Q99MB1
ENSMUSG00000031779	26.8327	2.13203	51.5333	24.171	4.5952	2.1315e-14	3.10568e-13	8	95472218	95478327	+	2325	Ccl22	GO:0002548;GO:0005125;GO:0005576;GO:0005576;GO:0005615;GO:0005615;GO:0005615;GO:0005615;GO:0006935;GO:0006954;GO:0006954;GO:0006954;GO:0006955;GO:0007165;GO:0007186;GO:0008009;GO:0008009;GO:0030593;GO:0031640;GO:0043547;GO:0048020;GO:0048247;GO:0060326;GO:0061844;GO:0070098;GO:0070374;GO:0071346;GO:0071347;GO:0071356;	K21095	-	O;W	13VFZ;0DVRV;1D52B;0A9NQ;0UWA2;0VKK6;0J20K;1B6T1;193QM	chemokine (C-C motif) ligand 22 [Source:MGI Symbol;Acc:MGI:1306779]	20299	O88430;Q546S6
ENSMUSG00000061207	306.239	183.151	429.326	2.34411	1.22904	2.34971e-14	3.41245e-13	17	35042969	35055921	-	3155	Stk19	GO:0000166;GO:0004674;GO:0004674;GO:0004674;GO:0004674;GO:0005524;GO:0005634;GO:0006468;GO:0006468;GO:0006468;GO:0006468;GO:0016301;GO:0016310;GO:0016607;GO:0016607;GO:0016740;GO:0031267;GO:0031267;GO:0031267;GO:0046579;GO:0046579;GO:0046579;GO:0046579;GO:0106310;GO:0106311;	K08880	EC:2.7.11.1	T	0VDJ4;1AVHE;0DQAY;0USMF;0IEVV;1CZCV;18ZAD;13MT7;0A2PA	serine/threonine kinase 19 [Source:MGI Symbol;Acc:MGI:1860085]	54402	Q9JHN8;Q3TG64
[truncated: 1,035 more rows]
