# Supplementary material for: Analysis of metabolic disturbances attributable to sepsis-induced myocardial dysfunction using metabolomics and transcriptomics techniques
Source: Front Mol Biosci. 2022 Aug 15;9:967397. doi: 10.3389/fmolb.2022.967397 (PMC9421372; doi:10.3389/fmolb.2022.967397)
Supplement: Supplementary file 4 [file Table9.XLSX]

## Sheet: Sheet1
ID	Pathwy	proteinID	KO	CompoundID
ko00140	Steroid hormone biosynthesis	ENSMUSG00000090124;ENSMUSG00000061740;ENSMUSG00000039519;ENSMUSG00000000326;ENSMUSG00000024087;ENSMUSG00000016194;ENSMUSG00000032315;ENSMUSG00000034449;ENSMUSG00000027195;ENSMUSG00000019301	K07410;K07430;K00545;K10251;K15680;K00699;K00044;K22970;K07414;K07408	C02140
ko00410	beta-Alanine metabolism	ENSMUSG00000019326;ENSMUSG00000071708;ENSMUSG00000053644;ENSMUSG00000075289;ENSMUSG00000024644;ENSMUSG00000074064;ENSMUSG00000078651;ENSMUSG00000022853;ENSMUSG00000021238;ENSMUSG00000029455;ENSMUSG00000006442;ENSMUSG00000025745;ENSMUSG00000026687;ENSMUSG00000024885;ENSMUSG00000062908;ENSMUSG00000026787	K01578;K07515;K01580;K08660;K00249;K00149;K14085;K14755;K00276;K00129;K00802;K00128;K07514;K00140;K00797	C00106
ko00240	Pyrimidine metabolism	ENSMUSG00000031562;ENSMUSG00000024177;ENSMUSG00000022292;ENSMUSG00000028719;ENSMUSG00000115338;ENSMUSG00000019989;ENSMUSG00000048120;ENSMUSG00000013629;ENSMUSG00000020638;ENSMUSG00000028633;ENSMUSG00000026558;ENSMUSG00000026575;ENSMUSG00000035824;ENSMUSG00000091415;ENSMUSG00000026839;ENSMUSG00000029366;ENSMUSG00000020407;ENSMUSG00000025747;ENSMUSG00000037601	K11540;K10808;K00893;K00940;K00857;K01937;K00876;K01493;K03783;K00757;K18533;K13800;K00560;K01510;K13809;K01513	C00086;C00299;C00106
ko00120	Primary bile acid biosynthesis	ENSMUSG00000022244;ENSMUSG00000024507;ENSMUSG00000026170;ENSMUSG00000039519;ENSMUSG00000050370;ENSMUSG00000017307;ENSMUSG00000023963	K12405;K10223;K11992;K07439;K07430;K01796;K00488	C00245
ko04925	Aldosterone synthesis and secretion	ENSMUSG00000027931;ENSMUSG00000031659;ENSMUSG00000038128;ENSMUSG00000003123;ENSMUSG00000024070;ENSMUSG00000078816;ENSMUSG00000002688;ENSMUSG00000050965;ENSMUSG00000039206;ENSMUSG00000024617;ENSMUSG00000022840;ENSMUSG00000053819;ENSMUSG00000022376;ENSMUSG00000041187;ENSMUSG00000051177;ENSMUSG00000022220;ENSMUSG00000022994;ENSMUSG00000024960;ENSMUSG00000026463	K08047;K06070;K19663;K08044;K05858;K04515;K02677;K08045;K08048;K12323;K05850;K08046;K13806;K05869;K07188	C02140
ko02010	ABC transporters	ENSMUSG00000040584;ENSMUSG00000023088;ENSMUSG00000028970	K05665;K05658	C00086;C00159;C00245;C00208
ko04931	Insulin resistance	ENSMUSG00000025220;ENSMUSG00000039936;ENSMUSG00000059316;ENSMUSG00000046709;ENSMUSG00000004455;ENSMUSG00000032462;ENSMUSG00000023809;ENSMUSG00000032648;ENSMUSG00000027540;ENSMUSG00000042010;ENSMUSG00000043733;ENSMUSG00000031808;ENSMUSG00000040618;ENSMUSG00000078937;ENSMUSG00000031309;ENSMUSG00000027665;ENSMUSG00000021069;ENSMUSG00000033295;ENSMUSG00000028518;ENSMUSG00000003865;ENSMUSG00000033059;…	K04527;K07293;K19523;K05696;K15719;K05695;K09667;K00922;K00688;K07198;K01946;K01596;K04373;K04440;K07209;K08745;K06269;K00693;K08765	C00352
ko04970	Salivary secretion	ENSMUSG00000031659;ENSMUSG00000052920;ENSMUSG00000041624;ENSMUSG00000078816;ENSMUSG00000050965;ENSMUSG00000029082;ENSMUSG00000022840;ENSMUSG00000022376;ENSMUSG00000069516;ENSMUSG00000051177;ENSMUSG00000022220;ENSMUSG00000022994;ENSMUSG00000024960;ENSMUSG00000026463;ENSMUSG00000033910;ENSMUSG00000028005;ENSMUSG00000029084	K08047;K19663;K08044;K05858;K12319;K02677;K08045;K12318;K08048;K07376;K01242;K05850;K08046;K18152;K13915	C01996
ko00592	alpha-Linolenic acid metabolism	ENSMUSG00000029098;ENSMUSG00000050211;ENSMUSG00000098488;ENSMUSG00000033847;ENSMUSG00000027999;ENSMUSG00000056220	K16342;K00232;K01047	C00157;C06427
ko04723	Retrograde endocannabinoid signaling	ENSMUSG00000025277;ENSMUSG00000046709;ENSMUSG00000031659;ENSMUSG00000063065;ENSMUSG00000078816;ENSMUSG00000050965;ENSMUSG00000004864;ENSMUSG00000039206;ENSMUSG00000053436;ENSMUSG00000022840;ENSMUSG00000022376;ENSMUSG00000033174;ENSMUSG00000051177;ENSMUSG00000022220;ENSMUSG00000053137;ENSMUSG00000022994;ENSMUSG00000024960;ENSMUSG00000032487;ENSMUSG00000022610	K08047;K19663;K11987;K08044;K05858;K13700;K01054;K02677;K08045;K04371;K08048;K04440;K08046;K13806;K04441	C00157
ko04973	Carbohydrate digestion and absorption	ENSMUSG00000039936;ENSMUSG00000074264;ENSMUSG00000032462;ENSMUSG00000025877;ENSMUSG00000027665;ENSMUSG00000068587;ENSMUSG00000000628	K12047;K00844;K01176;K00922	C00208
ko00230	Purine metabolism	ENSMUSG00000027931;ENSMUSG00000029246;ENSMUSG00000031659;ENSMUSG00000025584;ENSMUSG00000031851;ENSMUSG00000028032;ENSMUSG00000022292;ENSMUSG00000021684;ENSMUSG00000004347;ENSMUSG00000019990;ENSMUSG00000029247;ENSMUSG00000075270;ENSMUSG00000020899;ENSMUSG00000015085;ENSMUSG00000020910;ENSMUSG00000025742;ENSMUSG00000028525;ENSMUSG00000014554;ENSMUSG00000074797;ENSMUSG00000022376;ENSMUSG00000030532;…	K08047;K01939;K01952;K00764;K00944;K10808;K00893;K13293;K01517;K01514;K12319;K08045;K03783;K01490;K15779;K01587;K08046;K01488;K21138;K01519;K13298;K01509;K01487;K06928;K00088;K08044;K18436;K13755;K00940;K18424;K00904;K00106;K18438;K00760;K00948;K12318;K08048;K13762;K12323;K18533;K19021;K01510;K18437;K00759;K12324;K13811;K00602;K01513	C00262;C00086;C04051;C00147
ko04742	Taste transduction	ENSMUSG00000004347;ENSMUSG00000015085;ENSMUSG00000022376;ENSMUSG00000022994;ENSMUSG00000059173;ENSMUSG00000022220;ENSMUSG00000022489	K08046;K01509;K08044;K13755;K08048	C01996;C00208
ko04071	Sphingolipid signaling pathway	ENSMUSG00000039936;ENSMUSG00000046709;ENSMUSG00000021054;ENSMUSG00000071369;ENSMUSG00000035027;ENSMUSG00000063065;ENSMUSG00000050931;ENSMUSG00000027695;ENSMUSG00000004864;ENSMUSG00000021468;ENSMUSG00000031591;ENSMUSG00000023088;ENSMUSG00000020828;ENSMUSG00000053137;ENSMUSG00000038633;ENSMUSG00000061878;ENSMUSG00000040451;ENSMUSG00000032462;ENSMUSG00000019822;ENSMUSG00000038007;ENSMUSG00000078816;…	K04426;K05858;K04716;K04366;K04440;K12351;K04718;K17388;K01115;K01441;K03173;K12350;K19663;K04382;K05665;K04368;K00922;K04714;K00654;K04712;K02677;K04371;K12348;K04441;K04369	C00346
ko01040	Biosynthesis of unsaturated fatty acids	ENSMUSG00000033629;ENSMUSG00000072949;ENSMUSG00000027195;ENSMUSG00000024507;ENSMUSG00000010663;ENSMUSG00000029098;ENSMUSG00000032349;ENSMUSG00000028497;ENSMUSG00000021696;ENSMUSG00000021226;ENSMUSG00000041220;ENSMUSG00000006390;ENSMUSG00000025203;ENSMUSG00000050195	K10244;K10251;K01068;K10250;K10224;K00507;K12405;K00232;K10203;K10247;K10703	C06427
ko00051	Fructose and mannose metabolism	ENSMUSG00000033703;ENSMUSG00000026409;ENSMUSG00000029162;ENSMUSG00000025877;ENSMUSG00000021196;ENSMUSG00000022570;ENSMUSG00000026773;ENSMUSG00000025648;ENSMUSG00000032306;ENSMUSG00000022474;ENSMUSG00000025271;ENSMUSG00000038028;ENSMUSG00000000628;ENSMUSG00000021456;ENSMUSG00000070284;ENSMUSG00000028307	K02377;K00844;K01103;K03841;K14634;K01809;K19030;K05305;K19028;K00846;K01623;K19029;K00966;K17497;K00850	C00159
ko00780	Biotin metabolism	ENSMUSG00000040820	K01942	C00086
ko00330	Arginine and proline metabolism	ENSMUSG00000025283;ENSMUSG00000021125;ENSMUSG00000011179;ENSMUSG00000039682;ENSMUSG00000003526;ENSMUSG00000019718;ENSMUSG00000018906;ENSMUSG00000026687;ENSMUSG00000075232;ENSMUSG00000026520;ENSMUSG00000071708;ENSMUSG00000053644;ENSMUSG00000075289;ENSMUSG00000024644;ENSMUSG00000019987;ENSMUSG00000025007;ENSMUSG00000020826;ENSMUSG00000025190;ENSMUSG00000006442;ENSMUSG00000029455;ENSMUSG00000025176	K00286;K00149;K14454;K00802;K00128;K18384;K01581;K12657;K18123;K11142;K13241;K14755;K00472;K00797;K00318;K01476;K14085;K00657;K08660;K01611	C00086;C05933
ko00920	Sulfur metabolism	ENSMUSG00000028032;ENSMUSG00000066324;ENSMUSG00000024899	K15759;K13811	C00245
ko00250	Alanine, aspartate and glutamate metabolism	ENSMUSG00000029246;ENSMUSG00000024903;ENSMUSG00000026103;ENSMUSG00000031700;ENSMUSG00000074141;ENSMUSG00000048899;ENSMUSG00000076441;ENSMUSG00000035936;ENSMUSG00000029752;ENSMUSG00000025190;ENSMUSG00000013629;ENSMUSG00000020774;ENSMUSG00000015961;ENSMUSG00000026787;ENSMUSG00000069873	K01939;K00764;K14454;K18311;K00139;K03334;K11540;K00814;K01437;K01953;K01580;K01425;K01940	C00352;C03406
ko04810	Regulation of actin cytoskeleton	ENSMUSG00000039936;ENSMUSG00000074923;ENSMUSG00000004455;ENSMUSG00000035027;ENSMUSG00000063065;ENSMUSG00000044951;ENSMUSG00000029674;ENSMUSG00000042121;ENSMUSG00000022781;ENSMUSG00000005640;ENSMUSG00000029231;ENSMUSG00000024620;ENSMUSG00000030602;ENSMUSG00000020122;ENSMUSG00000032462;ENSMUSG00000025949;ENSMUSG00000031698;ENSMUSG00000027646;ENSMUSG00000000441;ENSMUSG00000028126;ENSMUSG00000027665;…	K04410;K00920;K05086;K04366;K04363;K05744;K05743;K05704;K00907;K17388;K06269;K05735;K05766;K04368;K00922;K04361;K04371;K00921;K05089;K05734;K00889;K05094;K04369	C01996
ko04976	Bile secretion	ENSMUSG00000040584;ENSMUSG00000031659;ENSMUSG00000022376;ENSMUSG00000038776;ENSMUSG00000022994;ENSMUSG00000028970;ENSMUSG00000027698;ENSMUSG00000022840;ENSMUSG00000021670;ENSMUSG00000022220	K08047;K14349;K08045;K00021;K05658;K08046;K01253;K08044;K08048	C01996
ko00520	Amino sugar and nucleotide sugar metabolism	ENSMUSG00000033703;ENSMUSG00000026956;ENSMUSG00000041798;ENSMUSG00000026670;ENSMUSG00000025877;ENSMUSG00000022570;ENSMUSG00000025232;ENSMUSG00000036073;ENSMUSG00000056131;ENSMUSG00000052102;ENSMUSG00000036427;ENSMUSG00000029209;ENSMUSG00000028671;ENSMUSG00000032872;ENSMUSG00000032306;ENSMUSG00000057363;ENSMUSG00000018042;ENSMUSG00000022474;ENSMUSG00000029201;ENSMUSG00000037722;ENSMUSG00000029171;…	K01810;K02377;K00844;K08678;K12373;K00965;K00326;K15779;K01809;K00963;K05305;K02564;K01836;K01784;K00966;K12407;K00621;K17497;K00012;K00972	C00352;C00159
ko00600	Sphingolipid metabolism	ENSMUSG00000028381;ENSMUSG00000021054;ENSMUSG00000050931;ENSMUSG00000021003;ENSMUSG00000021468;ENSMUSG00000031591;ENSMUSG00000031266;ENSMUSG00000038633;ENSMUSG00000030760;ENSMUSG00000061878;ENSMUSG00000040451;ENSMUSG00000019822;ENSMUSG00000028467;ENSMUSG00000038007;ENSMUSG00000021036;ENSMUSG00000028517;ENSMUSG00000021263;ENSMUSG00000037049	K04711;K17108;K04716;K00720;K12351;K04718;K01441;K12350;K01189;K04714;K00654;K04712;K01202;K12348;K01080	C00346
ko00590	Arachidonic acid metabolism	ENSMUSG00000020377;ENSMUSG00000029919;ENSMUSG00000015090;ENSMUSG00000052914;ENSMUSG00000018924;ENSMUSG00000025150;ENSMUSG00000047250;ENSMUSG00000032487;ENSMUSG00000056220;ENSMUSG00000051483;ENSMUSG00000006344;ENSMUSG00000071072;ENSMUSG00000015889;ENSMUSG00000029925;ENSMUSG00000022040;ENSMUSG00000050211;ENSMUSG00000098488;ENSMUSG00000025701;ENSMUSG00000033847;ENSMUSG00000027999;ENSMUSG00000050737;…	K00509;K15730;K01830;K11987;K01254;K07418;K15729;K00460;K00461;K01832;K00079;K16342;K04097;K08726;K00081;K01047;K18592;K00807	C00157
ko00770	Pantothenate and CoA biosynthesis	ENSMUSG00000030268;ENSMUSG00000028636;ENSMUSG00000033610;ENSMUSG00000037514;ENSMUSG00000063849;ENSMUSG00000019989;ENSMUSG00000025894;ENSMUSG00000020010	K01922;K00826;K01598;K09680;K06133;K08069;K01513	C00106
ko04080	Neuroactive ligand-receptor interaction	ENSMUSG00000023132	K01352	C01996;C00245
ko05020	Prion diseases	ENSMUSG00000025887;ENSMUSG00000035027;ENSMUSG00000063065;ENSMUSG00000004936	K04741;K04368;K04371;K04369	C02140
ko04972	Pancreatic secretion	ENSMUSG00000031659;ENSMUSG00000029082;ENSMUSG00000022376;ENSMUSG00000022994;ENSMUSG00000020788;ENSMUSG00000029084;ENSMUSG00000078816;ENSMUSG00000050965;ENSMUSG00000022840;ENSMUSG00000051177;ENSMUSG00000027999;ENSMUSG00000022220;ENSMUSG00000024960;ENSMUSG00000026463;ENSMUSG00000031896	K08047;K09632;K05858;K08045;K01242;K05850;K08046;K19663;K08044;K02677;K01047;K05853;K08048;K18152	C01996
ko04725	Cholinergic synapse	ENSMUSG00000039936;ENSMUSG00000031659;ENSMUSG00000063065;ENSMUSG00000024617;ENSMUSG00000053819;ENSMUSG00000022376;ENSMUSG00000022994;ENSMUSG00000024789;ENSMUSG00000032462;ENSMUSG00000038128;ENSMUSG00000078816;ENSMUSG00000050965;ENSMUSG00000022840;ENSMUSG00000027665;ENSMUSG00000051177;ENSMUSG00000022220;ENSMUSG00000024960;ENSMUSG00000004936	K08047;K04447;K05858;K08045;K08046;K05869;K19663;K04368;K08044;K00922;K04515;K02677;K04371;K08048	C01996
ko00564	Glycerophospholipid metabolism	ENSMUSG00000024978;ENSMUSG00000030275;ENSMUSG00000075703;ENSMUSG00000035246;ENSMUSG00000031903;ENSMUSG00000029330;ENSMUSG00000027695;ENSMUSG00000025495;ENSMUSG00000020910;ENSMUSG00000020593;ENSMUSG00000034731;ENSMUSG00000025357;ENSMUSG00000009995;ENSMUSG00000070738;ENSMUSG00000022861;ENSMUSG00000040479;ENSMUSG00000020828;ENSMUSG00000024843;ENSMUSG00000005615;ENSMUSG00000025137;ENSMUSG00000036095;…	K13506;K13514;K01517;K00967;K00994;K08730;K18695;K16860;K00629;K08744;K00650;K06129;K01115;K14156;K01613;K13510;K00968;K16342;K13513;K13511;K15728;K00981;K13516;K00993;K13523;K01047;K00894;K00006;K14676;K00901;K00995;K01080;K18693	C00157;C01996;C00346
ko04923	Regulation of lipolysis in adipocytes	ENSMUSG00000027931;ENSMUSG00000039936;ENSMUSG00000031659;ENSMUSG00000003123;ENSMUSG00000022376;ENSMUSG00000047250;ENSMUSG00000022994;ENSMUSG00000032487;ENSMUSG00000032540;ENSMUSG00000032462;ENSMUSG00000052920;ENSMUSG00000022840;ENSMUSG00000027665;ENSMUSG00000033174;ENSMUSG00000022220;ENSMUSG00000005534	K08047;K00509;K13699;K11987;K08045;K07376;K08046;K04527;K08044;K00922;K01054;K08048;K12323;K07188	C02140
ko04911	Insulin secretion	ENSMUSG00000041798;ENSMUSG00000031659;ENSMUSG00000024617;ENSMUSG00000053819;ENSMUSG00000022376;ENSMUSG00000022994;ENSMUSG00000078816;ENSMUSG00000050965;ENSMUSG00000022840;ENSMUSG00000051177;ENSMUSG00000022220;ENSMUSG00000024960	K08047;K05858;K08045;K08046;K19663;K08044;K04515;K02677;K08048;K12407	C01996
ko00052	Galactose metabolism	ENSMUSG00000041798;ENSMUSG00000035473;ENSMUSG00000025579;ENSMUSG00000025877;ENSMUSG00000021196;ENSMUSG00000036073;ENSMUSG00000031266;ENSMUSG00000028413;ENSMUSG00000062646;ENSMUSG00000028671;ENSMUSG00000029171;ENSMUSG00000001891;ENSMUSG00000068587;ENSMUSG00000000628	K00844;K07966;K00965;K15779;K01785;K00963;K01189;K12047;K12316;K01784;K12407;K12317;K00850	C00159
ko04971	Gastric acid secretion	ENSMUSG00000031659;ENSMUSG00000044951;ENSMUSG00000024617;ENSMUSG00000053819;ENSMUSG00000022376;ENSMUSG00000022994;ENSMUSG00000031698;ENSMUSG00000078816;ENSMUSG00000050965;ENSMUSG00000022840;ENSMUSG00000051177;ENSMUSG00000022220;ENSMUSG00000024960	K08047;K05858;K08045;K00907;K08046;K19663;K08044;K04515;K02677;K08048	C01996
ko04142	Lysosome	ENSMUSG00000005043;ENSMUSG00000021939;ENSMUSG00000032359;ENSMUSG00000031903;ENSMUSG00000015027;ENSMUSG00000003812;ENSMUSG00000028164;ENSMUSG00000035311;ENSMUSG00000021003;ENSMUSG00000035847;ENSMUSG00000002204;ENSMUSG00000025579;ENSMUSG00000031591;ENSMUSG00000025232;ENSMUSG00000031266;ENSMUSG00000001751;ENSMUSG00000024910;ENSMUSG00000016256;ENSMUSG00000025534;ENSMUSG00000083282;ENSMUSG00000022453;…	K08568;K01363;K01565;K01217;K12373;K01205;K08565;K01192;K06129;K12311;K10532;K12350;K01052;K01189;K01373;K01366;K14379;K08569;K08239;K01202;K01444;K12316;K01074;K01195;K12348;K01136;K01158;K01279;K01204;K01132	C00159
ko00500	Starch and sucrose metabolism	ENSMUSG00000041798;ENSMUSG00000025579;ENSMUSG00000025877;ENSMUSG00000036427;ENSMUSG00000033059;ENSMUSG00000062646;ENSMUSG00000074264;ENSMUSG00000032648;ENSMUSG00000019989;ENSMUSG00000033400;ENSMUSG00000029171;ENSMUSG00000021069;ENSMUSG00000030729;ENSMUSG00000001891;ENSMUSG00000068587;ENSMUSG00000003865;ENSMUSG00000000628	K01810;K00844;K00688;K15779;K11809;K00963;K12047;K01176;K01196;K12316;K12407;K12317;K01513;K00693	C00208
ko00270	Cysteine and methionine metabolism	ENSMUSG00000024903;ENSMUSG00000033022;ENSMUSG00000074141;ENSMUSG00000063229;ENSMUSG00000030268;ENSMUSG00000042032;ENSMUSG00000028179;ENSMUSG00000048087;ENSMUSG00000027597;ENSMUSG00000075232;ENSMUSG00000071708;ENSMUSG00000027610;ENSMUSG00000024039;ENSMUSG00000040213;ENSMUSG00000025190;ENSMUSG00000029326;ENSMUSG00000021311;ENSMUSG00000006442;ENSMUSG00000020661;ENSMUSG00000069873	K17398;K01697;K01758;K00016;K14454;K00802;K00456;K00826;K00797;K03334;K00789;K00548;K01251;K01611;K00816;K21456;K09880	C00170
ko01503	Cationic antimicrobial peptide (CAMP) resistance	ENSMUSG00000071866	K03767	C00346
ko04721	Synaptic vesicle cycle	ENSMUSG00000026825;ENSMUSG00000040265	K01528	C01996
ko04625	C-type lectin receptor signaling pathway	ENSMUSG00000021457;ENSMUSG00000039936;ENSMUSG00000046709;ENSMUSG00000020184;ENSMUSG00000063065;ENSMUSG00000004864;ENSMUSG00000042349;ENSMUSG00000026029;ENSMUSG00000025888;ENSMUSG00000020941;ENSMUSG00000053137;ENSMUSG00000032688;ENSMUSG00000032487;ENSMUSG00000025199;ENSMUSG00000032462;ENSMUSG00000022637;ENSMUSG00000043733;ENSMUSG00000053436;ENSMUSG00000027646;ENSMUSG00000000441;ENSMUSG00000027665;…	K08862;K11987;K04467;K07369;K04366;K04466;K04440;K05704;K07209;K07293;K05855;K05859;K01370;K06643;K22517;K04398;K00922;K04371;K07211;K04441	C00159
ko05231	Choline metabolism in cancer	ENSMUSG00000039936;ENSMUSG00000046709;ENSMUSG00000035246;ENSMUSG00000035027;ENSMUSG00000063065;ENSMUSG00000027695;ENSMUSG00000034731;ENSMUSG00000025357;ENSMUSG00000070738;ENSMUSG00000022861;ENSMUSG00000040479;ENSMUSG00000029231;ENSMUSG00000020828;ENSMUSG00000024620;ENSMUSG00000024843;ENSMUSG00000005615;ENSMUSG00000036095;ENSMUSG00000020122;ENSMUSG00000056220;ENSMUSG00000062393;ENSMUSG00000032462;…	K00994;K04366;K01116;K04363;K18695;K04440;K01115;K14156;K19663;K04368;K00968;K16342;K00922;K04361;K02677;K04371;K00901;K05089;K01080;K00889;K04369	C00157
ko04024	cAMP signaling pathway	ENSMUSG00000027931;ENSMUSG00000039936;ENSMUSG00000046709;ENSMUSG00000031659;ENSMUSG00000004455;ENSMUSG00000003123;ENSMUSG00000035027;ENSMUSG00000063065;ENSMUSG00000027695;ENSMUSG00000028525;ENSMUSG00000024617;ENSMUSG00000022376;ENSMUSG00000053819;ENSMUSG00000021699;ENSMUSG00000020828;ENSMUSG00000024998;ENSMUSG00000022994;ENSMUSG00000023868;ENSMUSG00000029098;ENSMUSG00000032462;ENSMUSG00000038128;…	K08047;K13293;K05860;K04366;K08045;K04440;K17388;K05850;K08046;K01115;K06269;K05869;K04368;K08044;K00232;K00922;K18438;K04515;K04371;K08048;K12323;K19021;K07188;K04369	C01996
ko00430	Taurine and hypotaurine metabolism	ENSMUSG00000033022;ENSMUSG00000006344;ENSMUSG00000023044;ENSMUSG00000026787	K01594;K00456;K01580;K18592	C00245
ko00591	Linoleic acid metabolism	ENSMUSG00000052914;ENSMUSG00000018924;ENSMUSG00000056220;ENSMUSG00000050211;ENSMUSG00000098488;ENSMUSG00000033847;ENSMUSG00000027999;ENSMUSG00000015224	K07418;K00460;K16342;K01047	C00157
ko00220	Arginine biosynthesis	ENSMUSG00000021125;ENSMUSG00000026103;ENSMUSG00000031700;ENSMUSG00000076441;ENSMUSG00000019987;ENSMUSG00000020826;ENSMUSG00000025190	K14454;K13241;K00814;K01476;K01425;K01940	C00086;C03406
ko05120	Epithelial cell signaling in Helicobacter pylori infection	ENSMUSG00000032312;ENSMUSG00000046709;ENSMUSG00000068748;ENSMUSG00000004864;ENSMUSG00000031628;ENSMUSG00000020941;ENSMUSG00000053137;ENSMUSG00000009376;ENSMUSG00000020122;ENSMUSG00000025199;ENSMUSG00000042228;ENSMUSG00000043733;ENSMUSG00000053436;ENSMUSG00000027646;ENSMUSG00000016933;ENSMUSG00000033352;ENSMUSG00000052593;ENSMUSG00000034330;ENSMUSG00000031537;ENSMUSG00000022610	K02187;K05099;K04467;K08114;K04466;K01116;K05728;K04430;K04440;K05704;K07209;K07293;K06059;K05859;K04361;K05854;K04441	C00086
