# Supplementary material for: Analysis of metabolic disturbances attributable to sepsis-induced myocardial dysfunction using metabolomics and transcriptomics techniques
Source: Front Mol Biosci. 2022 Aug 15;9:967397. doi: 10.3389/fmolb.2022.967397 (PMC9421372; doi:10.3389/fmolb.2022.967397)
Supplement: Supplementary file 5 [file Table6.XLSX]

## Sheet: Sheet1
id	baseMean	baseMean_C	baseMean_L	foldChange(L/C)(L/C)	log2FoldChange	pval	padj	Chromosome	Start Site	End Site	Direction	Length	Name	GO	KEGG	EC	eggNOG Class	eggNOG	Description	Entrez_geneID	UniProtAC
ENSMUSG00000022126	1171.93	7.77473	2336.08	300.471	8.23108	0	0	14	103284413	103294009	+	2623	Acod1	GO:0002760;GO:0006952;GO:0016829;GO:0047613;GO:0071222;GO:0072573;	K17724	EC:4.1.1.6	S;T;K	12NUR;0V5MT;0UQK2;09UN7;18X5T;0DFY0;0IEAF;1AW9Z;1CQMH	aconitate decarboxylase 1 [Source:MGI Symbol;Acc:MGI:103206]	16365	P54987;A0A0R4J027
ENSMUSG00000026822	19384.8	315.119	38454.6	122.032	6.93112	0	0	2	32274645	32278264	-	2623	Lcn2	GO:0002020;GO:0002376;GO:0005506;GO:0005506;GO:0005515;GO:0005549;GO:0005576;GO:0005576;GO:0005615;GO:0005615;GO:0005615;GO:0005615;GO:0005829;GO:0005829;GO:0006811;GO:0006915;GO:0009615;GO:0009617;GO:0009635;GO:0010628;GO:0015891;GO:0031346;GO:0031410;GO:0036094;GO:0042493;GO:0042742;GO:0042742;GO:0042802;GO:0045087;GO:0055072;GO:0060205;GO:0070301;GO:0097192;GO:0097577;GO:0097577;GO:0120162;GO:…	K21129	-	O;W	0VES9;0UTQK;1B5PN;0JAXJ;0DP2N;1CZK8;13TAW;193BY;0A3XE	lipocalin 2 [Source:MGI Symbol;Acc:MGI:96757]	16819	P11672
ENSMUSG00000027832	3457.74	27.3365	6888.15	251.976	7.97714	0	0	3	66127331	66133226	+	2682	Ptx3	GO:0001550;GO:0001849;GO:0001849;GO:0001849;GO:0001872;GO:0001878;GO:0005515;GO:0005576;GO:0005615;GO:0005615;GO:0005615;GO:0005615;GO:0008228;GO:0030198;GO:0031012;GO:0042802;GO:0042802;GO:0044793;GO:0044869;GO:0044869;GO:0044871;GO:0044871;GO:0045087;GO:0045087;GO:0045087;GO:0045087;GO:0045429;GO:0046597;GO:0046597;GO:0046790;GO:0046790;GO:0050766;GO:1903016;GO:1903016;GO:1903019;GO:1903019;	-	-	U	1ARH7;0USD5;1CRK4;0A2FB;0DQ2G;0IHCT;0VD2S;18WWI;12U05	pentraxin related gene [Source:MGI Symbol;Acc:MGI:104641]	19288	P48759
ENSMUSG00000034855	2989.31	12.3708	5966.26	482.286	8.91374	5.14373e-285	2.2896e-281	5	92494497	92496748	-	2252	Cxcl10	GO:0002690;GO:0005125;GO:0005576;GO:0005576;GO:0005576;GO:0005576;GO:0005615;GO:0005615;GO:0005615;GO:0006935;GO:0006935;GO:0006935;GO:0006935;GO:0006952;GO:0006954;GO:0006954;GO:0006955;GO:0006955;GO:0007186;GO:0007186;GO:0007186;GO:0007189;GO:0007189;GO:0007189;GO:0008009;GO:0008009;GO:0008009;GO:0008009;GO:0008009;GO:0008201;GO:0008201;GO:0008284;GO:0009617;GO:0009897;GO:0010818;GO:0010818;GO:…	K12671	-	W	13VPQ;1B6SH;1D56C;193TZ;0DVW2;0A9VR;0VKR5;0UWIU;0J1VC	chemokine (C-X-C motif) ligand 10 [Source:MGI Symbol;Acc:MGI:1352450]	15945	P17515;Q548V9
ENSMUSG00000038067	885.772	1.3031	1770.24	1358.48	10.4078	9.25542e-282	3.29586e-278	11	98592089	98594455	+	1413	Csf3	GO:0005125;GO:0005125;GO:0005125;GO:0005125;GO:0005125;GO:0005130;GO:0005130;GO:0005576;GO:0005576;GO:0005615;GO:0005615;GO:0005615;GO:0006955;GO:0007165;GO:0008083;GO:0008083;GO:0008083;GO:0008284;GO:0008284;GO:0014068;GO:0014068;GO:0019899;GO:0019899;GO:0030838;GO:0030838;GO:0030851;GO:0032092;GO:0032092;GO:0033138;GO:0033138;GO:0045639;GO:0045639;GO:0045639;GO:0045944;GO:0045944;GO:0050731;GO:…	K05423	-	T	12Q6Y;0A3K8;0IIM2;0UTRV;1CR8B;0DR6Z;192W0;0VEFF;1B3BT	colony stimulating factor 3 (granulocyte) [Source:MGI Symbol;Acc:MGI:1339751]	12985	P09920;Q0VB73
ENSMUSG00000035385	827.265	8.38421	1646.15	196.339	7.6172	1.82513e-247	5.41609e-244	11	81926397	81928279	+	1138	Ccl2	GO:0001525;GO:0001664;GO:0001666;GO:0001912;GO:0001912;GO:0001938;GO:0001938;GO:0002523;GO:0002523;GO:0002544;GO:0002548;GO:0002687;GO:0002687;GO:0002693;GO:0002693;GO:0005125;GO:0005125;GO:0005515;GO:0005515;GO:0005576;GO:0005576;GO:0005615;GO:0005615;GO:0005615;GO:0005615;GO:0005615;GO:0005737;GO:0005737;GO:0005791;GO:0005791;GO:0006874;GO:0006874;GO:0006935;GO:0006954;GO:0006954;GO:0006954;GO:…	K14624	-	W	0A9MF;0J1ST;0VKCZ;13VZX;1D54A;0DVIR;0UW9M;1B6T0;1942X	chemokine (C-C motif) ligand 2 [Source:MGI Symbol;Acc:MGI:98259]	20296	P10148;Q5SVU3
ENSMUSG00000019850	2294.75	184.348	4405.15	23.8958	4.57869	1.34175e-231	3.41283e-228	10	18876658	18891405	-	7226	Tnfaip3	GO:0001922;GO:0002020;GO:0002020;GO:0002237;GO:0002237;GO:0002237;GO:0002315;GO:0002632;GO:0002634;GO:0002637;GO:0002677;GO:0003677;GO:0003677;GO:0003824;GO:0004842;GO:0004842;GO:0004842;GO:0004843;GO:0004843;GO:0004843;GO:0004843;GO:0005515;GO:0005515;GO:0005515;GO:0005515;GO:0005634;GO:0005634;GO:0005634;GO:0005634;GO:0005737;GO:0005737;GO:0005737;GO:0005764;GO:0006508;GO:0006915;GO:0006954;GO:…	K11859	EC:3.4.19.12	T;K	13DPS;0WHDR;0IQZK;1979D;0B4UY;0V39Z;1DFG3;1BB3R;0E8HZ	tumor necrosis factor, alpha-induced protein 3 [Source:MGI Symbol;Acc:MGI:1196377]	21929	Q60769;Q7TQD1
ENSMUSG00000066363	2204.36	53.4059	4355.31	81.5512	6.34963	8.25486e-205	1.83722e-201	12	104180803	104187388	+	2290	Serpina3f	GO:0004867;GO:0004867;GO:0005615;GO:0005615;GO:0009617;GO:0010466;GO:0010951;GO:0030414;GO:0034097;GO:0043434;GO:0004867;GO:0004867;GO:0005615;GO:0005615;GO:0009617;GO:0010466;GO:0010951;GO:0030414;GO:0034097;GO:0043434;GO:0004867;GO:0004867;GO:0005615;GO:0005615;GO:0009617;GO:0010466;GO:0010951;GO:0030414;GO:0034097;GO:0043434;	K04525	-	V	0UM4R;1B1G0;09U5H;KOG2392;12R4F;0V54I;1CQ4S;0DFF0;18T05	serine (or cysteine) peptidase inhibitor, clade A, member 3F [Source:MGI Symbol;Acc:MGI:2182838]	238393	Q80X76;Q3UTZ5
ENSMUSG00000017009	5962.96	922.948	11003	11.9216	3.5755	7.86781e-173	1.55651e-169	2	164266167	164285807	-	2547	Sdc4	GO:0001657;GO:0001843;GO:0001968;GO:0001968;GO:0005080;GO:0005080;GO:0005515;GO:0005576;GO:0005796;GO:0005925;GO:0005925;GO:0009986;GO:0009986;GO:0009986;GO:0010762;GO:0016020;GO:0016020;GO:0016021;GO:0016477;GO:0042060;GO:0042130;GO:0042130;GO:0042802;GO:0042802;GO:0042802;GO:0043034;GO:0043034;GO:0045121;GO:0045121;GO:0045860;GO:0045860;GO:0051496;GO:0051496;GO:0051894;GO:0051894;GO:0060122;GO:…	K16338	-	W;T	13RBQ;0VDJG;0UKWC;1CZD7;1ATRY;0IXIG;192PV;0A2PM;0DQBB	syndecan 4 [Source:MGI Symbol;Acc:MGI:1349164]	20971	O35988;Q3U5S6
ENSMUSG00000087006	472.646	29.1007	916.191	31.4834	4.97652	4.78596e-166	8.5214e-163	2	93786155	93787546	-	1392	Gm13889	-	-	-	-	-	predicted gene 13889 [Source:MGI Symbol;Acc:MGI:3652053]	620695	Q3UPL5;A0A087WSH6
ENSMUSG00000026582	761.122	12.949	1509.3	116.557	6.86489	1.08449e-163	1.75539e-160	1	163875803	163885246	+	2912	Sele	GO:0005509;GO:0005886;GO:0007155;GO:0007155;GO:0016020;GO:0016020;GO:0016021;GO:0030246;GO:0046872;	K06494	-	W;T;V	0DGZB;0UIZN;1ASJK;KOG4297;1CRPH;13KIC;18XTT;09VQR;0V6PT	selectin, endothelial cell [Source:MGI Symbol;Acc:MGI:98278]	20339	Q00690;Q3U5F6
ENSMUSG00000061878	673.72	61.8753	1285.57	20.7767	4.37689	6.68688e-163	9.92166e-160	11	116421751	116427501	+	4775	Sphk1	GO:0000166;GO:0000287;GO:0000287;GO:0001568;GO:0001727;GO:0001934;GO:0001956;GO:0003376;GO:0003677;GO:0003951;GO:0005516;GO:0005516;GO:0005524;GO:0005524;GO:0005634;GO:0005737;GO:0005737;GO:0005737;GO:0005768;GO:0005829;GO:0005886;GO:0005886;GO:0005905;GO:0005905;GO:0006473;GO:0006665;GO:0006670;GO:0006670;GO:0006954;GO:0007420;GO:0008021;GO:0008284;GO:0008289;GO:0008289;GO:0008481;GO:0008481;GO:…	K04718	EC:2.7.1.91	T;I	0VCBZ;1AYDB;0A1GE;0DP44;1915T;1CY22;KOG1116;0UQ07;12RSX	sphingosine kinase 1 [Source:MGI Symbol;Acc:MGI:1316649]	20698	Q8CI15
ENSMUSG00000024737	970.403	103.298	1837.51	17.7885	4.15287	1.22972e-159	1.68424e-156	19	10817091	10836726	+	5491	Slc15a3	GO:0002376;GO:0005764;GO:0005765;GO:0005765;GO:0005765;GO:0005765;GO:0005768;GO:0006857;GO:0010008;GO:0015031;GO:0015293;GO:0015647;GO:0015833;GO:0015835;GO:0016020;GO:0016020;GO:0016021;GO:0022857;GO:0043231;GO:0043231;GO:0045087;GO:0055085;GO:0070434;GO:0071916;GO:0071916;GO:0071916;GO:0140206;GO:0140206;GO:0140206;	K14638	-	P;E	0DJYU;1AZVC;09XYR;18YTV;12QTM;KOG1237;0V5WI;1CUSI;0UG9S	solute carrier family 15, member 3 [Source:MGI Symbol;Acc:MGI:1929691]	65221	Q8BPX9
ENSMUSG00000037405	5181.81	527.935	9835.69	18.6305	4.21959	1.33347e-156	1.69589e-153	9	20927281	20940113	+	4360	Icam1	GO:0001772;GO:0002291;GO:0002291;GO:0002438;GO:0002457;GO:0002693;GO:0002693;GO:0005178;GO:0005178;GO:0005178;GO:0005615;GO:0005615;GO:0005886;GO:0005887;GO:0007155;GO:0007155;GO:0007155;GO:0007155;GO:0007159;GO:0007159;GO:0007605;GO:0008360;GO:0009897;GO:0009986;GO:0016020;GO:0016020;GO:0016021;GO:0022614;GO:0030838;GO:0033627;GO:0043547;GO:0044406;GO:0044406;GO:0044877;GO:0045121;GO:0045429;GO:…	K06490	-	T;W	1B090;13NCQ;0IPHM;0DMAY;1CR6B;0UIWP;09W69;195US;0VAP3	intercellular adhesion molecule 1 [Source:MGI Symbol;Acc:MGI:96392]	15894	P13597;Q3U8M7
ENSMUSG00000040283	1267.43	2488.81	46.0464	0.0185013	-5.75623	1.23749e-135	1.46891e-132	11	49056412	49077986	-	6054	Btnl9	GO:0001817;GO:0005102;GO:0009897;GO:0016020;GO:0016021;GO:0050852;GO:0001817;GO:0005102;GO:0009897;GO:0016020;GO:0016021;GO:0050852;GO:0016020;GO:0016021;	K06712	-	S;O	18Y2Y;09XY5;1AXS9;0IJI4;0UN0K;0DJ60;1CTXW;12TZ8;0V8VY	butyrophilin-like 9 [Source:MGI Symbol;Acc:MGI:2442439]	237754	Q8BJE2
ENSMUSG00000027737	270.278	13.2523	527.304	39.7897	5.31432	1.33249e-134	1.48281e-131	3	49846975	50398063	-	13922	Slc7a11	GO:0006865;GO:0006865;GO:0016020;GO:0016020;GO:0016021;GO:0016021;GO:0022857;GO:0055085;GO:0005791;GO:0005791;GO:0005856;GO:0005856;GO:0005886;GO:0005886;GO:0006749;GO:0006865;GO:0006865;GO:0006979;GO:0007420;GO:0007420;GO:0008542;GO:0009636;GO:0009636;GO:0009986;GO:0009986;GO:0014070;GO:0015179;GO:0016020;GO:0016020;GO:0016020;GO:0016021;GO:0016021;GO:0021591;GO:0021756;GO:0022857;GO:0030534;GO:…	K13869	-	E	12P2T;1CT91;09V1W;190VU;1AWIK;0V61J;0UM2S;0DIIE;KOG1287	solute carrier family 7 (cationic amino acid transporter, y+ system), member 11 [Source:MGI Symbol;Acc:MGI:1347355]	26570	Q9WTR6;Q542C8
ENSMUSG00000029380	1586.83	23.5515	3150.11	133.754	7.06344	1.43158e-134	1.49937e-131	5	91039100	91040974	+	1875	Cxcl1	GO:0002237;GO:0002526;GO:0005125;GO:0005576;GO:0005576;GO:0005615;GO:0005615;GO:0005615;GO:0005615;GO:0006935;GO:0006935;GO:0006952;GO:0006954;GO:0006954;GO:0006955;GO:0007165;GO:0007204;GO:0008009;GO:0008009;GO:0008009;GO:0008083;GO:0010765;GO:0030593;GO:0030593;GO:0031640;GO:0032930;GO:0043268;GO:0045236;GO:0060326;GO:0061844;GO:0061844;GO:0070098;GO:0070965;GO:0071222;GO:1902035;	K05505	-	S;W	0DVJX;1D4WZ;19409;0J3WE;1B6Q4;0VKBQ;13XHT;0A9A4;0UWC6	chemokine (C-X-C motif) ligand 1 [Source:MGI Symbol;Acc:MGI:108068]	14825	P12850;A2RTH0
ENSMUSG00000035356	2173.25	418.012	3928.48	9.39801	3.23236	3.61506e-134	3.57589e-131	16	55631738	55659262	-	5018	Nfkbiz	GO:0005515;GO:0005634;GO:0005634;GO:0005634;GO:0006954;GO:0010468;GO:0016607;GO:0036464;GO:0050729;GO:0050852;GO:2000321;GO:0005515;GO:0005634;GO:0005634;GO:0005634;GO:0006954;GO:0010468;GO:0016607;GO:0016607;GO:0036464;GO:0036464;GO:0050729;GO:0050729;GO:0050852;GO:2000321;GO:0005515;GO:0005634;GO:0005634;GO:0005634;GO:0006954;GO:0010468;GO:0016607;GO:0036464;GO:0050729;GO:0050852;GO:2000321;GO:…	K14242	-	K;E	0DKBA;KOG0504;1CV54;18W3F;1AZBI;13JN0;09YW3;0V9TX;0UP8E	nuclear factor of kappa light polypeptide gene enhancer in B cells inhibitor, zeta [Source:MGI Symbol;Acc:MGI:1931595]	80859	Q9EST8
ENSMUSG00000036053	3051.61	638.84	5464.38	8.5536	3.09653	6.44478e-130	6.03944e-127	2	52747872	53023816	+	5636	Fmnl2	GO:0003779;GO:0007010;GO:0016043;GO:0022604;GO:0030036;GO:0003779;GO:0005737;GO:0005829;GO:0007010;GO:0007010;GO:0007010;GO:0007010;GO:0008360;GO:0016043;GO:0016477;GO:0022604;GO:0022604;GO:0022604;GO:0022604;GO:0030036;GO:0030866;GO:0030866;GO:0030866;GO:0030866;GO:0051015;GO:0003779;GO:0005737;GO:0005829;GO:0007010;GO:0007010;GO:0007010;GO:0008360;GO:0016043;GO:0016477;GO:0022604;GO:0022604;GO:…	K23957	-	Z;T	12SXZ;1CSIG;1ATDY;KOG1923;0DHU2;0V7H9;09WIR;0UG5M;1957X	formin-like 2 [Source:MGI Symbol;Acc:MGI:1918659]	71409	A2APV2;Q8BI52;F8VPR2
ENSMUSG00000040328	510.505	39.3473	981.663	24.9487	4.64089	5.1187e-128	4.55692e-125	11	48869716	49026214	+	4724	Olfr56	GO:0004930;GO:0004930;GO:0004984;GO:0004984;GO:0005886;GO:0007165;GO:0007186;GO:0007186;GO:0007186;GO:0007608;GO:0007608;GO:0016020;GO:0016021;GO:0016021;GO:0016021;GO:0050896;GO:0050911;GO:0004930;GO:0004930;GO:0004984;GO:0004984;GO:0005886;GO:0007165;GO:0007186;GO:0007186;GO:0007186;GO:0007608;GO:0007608;GO:0016020;GO:0016021;GO:0016021;GO:0016021;GO:0050896;GO:0050911;GO:0004930;GO:0004930;GO:…	K04257	-	T	13NSQ;0A1JS;0VCFD;1CT4I;1B3NR;0DP7S;0USKG;194G3;0IJNK	olfactory receptor 56 [Source:MGI Symbol;Acc:MGI:1333785]	18356	Q8VGD6
ENSMUSG00000041515	1516.7	291.943	2741.45	9.39037	3.23118	2.4368e-126	2.06606e-123	8	121463097	121483433	+	7055	Irf8	GO:0000976;GO:0003700;GO:0006355;GO:0000122;GO:0000122;GO:0000122;GO:0000976;GO:0000977;GO:0000978;GO:0000978;GO:0000978;GO:0000981;GO:0001227;GO:0001227;GO:0002273;GO:0002376;GO:0003677;GO:0003677;GO:0003700;GO:0003700;GO:0005515;GO:0005515;GO:0005634;GO:0005634;GO:0005634;GO:0005634;GO:0005654;GO:0005654;GO:0005737;GO:0005737;GO:0005737;GO:0006355;GO:0006355;GO:0006357;GO:0006909;GO:0006914;GO:…	K10155	-	K	0IED8;1CQWX;0UH9B;09UXV;12P0C;0V5XS;0DG7D;18WNW;1B0TA	interferon regulatory factor 8 [Source:MGI Symbol;Acc:MGI:96395]	15900	P23611;Q544J7
ENSMUSG00000054855	987.16	33.4759	1940.84	57.9773	5.85742	9.62604e-125	7.79053e-122	15	98561302	98575342	-	2967	Rnd1	GO:0000166;GO:0003924;GO:0003924;GO:0005102;GO:0005525;GO:0005525;GO:0005525;GO:0005737;GO:0005829;GO:0005856;GO:0005856;GO:0005886;GO:0005886;GO:0005886;GO:0005912;GO:0005938;GO:0007015;GO:0007015;GO:0007162;GO:0007163;GO:0007264;GO:0008360;GO:0015629;GO:0016020;GO:0016322;GO:0016477;GO:0019901;GO:0030865;GO:0031410;GO:0032956;GO:0042995;GO:0043231;GO:0043231;GO:0000166;GO:0003924;GO:0003924;GO:…	K07531	-	S;Z	18XV1;09ZA0;0DKS8;0VA74;KOG0393;1CVKW;13KD7;1AYY6;0UU21	Rho family GTPase 1 [Source:MGI Symbol;Acc:MGI:2444878]	223881	Q8BLR7
ENSMUSG00000046688	910.125	154.929	1665.32	10.7489	3.42612	4.51641e-124	3.49629e-121	3	127583454	127625813	+	3199	Tifa	GO:0002376;GO:0002753;GO:0002753;GO:0002753;GO:0005515;GO:0005515;GO:0005737;GO:0005737;GO:0005737;GO:0007249;GO:0007249;GO:0007249;GO:0043123;GO:0043123;GO:0043123;GO:0045087;GO:0045087;GO:0045087;GO:0051260;GO:0051260;GO:0002376;GO:0002753;GO:0002753;GO:0002753;GO:0005515;GO:0005515;GO:0005737;GO:0005737;GO:0005737;GO:0007249;GO:0007249;GO:0007249;GO:0043123;GO:0043123;GO:0043123;GO:0045087;GO:…	K23826	-	T	1CWEE;0UTF7;13TG4;18VJR;1AYST;0VFTZ;0A51J;0DIHI;0IYNH	TRAF-interacting protein with forkhead-associated domain [Source:MGI Symbol;Acc:MGI:2182965]	211550	Q793I8;I3PQW8
ENSMUSG00000048572	364.717	12.9124	716.521	55.4908	5.79418	7.18518e-124	5.3305e-121	19	24651372	24659597	+	5034	Tmem252	GO:0003674;GO:0005575;GO:0008150;GO:0016020;GO:0016021;	-	-	S	0A71H;1B5B8;193AW;0UV15;13U5C;0IZEX;1D3B1;0VHQK;0DSFX	transmembrane protein 252 [Source:MGI Symbol;Acc:MGI:3583948]	226040	Q8C353
ENSMUSG00000040026	4756	48.8685	9463.13	193.645	7.59727	3.83703e-123	2.73273e-120	7	46361422	46365124	-	2606	Saa3	GO:0005576;GO:0005576;GO:0005615;GO:0006953;GO:0007252;GO:0009617;GO:0034364;GO:0035634;GO:0035662;GO:0042056;GO:0050918;GO:0060326;GO:0071347;	K17310	-	S	0UVED;1D3KC;1968W;0IXU4;1B5XD;0DUDX;0A7RM;13V05;0VIAJ	serum amyloid A 3 [Source:MGI Symbol;Acc:MGI:98223]	20210	P04918
ENSMUSG00000047945	543.659	72.8132	1014.51	13.933	3.80043	4.79131e-123	3.28113e-120	4	129407374	129409778	+	1605	Marcksl1	GO:0003779;GO:0005516;GO:0005516;GO:0005737;GO:0005737;GO:0005856;GO:0005886;GO:0005886;GO:0005886;GO:0005886;GO:0007015;GO:0007417;GO:0008021;GO:0008284;GO:0016020;GO:0051015;GO:0099026;GO:0099509;GO:0099523;GO:0099626;	K13536	-	Z;T	0DSQI;1B34S;0A5BR;0UFPR;0V8IT;0IDYZ;1CYX1;12U8H;193FC	MARCKS-like 1 [Source:MGI Symbol;Acc:MGI:97143]	17357	P28667
ENSMUSG00000026981	622.139	6.83427	1237.44	181.064	7.50036	1.06125e-122	6.99838e-120	2	24226865	24241506	+	5535	Il1rn	GO:0001660;GO:0002437;GO:0005125;GO:0005125;GO:0005149;GO:0005149;GO:0005149;GO:0005150;GO:0005151;GO:0005152;GO:0005152;GO:0005152;GO:0005576;GO:0005576;GO:0005615;GO:0005615;GO:0005615;GO:0005737;GO:0006629;GO:0006953;GO:0006954;GO:0006954;GO:0006955;GO:0007165;GO:0007613;GO:0014050;GO:0019233;GO:0030073;GO:0030336;GO:0031982;GO:0034115;GO:0043066;GO:0043507;GO:0045352;GO:0045353;GO:0045837;GO:…	K05481	-	W;T	13TYV;0A4QH;0VFJK;0DS6S;192T2;1D1FU;0URDG;0IZQ4;1B5Q8	interleukin 1 receptor antagonist [Source:MGI Symbol;Acc:MGI:96547]	16181	P25085;Q542C7
ENSMUSG00000031762	10349.1	1473.59	19224.5	13.046	3.70554	2.41275e-122	1.53425e-119	8	94899292	94900196	+	588	Mt2	GO:0005634;GO:0005634;GO:0005737;GO:0005737;GO:0005829;GO:0006882;GO:0006882;GO:0007263;GO:0008270;GO:0008270;GO:0009617;GO:0010273;GO:0010273;GO:0045926;GO:0046872;GO:0046872;GO:0046872;GO:0071276;GO:0071280;GO:0071294;GO:0071294;	K14739	-	P	149A1;0UWX6;1943B;0DWP7;1B71X;0ABH5;1D5XW;0VNIF;0JFS1	metallothionein 2 [Source:MGI Symbol;Acc:MGI:97172]	17750	P02798
ENSMUSG00000035373	697.851	21.3108	1374.39	64.4928	6.01107	7.50844e-117	4.60993e-114	11	81936538	81938351	+	801	Ccl7	GO:0002548;GO:0005125;GO:0005576;GO:0005576;GO:0005615;GO:0005615;GO:0005615;GO:0006935;GO:0006954;GO:0006954;GO:0006955;GO:0007010;GO:0007165;GO:0007186;GO:0008009;GO:0008009;GO:0008009;GO:0008201;GO:0008360;GO:0010332;GO:0030335;GO:0030593;GO:0031726;GO:0031727;GO:0043547;GO:0048020;GO:0048245;GO:0048245;GO:0048247;GO:0070098;GO:0070374;GO:0071346;GO:0071347;GO:0071356;GO:0071361;GO:0071361;GO:…	K05509	-	W	0DW80;0A9MF;0UWUA;0J1ST;1B71A;0VKCZ;1D5FR;13VZX;196I9	chemokine (C-C motif) ligand 7 [Source:MGI Symbol;Acc:MGI:99512]	20306	Q03366;A9Z1Z1
ENSMUSG00000033538	1144.04	166.297	2121.78	12.759	3.67344	3.01881e-115	1.79166e-112	9	5308828	5336783	+	3710	Casp4	GO:0004197;GO:0006508;GO:0002376;GO:0004197;GO:0004197;GO:0004197;GO:0005515;GO:0005576;GO:0005737;GO:0005737;GO:0005739;GO:0005739;GO:0005783;GO:0005783;GO:0005789;GO:0005829;GO:0005829;GO:0005886;GO:0006508;GO:0006508;GO:0006508;GO:0006954;GO:0007015;GO:0008233;GO:0008233;GO:0008234;GO:0008234;GO:0012501;GO:0016020;GO:0016540;GO:0016540;GO:0016787;GO:0032731;GO:0032991;GO:0032991;GO:0035234;GO:…	K04394	-	D	1ARQT;0VAES;1CVVC;12S0S;0UFW8;0DM0G;18SGZ;09WHC;KOG3573	caspase 4, apoptosis-related cysteine peptidase [Source:MGI Symbol;Acc:MGI:107700]	12363	P70343
ENSMUSG00000079014	544.262	28.5819	1059.94	37.0844	5.21274	9.27921e-114	5.32956e-111	12	104229381	104235631	+	2224	Serpina3i	GO:0004867;GO:0005615;GO:0005615;GO:0010951;GO:0034097;GO:0043434;	K04525	-	V	0UM4R;1B1G0;09U5H;KOG2392;12R4F;0V54I;1CQ4S;0DFF0;18T05	serine (or cysteine) peptidase inhibitor, clade A, member 3I [Source:MGI Symbol;Acc:MGI:2182841]	628900	D3Z450
ENSMUSG00000027555	361.298	40.8149	681.781	16.7042	4.06214	2.50816e-113	1.39556e-110	3	14706787	14728062	+	2299	Car13	GO:0004089;GO:0004089;GO:0004089;GO:0004089;GO:0005737;GO:0005829;GO:0005829;GO:0006730;GO:0008270;GO:0016829;GO:0016836;GO:0043209;GO:0043231;GO:0046872;	K01672	EC:4.2.1.1	P	1CV4N;13HPY;18UQ4;0VC0Y;KOG0382;0UGEK;0A14P;0DNSM;1B4H3	carbonic anhydrase 13 [Source:MGI Symbol;Acc:MGI:1931322]	71934	Q9D6N1
ENSMUSG00000078920	2389.87	486.097	4293.65	8.8329	3.14289	5.55017e-112	2.99457e-109	11	48967414	48987801	+	2473	Ifi47	GO:0003924;GO:0005525;GO:0005783;GO:0005789;GO:0006952;GO:0006952;GO:0016020;GO:0035458;GO:0003924;GO:0005783;GO:0005789;GO:0006952;GO:0006952;GO:0035458;GO:0003924;GO:0005525;GO:0005783;GO:0005789;GO:0006952;GO:0006952;GO:0016020;GO:0035458;GO:0003924;GO:0005525;GO:0005783;GO:0005789;GO:0006952;GO:0006952;GO:0016020;GO:0035458;GO:0003924;GO:0005525;GO:0005783;GO:0005789;GO:0006952;GO:0006952;GO:…	K17072	-	S	0VBXP;13J01;0DQAB;0USXH;0A2NU;1CZCD;0IJSM;195JF;1B4YY	interferon gamma inducible protein 47 [Source:MGI Symbol;Acc:MGI:99448]	15953	Q61635
ENSMUSG00000025746	620.169	4.59475	1235.74	268.947	8.07118	6.02112e-111	3.15312e-108	5	30218112	30224979	+	2428	Il6	GO:0001781;GO:0001878;GO:0002262;GO:0002314;GO:0002377;GO:0002384;GO:0002526;GO:0002639;GO:0002675;GO:0005102;GO:0005102;GO:0005125;GO:0005125;GO:0005125;GO:0005125;GO:0005125;GO:0005138;GO:0005138;GO:0005138;GO:0005515;GO:0005576;GO:0005576;GO:0005615;GO:0005615;GO:0005615;GO:0005615;GO:0005737;GO:0005737;GO:0005896;GO:0005896;GO:0006469;GO:0006469;GO:0006953;GO:0006954;GO:0006955;GO:0007165;GO:…	K05405	-	W	0IW11;0VD3S;1D2QU;0UP2D;1B6G6;13QWV;0DQZU;193F5;0A68U	interleukin 6 [Source:MGI Symbol;Acc:MGI:96559]	16193	P08505;A2RTD1
ENSMUSG00000017652	462.271	67.7457	856.795	12.6472	3.66075	1.05153e-108	5.34929e-106	2	164897547	164914868	+	3406	Cd40	GO:0001934;GO:0001934;GO:0002376;GO:0002637;GO:0002637;GO:0002768;GO:0002768;GO:0003823;GO:0003823;GO:0003823;GO:0005515;GO:0005515;GO:0005576;GO:0005615;GO:0005615;GO:0005737;GO:0005737;GO:0005886;GO:0005886;GO:0006874;GO:0006874;GO:0006874;GO:0006954;GO:0006954;GO:0006954;GO:0009617;GO:0009897;GO:0009897;GO:0009897;GO:0009986;GO:0009986;GO:0016020;GO:0016021;GO:0019899;GO:0019899;GO:0019904;GO:…	K03160	-	T	0VFS7;0A15X;19164;1D0E0;0IY0H;1B166;13SA9;0US0P;0DSBB	CD40 antigen [Source:MGI Symbol;Acc:MGI:88336]	21939	P27512
ENSMUSG00000035673	4192.72	1090.61	7294.82	6.68876	2.74174	3.06137e-108	1.5141e-105	10	79892826	79941405	-	10715	Sbno2	GO:0001503;GO:0002281;GO:0002281;GO:0002281;GO:0002281;GO:0005515;GO:0005575;GO:0005634;GO:0006355;GO:0006355;GO:0030154;GO:0030282;GO:0030316;GO:0030316;GO:0031490;GO:0042393;GO:0045892;GO:0045892;GO:0045892;GO:0045892;GO:0045944;GO:0045944;GO:0050727;GO:0050727;GO:0050727;GO:0050727;GO:0050727;GO:0061430;GO:0071222;GO:0071348;GO:0071354;GO:0071354;GO:0071354;GO:0071354;GO:0072674;GO:0072675;GO:…	-	-	T;K	0A037;0DMI8;KOG1513;12NTI;191FB;0VAZE;1ATNQ;1CXV4;0UPHZ	strawberry notch 2 [Source:MGI Symbol;Acc:MGI:2448490]	216161	Q7TNB8
ENSMUSG00000029371	1047.94	3.60072	2092.28	581.073	9.18257	4.46121e-108	2.14681e-105	5	90907219	90909483	+	1863	Cxcl5	GO:0001776;GO:0005125;GO:0005576;GO:0005576;GO:0005615;GO:0005615;GO:0005615;GO:0006935;GO:0006935;GO:0006952;GO:0006954;GO:0006954;GO:0006954;GO:0006955;GO:0008009;GO:0008009;GO:0008009;GO:0008009;GO:0010976;GO:0030593;GO:0030593;GO:0030593;GO:0031100;GO:0032496;GO:0032642;GO:0042119;GO:0042119;GO:0045236;GO:0046427;GO:0061844;GO:0061844;GO:0061844;GO:0070098;GO:0070951;GO:0071222;GO:0071222;GO:…	K05506	-	W;T	0DVVG;13XPB;0J4TR;0VMC9;1B6YQ;0UW9G;196H5;1D55R;0AB5B	chemokine (C-X-C motif) ligand 5 [Source:MGI Symbol;Acc:MGI:1096868]	20311	P50228
ENSMUSG00000052270	188.371	8.92325	367.818	41.2202	5.36528	1.41374e-107	6.54184e-105	17	18108086	18114214	+	1296	Fpr2	GO:0001540;GO:0001540;GO:0001774;GO:0001934;GO:0002430;GO:0002768;GO:0004875;GO:0004930;GO:0004930;GO:0004930;GO:0004982;GO:0004982;GO:0004982;GO:0005124;GO:0005737;GO:0005886;GO:0005886;GO:0005886;GO:0006898;GO:0006935;GO:0006954;GO:0007165;GO:0007166;GO:0007186;GO:0007186;GO:0007186;GO:0007193;GO:0007200;GO:0007200;GO:0007204;GO:0014068;GO:0016020;GO:0016021;GO:0016021;GO:0019722;GO:0032930;GO:…	K04173	-	T	09YRX;194JK;1CTRF;0DNT1;0II0H;1AX0S;13FV7;0UP03;0V7XT	formyl peptide receptor 2 [Source:MGI Symbol;Acc:MGI:1278319]	14289	O88536
ENSMUSG00000006403	807.589	26.8467	1588.33	59.163	5.88662	1.43292e-107	6.54184e-105	1	171077990	171088206	+	4810	Adamts4	GO:0002020;GO:0004222;GO:0004222;GO:0004222;GO:0005515;GO:0005576;GO:0005615;GO:0006508;GO:0006508;GO:0006508;GO:0008233;GO:0008233;GO:0008237;GO:0008237;GO:0008237;GO:0016607;GO:0016787;GO:0030198;GO:0031012;GO:0042742;GO:0046872;GO:0062023;GO:0002020;GO:0004222;GO:0005576;GO:0005615;GO:0006508;GO:0006508;GO:0008233;GO:0008233;GO:0008237;GO:0008237;GO:0016607;GO:0016787;GO:0046872;GO:0004222;GO:…	K07764	EC:3.4.24.82	-	-	a disintegrin-like and metallopeptidase (reprolysin type) with thrombospondin type 1 motif, 4 [Source:MGI Symbol;Acc:MGI:1339949]	240913	Q8BNJ2
ENSMUSG00000030142	406.231	46.1475	766.314	16.6057	4.05361	4.68635e-107	2.08601e-104	6	123258748	123266829	-	4965	Clec4e	GO:0001819;GO:0002221;GO:0002221;GO:0002292;GO:0002376;GO:0005509;GO:0005509;GO:0005515;GO:0006955;GO:0016020;GO:0016020;GO:0016021;GO:0030246;GO:0038023;GO:0038094;GO:0038187;GO:0038187;GO:0042742;GO:0045087;GO:0045087;GO:0046872;GO:0030246;GO:0016020;GO:0016021;	K10059	-	T;V	190YU;1ASJP;0A26J;0VD26;13PWZ;KOG4297;1CYTX;0DJCR;0UJMI	C-type lectin domain family 4, member e [Source:MGI Symbol;Acc:MGI:1861232]	56619	Q9R0Q8;Q4FK29
ENSMUSG00000053175	497.99	72.049	923.932	12.8237	3.68074	5.16212e-107	2.24174e-104	7	19542387	19556695	-	2475	Bcl3	GO:0000978;GO:0002268;GO:0002315;GO:0002455;GO:0002467;GO:0003700;GO:0005515;GO:0005515;GO:0005634;GO:0005634;GO:0005634;GO:0005654;GO:0005654;GO:0005737;GO:0005737;GO:0005737;GO:0005829;GO:0005829;GO:0005886;GO:0005886;GO:0006351;GO:0006351;GO:0006974;GO:0006974;GO:0007249;GO:0007249;GO:0008134;GO:0008134;GO:0009615;GO:0009615;GO:0010225;GO:0010225;GO:0019730;GO:0030198;GO:0030330;GO:0030330;GO:…	K09258	-	S;K;E	192I2;13MDS;1CTIZ;KOG0504;0VD0G;1AWHJ;0A24Y;0UT49;0DPT6	B cell leukemia/lymphoma 3 [Source:MGI Symbol;Acc:MGI:88140]	12051	Q9Z2F6
ENSMUSG00000020901	651.398	121.583	1181.21	9.71524	3.28025	1.49899e-104	6.35465e-102	11	68322947	68388675	+	5550	Pik3r5	GO:0005634;GO:0005737;GO:0005829;GO:0005829;GO:0005829;GO:0005886;GO:0005942;GO:0005942;GO:0005942;GO:0005944;GO:0005944;GO:0007186;GO:0007186;GO:0014065;GO:0016020;GO:0016301;GO:0016310;GO:0031683;GO:0034451;GO:0034451;GO:0043406;GO:0043406;GO:0043551;GO:0043551;GO:0046935;GO:0046935;GO:0046935;GO:0046935;GO:0051897;	K21290	-	T	1CXP9;0UI6K;13JT6;18XEU;0VC07;0A13Y;0DKXE;1AZQY;0IES2	phosphoinositide-3-kinase regulatory subunit 5 [Source:MGI Symbol;Acc:MGI:2443588]	320207	Q5SW28;A1A4T4
ENSMUSG00000033610	1887.66	3307.05	468.27	0.141598	-2.82013	2.30222e-104	9.53278e-102	19	34784340	34856855	-	8267	Pank1	GO:0000166;GO:0004594;GO:0004594;GO:0004594;GO:0004594;GO:0005524;GO:0005524;GO:0005634;GO:0005634;GO:0005829;GO:0005829;GO:0015937;GO:0015937;GO:0015937;GO:0015937;GO:0016301;GO:0016310;GO:0016310;GO:0016740;GO:0042803;GO:0042803;GO:0071944;GO:1905502;GO:1905502;GO:0000166;GO:0004594;GO:0004594;GO:0004594;GO:0004594;GO:0005524;GO:0005524;GO:0005634;GO:0005634;GO:0005829;GO:0005829;GO:0015937;GO:…	K09680	EC:2.7.1.33	H	0UMB0;0V7AK;1CVWN;0DKM8;09WC6;KOG2201;1AWP5;1959S;12S95	pantothenate kinase 1 [Source:MGI Symbol;Acc:MGI:1922985]	75735	Q8K4K6
ENSMUSG00000008845	1143.37	2125.94	160.792	0.0756332	-3.72484	1.5793e-101	6.39079e-99	6	124281615	124307486	+	5461	Cd163	GO:0005044;GO:0005044;GO:0005576;GO:0005886;GO:0005886;GO:0006897;GO:0006953;GO:0006954;GO:0009897;GO:0009897;GO:0016020;GO:0016020;GO:0016021;GO:0005044;GO:0005044;GO:0005576;GO:0005886;GO:0005886;GO:0006897;GO:0006953;GO:0006954;GO:0009897;GO:0009897;GO:0016020;GO:0016020;GO:0016021;	K06545	-	S;T	0IHBC;1AXFF;0V8QG;09XSX;0DEP1;12TK3;19047;1CSUG;0UJ6I	CD163 antigen [Source:MGI Symbol;Acc:MGI:2135946]	93671	Q2VLH6
ENSMUSG00000028633	2910.27	803.521	5017.02	6.2438	2.64242	4.0977e-98	1.62132e-95	4	120397065	120427473	-	3316	Ctps	GO:0000166;GO:0002376;GO:0003883;GO:0003883;GO:0003883;GO:0003883;GO:0003883;GO:0005524;GO:0005737;GO:0005737;GO:0005829;GO:0006221;GO:0006221;GO:0006241;GO:0006241;GO:0006241;GO:0006241;GO:0006241;GO:0006541;GO:0016874;GO:0019856;GO:0042098;GO:0042098;GO:0042098;GO:0042100;GO:0042100;GO:0042100;GO:0042802;GO:0042802;GO:0042802;GO:0044210;GO:0097268;GO:0097268;GO:0097268;	K01937	EC:6.3.4.2	F	0DGB4;1CR0J;KOG2387;0V8AV;12RU0;1B033;18SCA;0UTUN;09XCT	cytidine 5'-triphosphate synthase [Source:MGI Symbol;Acc:MGI:1858304]	51797	P70698
ENSMUSG00000006362	532.279	965.767	98.7916	0.102293	-3.28922	5.04207e-98	1.95161e-95	8	123351880	123425848	-	8373	Cbfa2t3	GO:0001666;GO:0003714;GO:0005634;GO:0005654;GO:0006351;GO:0008285;GO:0030851;GO:0032436;GO:0045820;GO:0045892;GO:0045892;GO:0046872;GO:1903715;GO:0000122;GO:0000139;GO:0001666;GO:0001666;GO:0003682;GO:0003714;GO:0003714;GO:0005515;GO:0005515;GO:0005634;GO:0005634;GO:0005654;GO:0005654;GO:0005730;GO:0005794;GO:0006351;GO:0008285;GO:0008285;GO:0016020;GO:0030154;GO:0030851;GO:0032436;GO:0032436;GO:…	K22752	-	K	0IG1Z;0V6G7;0UHTB;1CRFN;09VGY;1ATJ6;191Z1;12RR0;0DFKI	CBFA2/RUNX1 translocation partner 3 [Source:MGI Symbol;Acc:MGI:1338013]	12398	O54972;B7ZP57
ENSMUSG00000035042	269.537	3.75415	535.32	142.594	7.15577	1.78656e-96	6.76803e-94	11	83416604	83421344	-	960	Ccl5	GO:0000165;GO:0002230;GO:0002548;GO:0004435;GO:0004672;GO:0005125;GO:0005515;GO:0005576;GO:0005576;GO:0005615;GO:0005615;GO:0005615;GO:0005737;GO:0006816;GO:0006874;GO:0006887;GO:0006935;GO:0006954;GO:0006954;GO:0006954;GO:0006955;GO:0007159;GO:0007159;GO:0007165;GO:0007186;GO:0007186;GO:0007186;GO:0007267;GO:0007267;GO:0008009;GO:0008009;GO:0008009;GO:0008009;GO:0008201;GO:0009636;GO:0010628;GO:…	K12499	-	T;V	0A9BH;0VK8C;1D4V5;1B6N1;0J0XH;0DVII;193QG;0UWA5;13UMY	chemokine (C-C motif) ligand 5 [Source:MGI Symbol;Acc:MGI:98262]	20304	P30882;Q5XZF2
ENSMUSG00000046031	139.635	4.3188	274.951	63.6637	5.9924	2.09063e-96	7.75494e-94	10	34002063	34003980	-	1094	Calhm6	GO:0005261;GO:0005887;GO:0006811;GO:0016020;GO:0016021;GO:0034220;GO:0098655;	-	-	P;U	0DF19;18SCW;1ARMF;0IGW7;0UG5K;0VEI7;13JMB;0A1EK;1CPEQ	calcium homeostasis modulator family member 6 [Source:MGI Symbol;Acc:MGI:2443082]	215900	Q8C9E8
ENSMUSG00000039167	2096.4	3613.77	579.029	0.160228	-2.6418	4.11972e-95	1.49697e-92	3	151143524	151250723	+	5704	Adgrl4	GO:0004888;GO:0004930;GO:0004930;GO:0004930;GO:0005509;GO:0005886;GO:0005886;GO:0005886;GO:0005887;GO:0007165;GO:0007166;GO:0007186;GO:0007186;GO:0007189;GO:0016020;GO:0016021;GO:0016021;GO:0031410;GO:0031410;GO:0031410;GO:0065003;GO:0065003;GO:0005509;	K04595	-	W;T	1CR2Q;0UKGN;1AX4D;0DGD9;0V63R;KOG4291;133P6;18Y1N;KOG4193;09V44	adhesion G protein-coupled receptor L4 [Source:MGI Symbol;Acc:MGI:2655562]	170757	Q923X1
ENSMUSG00000022094	12577.8	3926.2	21229.4	5.40709	2.43485	1.00255e-91	3.5701e-89	14	70540918	70588874	-	10550	Slc39a14	GO:0002062;GO:0005381;GO:0005384;GO:0005384;GO:0005384;GO:0005385;GO:0005385;GO:0005385;GO:0005385;GO:0005764;GO:0005765;GO:0005765;GO:0005765;GO:0005768;GO:0005886;GO:0005886;GO:0005886;GO:0005887;GO:0005887;GO:0005887;GO:0005887;GO:0006094;GO:0006811;GO:0006826;GO:0006829;GO:0006829;GO:0006882;GO:0006882;GO:0006882;GO:0006882;GO:0008286;GO:0010817;GO:0015086;GO:0015093;GO:0015296;GO:0015698;GO:…	K14720	-	P	18V2K;1CSVC;0V7SX;12QZZ;0UKHT;0DI4Y;09WUZ;1B2IP;KOG2693	solute carrier family 39 (zinc transporter), member 14 [Source:MGI Symbol;Acc:MGI:2384851]	213053	Q75N73
ENSMUSG00000053199	1410.68	2440.74	380.626	0.155947	-2.68087	3.16515e-91	1.10501e-88	9	51676637	51765156	+	12685	Arhgap20	GO:0005096;GO:0005096;GO:0007165;GO:0043547;GO:0005096;GO:0007165;GO:0043547;	K20641	-	T	1901B;1ARFK;0V4M8;0DKNK;0UPNX;1CVH2;09TN6;13HUN;KOG4724	Rho GTPase activating protein 20 [Source:MGI Symbol;Acc:MGI:2445175]	244867	Q6IFT4
ENSMUSG00000012519	620.742	132.746	1108.74	8.35229	3.06217	4.22668e-91	1.44723e-88	8	112038429	112064809	-	2303	Mlkl	GO:0000166;GO:0004706;GO:0005515;GO:0005515;GO:0005515;GO:0005524;GO:0005524;GO:0005524;GO:0005524;GO:0005634;GO:0005737;GO:0005737;GO:0005737;GO:0005829;GO:0005886;GO:0005886;GO:0005886;GO:0006468;GO:0007166;GO:0007256;GO:0007257;GO:0012501;GO:0016020;GO:0019901;GO:0030054;GO:0042802;GO:0044877;GO:0044877;GO:0051607;GO:0070207;GO:0070207;GO:0070207;GO:0070266;GO:0070266;GO:0070266;GO:0097527;GO:…	K08849	EC:2.7.11.1	T	09UGW;12NRJ;1CQG8;0UH87;KOG0192;0DFSR;0V5G7;1B3AV;190B6	mixed lineage kinase domain-like [Source:MGI Symbol;Acc:MGI:1921818]	74568	Q9D2Y4
ENSMUSG00000011008	230.719	6.51986	454.918	69.7742	6.12462	1.73304e-87	5.82203e-85	3	145855588	145901268	+	3288	Mcoln2	GO:0002250;GO:0002376;GO:0005261;GO:0005262;GO:0005764;GO:0005768;GO:0006811;GO:0006816;GO:0015031;GO:0016020;GO:0016020;GO:0016021;GO:0032722;GO:0042802;GO:0045087;GO:0051209;GO:0055037;GO:0055038;GO:0070588;GO:0071639;GO:0071642;GO:0071651;GO:0072345;GO:1905517;GO:1990266;GO:2000341;GO:2000343;GO:0002250;GO:0002376;GO:0005261;GO:0005262;GO:0005764;GO:0005768;GO:0006811;GO:0006816;GO:0015031;GO:…	K04993	-	P	1AT4A;0DIN0;09XAK;KOG3733;0V88X;1CTCW;195F8;0URPK;12T8J	mucolipin 2 [Source:MGI Symbol;Acc:MGI:1915529]	68279	Q8K595
ENSMUSG00000041481	524.895	37.2732	1012.52	27.1648	4.76366	2.53561e-87	8.36048e-85	12	104202504	104208198	+	2105	Serpina3g	GO:0005615;GO:0005615;	K04525	-	V	KOG2392	serine (or cysteine) peptidase inhibitor, clade A, member 3G [Source:MGI Symbol;Acc:MGI:105046]	20715	Q5I2A0;Q3U0Y1
ENSMUSG00000044991	649.61	1148.63	150.586	0.1311	-2.93126	3.2494e-87	1.05192e-84	2	132528851	132592975	+	2117	Shld1	GO:0003674;GO:0005694;GO:0005694;GO:0006281;GO:0006974;GO:0035861;GO:0035861;GO:0045830;GO:0045830;GO:2000042;GO:2000042;GO:2001032;GO:2001034;GO:2001034;GO:2001032;GO:0003674;GO:0005694;GO:0005694;GO:0005694;GO:0006281;GO:0006974;GO:0035861;GO:0035861;GO:0035861;GO:0045830;GO:0045830;GO:0045830;GO:2000042;GO:2000042;GO:2000042;GO:2001032;GO:2001034;GO:2001034;GO:2001034;	-	-	S	0UPTR;09ZA9;0IVHP;1966J;1CVMB;1AZGG;13HJD;0DKSI;0VA7K	shieldin complex subunit 1 [Source:MGI Symbol;Acc:MGI:1920997]	73747	Q9D112;B2RR16
ENSMUSG00000032000	2165.85	646.844	3684.86	5.69668	2.51012	8.0434e-87	2.55737e-84	9	7848700	7873187	-	5009	Birc3	GO:0005634;GO:0005737;GO:0007283;GO:0032991;GO:0042981;GO:0044877;GO:0045121;GO:0046872;GO:0005737;	K16060	-	O;T;D	09XU3;13HTW;KOG1101;1AXBT;0DJ69;0UH8Q;0V8RR;1CTY4;194HC	baculoviral IAP repeat-containing 3 [Source:MGI Symbol;Acc:MGI:1197007]	11796	O08863;A2CGA5;Q3TSE5
ENSMUSG00000022146	6805.19	2198.17	11412.2	5.19168	2.3762	1.14641e-86	3.58103e-84	15	6843058	6904450	-	12113	Osmr	GO:0004896;GO:0004924;GO:0005900;GO:0008284;GO:0016020;GO:0016020;GO:0016324;GO:0019838;GO:0034097;GO:0038165;GO:0004896;GO:0016020;GO:0016020;GO:0016021;GO:0019221;	K05057	-	W;T	0V9S1;09YU5;0UMMA;18ZNE;13IDN;1AUIC;1CV2Q;0DK8V;0IFCQ	oncostatin M receptor [Source:MGI Symbol;Acc:MGI:1330819]	18414	O70458;G3X8V6;Q3TRK8
ENSMUSG00000020227	1405.45	400.063	2410.84	6.02615	2.59124	3.58193e-86	1.09959e-83	10	119977553	120038035	-	3676	Irak3	GO:0000166;GO:0000287;GO:0000287;GO:0000287;GO:0001960;GO:0002755;GO:0004672;GO:0004672;GO:0004674;GO:0004674;GO:0004674;GO:0005515;GO:0005524;GO:0005524;GO:0005524;GO:0005524;GO:0005634;GO:0005634;GO:0005634;GO:0005634;GO:0005737;GO:0005737;GO:0005737;GO:0005737;GO:0005886;GO:0006468;GO:0006468;GO:0006468;GO:0006468;GO:0006915;GO:0007165;GO:0009615;GO:0010933;GO:0010936;GO:0016301;GO:0016310;GO:…	K04732	EC:2.7.11.1	T	0UK7C;0VD7I;KOG1187;0DPZK;13IMP;0A2BI;1CYZR;18Y1X;1AVPU	interleukin-1 receptor-associated kinase 3 [Source:MGI Symbol;Acc:MGI:1921164]	73914	Q8K4B2;Q0VB14
ENSMUSG00000036986	1745.86	496.605	2995.11	6.03116	2.59244	1.65022e-83	4.98002e-81	9	58125359	58157069	-	5571	Pml	GO:0000781;GO:0000781;GO:0000785;GO:0000792;GO:0001666;GO:0001666;GO:0001666;GO:0001932;GO:0002230;GO:0002376;GO:0003677;GO:0003713;GO:0003713;GO:0004842;GO:0005515;GO:0005515;GO:0005515;GO:0005634;GO:0005634;GO:0005634;GO:0005634;GO:0005654;GO:0005654;GO:0005654;GO:0005654;GO:0005730;GO:0005730;GO:0005730;GO:0005737;GO:0005737;GO:0005737;GO:0005768;GO:0005783;GO:0005789;GO:0005829;GO:0006355;GO:…	K10054	-	O;K	KOG2177;13KR7;0DQPD;1B3I5;0USQ3;1D0HI;0A3RJ;0V9DG;18VW0	promyelocytic leukemia [Source:MGI Symbol;Acc:MGI:104662]	18854	Q60953;A0A068EW80;Q8BSJ6
ENSMUSG00000073489	2684.55	847.155	4521.94	5.33779	2.41624	5.01866e-83	1.48929e-80	1	173574859	173594509	-	3561	Ifi204	GO:0000122;GO:0000978;GO:0001227;GO:0002218;GO:0002218;GO:0003690;GO:0003690;GO:0003712;GO:0005515;GO:0005515;GO:0005634;GO:0005634;GO:0005654;GO:0005730;GO:0005730;GO:0005730;GO:0005737;GO:0005829;GO:0006357;GO:0007275;GO:0008134;GO:0009617;GO:0009617;GO:0016607;GO:0032731;GO:0035457;GO:0035458;GO:0035458;GO:0035458;GO:0042405;GO:0042771;GO:0042802;GO:0045669;GO:0048839;	K20914	-	K	1CTDT;0UM8D;0DINX;0J5NP;194Q0;1B2J8;1408X;0V89T;09XBF	interferon activated gene 204 [Source:MGI Symbol;Acc:MGI:96429]	15951	P0DOV2
ENSMUSG00000018927	387.708	716.628	58.788	0.0820342	-3.60763	2.81752e-82	8.22394e-80	11	83478708	83483913	-	1795	Ccl6	GO:0002548;GO:0005125;GO:0005576;GO:0005576;GO:0005615;GO:0005615;GO:0006935;GO:0006954;GO:0006955;GO:0007186;GO:0008009;GO:0008009;GO:0008009;GO:0030593;GO:0043547;GO:0048020;GO:0048247;GO:0060326;GO:0070098;GO:0070374;GO:0071346;GO:0071347;GO:0071356;	K05510	-	S;W	0UWKV;0VME9;0AABB;0DW78;0J4DG;1B6U5;1D5GZ;13Y4A	chemokine (C-C motif) ligand 6 [Source:MGI Symbol;Acc:MGI:98263]	20305	P27784
ENSMUSG00000058427	239.177	3.58111	474.773	132.577	7.05069	7.64395e-81	2.19517e-78	5	91051730	91053797	+	2068	Cxcl2	GO:0005125;GO:0005576;GO:0005576;GO:0005615;GO:0006935;GO:0006935;GO:0006952;GO:0006955;GO:0007165;GO:0008009;GO:0060326;GO:0001975;GO:0002237;GO:0005125;GO:0005576;GO:0005576;GO:0005615;GO:0005615;GO:0005615;GO:0005615;GO:0006935;GO:0006935;GO:0006952;GO:0006954;GO:0006954;GO:0006955;GO:0007165;GO:0007204;GO:0007204;GO:0008009;GO:0008009;GO:0008009;GO:0008009;GO:0009408;GO:0010332;GO:0030593;GO:…	K05505	-	S;W	0DVJX;1D4WZ;0J3WE;1B6Q4;0VKBQ;13XHT;0A9A4;0UWC6	chemokine (C-X-C motif) ligand 2 [Source:MGI Symbol;Acc:MGI:1340094]	20310	P10889;Q3U1J5
ENSMUSG00000002233	1603.6	500.141	2707.06	5.41259	2.43632	4.72819e-79	1.33628e-76	3	104695691	104701775	+	1618	Rhoc	GO:0000166;GO:0000281;GO:0000281;GO:0003924;GO:0003924;GO:0005515;GO:0005515;GO:0005525;GO:0005525;GO:0005525;GO:0005634;GO:0005829;GO:0005856;GO:0005886;GO:0005886;GO:0005886;GO:0005886;GO:0005938;GO:0007015;GO:0007163;GO:0007264;GO:0008360;GO:0016020;GO:0016020;GO:0016477;GO:0019901;GO:0030335;GO:0030865;GO:0031334;GO:0031410;GO:0032154;GO:0032154;GO:0032420;GO:0032956;GO:0042995;GO:0043005;GO:…	K07857	-	Z;S;T	1AZX3;0UIKA;0DK7B;1CV17;12N37;18XI3;09YSS;0V9QN;KOG0393	ras homolog family member C [Source:MGI Symbol;Acc:MGI:106028]	11853	Q62159
ENSMUSG00000033107	798.706	210.383	1387.03	6.59287	2.72091	5.47991e-79	1.52453e-76	18	21077682	21116919	+	1677	Rnf125	GO:0000139;GO:0000209;GO:0000209;GO:0002250;GO:0002376;GO:0004842;GO:0005794;GO:0005829;GO:0006511;GO:0006511;GO:0016020;GO:0016567;GO:0016740;GO:0032480;GO:0034098;GO:0034098;GO:0039536;GO:0043231;GO:0046872;GO:0061630;GO:1990830;GO:0000139;GO:0000139;GO:0000209;GO:0000209;GO:0000209;GO:0002039;GO:0002250;GO:0002376;GO:0004842;GO:0005794;GO:0005829;GO:0006511;GO:0006511;GO:0006511;GO:0008270;GO:…	K12170	EC:2.3.2.27	O	0V90M;13NDU;0IJHI;1B3RD;09Y39;1958F;0UN6U;0DJG6;1CU8P	ring finger protein 125 [Source:MGI Symbol;Acc:MGI:1914914]	67664	Q9D9R0
ENSMUSG00000053641	4058	1389.43	6726.57	4.84125	2.27538	3.95382e-78	1.08304e-75	9	64718622	64826949	+	16643	Dennd4a	GO:0005085;GO:0005085;GO:0005085;GO:0031410;GO:0032483;GO:0050790;GO:0005085;GO:0005085;GO:0031410;GO:0032483;GO:0050790;	K20163	-	T	0E5NY;14TCC;1DCNV;0WCPG;0V14F;KOG2127;0B06X	DENN/MADD domain containing 4A [Source:MGI Symbol;Acc:MGI:2142979]	102442	E9Q8V6
ENSMUSG00000039236	540.255	77.7586	1002.75	12.8957	3.68882	8.59407e-78	2.31845e-75	7	78563172	78570144	+	1860	Isg20	GO:0000175;GO:0000738;GO:0000738;GO:0002376;GO:0003676;GO:0003723;GO:0004518;GO:0004527;GO:0004527;GO:0004527;GO:0005634;GO:0005634;GO:0005634;GO:0005730;GO:0005730;GO:0005737;GO:0005737;GO:0006364;GO:0006401;GO:0006401;GO:0008310;GO:0008859;GO:0009615;GO:0015030;GO:0015030;GO:0016605;GO:0016787;GO:0030619;GO:0030619;GO:0030620;GO:0030620;GO:0034511;GO:0034511;GO:0045071;GO:0045071;GO:0045087;GO:…	K12579	EC:3.1.13.1	L	0VGBI;1D195;0UUKT;192M5;KOG2249;0A4C2;0DF6S;13QVV;1B2T8	interferon-stimulated protein [Source:MGI Symbol;Acc:MGI:1928895]	57444	Q9JL16
ENSMUSG00000026773	5330.02	1205.53	9454.5	7.84262	2.97134	4.9077e-77	1.3042e-74	2	11476244	11558888	-	7561	Pfkfb3	GO:0003824;GO:0003824;GO:0003873;GO:0003873;GO:0003873;GO:0004331;GO:0004331;GO:0005524;GO:0005654;GO:0005829;GO:0006000;GO:0006003;GO:0006003;GO:0006003;GO:0008152;GO:0016301;GO:0016310;GO:0016311;GO:0016787;GO:0046835;GO:0003824;GO:0003824;GO:0003873;GO:0003873;GO:0003873;GO:0004331;GO:0004331;GO:0005524;GO:0005654;GO:0005829;GO:0006000;GO:0006003;GO:0006003;GO:0006003;GO:0008152;GO:0016301;GO:…	K01103	-	G	1CUMN;0UGYH;09UK4;0DFVS;12R0U;1B4WH;18VXZ;0V5JD;KOG0234	6-phosphofructo-2-kinase/fructose-2,6-biphosphatase 3 [Source:MGI Symbol;Acc:MGI:2181202]	170768	Q7TS91;A7UAK4
ENSMUSG00000027514	1320.45	334.549	2306.35	6.89389	2.78532	9.13213e-77	2.39114e-74	2	173048405	173060716	-	3529	Zbp1	GO:0003677;GO:0005515;GO:0051607;GO:0060340;GO:0002218;GO:0002376;GO:0003677;GO:0003677;GO:0003677;GO:0003677;GO:0003692;GO:0003723;GO:0003725;GO:0005515;GO:0005634;GO:0005634;GO:0005634;GO:0005737;GO:0005737;GO:0005829;GO:0005829;GO:0006915;GO:0012501;GO:0016032;GO:0042802;GO:0043065;GO:0045087;GO:0050727;GO:0050729;GO:0051607;GO:0051607;GO:0060340;GO:0060340;GO:0060340;GO:0060545;GO:0060545;GO:…	K12965	-	K	192GJ;0J2S4;13Y6T;0A251;1B3EH;1CYSE;0VBK5;0UT4C;0DPT8	Z-DNA binding protein 1 [Source:MGI Symbol;Acc:MGI:1927449]	58203	Q9QY24
ENSMUSG00000069094	3200.55	5304	1097.11	0.206845	-2.27338	1.38759e-76	3.58058e-74	3	19277272	19365486	-	7748	Pde7a	GO:0004112;GO:0004114;GO:0004114;GO:0004115;GO:0004115;GO:0004115;GO:0004115;GO:0006198;GO:0007165;GO:0007165;GO:0008081;GO:0016787;GO:0019933;GO:0046872;GO:0004112;GO:0004114;GO:0004114;GO:0004115;GO:0004115;GO:0004115;GO:0006198;GO:0007165;GO:0007165;GO:0008081;GO:0016787;GO:0019933;GO:0046872;	K18436	EC:3.1.4.53	F;T	0UHXD;1ATH1;0V5YG;0DG83;18SGK;09UYK;KOG3689;1CQXI;12NF4	phosphodiesterase 7A [Source:MGI Symbol;Acc:MGI:1202402]	18583	P70453
ENSMUSG00000096146	1870.2	3126.63	613.776	0.196306	-2.34882	3.31605e-76	8.43461e-74	7	45743377	45750188	-	3677	Kcnj11	GO:0001669;GO:0001669;GO:0002931;GO:0005242;GO:0005242;GO:0005244;GO:0005249;GO:0005515;GO:0005515;GO:0005515;GO:0005524;GO:0005635;GO:0005635;GO:0005739;GO:0005739;GO:0005768;GO:0005768;GO:0005783;GO:0005783;GO:0005829;GO:0005829;GO:0005886;GO:0005886;GO:0005886;GO:0006006;GO:0006811;GO:0006813;GO:0006813;GO:0006813;GO:0006813;GO:0008022;GO:0008022;GO:0008282;GO:0008282;GO:0008282;GO:0014704;GO:…	K05004	-	P	0V4EK;0UFTG;1CPG9;12N7H;1AX0T;09TFH;0DESI;KOG3827;18ZX4	potassium inwardly rectifying channel, subfamily J, member 11 [Source:MGI Symbol;Acc:MGI:107501]	16514	Q61743
ENSMUSG00000020400	2420.03	817.892	4022.18	4.91773	2.29799	5.29287e-75	1.32732e-72	11	54801611	54853743	-	3539	Tnip1	GO:0002755;GO:0043124;GO:0050727;GO:0070373;GO:0002755;GO:0043124;GO:0050727;GO:0070373;GO:0002755;GO:0043124;GO:0050727;GO:0070373;GO:0002755;GO:0002755;GO:0005515;GO:0005634;GO:0005654;GO:0005737;GO:0005737;GO:0005829;GO:0006954;GO:0007159;GO:0007159;GO:0009101;GO:0031593;GO:0031593;GO:0042802;GO:0043124;GO:0043124;GO:0043124;GO:0043124;GO:0045944;GO:0045944;GO:0050727;GO:0050729;GO:0051019;GO:…	K23829	-	T;K	0VAEF;1CVUX;09ZH8;0UQ2W;1B0F2;0DM03;19116;0IEGE;13CJI	TNFAIP3 interacting protein 1 [Source:MGI Symbol;Acc:MGI:1926194]	57783	Q9WUU8
ENSMUSG00000038301	2117.06	715.213	3518.91	4.92008	2.29868	3.31252e-74	8.19159e-72	6	51500881	51567659	+	9300	Snx10	GO:0001696;GO:0005545;GO:0005545;GO:0005545;GO:0005634;GO:0005634;GO:0005634;GO:0005737;GO:0005768;GO:0005783;GO:0005783;GO:0005783;GO:0005813;GO:0005813;GO:0005813;GO:0005815;GO:0005856;GO:0006886;GO:0006897;GO:0007032;GO:0007032;GO:0007032;GO:0008289;GO:0010008;GO:0015031;GO:0016020;GO:0030030;GO:0030141;GO:0030316;GO:0031313;GO:0031313;GO:0031313;GO:0035091;GO:0035630;GO:0044691;GO:0045453;GO:…	K17924	-	U	0UN80;192EM;1D181;12PUM;KOG2527;1B3VR;0A4G6;0VFB4;0DHE5	sorting nexin 10 [Source:MGI Symbol;Acc:MGI:1919232]	71982	Q9CWT3;Q4FJX6;Q3UBN7
ENSMUSG00000066677	581.241	84.9014	1077.58	12.6921	3.66586	4.6269e-74	1.12852e-71	1	173501241	173525961	+	5258	Ifi208	GO:0000122;GO:0000978;GO:0001227;GO:0002218;GO:0003690;GO:0003690;GO:0005634;GO:0005654;GO:0005730;GO:0005829;GO:0008134;GO:0035458;GO:0035458;GO:0042802;GO:0000122;GO:0000978;GO:0001227;GO:0002218;GO:0003690;GO:0003690;GO:0005634;GO:0005654;GO:0005730;GO:0005829;GO:0008134;GO:0035458;GO:0035458;GO:0042802;	-	-	S	1D9G6;0AIGV;0UYUS;0VVZA;130S3;0E16W;0KEIM	interferon activated gene 208 [Source:MGI Symbol;Acc:MGI:2442822]	100033459	Q3V3Q4
ENSMUSG00000105504	7204.37	1392.92	13015.8	9.34423	3.22408	3.49609e-73	8.41189e-71	3	142199739	142228105	+	6637	Gbp5	GO:0000139;GO:0000166;GO:0002376;GO:0003924;GO:0003924;GO:0005515;GO:0005525;GO:0005525;GO:0005525;GO:0005737;GO:0005737;GO:0005794;GO:0005794;GO:0006954;GO:0009617;GO:0016020;GO:0016787;GO:0031410;GO:0031410;GO:0032611;GO:0032621;GO:0034067;GO:0042802;GO:0042803;GO:0045089;GO:0048471;GO:0051289;GO:0051289;GO:0071346;GO:0071346;GO:1900017;GO:1900227;GO:1900227;GO:0003924;GO:0005525;GO:0005794;GO:…	K20898	-	S;K	0V5RR;0DG1U;09US8;18XUQ;1ASMB;KOG2037;1CQRC;0UHMY;13NFW	guanylate binding protein 5 [Source:MGI Symbol;Acc:MGI:2429943]	229898	Q8CFB4;Q8BMN7
ENSMUSG00000070327	46638.8	10022.5	83255	8.30681	3.0543	4.73595e-72	1.12431e-69	11	119283926	119378244	+	16888	Rnf213	GO:0004842;GO:0016567;GO:0016887;GO:0046872;GO:0001525;GO:0001525;GO:0002040;GO:0002040;GO:0002040;GO:0004842;GO:0004842;GO:0004842;GO:0004842;GO:0005730;GO:0005730;GO:0005730;GO:0005737;GO:0005737;GO:0005829;GO:0005829;GO:0005829;GO:0005829;GO:0006511;GO:0006511;GO:0006511;GO:0016567;GO:0016567;GO:0016740;GO:0016787;GO:0016887;GO:0016887;GO:0016887;GO:0046872;GO:0051260;GO:0051260;GO:0051865;GO:…	K22754	EC:2.3.2.27	O;L	0A36T;0UI1D;0VCRZ;13JN5;190CU;0IHNB;0DFN7;1CQBS;1ATKY	ring finger protein 213 [Source:MGI Symbol;Acc:MGI:1289196]	672511	-
ENSMUSG00000050370	154	6.03774	301.962	50.0125	5.64422	8.45677e-72	1.98122e-69	19	34451178	34452564	-	1387	Ch25h	GO:0000254;GO:0001567;GO:0004497;GO:0005506;GO:0005783;GO:0005789;GO:0005789;GO:0006629;GO:0006694;GO:0008202;GO:0008203;GO:0008203;GO:0008395;GO:0008395;GO:0008610;GO:0016020;GO:0016020;GO:0016021;GO:0016126;GO:0016126;GO:0016491;GO:0016491;GO:0016491;GO:0035754;GO:0046872;GO:0055114;GO:0055114;	K10223	EC:1.14.99.38	I	0VDNC;0A2SV;0DQEU;1ASUG;KOG0873;1CZGS;135H8;0UKEC;18VSA	cholesterol 25-hydroxylase [Source:MGI Symbol;Acc:MGI:1333869]	12642	Q9Z0F5
ENSMUSG00000001123	2416.18	845.606	3986.76	4.71468	2.23716	2.01912e-71	4.66888e-69	11	78853800	78875772	-	2137	Lgals9	GO:0001819;GO:0002376;GO:0005102;GO:0005515;GO:0005576;GO:0005576;GO:0005634;GO:0005634;GO:0005737;GO:0005829;GO:0005829;GO:0006935;GO:0007157;GO:0007565;GO:0010628;GO:0010628;GO:0010629;GO:0010862;GO:0016936;GO:0016936;GO:0016936;GO:0019899;GO:0030246;GO:0030246;GO:0030246;GO:0032496;GO:0032689;GO:0032689;GO:0032722;GO:0032732;GO:0032733;GO:0032755;GO:0032760;GO:0032815;GO:0032823;GO:0034138;GO:…	K10093	-	W	18WYU;0DFZ8;0A2B2;1CQNQ;1AT4Z;0UHII;KOG3587;0VE63;13QHE	lectin, galactose binding, soluble 9 [Source:MGI Symbol;Acc:MGI:109496]	16859	O08573;G3X9T7
ENSMUSG00000035208	1171.3	378.708	1963.89	5.18575	2.37455	2.47233e-71	5.64357e-69	11	82892984	82911636	-	4091	Slfn8	GO:0000049;GO:0000166;GO:0002376;GO:0004518;GO:0004519;GO:0004521;GO:0004521;GO:0005524;GO:0005737;GO:0005737;GO:0008270;GO:0008270;GO:0016075;GO:0016078;GO:0016787;GO:0046872;GO:0051607;GO:0090305;GO:0090502;GO:0000049;GO:0000166;GO:0002376;GO:0004518;GO:0004519;GO:0004521;GO:0004521;GO:0005524;GO:0005737;GO:0005737;GO:0008270;GO:0008270;GO:0016075;GO:0016078;GO:0016787;GO:0046872;GO:0051607;GO:…	K24459	EC:3.1.-.-	S	13MK6;0DNJW;1CXGY;0IJEW;0VBV2;1ATW2;0A0YK;0UNAG	schlafen 8 [Source:MGI Symbol;Acc:MGI:2672859]	276950	B1ARD8
ENSMUSG00000018899	5052.06	1024	9080.13	8.86735	3.1485	3.6777e-71	8.2888e-69	11	53660841	53669200	+	3975	Irf1	GO:0000785;GO:0000785;GO:0000976;GO:0000976;GO:0000976;GO:0000976;GO:0000978;GO:0000978;GO:0000978;GO:0000981;GO:0000981;GO:0001228;GO:0001228;GO:0002376;GO:0002376;GO:0002819;GO:0003677;GO:0003677;GO:0003700;GO:0003700;GO:0005515;GO:0005515;GO:0005515;GO:0005515;GO:0005634;GO:0005634;GO:0005634;GO:0005737;GO:0006355;GO:0006357;GO:0006915;GO:0006915;GO:0006915;GO:0006915;GO:0007050;GO:0007050;GO:…	K09444	-	K	1925D;1AX39;13CX1;0IER3;0DIYB;1CTPS;0UM2B;0VF97;0A4EA	interferon regulatory factor 1 [Source:MGI Symbol;Acc:MGI:96590]	16362	P15314;Q5SX13
ENSMUSG00000037145	404.767	56.1913	753.343	13.4067	3.74489	5.30853e-71	1.18148e-68	11	58499030	58506901	-	1399	Lypd8l	GO:0003674;GO:0005575;GO:0009617;GO:0003674;GO:0005575;GO:0009617;	-	-	S	14CDG;0V1W5;0WE3G;1BAG1;1DDN8;0B1HA;0E6Q7;0JMM0	LY6/PLAUR domain containing 8 like [Source:MGI Symbol;Acc:MGI:1925604]	78354	Q6YI28
ENSMUSG00000030737	740.823	1261.82	219.825	0.174213	-2.52108	5.87329e-71	1.29104e-68	7	99307011	99360547	-	5958	Slco2b1	GO:0005886;GO:0005886;GO:0005887;GO:0006811;GO:0008514;GO:0009925;GO:0015125;GO:0015125;GO:0015347;GO:0015347;GO:0015711;GO:0015721;GO:0015721;GO:0016020;GO:0016020;GO:0016021;GO:0016324;GO:0043252;GO:0055085;GO:0055085;GO:0071718;GO:0005886;GO:0005886;GO:0005887;GO:0006811;GO:0008514;GO:0009925;GO:0015125;GO:0015125;GO:0015347;GO:0015347;GO:0015711;GO:0015721;GO:0015721;GO:0016020;GO:0016020;GO:…	K14352	-	Q;P	0V4MT;12NAH;KOG3626;0DIGK;1CT74;18UZH;1AX1D;09TNP;0UMJ4	solute carrier organic anion transporter family, member 2b1 [Source:MGI Symbol;Acc:MGI:1351872]	101488	Q8BXB6
ENSMUSG00000025492	3426.88	1250.04	5603.72	4.48282	2.16441	3.5747e-70	7.76188e-68	7	140589499	140590683	-	678	Ifitm3	GO:0002376;GO:0005634;GO:0005737;GO:0005737;GO:0005764;GO:0005765;GO:0005768;GO:0005783;GO:0005886;GO:0005886;GO:0005886;GO:0006898;GO:0008285;GO:0009615;GO:0009615;GO:0009986;GO:0016020;GO:0016021;GO:0016021;GO:0031410;GO:0031902;GO:0032897;GO:0032991;GO:0034341;GO:0034341;GO:0035455;GO:0035455;GO:0035456;GO:0035456;GO:0045071;GO:0045071;GO:0045087;GO:0045177;GO:0046597;GO:0046597;GO:0046597;GO:…	K06566	-	S;T	193XZ;13XNX;0VJSA;1D4IR;0A8GR;0UVYW;0DV1U;0J2DU;1B6FV	interferon induced transmembrane protein 3 [Source:MGI Symbol;Acc:MGI:1913391]	66141	Q9CQW9
ENSMUSG00000057561	1320.53	441.798	2199.27	4.978	2.31557	5.28857e-70	1.13449e-67	18	46730768	46749523	+	4168	Eif1a	GO:0003723;GO:0003743;GO:0003743;GO:0006412;GO:0006413;GO:0006413;GO:0043023;GO:0003723;GO:0003743;GO:0003743;GO:0006412;GO:0006413;GO:0006413;GO:0043023;GO:0003723;GO:0003743;GO:0003743;GO:0006412;GO:0006413;GO:0006413;GO:0043023;GO:0003723;GO:0003743;GO:0003743;GO:0006412;GO:0006413;GO:0006413;GO:0043023;GO:0003723;GO:0003743;GO:0003743;GO:0006412;GO:0006413;GO:0006413;GO:0043023;GO:0003723;GO:…	K03236	-	J	13R6Y;0DSEU;1D1QH;KOG3403;0A4ZZ;0VFV6	eukaryotic translation initiation factor 1A [Source:MGI Symbol;Acc:MGI:95298]	13664	Q60872;Q4FJR7
ENSMUSG00000021109	7082.8	2666.61	11499	4.31222	2.10843	8.95702e-70	1.89857e-67	12	73948149	73994304	+	5896	Hif1a	GO:0003677;GO:0003700;GO:0005634;GO:0005737;GO:0006355;GO:0016607;GO:0046983;GO:0006355;GO:0046983;GO:0000122;GO:0000302;GO:0000302;GO:0000302;GO:0000785;GO:0000785;GO:0000785;GO:0000977;GO:0000977;GO:0000977;GO:0000978;GO:0000981;GO:0000981;GO:0000981;GO:0001228;GO:0001228;GO:0001525;GO:0001568;GO:0001666;GO:0001666;GO:0001666;GO:0001755;GO:0001837;GO:0001892;GO:0001922;GO:0001944;GO:0001947;GO:…	K08268	-	K	13HTM;0V556;18TR3;1ASU2;KOG3558;0UH5E;0DFFV;1CQYZ;09U67	hypoxia inducible factor 1, alpha subunit [Source:MGI Symbol;Acc:MGI:106918]	15251	Q61221;Q3UCW2
ENSMUSG00000022270	8481.44	14578.5	2384.42	0.163558	-2.61213	2.56781e-68	5.3788e-66	15	25843266	25973773	+	4142	Retreg1	GO:0003674;GO:0005730;GO:0005730;GO:0005783;GO:0005783;GO:0005783;GO:0005789;GO:0005794;GO:0005801;GO:0006914;GO:0016020;GO:0016021;GO:0016604;GO:0016604;GO:0019233;GO:0019233;GO:0019233;GO:0030176;GO:0030176;GO:0030176;GO:0030176;GO:0043524;GO:0043524;GO:0043524;GO:0061709;GO:0061709;GO:0061709;GO:0061709;GO:0016020;GO:0016021;GO:0030176;GO:0061709;GO:0016020;GO:0016021;GO:0030176;GO:0061709;GO:…	K23880	-	U	0V98Q;0DJQS;0UNHZ;1AY1J;1CUHS;0IFP1;09YB5;18T19;12R3Z	reticulophagy regulator 1 [Source:MGI Symbol;Acc:MGI:1913520]	66270	Q8VE91
ENSMUSG00000026656	1739.68	617.073	2862.28	4.63848	2.21365	9.95007e-68	2.06001e-65	1	170786186	170804116	-	5790	Fcgr2b	GO:0016020;GO:0016021;GO:0016020;GO:0016021;GO:0016020;GO:0016021;GO:0016020;GO:0016021;	K12560	-	W;T	0V8DY;1CTIQ;1AUTP;18YEM;140GW;0DITC;0J9AP;0UMEI;09XFS	Fc receptor, IgG, low affinity IIb [Source:MGI Symbol;Acc:MGI:95499]	14130	P08101;A0A0B4J1G1
ENSMUSG00000015316	119.59	9.16161	230.017	25.1067	4.65	1.89578e-67	3.87982e-65	1	171594695	171628752	+	6156	Slamf1	GO:0001779;GO:0001787;GO:0002232;GO:0002250;GO:0002277;GO:0002376;GO:0002725;GO:0005515;GO:0005515;GO:0005886;GO:0006909;GO:0007155;GO:0009897;GO:0009986;GO:0009986;GO:0010759;GO:0016020;GO:0016021;GO:0016021;GO:0031338;GO:0032689;GO:0032695;GO:0032715;GO:0032720;GO:0032729;GO:0035744;GO:0038023;GO:0038023;GO:0042104;GO:0042169;GO:0042802;GO:0045087;GO:0045335;GO:0046330;GO:0046649;GO:0050790;GO:…	K06536	-	T	0UUF2;0A4QE;13MVR;1AUYF;18W0I;0DS6N;0VFJG;1D1FR;0IFKK	signaling lymphocytic activation molecule family member 1 [Source:MGI Symbol;Acc:MGI:1351314]	27218	Q9QUM4;Q544K1
ENSMUSG00000030748	3409.09	1281.47	5536.71	4.3206	2.11123	4.38982e-67	8.8819e-65	7	125151292	125178646	+	6002	Il4ra	GO:0002376;GO:0002532;GO:0002639;GO:0004896;GO:0005515;GO:0005576;GO:0005615;GO:0005654;GO:0005654;GO:0005886;GO:0005886;GO:0005886;GO:0016020;GO:0016020;GO:0016021;GO:0016021;GO:0016064;GO:0019221;GO:0032722;GO:0034451;GO:0034451;GO:0042127;GO:0042832;GO:0043032;GO:0043235;GO:0043235;GO:0043306;GO:0045626;GO:0045630;GO:0120162;GO:1901741;GO:0002532;GO:0004896;GO:0016020;GO:0016021;GO:0016021;GO:…	K05071	-	W;T	0VAMV;1CW4H;12S81;0UQEC;0IGBQ;09ZRD;0DG63;1ASCG;18VWB	interleukin 4 receptor, alpha [Source:MGI Symbol;Acc:MGI:105367]	16190	P16382;Q3U905
ENSMUSG00000002897	821.044	245.82	1396.27	5.68004	2.5059	1.15074e-65	2.30213e-63	6	120440208	120464520	+	8662	Il17ra	GO:0002250;GO:0002376;GO:0005102;GO:0005886;GO:0005886;GO:0006954;GO:0016020;GO:0016021;GO:0030368;GO:0030368;GO:0032736;GO:0032747;GO:0032754;GO:0032755;GO:0045087;GO:0050729;GO:0050832;GO:0071345;GO:0071345;GO:0071621;GO:0072537;GO:0097400;GO:1900017;GO:2000340;	K05164	-	T	13JH5;1CQP4;0V5PE;1B1CI;09UPU;0DFZM;0UHIY;18SS1;0IH6C	interleukin 17 receptor A [Source:MGI Symbol;Acc:MGI:107399]	16172	Q60943
ENSMUSG00000037225	3212.55	1051.31	5373.79	5.11153	2.35376	1.98882e-65	3.93454e-63	3	37402495	37464257	+	6782	Fgf2	GO:0000186;GO:0001525;GO:0001658;GO:0001658;GO:0001759;GO:0001934;GO:0001934;GO:0001934;GO:0001938;GO:0002042;GO:0005104;GO:0005104;GO:0005104;GO:0005125;GO:0005178;GO:0005178;GO:0005515;GO:0005515;GO:0005576;GO:0005576;GO:0005615;GO:0005615;GO:0005634;GO:0005634;GO:0005634;GO:0005737;GO:0005737;GO:0006661;GO:0007275;GO:0008083;GO:0008083;GO:0008083;GO:0008083;GO:0008201;GO:0008284;GO:0008284;GO:…	K18497	-	T;K	13Q6C;1CPJ8;1ATQ1;KOG3885;0UFXD;193DY;0V4HV;09TIY;0DEVI	fibroblast growth factor 2 [Source:MGI Symbol;Acc:MGI:95516]	14173	P15655;Q541T2
ENSMUSG00000024349	359.178	88.7353	629.621	7.09549	2.8269	7.15673e-65	1.40028e-62	18	35866732	35873607	-	2741	Sting1	GO:0000045;GO:0000045;GO:0000045;GO:0000166;GO:0000421;GO:0002218;GO:0002218;GO:0002218;GO:0002218;GO:0002230;GO:0002376;GO:0005515;GO:0005515;GO:0005515;GO:0005654;GO:0005737;GO:0005739;GO:0005741;GO:0005741;GO:0005768;GO:0005776;GO:0005776;GO:0005776;GO:0005777;GO:0005783;GO:0005783;GO:0005789;GO:0005789;GO:0005789;GO:0005794;GO:0005829;GO:0005886;GO:0006914;GO:0008134;GO:0010468;GO:0016020;GO:…	K12654	-	T	1CXI3;1AWSI;0A0ZG;18SC6;0DNKS;13IXS;0VBVW;0IH2R;0URXZ	stimulator of interferon response cGAMP interactor 1 [Source:MGI Symbol;Acc:MGI:1919762]	72512	Q3TBT3;A0A2R3XZC4
ENSMUSG00000036528	1083.97	1794.78	373.159	0.207914	-2.26594	7.58027e-65	1.46703e-62	7	107194414	107347790	+	10876	Ppfibp2	GO:0007528;GO:0042802;GO:0042802;GO:0042802;GO:0048786;GO:0050808;GO:0098793;GO:0098793;	-	-	S;T	18V68;0V4E3;1CPFT;1AVZC;0UPZ4;09TF1;0DES3;KOG1899;13H7T	PTPRF interacting protein, binding protein 2 (liprin beta 2) [Source:MGI Symbol;Acc:MGI:894649]	19024	O35711;G3X957
ENSMUSG00000026536	455.924	125.691	786.157	6.25468	2.64494	9.2822e-65	1.77709e-62	1	173723911	173740612	-	1785	Ifi211	GO:0000122;GO:0000978;GO:0001227;GO:0002218;GO:0002218;GO:0003690;GO:0003690;GO:0005634;GO:0005634;GO:0005654;GO:0005730;GO:0005730;GO:0005829;GO:0008134;GO:0009617;GO:0016607;GO:0032731;GO:0034399;GO:0035458;GO:0035458;GO:0042802;	-	-	K	1CTDT;0UM8D;0DINX;0J5NP;194Q0;1B2J8;1408X;0V89T;09XBF	interferon activated gene 211 [Source:MGI Symbol;Acc:MGI:3041120]	381308	P0DOV1
ENSMUSG00000040289	90.9304	177.823	4.03822	0.0227093	-5.46057	1.3435e-64	2.54479e-62	3	8728419	8732316	-	3265	Hey1	GO:0000122;GO:0000981;GO:0001525;GO:0003677;GO:0003700;GO:0005634;GO:0006355;GO:0007219;GO:0007219;GO:0045746;GO:0045892;GO:0046983;GO:0071385;GO:1990837;GO:2000678;GO:2000820;	K09091	-	K	0UJ52;0DJ9Q;1912Z;0V8UD;1CU1Q;09XWV;KOG4304;13PVB;1AZU7	hairy/enhancer-of-split related with YRPW motif 1 [Source:MGI Symbol;Acc:MGI:1341800]	15213	Q9QUM5
ENSMUSG00000075012	145.04	17.1583	272.921	15.9061	3.99151	1.7054e-64	3.19627e-62	2	102279711	102282844	-	3134	Fjx1	GO:0005576;GO:0005615;GO:0005615;GO:0007267;GO:0010842;	K16674	-	S	12U1K;1ATYK;1CYDP;0DPFG;0A1TA;194RT;0IHNI;0UQMW;0VCP2	four jointed box 1 [Source:MGI Symbol;Acc:MGI:1341907]	14221	Q8BQB4
ENSMUSG00000033705	946.292	1570.27	322.316	0.205262	-2.28446	1.70141e-63	3.15558e-61	2	120459602	120562376	+	22053	Stard9	GO:0000166;GO:0003777;GO:0003777;GO:0003777;GO:0003777;GO:0005524;GO:0005524;GO:0005634;GO:0005634;GO:0005737;GO:0005737;GO:0005814;GO:0005814;GO:0005856;GO:0005871;GO:0005874;GO:0007018;GO:0007018;GO:0008017;GO:0008017;GO:0008017;GO:0008017;GO:0008289;GO:0008574;GO:0016887;GO:0051225;GO:0051225;GO:0000166;GO:0003774;GO:0003777;GO:0005524;GO:0005524;GO:0005874;GO:0007018;GO:0008017;GO:0008289;	K16491	-	Z	1AXT5;0DF02;0V8TH;KOG0245;0UR98;1CPPU;09Y8U;12QSJ;18UHN	START domain containing 9 [Source:MGI Symbol;Acc:MGI:3045258]	668880	-
ENSMUSG00000029417	3197.57	108.049	6287.1	58.1877	5.86264	3.02154e-63	5.54625e-61	5	92469206	92475938	-	3016	Cxcl9	GO:0005125;GO:0005576;GO:0005576;GO:0005615;GO:0005615;GO:0005615;GO:0006935;GO:0006935;GO:0006935;GO:0006952;GO:0006954;GO:0006954;GO:0006955;GO:0007189;GO:0007189;GO:0008009;GO:0008009;GO:0008009;GO:0008009;GO:0009617;GO:0009897;GO:0030593;GO:0042127;GO:0042127;GO:0045236;GO:0045663;GO:0048248;GO:0048248;GO:0051281;GO:0051281;GO:0051607;GO:0061844;GO:0070098;GO:0071222;GO:1901741;	K05416	-	W;T;U	0A9Y1;1D57T;0VKVP;13UWU;0DVXJ;0J1Z5;0UWB9;1B6TX;19420	chemokine (C-X-C motif) ligand 9 [Source:MGI Symbol;Acc:MGI:1352449]	17329	P18340
ENSMUSG00000041797	995.358	1865	125.717	0.0674087	-3.89092	6.42751e-63	1.16777e-60	11	109991575	110059022	-	8048	Abca9	GO:0000166;GO:0005319;GO:0005524;GO:0005524;GO:0005739;GO:0006869;GO:0016020;GO:0016021;GO:0016021;GO:0016887;GO:0042626;GO:0042626;GO:0043231;GO:0055085;	K05651	-	Q	0V4GH;12P2M;KOG0059;0DG5X;09THI;1AWAC;18UY8;1CQVH;0UHWM	ATP-binding cassette, sub-family A (ABC1), member 9 [Source:MGI Symbol;Acc:MGI:2386796]	217262	Q8K449
ENSMUSG00000026749	707.197	230.104	1184.29	5.14676	2.36367	8.41646e-63	1.51369e-60	2	38401655	38484618	+	10714	Nek6	GO:0000166;GO:0000287;GO:0000287;GO:0000287;GO:0000922;GO:0001222;GO:0001222;GO:0004672;GO:0004674;GO:0004674;GO:0004674;GO:0005524;GO:0005524;GO:0005524;GO:0005524;GO:0005634;GO:0005634;GO:0005634;GO:0005654;GO:0005654;GO:0005737;GO:0005737;GO:0005737;GO:0005813;GO:0005813;GO:0005815;GO:0005829;GO:0005829;GO:0005856;GO:0006468;GO:0006468;GO:0006468;GO:0006468;GO:0006915;GO:0007049;GO:0007059;GO:…	K20875	EC:2.7.11.1	T;D	0UMFJ;12QIW;1CTJB;0V8EI;KOG0591;0DIU0;18XAC;1AYVS;09XGG	NIMA (never in mitosis gene a)-related expressed kinase 6 [Source:MGI Symbol;Acc:MGI:1891638]	59126	Q9ES70
ENSMUSG00000028427	474.981	929.665	20.2974	0.0218331	-5.51734	1.22392e-62	2.17919e-60	4	41033074	41048139	-	2828	Aqp7	GO:0005737;GO:0005737;GO:0005811;GO:0005886;GO:0005886;GO:0005887;GO:0005887;GO:0005911;GO:0005938;GO:0006833;GO:0006833;GO:0015204;GO:0015250;GO:0015250;GO:0015254;GO:0015254;GO:0015265;GO:0015267;GO:0015793;GO:0015793;GO:0015840;GO:0016020;GO:0016020;GO:0016021;GO:0030659;GO:0031410;GO:0031526;GO:0055085;GO:0070295;GO:0071918;GO:1990904;GO:0005737;GO:0005737;GO:0005811;GO:0005886;GO:0005886;GO:…	K08771	-	P;G	192II;09WF2;0UMR6;KOG0224;0V7DN;13KEP;0DHQF;1ASSG;1CSES	aquaporin 7 [Source:MGI Symbol;Acc:MGI:1314647]	11832	O54794;Q5DX24
ENSMUSG00000031765	13628.6	5568.75	21688.5	3.89468	1.96151	1.67525e-62	2.95325e-60	8	94905710	94906955	+	1246	Mt1	GO:0005507;GO:0005634;GO:0005634;GO:0005737;GO:0005737;GO:0005764;GO:0005829;GO:0005829;GO:0006875;GO:0006882;GO:0006882;GO:0007263;GO:0008270;GO:0008270;GO:0010273;GO:0010273;GO:0043524;GO:0045926;GO:0046872;GO:0046872;GO:0046872;GO:0046872;GO:0071247;GO:0071276;GO:0071280;GO:0071294;GO:0071294;GO:0046872;GO:0046872;	K14739	-	P	149A1;0UWX6;0DWP7;1B6VA;0ABH5;196KZ;1D5XW;0VNIF;0JFS1	metallothionein 1 [Source:MGI Symbol;Acc:MGI:97171]	17748	P02802
ENSMUSG00000020593	7130.55	11366.7	2894.39	0.254637	-1.97349	2.18768e-62	3.81879e-60	12	16585670	16696967	-	9930	Lpin1	GO:0006357;GO:0008195;GO:0008195;GO:0009062;GO:0016311;GO:0016787;GO:0019432;GO:0006357;GO:0008195;GO:0008195;GO:0009062;GO:0016311;GO:0016787;GO:0019432;GO:0006357;GO:0008195;GO:0008195;GO:0009062;GO:0016311;GO:0016787;GO:0019432;GO:0006357;GO:0008195;GO:0008195;GO:0009062;GO:0016311;GO:0016787;GO:0019432;GO:0031100;GO:0032869;GO:0006357;GO:0008195;GO:0008195;GO:0009062;GO:0016311;GO:0016787;GO:…	K15728	EC:3.1.3.4	N;K;I	0V77W;0DHIV;18XB2;0UKXQ;1CU51;KOG2116;1AWDZ;09W9K;12PNV	lipin 1 [Source:MGI Symbol;Acc:MGI:1891340]	14245	Q91ZP3;E9QKQ5
ENSMUSG00000001473	1082.32	383.63	1781.01	4.64253	2.21491	2.24335e-62	3.87794e-60	18	67523787	67535819	+	2437	Tubb6	GO:0000166;GO:0000226;GO:0000278;GO:0003924;GO:0003924;GO:0005200;GO:0005200;GO:0005525;GO:0005525;GO:0005525;GO:0005737;GO:0005737;GO:0005856;GO:0005874;GO:0005874;GO:0005874;GO:0005874;GO:0005874;GO:0007010;GO:0007017;	K07375	-	Z	0UFQ4;0DEPX;KOG1375;09TCM;12NDK;1CPDK;0V4BS;1B0XY	tubulin, beta 6 class V [Source:MGI Symbol;Acc:MGI:1915201]	67951	Q922F4;Q3UMM1
ENSMUSG00000016559	7524.97	3047.3	12002.6	3.93878	1.97775	2.56613e-62	4.39327e-60	11	115912738	115918788	-	2976	H3f3b	GO:0000228;GO:0000781;GO:0000786;GO:0000786;GO:0000786;GO:0000978;GO:0000979;GO:0001649;GO:0001740;GO:0003677;GO:0003677;GO:0005634;GO:0005634;GO:0005634;GO:0005654;GO:0005694;GO:0006997;GO:0007283;GO:0007286;GO:0007338;GO:0007566;GO:0008283;GO:0008584;GO:0031492;GO:0031508;GO:0031509;GO:0032991;GO:0035264;GO:0042692;GO:0046982;GO:0048477;GO:0090230;GO:1902340;GO:0000228;GO:0000781;GO:0000786;GO:…	K11253	-	B	KOG1745;0VHGA;192P3;0DTMN;0UV0S;1B5EX;0A6N5;13PQG;1D2Z6	H3.3 histone B [Source:MGI Symbol;Acc:MGI:1101768]	15081	P84244
ENSMUSG00000039232	250.891	54.0001	447.781	8.29223	3.05176	1.23656e-61	2.09685e-59	10	12813953	12840042	-	4209	Stx11	GO:0005484;GO:0005794;GO:0006886;GO:0016020;GO:0016192;GO:0061025;GO:0005484;GO:0005794;GO:0006886;GO:0016020;GO:0016192;GO:0061025;GO:0005794;GO:0016020;GO:0016192;	K08487	-	U	0V6HU;0UT3A;13HDA;1B4JJ;194V1;1CRHC;0DGTA;09VIK;KOG0810	syntaxin 11 [Source:MGI Symbol;Acc:MGI:1921982]	74732	Q9D3G5;Q3U5V8
ENSMUSG00000017715	1708.5	609.657	2807.34	4.60479	2.20313	1.8381e-61	3.08748e-59	11	117877118	117914837	+	5333	Pgs1	GO:0000166;GO:0003824;GO:0005524;GO:0005739;GO:0005739;GO:0005739;GO:0005739;GO:0005783;GO:0005783;GO:0006629;GO:0006655;GO:0006655;GO:0008444;GO:0008444;GO:0008444;GO:0008444;GO:0008654;GO:0008654;GO:0016740;GO:0032049;GO:0032049;GO:0032049;GO:0046339;GO:0000166;GO:0003824;GO:0005524;GO:0005739;GO:0006629;GO:0006655;GO:0008444;GO:0008444;GO:0008654;GO:0016740;GO:0032049;GO:0000166;GO:0003824;GO:…	K00995	EC:2.7.8.5	H;I	0UJ1T;0V9SV;1B04F;0DNYD;09YV1;1CXVV;18W9N;KOG3964;12NB4	phosphatidylglycerophosphate synthase 1 [Source:MGI Symbol;Acc:MGI:1921701]	74451	Q8BHF7;B9EKS7
ENSMUSG00000006386	1202.37	1964.06	440.685	0.224375	-2.15602	1.10436e-60	1.83768e-58	4	94627526	94763213	+	4712	Tek	GO:0000166;GO:0004672;GO:0004713;GO:0004713;GO:0004714;GO:0004714;GO:0005524;GO:0005524;GO:0005887;GO:0006468;GO:0007169;GO:0016020;GO:0016021;GO:0016301;GO:0016310;GO:0016740;GO:0018108;GO:0000166;GO:0001666;GO:0001725;GO:0001934;GO:0001958;GO:0002040;GO:0004672;GO:0004713;GO:0004713;GO:0004713;GO:0004714;GO:0004714;GO:0005524;GO:0005524;GO:0005884;GO:0005886;GO:0005887;GO:0005887;GO:0005902;GO:…	K05121	EC:2.7.10.1	T	0VABM;09ZEH;18ZJ3;KOG0200;0DJWX;0UPEP;1AZ1G;12R30;1CUQC	TEK receptor tyrosine kinase [Source:MGI Symbol;Acc:MGI:98664]	21687	Q02858
ENSMUSG00000030199	2021.76	765.611	3277.92	4.28144	2.0981	1.77993e-60	2.93441e-58	6	134012663	134247121	+	5983	Etv6	GO:0000122;GO:0000122;GO:0000977;GO:0000977;GO:0000978;GO:0000981;GO:0001227;GO:0001227;GO:0001228;GO:0003677;GO:0003677;GO:0003700;GO:0003700;GO:0005515;GO:0005634;GO:0005634;GO:0005730;GO:0005730;GO:0005829;GO:0005829;GO:0006355;GO:0006355;GO:0006357;GO:0007296;GO:0019904;GO:0019904;GO:0022008;GO:0030154;GO:0030154;GO:0043565;GO:0045944;GO:0071425;GO:0071425;GO:0071425;GO:0097152;GO:0003677;GO:…	K03211	-	K	18W20;0UKWA;0V9VI;KOG3804;1CV6T;13PIG;09YXU;0DKCW;1AWCK	ets variant 6 [Source:MGI Symbol;Acc:MGI:109336]	14011	P97360
ENSMUSG00000030341	2475.56	985.497	3965.62	4.02398	2.00862	7.27667e-60	1.18863e-57	6	125326325	125339447	+	2591	Tnfrsf1a	GO:0000139;GO:0000139;GO:0000139;GO:0002020;GO:0003176;GO:0003177;GO:0003332;GO:0005031;GO:0005031;GO:0005031;GO:0005515;GO:0005515;GO:0005515;GO:0005515;GO:0005615;GO:0005615;GO:0005634;GO:0005739;GO:0005739;GO:0005794;GO:0005829;GO:0005886;GO:0005886;GO:0006693;GO:0006693;GO:0006915;GO:0006952;GO:0006954;GO:0006954;GO:0006954;GO:0007165;GO:0007166;GO:0008630;GO:0009986;GO:0009986;GO:0010614;GO:…	K03158	-	T;V	0A4Q9;0IXBX;1AXB0;18Y8M;0URHP;0DS6I;0VFJC;1D1FM;13RJQ	tumor necrosis factor receptor superfamily, member 1a [Source:MGI Symbol;Acc:MGI:1314884]	21937	P25118;Q3U479
ENSMUSG00000024912	67.6862	1.13601	134.236	118.165	6.88466	2.31608e-59	3.74889e-57	19	5497575	5505974	+	2033	Fosl1	GO:0000977;GO:0000978;GO:0000978;GO:0000978;GO:0000978;GO:0000981;GO:0001228;GO:0001228;GO:0001701;GO:0003677;GO:0003677;GO:0003677;GO:0003677;GO:0003700;GO:0005634;GO:0005634;GO:0005634;GO:0005634;GO:0005634;GO:0005654;GO:0005654;GO:0005829;GO:0005829;GO:0006355;GO:0006357;GO:0006357;GO:0007296;GO:0007565;GO:0007612;GO:0008285;GO:0008285;GO:0009612;GO:0009629;GO:0014070;GO:0031668;GO:0032570;GO:…	K04502	-	K	0VE9S;1AV5K;1954H;KOG1414;0UJNM;13REE;0A3EX;0DHGN;1CS70	fos-like antigen 1 [Source:MGI Symbol;Acc:MGI:107179]	14283	P48755;Q3UMK5
ENSMUSG00000052837	1191.48	290.54	2092.41	7.2018	2.84836	3.50281e-59	5.6187e-57	8	85701113	85705347	-	2301	Junb	GO:0000785;GO:0000977;GO:0000978;GO:0000978;GO:0000981;GO:0001228;GO:0001570;GO:0001649;GO:0001701;GO:0001829;GO:0003677;GO:0003677;GO:0003677;GO:0003690;GO:0003700;GO:0003700;GO:0005515;GO:0005515;GO:0005515;GO:0005515;GO:0005634;GO:0005634;GO:0005654;GO:0005654;GO:0005667;GO:0006355;GO:0006355;GO:0006357;GO:0006357;GO:0006366;GO:0008134;GO:0009987;GO:0030316;GO:0033687;GO:0035976;GO:0035976;GO:…	K09028	-	K	09T5A;0UH63;0V440;12UA8;1B1P9;KOG0837;19555;1CP64;0DEGF	jun B proto-oncogene [Source:MGI Symbol;Acc:MGI:96647]	16477	P09450;Q569U6
ENSMUSG00000053318	116.624	12.003	221.245	18.4325	4.20418	1.59648e-58	2.53798e-56	1	172409325	172418135	-	3079	Slamf8	GO:0016020;GO:0016021;	K16853	-	S;T	0IVMT;0VFS6;1B38D;18Z8N;12QUS;1D1MY;0DSCJ;0US0C;0A4VK	SLAM family member 8 [Source:MGI Symbol;Acc:MGI:1921998]	74748	Q9D3G2;Q3UQA2
ENSMUSG00000002504	1146.16	1991.61	300.709	0.150988	-2.7275	2.11963e-58	3.33982e-56	17	24858260	24869301	-	2646	Slc9a3r2	GO:0005886;GO:0016020;GO:0060090;GO:0005886;GO:0012505;GO:0016020;GO:0016324;GO:0060090;GO:0005102;GO:0005886;GO:0005886;GO:0008013;GO:0008022;GO:0012505;GO:0016020;GO:0016324;GO:0019902;GO:0042802;GO:0060090;GO:0005886;GO:0016020;GO:0060090;GO:0005886;GO:0016020;GO:0060090;	K13358	-	W;K	13FTU;0ITAC;0E9CB;1DG7P;0B66J;0V3S1;0WIW9;197F1;1BBFB	solute carrier family 9 (sodium/hydrogen exchanger), member 3 regulator 2 [Source:MGI Symbol;Acc:MGI:1890662]	65962	Q9JHL1;A0A0R4IZX2
ENSMUSG00000044749	676.759	1301.58	51.9413	0.0399064	-4.64724	2.34801e-58	3.66722e-56	11	110067646	110142602	-	5398	Abca6	GO:0000166;GO:0005319;GO:0005524;GO:0005524;GO:0005654;GO:0005654;GO:0005886;GO:0005886;GO:0006869;GO:0006869;GO:0016020;GO:0016021;GO:0016021;GO:0042626;GO:0042626;GO:0043231;GO:0055085;	K05649	-	Q	0V4GH;12P2M;KOG0059;0DG5X;1B2SN;09THI;1CQVH;0UHWM;18SNV	ATP-binding cassette, sub-family A (ABC1), member 6 [Source:MGI Symbol;Acc:MGI:1923434]	76184	Q8K441
ENSMUSG00000012428	14068.3	1473.18	26663.4	18.0992	4.17786	4.12062e-58	6.3798e-56	5	8010457	8032213	+	3155	Steap4	GO:0000139;GO:0005654;GO:0005654;GO:0005768;GO:0005768;GO:0005768;GO:0005794;GO:0005886;GO:0005886;GO:0005886;GO:0005886;GO:0005887;GO:0006811;GO:0008823;GO:0008823;GO:0009055;GO:0009055;GO:0015677;GO:0015677;GO:0016020;GO:0016021;GO:0016021;GO:0016021;GO:0016491;GO:0020037;GO:0020037;GO:0022900;GO:0031901;GO:0045444;GO:0046872;GO:0052851;GO:0052851;GO:0052851;GO:0052851;GO:0055072;GO:0055114;GO:…	K19876	EC:1.16.1.-	S;P	0V5Z3;09UZ9;0IF4F;18UD0;0DG8T;12Q82;1B2SZ;0UKRS;1CT19	STEAP family member 4 [Source:MGI Symbol;Acc:MGI:1923560]	117167	Q923B6
ENSMUSG00000038332	5722.77	9075.69	2369.85	0.261121	-1.93721	6.25793e-58	9.60539e-56	10	41685931	41784420	+	3982	Sesn1	GO:0001650;GO:0005634;GO:0005634;GO:0005654;GO:0005737;GO:0005737;GO:0034198;GO:0042149;GO:0061700;GO:0070728;GO:0072593;GO:0098869;GO:1901031;GO:1904262;GO:0001650;GO:0005515;GO:0005634;GO:0005634;GO:0005634;GO:0005654;GO:0005737;GO:0005737;GO:0005737;GO:0016239;GO:0016491;GO:0016684;GO:0030308;GO:0031932;GO:0034198;GO:0034198;GO:0042149;GO:0051896;GO:0055114;GO:0061700;GO:0061700;GO:0061700;GO:…	K10141	-	S;J	KOG3746;09WFN;0V7E5;0DH5Z;0UP10;12PWZ;1AVAE;18WBI;1CUY2	sestrin 1 [Source:MGI Symbol;Acc:MGI:2155278]	140742	P58006
ENSMUSG00000034442	890.608	1458.5	322.711	0.221262	-2.17617	1.16932e-57	1.77947e-55	12	73326785	73333484	-	2139	Trmt5	GO:0002939;GO:0005634;GO:0005737;GO:0005737;GO:0005739;GO:0005759;GO:0005759;GO:0005759;GO:0005759;GO:0008033;GO:0008168;GO:0008175;GO:0009019;GO:0009019;GO:0009019;GO:0016740;GO:0030488;GO:0030488;GO:0030488;GO:0032259;GO:0052906;GO:0070901;GO:0070901;GO:0070901;GO:0070901;	K15429	EC:2.1.1.228	A;J	0DJ5Y;12PCN;1B1P2;0V7HX;18S8V;KOG2078;0UGPP;1CUJA;09WJD	TRM5 tRNA methyltransferase 5 [Source:MGI Symbol;Acc:MGI:1923607]	76357	Q9D0C4
ENSMUSG00000021322	522.944	167.619	878.269	5.23966	2.38947	1.85258e-57	2.79535e-55	13	20978283	21220787	+	5925	Aoah	GO:0005509;GO:0005509;GO:0005509;GO:0005576;GO:0006629;GO:0006631;GO:0006631;GO:0008653;GO:0009104;GO:0009104;GO:0009104;GO:0016787;GO:0016788;GO:0031410;GO:0046872;GO:0050528;GO:0050528;GO:0050528;GO:0050528;GO:0050728;GO:0050728;GO:0005576;GO:0050528;	K01065	EC:3.1.1.77	I;G	0DS4E;0UFT3;13ITJ;1AX2T;1CW3J;0VFGR;18T4G;0A4MI;0IFCC	acyloxyacyl hydrolase [Source:MGI Symbol;Acc:MGI:1350928]	27052	O35298
ENSMUSG00000054263	5603.28	8824.08	2382.48	0.269997	-1.88898	1.58098e-56	2.36549e-54	15	7120095	7226970	+	10776	Lifr	GO:0004896;GO:0004896;GO:0004897;GO:0004923;GO:0004923;GO:0004924;GO:0004924;GO:0005127;GO:0005127;GO:0005515;GO:0005576;GO:0005886;GO:0008284;GO:0008284;GO:0009897;GO:0010656;GO:0016020;GO:0016020;GO:0016021;GO:0019221;GO:0019221;GO:0019838;GO:0019955;GO:0019955;GO:0031100;GO:0034097;GO:0038165;GO:0043235;GO:0043235;GO:0048812;GO:0048861;GO:0070120;GO:0004896;GO:0004896;GO:0004897;GO:0004923;GO:…	K05058	-	T	13KSN;0IF1V;1CQGS;0UH8U;18SST;09UHM;1B29S;0V5GU;0DFTB	LIF receptor alpha [Source:MGI Symbol;Acc:MGI:96788]	16880	P42703
ENSMUSG00000042349	612.478	114.242	1110.72	9.72252	3.28133	2.73471e-56	4.05763e-54	1	131182080	131207344	-	9018	Ikbke	GO:0000166;GO:0004672;GO:0004674;GO:0004674;GO:0004704;GO:0004704;GO:0004704;GO:0005515;GO:0005524;GO:0005524;GO:0005634;GO:0005634;GO:0005634;GO:0005737;GO:0005737;GO:0005737;GO:0005737;GO:0006468;GO:0006468;GO:0006468;GO:0006468;GO:0006974;GO:0007252;GO:0008384;GO:0008384;GO:0008630;GO:0008630;GO:0008630;GO:0010884;GO:0016301;GO:0016310;GO:0016605;GO:0016605;GO:0016605;GO:0016740;GO:0018105;GO:…	K07211	EC:2.7.11.10	T	0USJT;09XJY;0V8HW;1CTP1;KOG4250;12QKK;18SIA;0DIXJ;1AUCC	inhibitor of kappaB kinase epsilon [Source:MGI Symbol;Acc:MGI:1929612]	56489	Q9R0T8
ENSMUSG00000037849	679.09	93.33	1264.85	13.5524	3.76048	2.97981e-56	4.38476e-54	1	173296051	173318607	-	3054	Ifi206	GO:0000122;GO:0000978;GO:0001227;GO:0002218;GO:0003690;GO:0003690;GO:0005634;GO:0005654;GO:0005730;GO:0005829;GO:0008134;GO:0035458;GO:0035458;GO:0042802;GO:0000122;GO:0000978;GO:0001227;GO:0002218;GO:0003690;GO:0003690;GO:0005634;GO:0005654;GO:0005730;GO:0005829;GO:0008134;GO:0035458;GO:0035458;GO:0042802;	K20914	-	S	1D9G6;0AIGV;0UYUS;0VVZA;130S3;0E16W;0KEIM	interferon activated gene 206 [Source:MGI Symbol;Acc:MGI:3646410]	102639543	-
ENSMUSG00000039934	692.395	216.549	1168.24	5.39481	2.43157	3.43666e-56	5.01556e-54	5	21391253	21520130	+	10425	Gsap	GO:0001540;GO:0001540;GO:0001540;GO:0005794;GO:0005802;GO:0005802;GO:0005802;GO:0005802;GO:0030162;GO:0030162;GO:0030162;GO:1902004;GO:1902004;GO:1902004;GO:1902004;GO:0001540;GO:0001540;GO:0005794;GO:0005802;GO:0005802;GO:0005802;GO:0030162;GO:0030162;GO:1902004;GO:1902004;GO:1902004;	-	-	S;K	09TMX;1CPN3;0DEYD;1ARU0;0IG5Q;12RXV;0V4KZ;18SN1;0UG1D	gamma-secretase activating protein [Source:MGI Symbol;Acc:MGI:2442259]	212167	Q3TCV3
ENSMUSG00000002307	882.864	291.89	1473.84	5.04929	2.33608	4.36017e-56	6.31161e-54	17	34128388	34134564	+	3151	Daxx	GO:0000775;GO:0005634;GO:0005654;GO:0005694;GO:0005730;GO:0005737;GO:0006325;GO:0006915;GO:0016605;GO:0000775;GO:0005634;GO:0005654;GO:0005694;GO:0005730;GO:0005737;GO:0006325;GO:0006915;GO:0016605;GO:0032147;GO:0045893;GO:0000775;GO:0005634;GO:0005654;GO:0005694;GO:0005730;GO:0005737;GO:0006325;GO:0006915;GO:0016605;GO:0000775;GO:0000775;GO:0001934;GO:0002039;GO:0003713;GO:0003714;GO:0005634;GO:…	K02308	-	K	0DGZA;0UIKG;0IGIP;12P90;1AUFZ;1CRPG;09VQQ;1944Y;0V6PS	Fas death domain-associated protein [Source:MGI Symbol;Acc:MGI:1197015]	13163	O35613;Q3UKR0
ENSMUSG00000038037	505.368	18.8392	991.897	52.6508	5.71838	5.6362e-56	8.09295e-54	16	10600104	10603400	-	2908	Socs1	GO:0001817;GO:0001932;GO:0005159;GO:0005159;GO:0005515;GO:0005515;GO:0005634;GO:0005654;GO:0005654;GO:0005737;GO:0005829;GO:0005942;GO:0007259;GO:0009968;GO:0010533;GO:0016567;GO:0019210;GO:0019221;GO:0019901;GO:0019901;GO:0031410;GO:0033673;GO:0035556;GO:0036464;GO:0036464;GO:0040008;GO:0042509;GO:0042532;GO:0042532;GO:0043372;GO:0043377;GO:0043551;GO:0045444;GO:0045591;GO:0045591;GO:0046425;GO:…	K04694	-	T	0UNSY;13F34;18ZJU;1AUZ2;KOG4566;1CUR4;0DJXM;0A2EF;0VDA1	suppressor of cytokine signaling 1 [Source:MGI Symbol;Acc:MGI:1354910]	12703	O35716
ENSMUSG00000000732	999.138	378.772	1619.5	4.27566	2.09615	1.05419e-55	1.50158e-53	10	77905136	77919747	+	4620	Icosl	GO:0001817;GO:0002250;GO:0002376;GO:0005102;GO:0005102;GO:0005515;GO:0005886;GO:0005886;GO:0005887;GO:0007165;GO:0009897;GO:0009897;GO:0016020;GO:0016021;GO:0032753;GO:0036464;GO:0042104;GO:0042110;GO:0042113;GO:0042802;GO:0045190;GO:0050852;GO:0016020;GO:0016021;	K06710	-	T	0DPDJ;0VF7M;13SIB;0IYI6;0A4CT;193D1;1B2XG;1CYBG;0USRG	icos ligand [Source:MGI Symbol;Acc:MGI:1354701]	50723	Q9JHJ8;Q544C7
ENSMUSG00000052776	591.819	183.175	1000.46	5.4618	2.44938	2.37184e-55	3.35163e-53	5	121034319	121045584	-	1885	Oas1a	GO:0000166;GO:0001730;GO:0001730;GO:0001730;GO:0001730;GO:0002376;GO:0003723;GO:0003725;GO:0003725;GO:0003725;GO:0003725;GO:0005515;GO:0005515;GO:0005515;GO:0005524;GO:0005634;GO:0005634;GO:0005654;GO:0005654;GO:0005737;GO:0005737;GO:0005739;GO:0005783;GO:0005829;GO:0005829;GO:0006164;GO:0009615;GO:0016020;GO:0016740;GO:0016779;GO:0016779;GO:0043231;GO:0045071;GO:0045087;GO:0046872;GO:0048525;GO:…	K14216	EC:2.7.7.84	H;J;O	0DF4M;0V4TK;1CP6T;KOG0001;09TUC;0UM27;1AT0Y;12QYV;18U5V	2'-5' oligoadenylate synthetase 1A [Source:MGI Symbol;Acc:MGI:2180860]	246730	P11928
ENSMUSG00000033174	2141.32	3399.68	882.949	0.259715	-1.945	2.62505e-55	3.68023e-53	6	88701394	88805342	+	5077	Mgll	GO:0005654;GO:0005737;GO:0005829;GO:0006629;GO:0006631;GO:0006633;GO:0009966;GO:0016020;GO:0016020;GO:0016042;GO:0016298;GO:0016787;GO:0016787;GO:0019369;GO:0019433;GO:0019898;GO:0030424;GO:0030516;GO:0042803;GO:0043196;GO:0045202;GO:0046464;GO:0046464;GO:0047372;GO:0047372;GO:0047372;GO:0050727;GO:0051930;GO:0052651;GO:0052651;GO:0052689;GO:0060292;GO:0097756;GO:2000124;GO:0005654;GO:0005654;GO:…	K01054	EC:3.1.1.23	I	0A3FI;13IVA;0DR2P;0VCRD;0UJ3G;KOG1455;1AUKD;18T7W;1CPVV	monoglyceride lipase [Source:MGI Symbol;Acc:MGI:1346042]	23945	O35678
ENSMUSG00000028268	5012.16	1907.92	8116.4	4.25406	2.08884	3.6737e-55	5.11017e-53	3	142265787	142278970	+	3265	Gbp3	GO:0003924;GO:0005525;GO:0000139;GO:0000166;GO:0003924;GO:0003924;GO:0003924;GO:0005525;GO:0005525;GO:0005525;GO:0005634;GO:0005634;GO:0005737;GO:0005794;GO:0005794;GO:0005829;GO:0005886;GO:0016020;GO:0016787;GO:0020005;GO:0031410;GO:0031410;GO:0035458;GO:0042803;GO:0042832;GO:0042832;GO:0044406;GO:0048471;GO:0048471;GO:0050830;GO:0050830;GO:0071346;GO:0071346;GO:0003924;GO:0005525;GO:0000139;GO:…	K20899	-	S;O;T;D;C;K	191WI;0V9BC;134KU;09XSJ;1AYRV;KOG2037;1CUKV;0UNNF;0DJTQ	guanylate binding protein 3 [Source:MGI Symbol;Acc:MGI:1926263]	55932	Q61107
ENSMUSG00000022500	1218.56	477.859	1959.27	4.10009	2.03566	3.77514e-55	5.21057e-53	16	10777139	10884021	-	5156	Litaf	GO:0000139;GO:0000978;GO:0000978;GO:0001228;GO:0001228;GO:0001817;GO:0003677;GO:0005515;GO:0005515;GO:0005634;GO:0005654;GO:0005654;GO:0005737;GO:0005764;GO:0005765;GO:0005765;GO:0005765;GO:0005768;GO:0005794;GO:0005794;GO:0005794;GO:0005829;GO:0005886;GO:0005886;GO:0005886;GO:0007568;GO:0008270;GO:0008270;GO:0008270;GO:0009898;GO:0009898;GO:0009898;GO:0010008;GO:0016020;GO:0031901;GO:0031902;GO:…	K19363	-	S;K	0IVVU;0VHZM;0DQ6M;0A73K;1CZ7X;193N5;13Q3V;1B5NF;0UTGC	LPS-induced TN factor [Source:MGI Symbol;Acc:MGI:1929512]	56722	Q9JLJ0
ENSMUSG00000035863	842.722	1398.93	286.516	0.204811	-2.28763	4.70367e-55	6.44222e-53	10	79629406	79656730	+	5655	Palm	GO:0005654;GO:0005654;GO:0005737;GO:0005886;GO:0005886;GO:0005886;GO:0005886;GO:0005886;GO:0007010;GO:0007193;GO:0007194;GO:0007194;GO:0008104;GO:0008360;GO:0008360;GO:0008360;GO:0014069;GO:0016020;GO:0016020;GO:0016323;GO:0016323;GO:0016323;GO:0016327;GO:0016327;GO:0016327;GO:0030054;GO:0030175;GO:0030424;GO:0030424;GO:0030424;GO:0030425;GO:0031527;GO:0031527;GO:0031527;GO:0031750;GO:0032590;GO:…	K16519	-	U	0UFUD;19338;13I4T;0DQ42;0IKZ0;0VDCG;0A1PG;1CZ53;1ARPA	paralemmin [Source:MGI Symbol;Acc:MGI:1261814]	18483	Q9Z0P4;Q8CB16;Q542N8
ENSMUSG00000026409	1154.83	1960.25	349.411	0.178248	-2.48804	5.04108e-55	6.85163e-53	1	130616919	130656990	-	7254	Pfkfb2	GO:0003824;GO:0003824;GO:0003873;GO:0003873;GO:0004331;GO:0005524;GO:0006000;GO:0006003;GO:0008152;GO:0016301;GO:0016310;GO:0016311;GO:0016740;GO:0016787;GO:0046835;GO:0003824;GO:0003824;GO:0003873;GO:0003873;GO:0004331;GO:0005524;GO:0006000;GO:0006003;GO:0008152;GO:0016301;GO:0016310;GO:0016311;GO:0016787;GO:0046835;GO:0003824;GO:0003824;GO:0003873;GO:0003873;GO:0004331;GO:0005524;GO:0006000;GO:…	K19029	-	G	1CUMN;0UGYH;1ATDA;09UK4;18UBZ;0DFVS;12R0U;0V5JD;KOG0234	6-phosphofructo-2-kinase/fructose-2,6-biphosphatase 2 [Source:MGI Symbol;Acc:MGI:107815]	18640	P70265;Q6GTL7
ENSMUSG00000030513	940.826	1529.07	352.581	0.230585	-2.11663	2.90513e-54	3.91863e-52	7	65511482	65700134	+	5190	Pcsk6	GO:0004175;GO:0004252;GO:0004252;GO:0004252;GO:0005615;GO:0005615;GO:0006508;GO:0006508;GO:0007354;GO:0007368;GO:0008201;GO:0008233;GO:0008236;GO:0008236;GO:0009100;GO:0009986;GO:0009986;GO:0016020;GO:0016485;GO:0016485;GO:0016486;GO:0016486;GO:0016787;GO:0032902;GO:0032940;GO:0048406;GO:0062023;GO:0062023;GO:0004175;GO:0004252;GO:0004252;GO:0004252;GO:0005615;GO:0005615;GO:0006508;GO:0006508;GO:…	K08672	EC:3.4.21.-	O	1AU1Q;KOG3525;09T8R;12PQZ;0DEJV;0UIHN;18V86;0V47P;1CP9S	proprotein convertase subtilisin/kexin type 6 [Source:MGI Symbol;Acc:MGI:102897]	18553	E9Q4D0
ENSMUSG00000050296	201.25	359.287	43.2121	0.120272	-3.05563	5.83965e-54	7.81766e-52	1	71281435	71454069	-	14808	Abca12	GO:0000166;GO:0005102;GO:0005102;GO:0005319;GO:0005319;GO:0005319;GO:0005515;GO:0005524;GO:0005524;GO:0005737;GO:0005737;GO:0005743;GO:0005829;GO:0005886;GO:0005886;GO:0006869;GO:0006869;GO:0006869;GO:0006869;GO:0010875;GO:0010875;GO:0016020;GO:0016021;GO:0016021;GO:0016887;GO:0022857;GO:0030216;GO:0031424;GO:0032940;GO:0032940;GO:0033700;GO:0033700;GO:0034191;GO:0034191;GO:0034191;GO:0035627;GO:…	K05646	-	Q	0V4GH;12P2M;0DEUC;KOG0059;09THI;0UMH5;1AWZR;18X3F;1CPI3	ATP-binding cassette, sub-family A (ABC1), member 12 [Source:MGI Symbol;Acc:MGI:2676312]	74591	E9Q876
ENSMUSG00000071637	2113.04	818.692	3407.39	4.16199	2.05727	1.04123e-53	1.38352e-51	16	15705150	15708895	+	3746	Cebpd	GO:0000785;GO:0000976;GO:0000978;GO:0000978;GO:0000978;GO:0000978;GO:0000981;GO:0001228;GO:0001228;GO:0001228;GO:0002244;GO:0003677;GO:0003677;GO:0003700;GO:0005515;GO:0005515;GO:0005634;GO:0005634;GO:0005634;GO:0005654;GO:0005654;GO:0006355;GO:0006357;GO:0006357;GO:0042802;GO:0043565;GO:0043565;GO:0045444;GO:0045595;GO:0045669;GO:0045892;GO:0045944;GO:0045944;GO:0045944;GO:0048839;GO:1990837;	K10050	-	-	-	CCAAT/enhancer binding protein (C/EBP), delta [Source:MGI Symbol;Acc:MGI:103573]	12609	Q00322;B9EIA9;Q3UE64
ENSMUSG00000037321	6244.3	2477.46	10011.1	4.04088	2.01467	1.56144e-53	2.05937e-51	17	34406527	34416199	+	5476	Tap1	GO:0000166;GO:0000166;GO:0002250;GO:0002376;GO:0002479;GO:0005524;GO:0005524;GO:0005524;GO:0005524;GO:0005739;GO:0005783;GO:0005783;GO:0005783;GO:0005789;GO:0006952;GO:0015031;GO:0015433;GO:0015433;GO:0015433;GO:0015433;GO:0015440;GO:0015833;GO:0015833;GO:0015833;GO:0015833;GO:0015833;GO:0016020;GO:0016020;GO:0016021;GO:0016021;GO:0016021;GO:0016021;GO:0016021;GO:0016887;GO:0016887;GO:0019885;GO:…	K05653	-	Q;U	KOG0058;09UWX;0UKTV;0V5WR;18U06;1AVK0;1CU6J;12RBY;0DG6C	transporter 1, ATP-binding cassette, sub-family B (MDR/TAP) [Source:MGI Symbol;Acc:MGI:98483]	21354	P21958;Q3U6V4
ENSMUSG00000030217	398.396	672.65	124.141	0.184555	-2.43788	2.4397e-53	3.19403e-51	6	136825449	136834731	-	2517	Art4	GO:0003950;GO:0003956;GO:0003956;GO:0005575;GO:0005886;GO:0006471;GO:0016020;GO:0016021;GO:0016740;GO:0016757;GO:0018120;GO:0031225;GO:0106274;GO:0106275;	K06717	EC:2.4.2.31	G	1ARTE;1CPKQ;0V4JH;18XU5;09TKG;0DEX5;0IFER;13MPG;0UFZI	ADP-ribosyltransferase 4 [Source:MGI Symbol;Acc:MGI:1202710]	109978	Q9CRA0
ENSMUSG00000030474	279.126	71.1891	487.063	6.84182	2.77438	4.77217e-53	6.20208e-51	7	43300494	43309585	-	1849	Siglece	GO:0005515;GO:0005515;GO:0005886;GO:0007155;GO:0007155;GO:0007155;GO:0009897;GO:0016020;GO:0016021;GO:0016021;GO:0030246;GO:0033691;GO:0033691;GO:0048029;GO:0050728;GO:0060101;GO:0016020;GO:0016021;	K10079	-	T	09W1I;0V6ZT;0IJT6;0DHAK;18VUR;1AUWN;0UJDS;13N43;1CS0N	sialic acid binding Ig-like lectin E [Source:MGI Symbol;Acc:MGI:1932475]	83382	Q91Y57
ENSMUSG00000021281	2117.39	835.337	3399.44	4.06954	2.02487	4.88095e-53	6.29749e-51	12	111408903	111421452	+	4984	Tnfaip2	GO:0000145;GO:0000145;GO:0000149;GO:0001525;GO:0006887;GO:0006887;GO:0007275;GO:0030154;GO:0051601;GO:0000145;GO:0006887;GO:0000145;GO:0006887;GO:0000145;GO:0006887;GO:0000145;GO:0006887;	K19989	-	U	0VDJS;18TZB;KOG2286;1B41V;133HT;1CZDD;0A2PZ;0UTGX;0DQBF	tumor necrosis factor, alpha-induced protein 2 [Source:MGI Symbol;Acc:MGI:104960]	21928	Q61333
ENSMUSG00000041828	2065.03	3815.07	314.995	0.0825658	-3.59831	9.511e-53	1.2183e-50	11	109916460	109986804	-	6272	Abca8a	GO:0000166;GO:0005319;GO:0005524;GO:0005524;GO:0005783;GO:0005886;GO:0006686;GO:0006869;GO:0008559;GO:0010874;GO:0010875;GO:0016020;GO:0016021;GO:0016021;GO:0016323;GO:0016887;GO:0030301;GO:0033344;GO:0042626;GO:0042626;GO:0042908;GO:0043231;GO:0055085;GO:0140359;GO:0000166;GO:0005524;GO:0005524;GO:0016020;GO:0016021;GO:0016021;GO:0016887;GO:0042626;GO:0055085;GO:0000166;GO:0005319;GO:0005524;GO:…	K05650	-	Q	0V4GH;12P2M;KOG0059;0DG5X;09THI;1CQVH	ATP-binding cassette, sub-family A (ABC1), member 8a [Source:MGI Symbol;Acc:MGI:2386846]	217258	Q8K442;A4PBQ7;F8WGE3
ENSMUSG00000040364	176.633	35.4571	317.809	8.96321	3.16401	1.06348e-52	1.34333e-50	7	45327110	45343826	-	2470	Sec1	GO:0005794;GO:0005975;GO:0006486;GO:0008107;GO:0016020;GO:0016020;GO:0016021;GO:0016740;GO:0016757;GO:0032580;GO:0036065;	K00718	EC:2.4.1.69	G	1CT59;09X3N;1AYNY;0DIEQ;13KBS;1955G;0UKUZ;0V826;0IFKR	secretory blood group 1 [Source:MGI Symbol;Acc:MGI:1928893]	56546	Q8CDC9
ENSMUSG00000027765	589.285	1062.52	116.05	0.109222	-3.19466	1.0638e-52	1.34333e-50	3	60910216	60916403	+	4291	P2ry1	GO:0000166;GO:0001621;GO:0001621;GO:0001621;GO:0001621;GO:0001934;GO:0001934;GO:0001973;GO:0001973;GO:0004930;GO:0004930;GO:0005524;GO:0005524;GO:0005524;GO:0005524;GO:0005739;GO:0005739;GO:0005886;GO:0005886;GO:0005886;GO:0005887;GO:0005887;GO:0005887;GO:0005929;GO:0005929;GO:0007165;GO:0007186;GO:0007186;GO:0007186;GO:0007186;GO:0007193;GO:0007193;GO:0007200;GO:0007200;GO:0007200;GO:0007200;GO:…	K04270	-	W;T	0UIB5;191TI;0IEMX;1CR7C;1AUGV;09V9A;12PFJ;0DGHK;0V68K	purinergic receptor P2Y, G-protein coupled 1 [Source:MGI Symbol;Acc:MGI:105049]	18441	P49650;Q544J5;Q8BMJ5
ENSMUSG00000038522	196.436	351.573	41.2987	0.117468	-3.08966	1.31937e-52	1.65433e-50	10	39877571	39901264	-	3769	Mfsd4b1	GO:0005355;GO:0005575;GO:0005886;GO:0006811;GO:0006814;GO:0008643;GO:0015293;GO:0016020;GO:0016021;GO:0016324;GO:0022857;GO:0055085;GO:1904659;	K08175	-	P;G	1AZVW;0UQ5E;0IG4W;0A1SU;1CYD5;18VFW;0DPF1;12RTA;0VCGV	major facilitator superfamily domain containing 4B1 [Source:MGI Symbol;Acc:MGI:2143575]	215929	Q8VCV9
ENSMUSG00000039004	1019.46	1634.8	404.122	0.2472	-2.01625	3.69524e-52	4.60096e-50	13	38529083	38684278	+	3900	Bmp6	GO:0000122;GO:0001503;GO:0001503;GO:0001503;GO:0001649;GO:0001649;GO:0001654;GO:0001822;GO:0001938;GO:0001958;GO:0003323;GO:0003323;GO:0005125;GO:0005125;GO:0005515;GO:0005576;GO:0005615;GO:0005615;GO:0005615;GO:0005615;GO:0005615;GO:0005737;GO:0005737;GO:0006879;GO:0006879;GO:0006954;GO:0006955;GO:0006955;GO:0007275;GO:0008083;GO:0008083;GO:0008083;GO:0008083;GO:0010039;GO:0010628;GO:0010628;GO:…	K16620	-	T	13HHG;0V4EJ;0UIVC;KOG3900;0DESH;1AYN5;09TFG;18T36;1CRM7	bone morphogenetic protein 6 [Source:MGI Symbol;Acc:MGI:88182]	12161	P20722;Q3UXB2;Q8BRW3
ENSMUSG00000047205	1845.96	3170.71	521.213	0.164384	-2.60486	6.29271e-52	7.78067e-50	11	3845240	3851296	+	4632	Dusp18	GO:0000188;GO:0004721;GO:0004722;GO:0004725;GO:0004725;GO:0004725;GO:0005634;GO:0005634;GO:0005654;GO:0005737;GO:0005737;GO:0005739;GO:0005739;GO:0005743;GO:0005743;GO:0005758;GO:0006470;GO:0006612;GO:0006626;GO:0008138;GO:0008138;GO:0008138;GO:0016020;GO:0016311;GO:0016311;GO:0016311;GO:0016787;GO:0016791;GO:0016791;GO:0016791;GO:0017017;GO:0031304;GO:0031314;GO:0033365;GO:0035335;GO:0035335;GO:…	K14165	-	V	1AU4J;0V693;0DGI8;09V9U;18ZZ4;0UIBZ;1CR7Z;KOG1718;12P6Y	dual specificity phosphatase 18 [Source:MGI Symbol;Acc:MGI:1922469]	75219	Q8VE01;Q8BWD7
ENSMUSG00000054252	366.596	619.226	113.966	0.184046	-2.44186	8.19576e-52	1.00638e-49	5	33879018	33894412	+	7158	Fgfr3	GO:0000166;GO:0004672;GO:0004713;GO:0004713;GO:0004714;GO:0005007;GO:0005524;GO:0005524;GO:0005886;GO:0006468;GO:0008284;GO:0008543;GO:0016020;GO:0016021;GO:0016021;GO:0016301;GO:0016310;GO:0016740;GO:0018108;GO:0000166;GO:0004672;GO:0004713;GO:0004713;GO:0004714;GO:0005007;GO:0005524;GO:0005524;GO:0005886;GO:0006468;GO:0008284;GO:0008543;GO:0016020;GO:0016021;GO:0016021;GO:0016301;GO:0016310;GO:…	K05094	EC:2.7.10.1	T	1AZK7;0UHXX;0DFEA;09U4P;12P10;KOG0200;0V53S;1CQY0;18WNR	fibroblast growth factor receptor 3 [Source:MGI Symbol;Acc:MGI:95524]	14184	Q7TSI8
ENSMUSG00000031216	1171.98	1868.11	475.848	0.254722	-1.97301	1.08782e-51	1.32662e-49	X	98046854	98118334	+	5499	Stard8	GO:0005096;GO:0005096;GO:0005925;GO:0007165;GO:0008289;GO:0030036;GO:0030054;GO:0035023;GO:0043547;	K20632	-	T	0V7TE;18SUB;KOG2200;0DI5G;12NR9;1CSVV;1B47W;0UP9N;09WVF	START domain containing 8 [Source:MGI Symbol;Acc:MGI:2448556]	236920	Q8K031
ENSMUSG00000026068	308.076	48.0963	568.055	11.8108	3.56203	1.4464e-51	1.75192e-49	1	40554522	40590865	+	6752	Il18rap	GO:0004908;GO:0005886;GO:0006954;GO:0007165;GO:0008283;GO:0016020;GO:0016021;GO:0016787;GO:0035655;GO:0035655;GO:0035655;GO:0035655;GO:0042008;GO:0042008;GO:0042008;GO:0042008;GO:0042119;GO:0045092;GO:0045092;GO:0045954;GO:0050135;GO:0051092;GO:0051092;GO:0051092;GO:0051092;GO:0061809;GO:0070301;GO:0071345;GO:0071351;	K05174	-	T	09XE7;0IGUG;0UMC6;0DIRT;1CTGY;13CVN;0V8C9;18YNF;1AW83	interleukin 18 receptor accessory protein [Source:MGI Symbol;Acc:MGI:1338888]	16174	Q9Z2B1;Q0VBK3;Q3TTU1
ENSMUSG00000024754	3115.59	1372.77	4858.41	3.53914	1.8234	1.78474e-51	2.14711e-49	19	21755706	21835724	+	8520	Cemip2	GO:0001525;GO:0004415;GO:0004415;GO:0004415;GO:0005509;GO:0005509;GO:0005509;GO:0005886;GO:0005886;GO:0005886;GO:0005887;GO:0005887;GO:0005887;GO:0007275;GO:0008152;GO:0016020;GO:0016021;GO:0016787;GO:0016798;GO:0030214;GO:0030214;GO:0030214;GO:0043231;GO:0043231;GO:1903670;GO:0001525;GO:0004415;GO:0004415;GO:0005509;GO:0005509;GO:0005886;GO:0005886;GO:0005887;GO:0005887;GO:0007275;GO:0008152;GO:…	K22144	EC:3.2.1.35	S	0V9F4;1AU2R;0UQAV;1CUR8;12SC1;09YCH;0DJXS;19009;0IFCM	cell migration inducing hyaluronidase 2 [Source:MGI Symbol;Acc:MGI:1890373]	83921	Q5FWI3;Q8BS93
ENSMUSG00000019590	1285.29	528.692	2041.89	3.86215	1.9494	2.47075e-51	2.95247e-49	11	105824528	105844162	-	3653	Cyb561	GO:0000293;GO:0000293;GO:0005765;GO:0016020;GO:0016021;GO:0016021;GO:0016491;GO:0016491;GO:0022900;GO:0030658;GO:0031410;GO:0046872;GO:0055114;GO:0000293;GO:0016020;GO:0016021;GO:0016021;GO:0016491;GO:0022900;GO:0030658;GO:0031410;GO:0046872;GO:0000293;GO:0016020;GO:0016021;GO:0016021;GO:0016491;GO:0022900;GO:0030658;GO:0031410;GO:0046872;GO:0000293;GO:0016020;GO:0016021;GO:0016021;GO:0016491;GO:…	K08360	EC:7.2.1.3	C	1B1S1;09YMG;KOG1619;0V9JA;18THK;13PPH;1CUVS;0UII6;0DK1Z	cytochrome b-561 [Source:MGI Symbol;Acc:MGI:103253]	13056	Q60720
ENSMUSG00000025511	1264.11	518.72	2009.51	3.87398	1.95382	2.67895e-51	3.17991e-49	7	141055153	141073340	+	2601	Tspan4	GO:0003823;GO:0005178;GO:0005515;GO:0005886;GO:0005887;GO:0016020;GO:0016021;GO:0016021;GO:0031982;GO:0065003;GO:0016020;GO:0016021;GO:0016021;GO:0016020;GO:0016021;GO:0016021;GO:0016020;GO:0016021;GO:0003823;GO:0005178;GO:0005515;GO:0005886;GO:0005887;GO:0016020;GO:0016021;GO:0016021;GO:0031982;GO:0065003;GO:0016020;GO:0016021;GO:0016021;	K17294	-	S;G	0VCA9;09Z3X;KOG3882;13I7V;1AZJH;190C2;0UPIU;1CVDV;0DKJK	tetraspanin 4 [Source:MGI Symbol;Acc:MGI:1928097]	64540	Q9DCK3;Q4FJW7
ENSMUSG00000028525	9943.24	1149.16	18737.3	16.3052	4.02726	2.73624e-51	3.22641e-49	4	101944740	102464456	+	10560	Pde4b	GO:0000930;GO:0001780;GO:0004114;GO:0004114;GO:0004115;GO:0004115;GO:0004115;GO:0004115;GO:0004115;GO:0004115;GO:0005515;GO:0005634;GO:0005634;GO:0005737;GO:0005813;GO:0005829;GO:0005829;GO:0005891;GO:0006198;GO:0006198;GO:0007165;GO:0007165;GO:0008021;GO:0008081;GO:0009408;GO:0014069;GO:0016020;GO:0016787;GO:0030018;GO:0030552;GO:0030552;GO:0030593;GO:0032729;GO:0032729;GO:0032743;GO:0032743;GO:…	K13293	EC:3.1.4.53	T	0UHKN;1ATCI;1CUW1;0DK28;18ZRC;0V756;12PR9;09W6Y;KOG3689	phosphodiesterase 4B, cAMP specific [Source:MGI Symbol;Acc:MGI:99557]	18578	Q8VBU5;B1AWD0
ENSMUSG00000039519	157.149	29.585	284.712	9.62355	3.26657	3.05335e-51	3.57664e-49	3	18126114	18297502	-	2166	Cyp7b1	GO:0004497;GO:0004497;GO:0005506;GO:0005783;GO:0005789;GO:0006629;GO:0006694;GO:0006699;GO:0006699;GO:0007586;GO:0007613;GO:0007623;GO:0008202;GO:0008203;GO:0008395;GO:0008396;GO:0008396;GO:0016020;GO:0016021;GO:0016491;GO:0016705;GO:0020037;GO:0031090;GO:0033147;GO:0033783;GO:0035754;GO:0042632;GO:0043231;GO:0046872;GO:0047092;GO:0050679;GO:0055114;GO:0055114;GO:0060740;	K07430	EC:1.14.14.29	Q	1AUFN;09VQG;0DGZ4;13IZI;KOG0684;1CRPA;0V6PI;190D2;0UIYH	cytochrome P450, family 7, subfamily b, polypeptide 1 [Source:MGI Symbol;Acc:MGI:104978]	13123	Q60991;Q3USU4
ENSMUSG00000036402	1963.18	843.233	3083.12	3.65631	1.87039	9.83282e-51	1.14427e-48	6	66873381	66998334	+	4727	Gng12	GO:0005834;GO:0005834;GO:0005884;GO:0005886;GO:0007165;GO:0007186;GO:0007186;GO:0016020;GO:0030165;GO:0031680;GO:0031681;GO:0031681;GO:0042301;GO:0005834;GO:0005834;GO:0005884;GO:0005886;GO:0007165;GO:0007186;GO:0007186;GO:0016020;GO:0030165;GO:0031680;GO:0031681;GO:0031681;GO:0042301;GO:0005834;GO:0005834;GO:0005884;GO:0005886;GO:0007165;GO:0007186;GO:0007186;GO:0016020;GO:0030165;GO:0031680;GO:…	K04347	-	T	0DVJW;193XA;1D4WC;13U9E;KOG4119;1B6Q5;0UWFE;0A9DD;0VKAC	guanine nucleotide binding protein (G protein), gamma 12 [Source:MGI Symbol;Acc:MGI:1336171]	14701	Q9DAS9
ENSMUSG00000072620	795.497	307.137	1283.86	4.18008	2.06353	1.0355e-50	1.19721e-48	11	82955938	82961504	+	1664	Slfn2	GO:0008285;GO:0009617;	K24457	-	S	1D111;1423J;19473;0A069;1B7CR;0VDXK;0JAUV;0DRSW;0UUIB	schlafen 2 [Source:MGI Symbol;Acc:MGI:1313258]	20556	Q9Z0I6
ENSMUSG00000020826	792.773	84.3212	1501.23	17.8037	4.1541	2.87629e-50	3.30402e-48	11	78811613	78851080	+	4439	Nos2	GO:0001666;GO:0003779;GO:0003958;GO:0004517;GO:0004517;GO:0004517;GO:0004517;GO:0004517;GO:0004517;GO:0005515;GO:0005515;GO:0005515;GO:0005515;GO:0005516;GO:0005516;GO:0005615;GO:0005634;GO:0005634;GO:0005737;GO:0005737;GO:0005737;GO:0005777;GO:0005777;GO:0005829;GO:0005829;GO:0005829;GO:0005829;GO:0005886;GO:0006527;GO:0006527;GO:0006527;GO:0006527;GO:0006801;GO:0006809;GO:0006809;GO:0006809;GO:…	K13241	EC:1.14.13.39	C	1AWYU;09TG9;1CPGY;0V4FA;0UK24;12PXV;KOG1158;18XWD;0DET5	nitric oxide synthase 2, inducible [Source:MGI Symbol;Acc:MGI:97361]	18126	P29477
ENSMUSG00000050578	238.954	8.65969	469.249	54.1877	5.75989	3.03826e-50	3.4677e-48	9	7272514	7283331	+	2673	Mmp13	GO:0001958;GO:0001968;GO:0003417;GO:0004175;GO:0004222;GO:0004222;GO:0004222;GO:0005509;GO:0005509;GO:0005518;GO:0005518;GO:0005576;GO:0005576;GO:0005576;GO:0005615;GO:0005764;GO:0005794;GO:0006508;GO:0006508;GO:0006508;GO:0007507;GO:0008233;GO:0008233;GO:0008237;GO:0008237;GO:0008270;GO:0008270;GO:0008270;GO:0009725;GO:0016787;GO:0022617;GO:0022617;GO:0030198;GO:0030282;GO:0030282;GO:0030574;GO:…	K07994	EC:3.4.24.-	O;W	0DGSQ;KOG1565;0V6HA;1AUFS;09U0I;0UIYP;13GUN;18ZRE;1CRGU	matrix metallopeptidase 13 [Source:MGI Symbol;Acc:MGI:1340026]	17386	P33435;Q3U9V5
ENSMUSG00000026475	117.171	13.9546	220.388	15.7932	3.98123	4.09326e-50	4.64207e-48	1	153616095	153621214	+	2339	Rgs16	GO:0005096;GO:0005096;GO:0005096;GO:0005515;GO:0005737;GO:0005737;GO:0007186;GO:0007186;GO:0009968;GO:0016020;GO:0031224;GO:0043547;GO:0043547;GO:0043547;GO:0045121;	K16449	-	T	190MK;09XEE;0UMCM;1AWEY;13MAC;0V8CH;KOG3589;1CTH4;0DIS1	regulator of G-protein signaling 16 [Source:MGI Symbol;Acc:MGI:108407]	19734	P97428;Q542U0
ENSMUSG00000091649	252.141	68.059	436.223	6.40949	2.68021	8.19197e-50	9.23152e-48	14	59558413	59578800	-	1184	Phf11b	GO:0003674;GO:0005634;GO:0005654;GO:0008150;GO:0031965;GO:0046872;	-	-	K	1CVYF;0UQ6M;0VAGS;0DM3F;13P62;09ZJZ;KOG1084	PHD finger protein 11B [Source:MGI Symbol;Acc:MGI:3645789]	236451	B4XVQ1
ENSMUSG00000055491	1317.17	553.23	2081.11	3.76175	1.9114	1.01664e-49	1.13845e-47	19	46033325	46061354	+	6284	Pprc1	GO:0003676;GO:0003712;GO:0003723;GO:0005634;GO:0005634;GO:0005654;GO:0008134;GO:0008134;GO:0030374;GO:0045944;GO:0051091;GO:0003676;GO:0003712;GO:0003723;GO:0005634;GO:0005634;GO:0005654;GO:0008134;GO:0008134;GO:0030374;GO:0045944;GO:0051091;GO:0003676;GO:0003712;GO:0003723;GO:0005634;GO:0005634;GO:0005654;GO:0005654;GO:0008134;GO:0008134;GO:0030374;GO:0045944;GO:0051091;GO:0003712;GO:0005634;GO:…	K17963	-	K	0V6XD;18ZGA;1AYIE;1CYZ6;0A48A;0IK9Y;0UTRW;0DNN3;13N7A	peroxisome proliferative activated receptor, gamma, coactivator-related 1 [Source:MGI Symbol;Acc:MGI:2385096]	226169	Q6NZN1
ENSMUSG00000024235	1049.07	429.773	1668.36	3.88196	1.95678	1.06078e-49	1.18045e-47	18	4331327	4353015	-	4504	Map3k8	GO:0000165;GO:0000166;GO:0000186;GO:0000287;GO:0002376;GO:0004672;GO:0004674;GO:0004709;GO:0004709;GO:0004709;GO:0005524;GO:0005524;GO:0005737;GO:0005737;GO:0005829;GO:0005829;GO:0006468;GO:0007049;GO:0007165;GO:0016301;GO:0016310;GO:0016740;GO:0046872;GO:0000165;GO:0000166;GO:0000186;GO:0004674;GO:0004709;GO:0005524;GO:0006468;GO:0016301;GO:0016310;GO:0016740;	K04415	EC:2.7.11.25	T	09V8E;18W6F;1CR6N;KOG0201;12PQ1;1B230;0V67Y;0UIAF;0DGH0	mitogen-activated protein kinase kinase kinase 8 [Source:MGI Symbol;Acc:MGI:1346878]	26410	Q07174;Q3UEB8
ENSMUSG00000014599	2873.79	1051.84	4695.74	4.46432	2.15844	1.64053e-49	1.81426e-47	3	107648364	107667785	-	5281	Csf1	GO:0001503;GO:0001954;GO:0002158;GO:0002376;GO:0002931;GO:0003006;GO:0005125;GO:0005125;GO:0005125;GO:0005125;GO:0005157;GO:0005157;GO:0005515;GO:0005515;GO:0005576;GO:0005615;GO:0005615;GO:0005615;GO:0005615;GO:0005886;GO:0005886;GO:0006954;GO:0007169;GO:0008083;GO:0008083;GO:0008083;GO:0008283;GO:0008284;GO:0010628;GO:0010628;GO:0010744;GO:0010759;GO:0016020;GO:0016021;GO:0016021;GO:0016604;GO:…	K05453	-	W;T	0II8R;13FAW;0UTJ9;1CZBK;0A2N7;0DQ9T;1B4AV;190U3;0V4DB	colony stimulating factor 1 (macrophage) [Source:MGI Symbol;Acc:MGI:1339753]	12977	P07141
ENSMUSG00000015340	1472.85	528.361	2417.34	4.57518	2.19383	1.76916e-49	1.94444e-47	X	9301491	9354010	-	5808	Cybb	GO:0005244;GO:0005515;GO:0005515;GO:0005635;GO:0005635;GO:0005737;GO:0005737;GO:0005739;GO:0005783;GO:0005783;GO:0005791;GO:0005791;GO:0005794;GO:0005794;GO:0005886;GO:0005886;GO:0005886;GO:0005886;GO:0005887;GO:0006801;GO:0006801;GO:0006811;GO:0006952;GO:0006954;GO:0007584;GO:0009055;GO:0016020;GO:0016020;GO:0016021;GO:0016175;GO:0016175;GO:0016491;GO:0016491;GO:0020037;GO:0022900;GO:0030425;GO:…	K21421	EC:1.-.-.-	Q;C;P	1CSAS;0V6AP;1AVA4;KOG0039;12P7E;09VBE;0DHKF;18WB9;0UJTA	cytochrome b-245, beta polypeptide [Source:MGI Symbol;Acc:MGI:88574]	13058	Q61093;Q3U6G0
ENSMUSG00000006342	268.556	76.2255	460.887	6.04636	2.59607	3.59673e-49	3.92882e-47	10	75472540	75479842	-	3435	Susd2	GO:0003674;GO:0005615;GO:0005886;GO:0005886;GO:0016020;GO:0016021;GO:0051782;GO:1902807;GO:0003674;GO:0005615;GO:0005886;GO:0005886;GO:0016020;GO:0016021;GO:0051782;GO:1902807;	K23820	-	W	0DPQ5;0A224;18XNB;0UQEV;1CYP7;KOG4291;0VCXF;1B3AB;12NFV	sushi domain containing 2 [Source:MGI Symbol;Acc:MGI:1918983]	71733	Q9DBX3
ENSMUSG00000032508	1503.43	446.161	2560.69	5.73939	2.5209	3.91941e-49	4.25519e-47	9	119165000	119170477	-	2576	Myd88	GO:0002238;GO:0002376;GO:0002755;GO:0002755;GO:0005102;GO:0005102;GO:0005121;GO:0005121;GO:0005149;GO:0005149;GO:0005149;GO:0005515;GO:0005515;GO:0005515;GO:0005515;GO:0005634;GO:0005634;GO:0005634;GO:0005737;GO:0005737;GO:0005737;GO:0005829;GO:0005886;GO:0005886;GO:0006909;GO:0006909;GO:0006909;GO:0006915;GO:0006915;GO:0006954;GO:0006954;GO:0006955;GO:0007165;GO:0007166;GO:0007178;GO:0007254;GO:…	K04729	-	T;K	12SM9;0A237;1CWEU;0UQSF;191S8;0VCYQ;0IIN8;0DFRX;1B0YG	myeloid differentiation primary response gene 88 [Source:MGI Symbol;Acc:MGI:108005]	17874	P22366;Q3U7M4
ENSMUSG00000046916	191.569	344.475	38.6622	0.112235	-3.15541	1.06688e-48	1.15126e-46	10	5543775	5556904	+	2845	Myct1	GO:0003674;GO:0005634;GO:0005654;GO:0005654;GO:0005654;GO:0016020;GO:0016021;GO:0031965;GO:0043231;GO:0043231;GO:0061484;	-	-	U	0IE0H;09TJU;0UFYU;1CPK4;1AVN3;0V4IU;0DEWK;13QEJ;192TF	myc target 1 [Source:MGI Symbol;Acc:MGI:1915882]	68632	Q8R411
ENSMUSG00000045349	460.866	9.32093	912.412	97.8885	6.61307	2.01652e-48	2.1629e-46	4	137977714	137988643	+	3740	Sh2d5	GO:0005515;GO:0005515;GO:0008150;GO:0014069;GO:0014069;GO:0030054;GO:0045202;GO:0005515;GO:0005515;GO:0008150;GO:0014069;GO:0014069;GO:0030054;GO:0045202;	K23701	-	S	0IHFV;09XA3;0UP2H;1B2B7;12TSX;1CUZP;0DK5U;0V9P6;19260	SH2 domain containing 5 [Source:MGI Symbol;Acc:MGI:2446215]	230863	Q8JZW5;A2AM67
ENSMUSG00000045954	2529.25	4511.8	546.697	0.12117	-3.04489	2.66884e-48	2.84543e-46	1	51328285	51342119	+	3055	Cavin2	GO:0001786;GO:0001786;GO:0001786;GO:0005080;GO:0005515;GO:0005654;GO:0005654;GO:0005737;GO:0005737;GO:0005737;GO:0005737;GO:0005829;GO:0005829;GO:0005829;GO:0005886;GO:0005886;GO:0005901;GO:0005901;GO:0005901;GO:0005901;GO:0005901;GO:0008289;GO:0016020;GO:0045121;GO:0045121;GO:0045944;GO:0097320;GO:0097320;GO:0097320;	-	-	S;K	0DHXF;12Q0R;1ARZ1;0IEZA;0V71V;09WMY;1CSN5;0UG5X;18Y9M	caveolae associated 2 [Source:MGI Symbol;Acc:MGI:99513]	20324	Q63918
ENSMUSG00000000204	1236.23	89.6322	2382.83	26.5845	4.73251	4.26403e-48	4.51911e-46	11	83066012	83081042	+	3964	Slfn4	GO:0003674;GO:0005575;GO:0009617;GO:0003674;GO:0005575;GO:0009617;GO:0003674;GO:0005575;GO:0009617;	K24457	-	S	1D111;1423J;1963I;0A069;0VDXK;0JAUV;0DRSW;0UUIB;1B4R5	schlafen 4 [Source:MGI Symbol;Acc:MGI:1329010]	20558	Q3UV66;Q3UV10
ENSMUSG00000017929	1007.19	420.697	1593.68	3.78818	1.92151	7.06805e-48	7.44655e-46	2	167140364	167191103	-	4308	B4galt5	GO:0003945;GO:0005794;GO:0005975;GO:0006486;GO:0006629;GO:0006665;GO:0008489;GO:0008489;GO:0008489;GO:0010706;GO:0016020;GO:0016021;GO:0016740;GO:0016757;GO:0016757;GO:0021955;GO:0022010;GO:0030311;GO:0031647;GO:0032580;GO:0040019;GO:0042551;GO:0046872;GO:0005975;GO:0016757;	K09905	EC:2.4.1.-	G	KOG3916;12SA9;1CW75;0UPSJ;09YB2;0VAQ3;1ARS1;0DMC0;18SIC	UDP-Gal:betaGlcNAc beta 1,4-galactosyltransferase, polypeptide 5 [Source:MGI Symbol;Acc:MGI:1927169]	56336	Q9JMK0;Q3U7I0
ENSMUSG00000000957	1034.02	433.361	1634.68	3.7721	1.91537	8.15873e-48	8.54507e-46	14	54669069	54682821	+	5960	Mmp14	GO:0001501;GO:0001503;GO:0001503;GO:0001525;GO:0001541;GO:0001666;GO:0001935;GO:0001958;GO:0004175;GO:0004175;GO:0004222;GO:0004222;GO:0004222;GO:0004222;GO:0005178;GO:0005178;GO:0005615;GO:0005615;GO:0005634;GO:0005634;GO:0005737;GO:0005737;GO:0005737;GO:0005737;GO:0005829;GO:0005829;GO:0005886;GO:0005886;GO:0006508;GO:0006508;GO:0006508;GO:0006508;GO:0006979;GO:0008233;GO:0008237;GO:0008237;GO:…	K07763	EC:3.4.24.80	O;W	KOG1565;0UJH4;09TSQ;0DEJD;0V4S1;18S8U;12PPA;1AZDX;1CS33	matrix metallopeptidase 14 (membrane-inserted) [Source:MGI Symbol;Acc:MGI:101900]	17387	P53690
ENSMUSG00000045551	154.511	13.6411	295.381	21.6538	4.43655	1.08678e-47	1.13159e-45	17	18096733	18104202	-	1324	Fpr1	GO:0001664;GO:0001664;GO:0002430;GO:0004875;GO:0004930;GO:0004930;GO:0004930;GO:0004982;GO:0004982;GO:0004982;GO:0004982;GO:0005124;GO:0005124;GO:0005737;GO:0005737;GO:0005886;GO:0005886;GO:0005886;GO:0005886;GO:0006935;GO:0006935;GO:0006954;GO:0007165;GO:0007186;GO:0007186;GO:0007186;GO:0007200;GO:0007200;GO:0007200;GO:0007204;GO:0016020;GO:0016021;GO:0016021;GO:0050786;GO:0050786;	K04172	-	T	09YRX;194JK;1CTRF;0DNT1;0II0H;1AX0S;13FV7;0UP03;0V7XT	formyl peptide receptor 1 [Source:MGI Symbol;Acc:MGI:107443]	14293	P33766
ENSMUSG00000026170	484.917	793.596	176.237	0.222074	-2.17089	1.86813e-47	1.93384e-45	1	74752733	74777051	+	2173	Cyp27a1	GO:0004497;GO:0005506;GO:0005739;GO:0005739;GO:0005739;GO:0005740;GO:0005743;GO:0005743;GO:0006629;GO:0006694;GO:0006699;GO:0006699;GO:0006699;GO:0006700;GO:0006707;GO:0006707;GO:0006707;GO:0008123;GO:0008202;GO:0008203;GO:0008203;GO:0008203;GO:0008386;GO:0016020;GO:0016491;GO:0016705;GO:0020037;GO:0020037;GO:0020037;GO:0020037;GO:0030343;GO:0030343;GO:0030343;GO:0030343;GO:0030544;GO:0030544;GO:…	K00488	EC:1.14.15.15	Q	1ARXH;0DGWI;09W4E;0V72R;12SBQ;1CRKT;KOG0159;18XXX;0UIUQ	cytochrome P450, family 27, subfamily a, polypeptide 1 [Source:MGI Symbol;Acc:MGI:88594]	104086	Q9DBG1
ENSMUSG00000029580	17749.9	7402.41	28097.5	3.79572	1.92437	2.08846e-47	2.14942e-45	5	142888870	142892509	-	2679	Actb	GO:0000079;GO:0000166;GO:0001725;GO:0001738;GO:0002102;GO:0005515;GO:0005515;GO:0005515;GO:0005515;GO:0005515;GO:0005524;GO:0005634;GO:0005634;GO:0005737;GO:0005737;GO:0005737;GO:0005737;GO:0005829;GO:0005829;GO:0005856;GO:0005856;GO:0005856;GO:0005884;GO:0005886;GO:0005911;GO:0005912;GO:0005925;GO:0007163;GO:0007409;GO:0007409;GO:0014069;GO:0015629;GO:0015629;GO:0016020;GO:0019894;GO:0019901;GO:…	K05692	-	Z	09TDS;12N6D;0DEQX;0V4CV;KOG0676;1CPEN;1B3VH;18V3C;0UR4K	actin, beta [Source:MGI Symbol;Acc:MGI:87904]	11461	P60710;B2RRX1
ENSMUSG00000062380	148.639	21.4606	275.818	12.8523	3.68395	3.46366e-47	3.54428e-45	8	124138163	124148754	+	1868	Tubb3	GO:0000166;GO:0000226;GO:0000278;GO:0000278;GO:0000278;GO:0003924;GO:0005200;GO:0005200;GO:0005515;GO:0005515;GO:0005515;GO:0005525;GO:0005525;GO:0005525;GO:0005737;GO:0005737;GO:0005737;GO:0005856;GO:0005874;GO:0005874;GO:0005874;GO:0005874;GO:0007017;GO:0007411;GO:0007411;GO:0007411;GO:0015630;GO:0030027;GO:0030175;GO:0030182;GO:0030182;GO:0030424;GO:0030424;GO:0030424;GO:0030425;GO:0030426;GO:…	K07375	-	Z	1AUBK;0DEPX;KOG1375;09TCM;12NDK;0UIDH;1CPDK;18V3W;0V4BS	tubulin, beta 3 class III [Source:MGI Symbol;Acc:MGI:107813]	22152	Q9ERD7
ENSMUSG00000029321	2394.95	476.543	4313.36	9.05136	3.17813	4.03507e-47	4.10539e-45	5	103753577	103777269	-	2124	Slc10a6	GO:0005886;GO:0006811;GO:0006814;GO:0008508;GO:0015293;GO:0015721;GO:0016020;GO:0016020;GO:0016021;GO:0043250;GO:0043250;GO:0043250;GO:0043251;GO:0043251;GO:0043251;GO:0055085;	K14346	-	P	18Y6I;1ATY4;0V6AV;12RBV;KOG2718;0DGK2;09VBJ;0UIE7;1CR9X	solute carrier family 10 (sodium/bile acid cotransporter family), member 6 [Source:MGI Symbol;Acc:MGI:1923000]	75750	Q9CXB2
ENSMUSG00000075273	550.622	912.226	189.018	0.207205	-2.27087	1.44026e-46	1.45703e-44	2	75766193	75768929	-	2737	Ttc30b	GO:0005879;GO:0005879;GO:0005929;GO:0030030;GO:0030992;GO:0030992;GO:0036064;GO:0036064;GO:0042073;GO:0042073;GO:0042073;GO:0042995;GO:0120170;	K19683	-	S	0UMPZ;09YJV;18UNV;1AX6B;0V6JF;12R9G;KOG4340;1CUU7;0DK07	tetratricopeptide repeat domain 30B [Source:MGI Symbol;Acc:MGI:1919671]	72421	Q9CY00;B2RXA2
ENSMUSG00000028005	548.122	887.014	209.229	0.23588	-2.08387	2.69876e-46	2.71477e-44	3	81939313	81981996	-	3927	Gucy1b1	GO:0000166;GO:0004016;GO:0004016;GO:0004383;GO:0004383;GO:0004383;GO:0005525;GO:0005737;GO:0006182;GO:0006182;GO:0006182;GO:0008074;GO:0008074;GO:0008074;GO:0009190;GO:0016829;GO:0016849;GO:0019934;GO:0019934;GO:0020037;GO:0020037;GO:0020037;GO:0020037;GO:0032991;GO:0032991;GO:0035556;GO:0038060;GO:0043167;GO:0043167;GO:0044877;GO:0044877;GO:0046872;GO:0047805;GO:0047805;GO:0048786;GO:0048786;GO:…	K12319	EC:4.6.1.2	F	1AT07;12NXE;KOG4171;18T61;0DP1B;0US3Z;1CXZ5;0A1DS;0V5S9	guanylate cyclase 1, soluble, beta 1 [Source:MGI Symbol;Acc:MGI:1860604]	54195	O54865;Q80YP4;Q3UTI4
ENSMUSG00000048960	2351.47	3620.45	1082.49	0.298993	-1.74182	4.40027e-46	4.40151e-44	1	11063689	11373905	+	16609	Prex2	GO:0005085;GO:0005085;GO:0005085;GO:0005085;GO:0005085;GO:0005096;GO:0005096;GO:0005886;GO:0005886;GO:0007186;GO:0007186;GO:0007186;GO:0008344;GO:0014065;GO:0035556;GO:0043547;GO:0048813;GO:0050790;GO:0016020;GO:0016021;	K17588	-	T	0V3XB;1DGEY;KOG4428;KOG3519;0WJ7C;1BBJP;0E9JZ;0B6GV;13G71	phosphatidylinositol-3,4,5-trisphosphate-dependent Rac exchange factor 2 [Source:MGI Symbol;Acc:MGI:1923385]	109294	Q3LAC4
ENSMUSG00000048371	1572.74	2643.55	501.94	0.189874	-2.39689	4.51718e-46	4.49321e-44	8	105318083	105325658	+	5692	Pdp2	GO:0004721;GO:0004722;GO:0004722;GO:0004724;GO:0004724;GO:0004741;GO:0004741;GO:0005739;GO:0005739;GO:0006470;GO:0006470;GO:0006470;GO:0016787;GO:0016791;GO:0035970;GO:0043169;GO:0046872;GO:1904184;	K01102	EC:3.1.3.43	T	13A7V;18VI1;KOG0700;09YR5;0UTID;1CWKK;0VATK;0DMFM;1B0DA	pyruvate dehyrogenase phosphatase catalytic subunit 2 [Source:MGI Symbol;Acc:MGI:1918878]	382051	Q504M2
ENSMUSG00000035158	2112.96	3257	968.917	0.297488	-1.7491	2.49088e-45	2.4639e-43	6	97784013	97998310	+	6196	Mitf	GO:0003700;GO:0005634;GO:0005634;GO:0006355;GO:0006357;GO:0046983;GO:0000122;GO:0000122;GO:0000978;GO:0000978;GO:0000978;GO:0000978;GO:0000981;GO:0000981;GO:0000981;GO:0001228;GO:0001228;GO:0001228;GO:0003677;GO:0003677;GO:0003682;GO:0003700;GO:0003700;GO:0005515;GO:0005634;GO:0005634;GO:0005634;GO:0005634;GO:0005634;GO:0005737;GO:0005737;GO:0005737;GO:0006351;GO:0006351;GO:0006355;GO:0006355;GO:…	K09455	-	K	12SEP;0V8E6;18WUG;0UHJ8;1CQ2G;09XG5;KOG1318;0DFCS;1AT5Z	melanogenesis associated transcription factor [Source:MGI Symbol;Acc:MGI:104554]	17342	Q08874
ENSMUSG00000042099	1511.74	2339.19	684.281	0.292529	-1.77335	4.63561e-45	4.56006e-43	17	34029493	34041892	+	3260	Kank3	GO:0003674;GO:0005737;GO:0005737;GO:0005856;GO:0030837;GO:0051497;	K22808	-	S;L	0V7JB;09WKQ;18ZRI;1CSKT;0UJF4;12Q14;1B1EW;KOG0514;0DHW7	KN motif and ankyrin repeat domains 3 [Source:MGI Symbol;Acc:MGI:1098615]	80880	Q9Z1P7
ENSMUSG00000031681	1692.33	769.589	2615.08	3.39802	1.76469	5.72271e-45	5.5985e-43	8	80065024	80126147	-	6262	Smad1	GO:0000165;GO:0000785;GO:0000978;GO:0000978;GO:0000978;GO:0000981;GO:0001228;GO:0001228;GO:0001657;GO:0001710;GO:0002051;GO:0003677;GO:0003700;GO:0003700;GO:0005515;GO:0005515;GO:0005515;GO:0005634;GO:0005634;GO:0005634;GO:0005634;GO:0005637;GO:0005637;GO:0005667;GO:0005667;GO:0005737;GO:0005737;GO:0005737;GO:0005737;GO:0006355;GO:0006357;GO:0006468;GO:0006954;GO:0007179;GO:0007179;GO:0007183;GO:…	K04676	-	K	KOG3701;09TDQ;1921J;0DHAU;1AXQP;1CS0Y;0V4CT;0UJE1;12PNA	SMAD family member 1 [Source:MGI Symbol;Acc:MGI:109452]	17125	P70340
ENSMUSG00000038776	514.796	858.575	171.017	0.199187	-2.3278	6.25431e-45	6.08514e-43	1	180803775	180848469	-	1950	Ephx1	GO:0003824;GO:0003824;GO:0004301;GO:0004301;GO:0005783;GO:0005789;GO:0005886;GO:0006725;GO:0009636;GO:0014070;GO:0016020;GO:0016020;GO:0016021;GO:0016787;GO:0019369;GO:0019369;GO:0019439;GO:0019899;GO:0031090;GO:0033961;GO:0033961;GO:0033961;GO:0034312;GO:0043231;GO:0043231;GO:0097176;GO:0003824;GO:0005783;GO:0005789;GO:0009636;GO:0016020;GO:0016787;GO:0019439;GO:0031090;GO:0033961;GO:0033961;GO:…	K01253	EC:3.3.2.9	S;O	1ASKJ;12N4B;0V48J;09T9G;KOG2565;18TH3;0UGX8;1CPAK;0DEKQ	epoxide hydrolase 1, microsomal [Source:MGI Symbol;Acc:MGI:95405]	13849	Q9D379
ENSMUSG00000034853	800.978	1266.94	335.02	0.264434	-1.91902	7.35063e-45	7.11293e-43	4	106601752	106662195	-	6056	Acot11	GO:0005737;GO:0005737;GO:0005739;GO:0005759;GO:0005759;GO:0005829;GO:0005829;GO:0006629;GO:0006631;GO:0006631;GO:0006637;GO:0008289;GO:0009266;GO:0009409;GO:0016290;GO:0016290;GO:0016787;GO:0016790;GO:0035556;GO:0036042;GO:0047617;GO:0047617;GO:0047617;GO:0052689;GO:0052816;GO:0052816;GO:0102991;GO:0120163;GO:0005829;GO:0006631;GO:0008289;GO:0016787;GO:0016790;GO:0052689;GO:0006631;GO:0016790;GO:…	K12417	EC:3.1.2.-	I	18TNH;KOG2763;09YAC;0V97T;1AUA0;0DEY2;1CUGR;0UIT9;12RBZ	acyl-CoA thioesterase 11 [Source:MGI Symbol;Acc:MGI:1913736]	329910	Q8VHQ9;Q543P6
ENSMUSG00000042677	677.491	168.016	1186.97	7.06459	2.82061	8.00209e-45	7.70147e-43	4	125012216	125021633	-	2882	Zc3h12a	GO:0000294;GO:0000294;GO:0000932;GO:0000932;GO:0000932;GO:0001525;GO:0001933;GO:0002230;GO:0002230;GO:0002376;GO:0002757;GO:0002757;GO:0002757;GO:0003677;GO:0003677;GO:0003677;GO:0003682;GO:0003682;GO:0003682;GO:0003723;GO:0003723;GO:0003723;GO:0003729;GO:0003729;GO:0003729;GO:0003730;GO:0004518;GO:0004519;GO:0004521;GO:0004521;GO:0004532;GO:0004540;GO:0004540;GO:0004843;GO:0004843;GO:0004843;GO:…	K18668	EC:3.1.-.-	S;K	0UP7I;0DKIW;12RNG;KOG3777;1AYSW;09VCG;18WD5;0V6BM;1CVD0	zinc finger CCCH type containing 12A [Source:MGI Symbol;Acc:MGI:2385891]	230738	Q5D1E7
ENSMUSG00000022994	5755.03	8743.77	2766.29	0.316373	-1.6603	9.58373e-45	9.1741e-43	15	98487854	98507957	-	6782	Adcy6	GO:0000166;GO:0004016;GO:0004016;GO:0004016;GO:0005080;GO:0005524;GO:0005886;GO:0006171;GO:0006171;GO:0006171;GO:0007189;GO:0007212;GO:0009190;GO:0016020;GO:0016021;GO:0016829;GO:0016849;GO:0035556;GO:0046872;GO:0071380;GO:0071870;GO:0097746;GO:1904322;GO:0004016;GO:0005524;GO:0006171;GO:0009190;GO:0016020;GO:0016021;GO:0016829;GO:0016849;GO:0035556;GO:0046872;GO:0000166;GO:0004016;GO:0004016;GO:…	K08046	EC:4.6.1.1	C	09VH7;12SXH;0V5TX;0DEWH;1CT48;0UKZQ;KOG3619;1ARP6;18Z0T	adenylate cyclase 6 [Source:MGI Symbol;Acc:MGI:87917]	11512	Q01341;F8VQ52
ENSMUSG00000029798	1846.78	606.944	3086.62	5.0855	2.34639	1.03325e-44	9.83794e-43	6	57557985	57641617	+	9292	Herc6	GO:0002244;GO:0002376;GO:0004842;GO:0005654;GO:0005737;GO:0005737;GO:0005829;GO:0005829;GO:0009617;GO:0016567;GO:0016740;GO:0045087;GO:0061630;	K22372	EC:2.3.2.-	O	0UGQB;KOG0941;0DFEK;0VCYN;1AXTH;1CQ4C;18TG8;12NRN;09ZJH	hect domain and RLD 6 [Source:MGI Symbol;Acc:MGI:1914388]	67138	F2Z461
ENSMUSG00000050064	8154.34	2132.46	14176.2	6.64782	2.73288	1.87167e-44	1.77261e-42	3	98289777	98661128	+	8276	Zfp697	-	-	-	K	0UMX8;0V7YY;KOG1721;1AXDJ;1CU00;09XVI;13K0B;195Y8;0DJ82	zinc finger protein 697 [Source:MGI Symbol;Acc:MGI:2139736]	242109	Q569E7;G5E8C0
ENSMUSG00000003283	384.96	108.131	661.788	6.12022	2.61358	2.23359e-44	2.10418e-42	2	152950388	152993361	+	2092	Hck	GO:0000166;GO:0001784;GO:0002376;GO:0004672;GO:0004713;GO:0004713;GO:0004713;GO:0004715;GO:0004715;GO:0005102;GO:0005515;GO:0005524;GO:0005524;GO:0005634;GO:0005654;GO:0005737;GO:0005764;GO:0005764;GO:0005794;GO:0005829;GO:0005856;GO:0005884;GO:0005884;GO:0005886;GO:0005886;GO:0005901;GO:0005901;GO:0005925;GO:0005925;GO:0006468;GO:0006887;GO:0006909;GO:0006909;GO:0006954;GO:0007169;GO:0008284;GO:…	K08893	EC:2.7.10.2	Z;T	18UEZ;0V4Q4;1AZTR;KOG0197;09TQU;0USB1;1CPQW;0DF11;12NBR	hemopoietic cell kinase [Source:MGI Symbol;Acc:MGI:96052]	15162	P08103
ENSMUSG00000020154	6472.91	10846.8	2098.98	0.193511	-2.36951	5.54121e-44	5.1927e-42	10	116111428	116225440	+	13333	Ptprb	GO:0004721;GO:0004725;GO:0004725;GO:0006470;GO:0016020;GO:0016021;GO:0016311;GO:0016311;GO:0016787;GO:0016791;GO:0035335;GO:0043235;GO:0045296;GO:0001525;GO:0001525;GO:0004721;GO:0004725;GO:0004725;GO:0005515;GO:0006470;GO:0016020;GO:0016021;GO:0016311;GO:0016311;GO:0016311;GO:0016787;GO:0016791;GO:0043235;GO:0043235;GO:0045296;GO:0045296;GO:1990264;GO:1990264;	K05694	EC:3.1.3.48	T	1AT4K;1CSI4;0DHTQ;12NH8;KOG0791;0UNYI;09U1T;0V50R;18WAF	protein tyrosine phosphatase, receptor type, B [Source:MGI Symbol;Acc:MGI:97809]	19263	B2RU80
ENSMUSG00000056313	884.949	1429.23	340.666	0.238356	-2.06881	5.57393e-44	5.19601e-42	8	24927196	24929000	-	1805	Tcim	GO:0002264;GO:0002264;GO:0002264;GO:0002264;GO:0005112;GO:0005112;GO:0005112;GO:0005634;GO:0005634;GO:0005634;GO:0005634;GO:0005654;GO:0005654;GO:0005730;GO:0005730;GO:0005730;GO:0005737;GO:0005737;GO:0005737;GO:0005829;GO:0005829;GO:0005829;GO:0005886;GO:0005886;GO:0006915;GO:0010739;GO:0010739;GO:0016607;GO:0016607;GO:0016607;GO:0034605;GO:0034605;GO:0034605;GO:0043066;GO:0043066;GO:0043620;GO:…	-	-	S	0DU92;1933C;13RC6;0A7G6;0UVEC;0IXNR;1D3KX;1B5Y0;0VIAY	transcriptional and immune response regulator [Source:MGI Symbol;Acc:MGI:1916318]	69068	Q9D915
ENSMUSG00000029581	774.049	232.438	1315.66	5.66027	2.50087	6.0991e-44	5.65596e-42	5	142946098	142958940	+	3012	Fscn1	GO:0001725;GO:0001725;GO:0001725;GO:0001726;GO:0001726;GO:0001726;GO:0001726;GO:0002102;GO:0002102;GO:0002102;GO:0003779;GO:0003779;GO:0003779;GO:0005515;GO:0005515;GO:0005737;GO:0005737;GO:0005737;GO:0005737;GO:0005829;GO:0005829;GO:0005829;GO:0005856;GO:0005856;GO:0005856;GO:0005886;GO:0005902;GO:0005902;GO:0005902;GO:0005902;GO:0005911;GO:0005911;GO:0005911;GO:0005938;GO:0007015;GO:0007043;GO:…	K23551	-	Z	0DJYN;09YI8;0IF4E;1CUS9;0V9FZ;18Y4F;0UUER;12SR3;1B02X	fascin actin-bundling protein 1 [Source:MGI Symbol;Acc:MGI:1352745]	14086	Q61553
ENSMUSG00000028874	234.888	27.8717	441.904	15.8549	3.98686	7.60628e-44	7.01708e-42	4	132701406	132729221	+	3863	Fgr	GO:0000166;GO:0001784;GO:0001784;GO:0001784;GO:0001819;GO:0002376;GO:0004672;GO:0004713;GO:0004713;GO:0004713;GO:0004713;GO:0004713;GO:0004715;GO:0004715;GO:0004715;GO:0004715;GO:0005102;GO:0005515;GO:0005524;GO:0005524;GO:0005737;GO:0005739;GO:0005743;GO:0005758;GO:0005829;GO:0005829;GO:0005829;GO:0005856;GO:0005856;GO:0005856;GO:0005886;GO:0005886;GO:0005886;GO:0005886;GO:0006468;GO:0007169;GO:…	K08891	EC:2.7.10.2	T	09UFI;1CY48;1B3P8;190WU;0DFI9;12R0Y;0UHW7;KOG0197;0V649	FGR proto-oncogene, Src family tyrosine kinase [Source:MGI Symbol;Acc:MGI:95527]	14191	P14234
ENSMUSG00000025225	1351.05	610.005	2092.1	3.42964	1.77806	7.91912e-44	7.26804e-42	19	46292759	46300824	+	4584	Nfkb2	GO:0003677;GO:0003677;GO:0003700;GO:0005634;GO:0005737;GO:0005737;GO:0006355;GO:0007165;GO:0000785;GO:0000978;GO:0000978;GO:0000981;GO:0001228;GO:0002268;GO:0002467;GO:0003677;GO:0003677;GO:0003700;GO:0005515;GO:0005634;GO:0005634;GO:0005737;GO:0005737;GO:0005737;GO:0005829;GO:0006355;GO:0006355;GO:0006357;GO:0007165;GO:0030198;GO:0033257;GO:0038061;GO:0045944;GO:0048511;GO:0048535;GO:0048536;GO:…	K04469	-	K;E	0VD3P;KOG0504;0A3C4;18TUE;1B0KB;0UJGQ;1CTIN;0DITA;13GBI	nuclear factor of kappa light polypeptide gene enhancer in B cells 2, p49/p100 [Source:MGI Symbol;Acc:MGI:1099800]	18034	Q9WTK5;Q3UG25;Q3UV15
ENSMUSG00000053846	485.567	16.8591	954.275	56.6029	5.8228	7.96953e-44	7.27679e-42	18	75072393	75094334	-	4715	Lipg	GO:0004465;GO:0004465;GO:0004620;GO:0004620;GO:0004620;GO:0004806;GO:0004806;GO:0004806;GO:0004806;GO:0005576;GO:0005615;GO:0005615;GO:0005615;GO:0005615;GO:0005769;GO:0005769;GO:0005794;GO:0005794;GO:0006629;GO:0006629;GO:0006633;GO:0007584;GO:0008201;GO:0008283;GO:0008283;GO:0008970;GO:0008970;GO:0008970;GO:0009986;GO:0009986;GO:0010983;GO:0010983;GO:0016042;GO:0016042;GO:0016298;GO:0016787;GO:…	K22284	EC:3.1.1.3	I;G	0V43M;0UFDU;0IJUA;09YV0;12SVP;0DEG1;18YFJ;1AZIZ;1CP5Q	lipase, endothelial [Source:MGI Symbol;Acc:MGI:1341803]	16891	Q9WVG5;C0LQ91;Q3UDI6;Q3U5K0;Q3U713;Q3U807
ENSMUSG00000031880	5430.81	1375.46	9486.15	6.89671	2.78591	8.40766e-44	7.63767e-42	8	105354702	105357959	-	1577	Rrad	GO:0000166;GO:0003924;GO:0003924;GO:0005525;GO:0005525;GO:0007165;GO:0016020;GO:1901841;GO:1901842;GO:1901842;GO:1901841;	K07845	-	F;S;J	0V6AT;19020;1ATJB;09VBH;12RPT;0UHZS;KOG0395;1CR9U;0DGJZ	Ras-related associated with diabetes [Source:MGI Symbol;Acc:MGI:1930943]	56437	Q6PGA2
ENSMUSG00000018920	533.854	211.84	855.868	4.04016	2.01441	1.36011e-43	1.22928e-41	11	70344809	70350810	-	3021	Cxcl16	GO:0005041;GO:0005041;GO:0005041;GO:0005044;GO:0005044;GO:0005044;GO:0005125;GO:0005615;GO:0005615;GO:0005615;GO:0005615;GO:0006898;GO:0006935;GO:0006935;GO:0007165;GO:0008009;GO:0008009;GO:0008009;GO:0010818;GO:0010818;GO:0016020;GO:0016021;GO:0030307;GO:0030307;GO:0030335;GO:0030335;GO:0030335;GO:0034097;GO:0034097;GO:0034341;GO:0034341;GO:0034612;GO:0034612;GO:0042379;GO:0048247;GO:0071222;GO:…	K10035	-	W;T	0A6MB;0UUCY;1D2YN;0VHFG;1B5DC;0J8A5;0DTM6;142Z2;193U1	chemokine (C-X-C motif) ligand 16 [Source:MGI Symbol;Acc:MGI:1932682]	66102	Q8BSU2;A2CFE9
ENSMUSG00000037447	2845.33	756.018	4934.64	6.52715	2.70645	1.60868e-43	1.44659e-41	1	36346814	36363110	+	12540	Arid5a	GO:0003677;GO:0005634;GO:0003677;GO:0003677;GO:0005634;GO:0000122;GO:0000976;GO:0002062;GO:0002376;GO:0003677;GO:0003677;GO:0003682;GO:0003714;GO:0003723;GO:0005515;GO:0005634;GO:0005634;GO:0005634;GO:0005654;GO:0005667;GO:0005730;GO:0006357;GO:0008134;GO:0030331;GO:0032729;GO:0032740;GO:0032755;GO:0032760;GO:0035066;GO:0035613;GO:0042802;GO:0043565;GO:0045087;GO:0045944;GO:0046965;GO:0046966;GO:…	-	-	K	0B4GU;0WH01;0IQ79;0E8BB;1BB0Q;1DF9Z;0V35X;1977K;13D43	AT rich interactive domain 5A (MRF1-like) [Source:MGI Symbol;Acc:MGI:2443039]	214855	Q3U108
ENSMUSG00000039109	1955.96	3001.8	910.112	0.303188	-1.72171	1.61956e-43	1.44906e-41	13	37051152	37234220	-	6741	F13a1	GO:0003810;GO:0003810;GO:0003810;GO:0003810;GO:0003810;GO:0005576;GO:0005737;GO:0007596;GO:0007596;GO:0007599;GO:0016740;GO:0016746;GO:0018149;GO:0018149;GO:0018149;GO:0018149;GO:0018149;GO:0018215;GO:0046872;GO:0062023;GO:0072378;GO:0072378;GO:0072378;GO:0072378;GO:0072378;GO:0003810;GO:0003810;GO:0003810;GO:0003810;GO:0005576;GO:0005737;GO:0007596;GO:0007596;GO:0007599;GO:0016740;GO:0016746;GO:…	K03917	EC:2.3.2.13	O;K	0UQKX;1B0CB;0V54T;12WTW;190ZB;0IFMV;09U5T;0DFFC;1CW9R	coagulation factor XIII, A1 subunit [Source:MGI Symbol;Acc:MGI:1921395]	74145	Q8BH61;Q3V3W7
ENSMUSG00000002983	526.101	129.766	922.436	7.10846	2.82954	2.26291e-43	2.01455e-41	7	19340142	19363363	-	3885	Relb	GO:0000785;GO:0000785;GO:0000785;GO:0000978;GO:0000978;GO:0000978;GO:0000978;GO:0000981;GO:0003677;GO:0003677;GO:0003677;GO:0003700;GO:0005515;GO:0005515;GO:0005515;GO:0005634;GO:0005634;GO:0005634;GO:0005634;GO:0005634;GO:0005654;GO:0005654;GO:0005737;GO:0005737;GO:0005813;GO:0005813;GO:0005815;GO:0005829;GO:0005829;GO:0005856;GO:0006355;GO:0006357;GO:0006357;GO:0006954;GO:0007249;GO:0010628;GO:…	K09253	-	K	0DJYW;1AWYK;0A0WR;0IFBK;13IH3;0UNAN;18TJS;1CYNR;0VD2C	avian reticuloendotheliosis viral (v-rel) oncogene related B [Source:MGI Symbol;Acc:MGI:103289]	19698	Q04863
ENSMUSG00000021200	2792.24	4965.73	618.748	0.124604	-3.00458	2.8092e-43	2.48845e-41	12	103287401	103322260	-	3542	Asb2	GO:0000151;GO:0000151;GO:0000151;GO:0000209;GO:0006511;GO:0006511;GO:0016567;GO:0016567;GO:0016567;GO:0016567;GO:0031466;GO:0035556;GO:0035914;GO:0045445;GO:0061630;GO:0061630;GO:0000151;GO:0000151;GO:0006511;GO:0016567;GO:0016567;GO:0016567;GO:0035556;GO:0035914;GO:0061630;	K10324	-	S;O;T;E	0VC9U;13IEV;18UIQ;KOG0504;0DP1U;1CXZP;0USE1;0A1E8;1B2HA	ankyrin repeat and SOCS box-containing 2 [Source:MGI Symbol;Acc:MGI:1929743]	65256	-
ENSMUSG00000020577	451.147	748.678	153.615	0.205182	-2.28502	6.45724e-43	5.69164e-41	12	36064556	36092499	-	2474	Tspan13	GO:0005246;GO:0005515;GO:0005886;GO:0005887;GO:0016020;GO:0016021;GO:0016021;GO:1903169;GO:0016020;GO:0016021;GO:0016021;	K17356	-	S;G	09XJC;0V8HD;1B3KB;0DP03;KOG3882;0UJZ9;1CXXT;13JVA;18XSZ	tetraspanin 13 [Source:MGI Symbol;Acc:MGI:1913359]	66109	Q9D8C2
ENSMUSG00000044499	75.6367	143.734	7.53969	0.052456	-4.25275	8.53872e-43	7.48926e-41	10	36382810	36710393	+	4340	Hs3st5	GO:0000139;GO:0005575;GO:0005794;GO:0006477;GO:0008146;GO:0008467;GO:0008467;GO:0008467;GO:0015015;GO:0015015;GO:0016020;GO:0016021;GO:0016740;GO:0046596;GO:0046596;GO:0050819;GO:0000139;GO:0005575;GO:0005794;GO:0006477;GO:0006477;GO:0008146;GO:0008467;GO:0008467;GO:0008467;GO:0008467;GO:0015015;GO:0015015;GO:0015015;GO:0016020;GO:0016021;GO:0016740;GO:0046596;GO:0046596;GO:0046596;GO:0050819;GO:…	K08104	EC:2.8.2.23	O	KOG3704;12NWE;0V5QC;0DPBC;1B11B;0USPJ;09UQS;18WWZ;1CY9B	heparan sulfate (glucosamine) 3-O-sulfotransferase 5 [Source:MGI Symbol;Acc:MGI:2441996]	319415	Q8BSL4;B2RXW6
ENSMUSG00000022788	1579.58	2425.37	733.778	0.302542	-1.72479	9.16177e-43	7.99634e-41	16	16234781	16418413	-	17517	Fgd4	GO:0003779;GO:0003779;GO:0005085;GO:0005085;GO:0005085;GO:0005737;GO:0005737;GO:0005856;GO:0007010;GO:0007257;GO:0008360;GO:0030027;GO:0030032;GO:0030035;GO:0030175;GO:0030175;GO:0042995;GO:0046847;GO:0046872;GO:0046872;GO:0051015;GO:0003779;GO:0003779;GO:0005085;GO:0005085;GO:0005085;GO:0005737;GO:0005737;GO:0005856;GO:0007010;GO:0007257;GO:0008360;GO:0030027;GO:0030032;GO:0030035;GO:0030175;GO:…	K05723	-	T	09XWH;0DJ95;1CUSA;190WY;0UNUE;12QZI;1B3I0;KOG4424;0V5VY	FYVE, RhoGEF and PH domain containing 4 [Source:MGI Symbol;Acc:MGI:2183747]	224014	Q91ZT5
ENSMUSG00000017830	493.442	147.151	839.733	5.70662	2.51264	1.09415e-42	9.50306e-41	11	100585710	100595097	-	3272	Dhx58	GO:0000166;GO:0002376;GO:0003677;GO:0003723;GO:0003724;GO:0003725;GO:0003725;GO:0003725;GO:0003725;GO:0003727;GO:0003727;GO:0003727;GO:0003727;GO:0004386;GO:0005524;GO:0005524;GO:0005737;GO:0005737;GO:0005737;GO:0008270;GO:0008270;GO:0008270;GO:0008270;GO:0009615;GO:0009615;GO:0009617;GO:0016787;GO:0016787;GO:0032480;GO:0032480;GO:0032480;GO:0032481;GO:0032728;GO:0039534;GO:0039534;GO:0039534;GO:…	K12649	EC:3.6.4.13	A	0V4TZ;18WX5;KOG0354;1CTWW;0DF53;1AT0C;12NQ7;09TUS;0UGAY	DEXH (Asp-Glu-X-His) box polypeptide 58 [Source:MGI Symbol;Acc:MGI:1931560]	80861	Q99J87
ENSMUSG00000045761	358.396	108.046	608.746	5.63414	2.4942	1.22257e-42	1.05669e-40	17	71980256	72036664	+	5624	Togaram2	GO:0000226;GO:0005815;GO:0005876;GO:0005881;GO:0005929;GO:0008017;GO:0031110;GO:0072686;GO:0090307;GO:0000226;GO:0005815;GO:0005876;GO:0005881;GO:0005929;GO:0008017;GO:0031110;GO:0072686;GO:0090307;	-	-	S	1BAT0;0WG2I;13BSZ;0INPT;0B3NN;0E7TI;1DETC;19733;0V2UY	TOG array regulator of axonemal microtubules 2 [Source:MGI Symbol;Acc:MGI:2443498]	320159	Q3TYG6
ENSMUSG00000024395	1977.34	3017.33	937.359	0.310659	-1.6866	1.42566e-42	1.22628e-40	18	32055343	32091672	+	3060	Lims2	GO:0046872;GO:0003674;GO:0005737;GO:0005886;GO:0005911;GO:0005925;GO:0005925;GO:0005925;GO:0005925;GO:0016020;GO:0030054;GO:0043066;GO:0045216;GO:0045216;GO:0046872;GO:0050680;GO:0098609;GO:0098609;GO:1900026;GO:2000178;GO:2000346;GO:2001046;GO:2001046;GO:0046872;GO:0046872;GO:0046872;	K23354	-	T	1CQPI;12TMT;0DG02;18UJ0;1ATJZ;KOG2272;0V5PR;09UQ4;0UIMX	LIM and senescent cell antigen like domains 2 [Source:MGI Symbol;Acc:MGI:2385067]	225341	Q91XD2
ENSMUSG00000040296	5001.17	1447.71	8554.63	5.90906	2.56293	2.13884e-42	1.83087e-40	4	40203773	40239828	-	7050	Ddx58	GO:0000166;GO:0002230;GO:0002230;GO:0002376;GO:0002735;GO:0003677;GO:0003690;GO:0003723;GO:0003724;GO:0003725;GO:0003725;GO:0003725;GO:0003727;GO:0003727;GO:0003727;GO:0004386;GO:0005515;GO:0005515;GO:0005524;GO:0005524;GO:0005737;GO:0005737;GO:0005737;GO:0005829;GO:0005829;GO:0005856;GO:0005886;GO:0005886;GO:0005923;GO:0005923;GO:0008270;GO:0008270;GO:0008270;GO:0009597;GO:0009615;GO:0009615;GO:…	K12646	EC:3.6.4.13	A;K	1ATHZ;0V4TZ;KOG0354;0DQ4Z;12NQ7;18ZIS;0UTEU;1CZ68;09TUS	DEAD/H box helicase 58 [Source:MGI Symbol;Acc:MGI:2442858]	230073	Q6Q899;A1L0V6
ENSMUSG00000021579	866.338	1357.77	374.906	0.276119	-1.85664	2.2989e-42	1.95846e-40	13	74507697	74512124	-	2755	Lrrc14b	GO:0003674;GO:0005737;GO:0008150;	-	-	S	18UPG;0UPCK;0IHBR;0DKF4;0V8TR;1CV97;1AVFC;13KZB;09UIA	leucine rich repeat containing 14B [Source:MGI Symbol;Acc:MGI:2145269]	432779	Q3UJB3
ENSMUSG00000034675	1073.37	202.295	1944.44	9.61192	3.26482	2.35218e-42	1.99431e-40	13	55621242	55635924	-	4514	Dbn1	GO:0001701;GO:0003779;GO:0003779;GO:0005515;GO:0005515;GO:0005522;GO:0005522;GO:0005737;GO:0005737;GO:0005856;GO:0005884;GO:0005884;GO:0005886;GO:0005886;GO:0005911;GO:0005921;GO:0005938;GO:0007015;GO:0007015;GO:0007275;GO:0007399;GO:0008092;GO:0010643;GO:0010644;GO:0010811;GO:0010976;GO:0014069;GO:0014069;GO:0014069;GO:0015629;GO:0016020;GO:0030027;GO:0030027;GO:0030054;GO:0030154;GO:0030175;GO:…	-	-	Z	0E7WI;1DEW7;1BAU9;0V2WR;0WG7N;1973P;0B3TA;13C0B;0IP00	drebrin 1 [Source:MGI Symbol;Acc:MGI:1931838]	56320	Q9QXS6
ENSMUSG00000007655	4190.94	6320.81	2061.07	0.326077	-1.61672	3.23807e-42	2.73241e-40	6	17306334	17341451	+	3444	Cav1	GO:0000122;GO:0000139;GO:0000139;GO:0000139;GO:0000139;GO:0000149;GO:0000188;GO:0001525;GO:0001570;GO:0001666;GO:0001937;GO:0001937;GO:0001938;GO:0001960;GO:0002026;GO:0002080;GO:0002095;GO:0002931;GO:0003057;GO:0005102;GO:0005102;GO:0005515;GO:0005515;GO:0005515;GO:0005737;GO:0005739;GO:0005768;GO:0005768;GO:0005768;GO:0005778;GO:0005783;GO:0005783;GO:0005783;GO:0005794;GO:0005794;GO:0005794;GO:…	K06278	-	T;V	0IV7A;0A3GD;0VEBF;13KXN;1B1ZN;0DR3M;0UU92;1D08I;194HN	caveolin 1, caveolae protein [Source:MGI Symbol;Acc:MGI:102709]	12389	P49817
ENSMUSG00000068245	3523.2	950.101	6096.31	6.41649	2.68178	3.31245e-42	2.78199e-40	14	59584856	59602919	-	4498	Phf11d	GO:0003674;GO:0005634;GO:0005634;GO:0005654;GO:0008150;GO:0031965;GO:0046872;GO:0003674;GO:0005634;GO:0005634;GO:0005654;GO:0008150;GO:0031965;GO:0046872;GO:0003674;GO:0005634;GO:0005634;GO:0005654;GO:0008150;GO:0031965;GO:0046872;	-	-	K	1CVYF;0UQ6M;0VAGS;18TG3;0DM3F;13P62;09ZJZ;1B470;KOG1084	PHD finger protein 11D [Source:MGI Symbol;Acc:MGI:1277133]	219132	A6H5X4;B4XVQ0
ENSMUSG00000046223	636.37	90.9185	1181.82	12.9987	3.70029	3.97992e-42	3.32687e-40	7	24161909	24175393	+	2617	Plaur	GO:0001934;GO:0001934;GO:0005102;GO:0005102;GO:0005515;GO:0005576;GO:0005886;GO:0005886;GO:0005886;GO:0005886;GO:0005887;GO:0009986;GO:0009986;GO:0016020;GO:0016021;GO:0019899;GO:0019899;GO:0019904;GO:0019904;GO:0030162;GO:0030377;GO:0031225;GO:0034112;GO:0034112;GO:0038195;GO:0043066;GO:0043066;GO:0043388;GO:0043388;GO:0045742;GO:0045742;GO:0048762;GO:0060742;GO:0090200;GO:0090200;GO:2001243;GO:…	K03985	-	T	18SAP;0VDEG;0UTFT;1B369;13PEG;1CZ7C;0DFNR;0A2IM;0IJ50	plasminogen activator, urokinase receptor [Source:MGI Symbol;Acc:MGI:97612]	18793	P35456;Q545X5
ENSMUSG00000060477	1431.74	659.854	2203.63	3.33957	1.73966	5.33228e-42	4.43651e-40	6	113615428	113671987	+	4412	Irak2	GO:0000166;GO:0001959;GO:0001959;GO:0001959;GO:0002755;GO:0004672;GO:0004672;GO:0005515;GO:0005524;GO:0005524;GO:0005634;GO:0005737;GO:0005886;GO:0006468;GO:0006954;GO:0007165;GO:0007249;GO:0019221;GO:0031663;GO:0032088;GO:0032088;GO:0035556;GO:0042803;GO:0042803;GO:0042981;GO:0043433;GO:0046982;GO:0046982;GO:0051092;GO:0051092;GO:0051092;GO:0070498;GO:0070498;GO:0070498;GO:0070498;GO:0070555;GO:…	K04731	EC:2.7.11.1	T	0VCW6;KOG1187;1B38V;1CYMY;18TZG;0DPNZ;0A211;0UT05;13JWZ	interleukin-1 receptor-associated kinase 2 [Source:MGI Symbol;Acc:MGI:2429603]	108960	Q8CFA1
ENSMUSG00000047180	771.833	119.23	1424.44	11.947	3.57857	6.01612e-42	4.98219e-40	1	36303678	36313760	-	3217	Neurl3	GO:0016567;GO:0016567;GO:0016740;GO:0046872;GO:0061630;GO:0061630;	K15689	EC:2.3.2.27	O	0UT31;0A549;143BT;18XFV;0DRZV;KOG4625;0VG88;1B2QE;1D221	neuralized E3 ubiquitin protein ligase 3 [Source:MGI Symbol;Acc:MGI:2429944]	214854	Q8CJC5
ENSMUSG00000073555	1819.65	368.276	3271.02	8.88198	3.15088	6.22773e-42	5.13355e-40	18	60345152	60380892	+	2645	Gm4951	GO:0003924;GO:0005525;GO:0005789;GO:0006952;GO:0016020;GO:0035458;GO:0035458;	-	-	S	0J4GH;13YGS	predicted gene 4951 [Source:MGI Symbol;Acc:MGI:3644953]	240327	Q3UED7
ENSMUSG00000054321	492.603	196.096	789.11	4.02411	2.00867	7.86453e-42	6.4529e-40	18	14916302	15033416	+	5149	Taf4b	GO:0005634;GO:0005669;GO:0006351;GO:0006352;GO:0046982;GO:0001650;GO:0005634;GO:0005654;GO:0005669;GO:0006351;GO:0006352;GO:0046982;	K03129	-	K	18UMQ;12TEE;KOG2341;1CQ56;0UGRD;1ATNI;0DFFD;09ZNS;0VAJG	TATA-box binding protein associated factor 4b [Source:MGI Symbol;Acc:MGI:2152345]	72504	G5E8Z2;A0A3B2W725
ENSMUSG00000020676	237.409	30.0728	444.745	14.7889	3.88645	1.16079e-41	9.48064e-40	11	81948649	81953781	+	1082	Ccl11	GO:0001938;GO:0001938;GO:0002544;GO:0002548;GO:0002551;GO:0002551;GO:0005125;GO:0005576;GO:0005576;GO:0005576;GO:0005576;GO:0005615;GO:0005615;GO:0005615;GO:0005615;GO:0006935;GO:0006954;GO:0006954;GO:0006955;GO:0007010;GO:0007010;GO:0007015;GO:0007015;GO:0007186;GO:0007611;GO:0008009;GO:0008009;GO:0008009;GO:0008009;GO:0008009;GO:0008360;GO:0008360;GO:0030335;GO:0030335;GO:0030593;GO:0030838;GO:…	K16597	-	T;W	0A9MF;0J1ST;0VKCZ;19418;13VZX;1D54A;0DVIR;0UW9M;1B6M2	chemokine (C-C motif) ligand 11 [Source:MGI Symbol;Acc:MGI:103576]	20292	P48298
ENSMUSG00000002699	495.58	185.493	805.668	4.34339	2.11882	1.33216e-41	1.08306e-39	11	33996920	34042295	+	4459	Lcp2	GO:0005515;GO:0005515;GO:0005737;GO:0005829;GO:0005829;GO:0005829;GO:0005911;GO:0007169;GO:0035556;GO:0036398;GO:0036398;GO:0044853;GO:0044853;GO:0045576;GO:0045860;GO:0050852;GO:0050852;	K07361	-	-	-	lymphocyte cytosolic protein 2 [Source:MGI Symbol;Acc:MGI:1321402]	16822	Q60787
ENSMUSG00000030921	2502.93	737.427	4268.42	5.78826	2.53313	1.39891e-41	1.13216e-39	7	104058232	104114400	-	4111	Trim30a	GO:0000209;GO:0003677;GO:0005634;GO:0005654;GO:0005737;GO:0005737;GO:0005737;GO:0005829;GO:0008270;GO:0009617;GO:0010468;GO:0010508;GO:0016567;GO:0019901;GO:0032715;GO:0032720;GO:0032880;GO:0034122;GO:0042803;GO:0043123;GO:0045087;GO:0045732;GO:0046596;GO:0046598;GO:0046872;GO:0051092;GO:0051865;GO:0061630;GO:1900226;GO:2000378;	-	-	O;K	0B6AK;0WJ0G;13FYK;1DGAS;1BBGY;197FW;0E9FG;0ITFH;0V3TY	tripartite motif-containing 30A [Source:MGI Symbol;Acc:MGI:98178]	20128	P15533
ENSMUSG00000023885	984.3	1730.1	238.499	0.137853	-2.8588	1.4337e-41	1.15507e-39	17	14885762	14914497	-	7003	Thbs2	GO:0005509;GO:0005515;GO:0005515;GO:0005576;GO:0005604;GO:0007155;GO:0007155;GO:0008201;GO:0016525;GO:0016525;GO:0016525;GO:0016525;GO:0016525;GO:0031012;GO:0031091;GO:0051965;GO:0051965;GO:0062023;	K04659	-	W	12R26;0UNS6;0IFQQ;0V6VV;190NV;0A0RB;0DNNJ;1B4SH;1CY61	thrombospondin 2 [Source:MGI Symbol;Acc:MGI:98738]	21826	Q03350
ENSMUSG00000024413	1847.25	2815.78	878.716	0.312068	-1.68007	1.59411e-41	1.27852e-39	18	12322749	12369457	-	11317	Npc1	GO:0005319;GO:0005515;GO:0005515;GO:0005576;GO:0005635;GO:0005635;GO:0005635;GO:0005764;GO:0005764;GO:0005765;GO:0005768;GO:0005768;GO:0005783;GO:0005783;GO:0005783;GO:0005794;GO:0005886;GO:0005887;GO:0005887;GO:0005887;GO:0006486;GO:0006486;GO:0006486;GO:0006629;GO:0006869;GO:0006897;GO:0006914;GO:0006914;GO:0007041;GO:0007628;GO:0008202;GO:0008203;GO:0008206;GO:0015485;GO:0015485;GO:0015485;GO:…	K12385	-	I	1AS4V;KOG1933;18S61;0V6UT;09VW9;12NS3;0UR9K;0DH4C;1CRUK	NPC intracellular cholesterol transporter 1 [Source:MGI Symbol;Acc:MGI:1097712]	18145	O35604;Q7TMD4
ENSMUSG00000021360	1983.45	947.645	3019.26	3.18606	1.67177	1.80024e-41	1.43736e-39	13	41013230	41114368	+	7051	Gcnt2	GO:0000139;GO:0005794;GO:0006486;GO:0007179;GO:0008109;GO:0010608;GO:0010718;GO:0010812;GO:0016020;GO:0016020;GO:0016021;GO:0016740;GO:0016757;GO:0030335;GO:0034116;GO:0036438;GO:0051897;GO:0070374;GO:0000139;GO:0005794;GO:0005794;GO:0006486;GO:0006486;GO:0007179;GO:0007179;GO:0008109;GO:0008109;GO:0008284;GO:0008375;GO:0010608;GO:0010608;GO:0010718;GO:0010718;GO:0010812;GO:0016020;GO:0016020;GO:…	K00742	EC:2.4.1.150	G	0URCM;1CXWP;192E0;0A1C2;KOG0799;0DNZK;12TKK;0VC7N;1B0AP	glucosaminyl (N-acetyl) transferase 2, I-branching enzyme [Source:MGI Symbol;Acc:MGI:1100870]	14538	P97402
ENSMUSG00000027510	1474.01	2545.74	402.289	0.158025	-2.66178	2.33826e-41	1.85861e-39	2	172862291	172876527	+	2869	Rbm38	GO:0003676;GO:0003723;GO:0003729;GO:0003729;GO:0003730;GO:0005634;GO:0005634;GO:0005634;GO:0005737;GO:0005829;GO:0005829;GO:0005829;GO:0006397;GO:0006977;GO:0006978;GO:0007049;GO:0008285;GO:0008380;GO:0010830;GO:0030154;GO:0043484;GO:0043484;GO:0070935;GO:0003676;GO:0003723;GO:0003676;GO:0003723;GO:0003729;GO:0003729;GO:0003730;GO:0005634;GO:0005634;GO:0005634;GO:0005737;GO:0005829;GO:0005829;GO:…	-	-	A;S	0A0XS;KOG0149;0DNJ1;1CXGD;0VBU7;0UPV8;195JD;12YCA;1B55X	RNA binding motif protein 38 [Source:MGI Symbol;Acc:MGI:1889294]	56190	Q62176
ENSMUSG00000032946	684.708	1241.01	128.402	0.103465	-3.27278	4.62152e-41	3.65716e-39	19	6449370	6465246	+	12384	Rasgrp2	GO:0005085;GO:0005085;GO:0005085;GO:0005085;GO:0005509;GO:0005737;GO:0005829;GO:0005829;GO:0005829;GO:0005829;GO:0005886;GO:0005886;GO:0005886;GO:0007264;GO:0016020;GO:0030054;GO:0032587;GO:0035556;GO:0042995;GO:0043005;GO:0043547;GO:0043547;GO:0045202;GO:0046872;GO:0071277;GO:0071277;GO:0005085;GO:0005085;GO:0005085;GO:0005509;GO:0005737;GO:0005829;GO:0005829;GO:0005829;GO:0005886;GO:0005886;GO:…	K12361	-	T	13IJ7;09U4T;1CP7Z;0DEI5;1ARF1;0UU9H;18S5I;KOG3417;0V53W	RAS, guanyl releasing protein 2 [Source:MGI Symbol;Acc:MGI:1333849]	19395	Q9QUG9
ENSMUSG00000069662	1528.49	720.618	2336.37	3.24218	1.69696	5.59865e-41	4.41079e-39	10	37009371	37014916	-	4048	Marcks	GO:0003779;GO:0005080;GO:0005516;GO:0005516;GO:0005516;GO:0005737;GO:0005737;GO:0005737;GO:0005813;GO:0005856;GO:0005886;GO:0005938;GO:0007015;GO:0007417;GO:0016020;GO:0016020;GO:0032432;GO:0032432;GO:0042585;GO:0042802;GO:0051015;GO:0051015;GO:0051017;GO:0051764;	K12561	-	Z;T	1D4ST;0UW6F;193TU;13U5Z;0DVD0;0A8YZ;1B6J2;0J04K;0VJVC	myristoylated alanine rich protein kinase C substrate [Source:MGI Symbol;Acc:MGI:96907]	17118	P26645
ENSMUSG00000003477	189.435	372.635	6.23489	0.0167319	-5.90125	8.05692e-41	6.31954e-39	6	55147611	55152028	-	1600	Inmt	GO:0004790;GO:0004790;GO:0004790;GO:0005737;GO:0005829;GO:0005829;GO:0005829;GO:0008168;GO:0008168;GO:0008170;GO:0009308;GO:0009308;GO:0009636;GO:0016740;GO:0030748;GO:0030748;GO:0030748;GO:0032259;GO:0032259;GO:0098615;GO:0102707;	K00562	-	S;E	195T5;1CV0E;1B2K7;0DK6F;0IFTZ;09YS0;13VIK;0V9PT;0UFKF	indolethylamine N-methyltransferase [Source:MGI Symbol;Acc:MGI:102963]	21743	P40936
ENSMUSG00000030103	1322.37	620.621	2024.13	3.26146	1.70552	8.42857e-41	6.58204e-39	6	108637590	108643886	+	4705	Bhlhe40	GO:0000122;GO:0000122;GO:0000978;GO:0000978;GO:0000981;GO:0000981;GO:0000981;GO:0000981;GO:0001102;GO:0001227;GO:0001227;GO:0001227;GO:0001227;GO:0003677;GO:0003677;GO:0003677;GO:0005515;GO:0005634;GO:0005634;GO:0005634;GO:0005634;GO:0005654;GO:0005737;GO:0006355;GO:0006357;GO:0007623;GO:0007623;GO:0007623;GO:0007623;GO:0009416;GO:0009416;GO:0009952;GO:0016604;GO:0016604;GO:0019904;GO:0019904;GO:…	K03729	-	K	0UHQ1;0DR7U;1ATAH;18XNS;0VEG1;KOG4304;13K2M;0A3M1;1D0D9	basic helix-loop-helix family, member e40 [Source:MGI Symbol;Acc:MGI:1097714]	20893	O35185;Q542A5
ENSMUSG00000026121	1524.68	538.246	2511.11	4.66535	2.22199	9.19412e-41	7.14853e-39	1	36587720	36597430	-	4593	Sema4c	GO:0001755;GO:0001843;GO:0005515;GO:0005515;GO:0005515;GO:0005615;GO:0005886;GO:0005887;GO:0007275;GO:0007399;GO:0007411;GO:0014069;GO:0016020;GO:0016021;GO:0021535;GO:0021549;GO:0030054;GO:0030154;GO:0030215;GO:0030215;GO:0030335;GO:0030672;GO:0031410;GO:0032874;GO:0032874;GO:0042692;GO:0042692;GO:0042692;GO:0045202;GO:0045211;GO:0045499;GO:0048843;GO:0050919;GO:0071526;GO:0071526;GO:0098839;GO:…	K06521	-	-	-	sema domain, immunoglobulin domain (Ig), transmembrane domain (TM) and short cytoplasmic domain, (semaphorin) 4C [Source:MGI Symbol;Acc:MGI:109252]	20353	Q64151
ENSMUSG00000000058	514.131	817.656	210.606	0.257573	-1.95695	1.00955e-40	7.81526e-39	6	17281184	17289114	+	3335	Cav2	GO:0000139;GO:0000149;GO:0001937;GO:0001937;GO:0001938;GO:0002080;GO:0002095;GO:0005515;GO:0005634;GO:0005635;GO:0005637;GO:0005737;GO:0005737;GO:0005783;GO:0005794;GO:0005794;GO:0005794;GO:0005811;GO:0005829;GO:0005886;GO:0005886;GO:0005886;GO:0005887;GO:0005887;GO:0005887;GO:0005901;GO:0005901;GO:0005901;GO:0005901;GO:0005925;GO:0005925;GO:0005925;GO:0005925;GO:0006897;GO:0006906;GO:0006906;GO:…	K12958	-	W	1AU0K;193XV;09VDI;0IFFB;1CRBY;0UH9S;12QRB;0V6CI;0DGN0	caveolin 2 [Source:MGI Symbol;Acc:MGI:107571]	12390	Q9WVC3
ENSMUSG00000022035	964.831	437.384	1492.28	3.41182	1.77054	1.45741e-40	1.12334e-38	14	66074751	66104056	+	4897	Ccdc25	GO:0003674;GO:0008150;	-	-	S;P	0DPE1;0USGY;0VCMB;191ZU;KOG3272;1CYBT;1AXES;0A1RR;13N04	coiled-coil domain containing 25 [Source:MGI Symbol;Acc:MGI:1914429]	67179	Q78PG9;A0PK78
ENSMUSG00000027540	1758.07	826.615	2689.52	3.25365	1.70206	2.57427e-40	1.97564e-38	2	167773977	167821305	+	5533	Ptpn1	GO:0004721;GO:0004725;GO:0004725;GO:0004725;GO:0004725;GO:0004725;GO:0004725;GO:0005158;GO:0005158;GO:0005737;GO:0005759;GO:0005759;GO:0005769;GO:0005769;GO:0005769;GO:0005769;GO:0005783;GO:0005783;GO:0005783;GO:0005783;GO:0005789;GO:0005829;GO:0005829;GO:0005829;GO:0005886;GO:0005886;GO:0005886;GO:0006470;GO:0006470;GO:0006470;GO:0006470;GO:0007257;GO:0008270;GO:0008270;GO:0008286;GO:0009966;GO:…	K05696	EC:3.1.3.48	T	1B0SZ;KOG0789;0V7EY;0UK0S;09WGE;192CN;0DHRV;1CSG5;12NYK	protein tyrosine phosphatase, non-receptor type 1 [Source:MGI Symbol;Acc:MGI:97805]	19246	P35821;Q3TZW9
ENSMUSG00000043091	1078.39	498.595	1658.19	3.32573	1.73367	4.47505e-40	3.41967e-38	15	98927772	98935991	+	2287	Tuba1c	GO:0000166;GO:0000226;GO:0000278;GO:0003924;GO:0003924;GO:0005200;GO:0005200;GO:0005525;GO:0005525;GO:0005525;GO:0005634;GO:0005737;GO:0005737;GO:0005856;GO:0005874;GO:0005874;GO:0005874;GO:0005881;GO:0007010;GO:0007017;GO:0015630;GO:0045121;	K07374	-	Z	0DGS2;09VHD;12P5T;1CRG5;0V6GK;0UIAH;194WC;KOG1376;1B4HG	tubulin, alpha 1C [Source:MGI Symbol;Acc:MGI:1095409]	22146	P68373;Q52L87
ENSMUSG00000071176	956.354	1474.27	438.442	0.297397	-1.74954	7.82967e-40	5.95757e-38	8	14961663	15051085	+	9210	Arhgef10	GO:0005085;GO:0005085;GO:0005085;GO:0005085;GO:0005085;GO:0005813;GO:0005813;GO:0005813;GO:0005813;GO:0005829;GO:0019894;GO:0019894;GO:0022011;GO:0022011;GO:0022011;GO:0030036;GO:0035023;GO:0051298;GO:0051298;GO:0051496;GO:0051496;GO:0051496;GO:0090307;GO:0090307;GO:0090307;GO:0090307;GO:0090630;GO:0090630;GO:0005085;GO:0005813;GO:0005829;GO:0022011;GO:0035023;GO:0050790;GO:0090307;GO:0005085;GO:…	K16727	-	T	09TW7;KOG3522;1CPW5;0UGRG;1B49E;18XKS;0DF6J;0V4VD;12QWQ	Rho guanine nucleotide exchange factor (GEF) 10 [Source:MGI Symbol;Acc:MGI:2444453]	234094	Q8C033;Q3UGZ6
ENSMUSG00000045930	381.923	616.741	147.106	0.238522	-2.06781	8.82673e-40	6.68765e-38	12	58311506	58316076	-	4571	Clec14a	GO:0001946;GO:0002040;GO:0002042;GO:0009897;GO:0009897;GO:0009897;GO:0016020;GO:0016021;GO:0016477;GO:0030246;GO:0036324;GO:0036324;GO:0036325;GO:0036325;GO:0050840;GO:0062023;GO:1990430;GO:1990430;GO:1990430;	K17528	-	O	18T3H;0IGD4;13NK0;0VCQ9;0UQIY;0DPGQ;1CYF1;0A1UI;1B1NB	C-type lectin domain family 14, member a [Source:MGI Symbol;Acc:MGI:1914114]	66864	Q8VCP9
ENSMUSG00000036478	1651.77	797.465	2506.07	3.14254	1.65193	9.04848e-40	6.82662e-38	10	96452868	96458671	+	5276	Btg1	GO:0005515;GO:0005634;GO:0005634;GO:0005634;GO:0005634;GO:0005737;GO:0005737;GO:0005737;GO:0006479;GO:0006979;GO:0007283;GO:0008285;GO:0008285;GO:0008285;GO:0008285;GO:0019899;GO:0019899;GO:0043085;GO:0043434;GO:0045603;GO:0045603;GO:0045663;GO:0045766;GO:0045766;GO:0045930;GO:2000271;GO:2000271;GO:0008285;	K14443	-	T	192ZD;0DKFG;1AXSM;KOG4006;0VFYS;0UUGW;1CV9H;13KDS;0A53C	BTG anti-proliferation factor 1 [Source:MGI Symbol;Acc:MGI:88215]	12226	P62325;Q3UEG0
ENSMUSG00000028270	17087.5	2446.72	31728.3	12.9677	3.69685	9.34773e-40	7.00742e-38	3	142326363	142343769	+	2516	Gbp2	GO:0000139;GO:0000166;GO:0003924;GO:0003924;GO:0003924;GO:0005525;GO:0005525;GO:0005525;GO:0005634;GO:0005654;GO:0005737;GO:0005737;GO:0005794;GO:0005794;GO:0005829;GO:0009617;GO:0015629;GO:0016020;GO:0016787;GO:0020005;GO:0031410;GO:0031410;GO:0034504;GO:0035458;GO:0042803;GO:0042832;GO:0042832;GO:0044406;GO:0048471;GO:0048471;GO:0050830;GO:0050830;GO:0071222;GO:0071346;GO:0071346;GO:0003924;GO:…	K20897	-	S;O;T;D;C;K	1AVYD;0UI2K;0V9BC;134KU;09XSJ;KOG2037;1CUKV;0DJTQ;194H1	guanylate binding protein 2 [Source:MGI Symbol;Acc:MGI:102772]	14469	Q9Z0E6
ENSMUSG00000027613	1032.58	477.387	1587.77	3.32596	1.73377	9.36684e-40	7.00742e-38	2	155661752	155668845	-	2702	Eif6	GO:0000054;GO:0000054;GO:0000460;GO:0000470;GO:0003743;GO:0005634;GO:0005634;GO:0005634;GO:0005638;GO:0005654;GO:0005654;GO:0005730;GO:0005730;GO:0005737;GO:0005737;GO:0005737;GO:0005829;GO:0005882;GO:0006110;GO:0006412;GO:0006413;GO:0030687;GO:0032868;GO:0035195;GO:0035195;GO:0035195;GO:0035278;GO:0035278;GO:0035278;GO:0042254;GO:0042256;GO:0042256;GO:0042256;GO:0042256;GO:0042273;GO:0042304;GO:…	K03264	-	J	KOG3185;0DKY3;1AZT5;0UQU0;19209;12NJZ;09ZFI;1CVT3;0V7M2	eukaryotic translation initiation factor 6 [Source:MGI Symbol;Acc:MGI:1196288]	16418	O55135;Q545K4
ENSMUSG00000022952	664.896	204.644	1125.15	5.49807	2.45893	1.14778e-39	8.55075e-38	16	92398354	92623037	-	12025	Runx1	GO:0000976;GO:0000977;GO:0000978;GO:0001228;GO:0003677;GO:0003677;GO:0003700;GO:0005524;GO:0005634;GO:0005634;GO:0005634;GO:0005654;GO:0006355;GO:0030097;GO:0030854;GO:0032743;GO:0043231;GO:0045893;GO:0045893;GO:0045944;GO:0003677;GO:0003677;GO:0003700;GO:0005524;GO:0005634;GO:0005634;GO:0006355;GO:0045893;GO:0003677;GO:0003677;GO:0003700;GO:0005524;GO:0005634;GO:0005634;GO:0006355;GO:0045893;GO:…	K08367	-	K	09TMW;195EI;1AYEY;1CPN2;0DEYC;1395F;KOG3982;0V4KY;0UNXB	runt related transcription factor 1 [Source:MGI Symbol;Acc:MGI:99852]	12394	Q3UM65
ENSMUSG00000034640	2945.89	1127.76	4764.02	4.22432	2.07872	1.43304e-39	1.06314e-37	3	65435831	65462939	+	4358	Tiparp	GO:0000987;GO:0000987;GO:0001570;GO:0001822;GO:0003950;GO:0003950;GO:0003950;GO:0005634;GO:0005634;GO:0005634;GO:0006471;GO:0006471;GO:0006807;GO:0008209;GO:0008210;GO:0008585;GO:0009791;GO:0010629;GO:0010629;GO:0016740;GO:0016757;GO:0030097;GO:0045732;GO:0045732;GO:0046872;GO:0046872;GO:0048008;GO:0048705;GO:0048745;GO:0060021;GO:0060325;GO:0070213;GO:0070213;GO:0070213;GO:0071407;GO:0071407;GO:…	K15259	EC:2.4.2.30	S;D;K	13KSZ;1CWM5;1921M;0UQZ7;0DMRI;0IIZH;1B15M;0A05J;0VB1R	TCDD-inducible poly(ADP-ribose) polymerase [Source:MGI Symbol;Acc:MGI:2159210]	99929	Q8C1B2
ENSMUSG00000021025	3995.62	2014.29	5976.95	2.96727	1.56914	1.58923e-39	1.17412e-37	12	55536195	55539432	-	1610	Nfkbia	GO:0005515;GO:0005515;GO:0005515;GO:0005634;GO:0005634;GO:0005634;GO:0005737;GO:0005737;GO:0005737;GO:0005829;GO:0005829;GO:0005886;GO:0005886;GO:0006606;GO:0007249;GO:0007249;GO:0007253;GO:0007253;GO:0008139;GO:0008139;GO:0010468;GO:0010745;GO:0010745;GO:0010875;GO:0010875;GO:0010888;GO:0010888;GO:0019899;GO:0019899;GO:0031072;GO:0031625;GO:0031625;GO:0031663;GO:0032088;GO:0032088;GO:0032270;GO:…	K04734	-	K;E	0UMFD;KOG0504;1AWTT;0V8EB;1CTJ4;18VJA;09XG9;0DITT;13MEG	nuclear factor of kappa light polypeptide gene enhancer in B cells inhibitor, alpha [Source:MGI Symbol;Acc:MGI:104741]	18035	Q9Z1E3
ENSMUSG00000037095	5479.03	931.245	10026.8	10.7671	3.42856	1.72571e-39	1.26968e-37	17	56426678	56429001	-	1408	Lrg1	GO:0001938;GO:0005160;GO:0005615;GO:0005615;GO:0009617;GO:0030511;GO:0043231;GO:0043231;GO:0045766;GO:0050873;	-	-	M;T	KOG0619;1916B;1CZEK;1B4P1;0VDKM;13RQV;0DPCS;0UT80;09Z7Z	leucine-rich alpha-2-glycoprotein 1 [Source:MGI Symbol;Acc:MGI:1924155]	76905	Q91XL1
ENSMUSG00000038132	3351.87	5023.5	1680.24	0.334476	-1.58003	1.79535e-39	1.31548e-37	13	46571910	46584571	+	3491	Rbm24	GO:0000381;GO:0000381;GO:0000381;GO:0003197;GO:0003676;GO:0003723;GO:0003730;GO:0003730;GO:0003730;GO:0003730;GO:0005634;GO:0005634;GO:0005654;GO:0005654;GO:0005737;GO:0005829;GO:0005829;GO:0005829;GO:0006397;GO:0006417;GO:0006974;GO:0006974;GO:0006974;GO:0008380;GO:0010830;GO:0010831;GO:0010831;GO:0010831;GO:0030154;GO:0035925;GO:0035925;GO:0035925;GO:0043488;GO:0045663;GO:0048255;GO:0048255;GO:…	-	-	S	0A0XS;KOG0149;1AWT8;0DNJ1;18XQW;1CXGD;0VBU7;0UPV8;12YCA	RNA binding motif protein 24 [Source:MGI Symbol;Acc:MGI:3610364]	666794	D3Z4I3
ENSMUSG00000034394	71.1702	4.60417	137.736	29.9156	4.90283	2.1463e-39	1.56618e-37	11	4207557	4222514	+	4350	Lif	GO:0001974;GO:0005102;GO:0005102;GO:0005125;GO:0005125;GO:0005125;GO:0005125;GO:0005125;GO:0005146;GO:0005146;GO:0005146;GO:0005146;GO:0005576;GO:0005576;GO:0005615;GO:0005615;GO:0005615;GO:0005615;GO:0005829;GO:0005829;GO:0006955;GO:0007260;GO:0007566;GO:0008083;GO:0008083;GO:0008083;GO:0008083;GO:0008284;GO:0008284;GO:0008284;GO:0008285;GO:0010628;GO:0010976;GO:0016525;GO:0019827;GO:0030324;GO:…	K05419	-	W;K	1AW5H;13KJX;0UKPG;09WYC;0V7WJ;1CSZC;0DI8W;0ITBQ;18X3D	leukemia inhibitory factor [Source:MGI Symbol;Acc:MGI:96787]	16878	P09056
ENSMUSG00000022383	1425.12	2254.62	595.629	0.264182	-1.9204	2.21076e-39	1.60664e-37	15	85619184	85687020	+	3836	Ppara	GO:0000122;GO:0000122;GO:0000978;GO:0000978;GO:0001103;GO:0001103;GO:0001223;GO:0001227;GO:0001227;GO:0001228;GO:0001666;GO:0003677;GO:0003677;GO:0003700;GO:0003700;GO:0003700;GO:0003707;GO:0004879;GO:0004879;GO:0004879;GO:0005515;GO:0005515;GO:0005515;GO:0005634;GO:0005634;GO:0005634;GO:0005654;GO:0005654;GO:0006006;GO:0006355;GO:0006355;GO:0006629;GO:0006631;GO:0006631;GO:0008134;GO:0008144;GO:…	K07294	-	K	0A23N;0VCZ3;1ARZJ;0DPRR;18ZSP;1CPXP;0URS3;12RCV;KOG3575	peroxisome proliferator activated receptor alpha [Source:MGI Symbol;Acc:MGI:104740]	19013	P23204;Q542P9
ENSMUSG00000029571	5868.81	8728.97	3008.66	0.344675	-1.53669	2.38582e-39	1.72681e-37	6	13069758	13089268	+	6931	Tmem106b	GO:0016020;GO:0016021;GO:0016020;GO:0016021;GO:0005764;GO:0005764;GO:0005765;GO:0005765;GO:0005765;GO:0005768;GO:0005768;GO:0007040;GO:0007040;GO:0007041;GO:0007041;GO:0007042;GO:0016020;GO:0016021;GO:0031902;GO:0032418;GO:0032418;GO:0032418;GO:0048813;GO:0048813;GO:0048813;GO:0051117;GO:0051345;GO:1900006;GO:1905146;GO:1905671;GO:0016020;GO:0016021;	-	-	S	0VAWQ;13FT7;1CWEW;18WPZ;0UHPP;1B23E;0A001;0DMJK;0IEC7	transmembrane protein 106B [Source:MGI Symbol;Acc:MGI:1919150]	71900	Q80X71
ENSMUSG00000038179	182.911	18.9791	346.842	18.2749	4.19179	2.9077e-39	2.09601e-37	1	171459971	171480603	-	4577	Slamf7	GO:0016020;GO:0016021;GO:0016020;GO:0016021;GO:0016020;GO:0016021;GO:0016020;GO:0016021;	K06733	-	T;U	13I4Z;192R3;0V886;0DIM9;1AUM9;1CTC4;0IJW6;09X9V;0UJ49	SLAM family member 7 [Source:MGI Symbol;Acc:MGI:1922595]	75345	Q8BHK6;A0A0R4J2D8
ENSMUSG00000058656	78.8376	147.501	10.1745	0.0689793	-3.85769	3.07639e-39	2.20867e-37	15	53317206	53765933	-	9283	Samd12	GO:0003674;GO:0005575;GO:0008150;	-	-	S	0VB7Y;0IXJ2;1AW3M;13R7G;0A0BS;0DKDB;1CWUD;192H1;0UKMN	sterile alpha motif domain containing 12 [Source:MGI Symbol;Acc:MGI:2444518]	320679	Q0VE29
ENSMUSG00000022906	5791.66	1664.89	9918.42	5.95739	2.57468	3.27756e-39	2.34365e-37	16	35758840	35792975	+	4872	Parp9	GO:0000122;GO:0000122;GO:0002230;GO:0002230;GO:0002376;GO:0003714;GO:0003714;GO:0003714;GO:0003950;GO:0003950;GO:0003950;GO:0003950;GO:0004857;GO:0004857;GO:0005634;GO:0005634;GO:0005634;GO:0005634;GO:0005654;GO:0005654;GO:0005737;GO:0005737;GO:0005737;GO:0005737;GO:0005739;GO:0005739;GO:0005829;GO:0005829;GO:0005829;GO:0006281;GO:0006302;GO:0006302;GO:0006302;GO:0006471;GO:0006471;GO:0006974;GO:…	K15260	EC:2.4.2.30	K;L;B	0VB7Q;KOG2633;1CWU7;0DMYD;0UR6C;0A0BJ;1B1IR;13JCG;18S0H	poly (ADP-ribose) polymerase family, member 9 [Source:MGI Symbol;Acc:MGI:1933117]	80285	Q8CAS9
ENSMUSG00000038058	2389.58	1016.81	3762.36	3.70016	1.88759	4.20854e-39	2.99733e-37	6	54900934	54949597	-	5079	Nod1	GO:0000166;GO:0002221;GO:0002376;GO:0002606;GO:0005515;GO:0005524;GO:0005737;GO:0005737;GO:0005829;GO:0005886;GO:0006915;GO:0006919;GO:0006952;GO:0010942;GO:0016020;GO:0016045;GO:0016045;GO:0016323;GO:0016323;GO:0016324;GO:0032731;GO:0032755;GO:0032757;GO:0032760;GO:0032874;GO:0035556;GO:0035556;GO:0035556;GO:0038187;GO:0042742;GO:0042742;GO:0042802;GO:0042803;GO:0042981;GO:0043123;GO:0043280;GO:…	K08727	-	T;I	09X63;0V84K;1CT7S;KOG4308;0DIH8;191K0;12UCX;0UHMA;1AT7Y	nucleotide-binding oligomerization domain containing 1 [Source:MGI Symbol;Acc:MGI:1341839]	107607	Q8BHB0;Q540J8
ENSMUSG00000022346	352.336	133.338	571.334	4.28487	2.09925	4.30409e-39	3.05316e-37	15	61857240	61862223	+	2717	Myc	GO:0000122;GO:0000165;GO:0000165;GO:0000320;GO:0000785;GO:0000785;GO:0000791;GO:0000978;GO:0000978;GO:0000981;GO:0000981;GO:0000981;GO:0000987;GO:0001046;GO:0001227;GO:0001228;GO:0001658;GO:0001783;GO:0002053;GO:0002082;GO:0002904;GO:0003677;GO:0003677;GO:0003690;GO:0003700;GO:0003700;GO:0003700;GO:0005515;GO:0005515;GO:0005515;GO:0005634;GO:0005634;GO:0005654;GO:0005654;GO:0005730;GO:0005730;GO:…	K04377	-	K	0VABW;18XVH;09ZEU;12RYD;1AWEN;0DKX3;0UKYJ;1CVSB;0IFSM	myelocytomatosis oncogene [Source:MGI Symbol;Acc:MGI:97250]	17869	P01108;B2RSN1
ENSMUSG00000028364	470.316	58.7532	881.879	15.0099	3.90784	4.32897e-39	3.05863e-37	4	63878022	63965252	-	7772	Tnc	GO:0001968;GO:0005201;GO:0005576;GO:0005576;GO:0005576;GO:0005604;GO:0005614;GO:0007155;GO:0007155;GO:0007162;GO:0007528;GO:0008284;GO:0010628;GO:0014012;GO:0031012;GO:0031175;GO:0042127;GO:0045545;GO:0060447;GO:0060739;GO:0060740;GO:0062023;GO:0062023;GO:0062023;GO:0098966;GO:0001968;GO:0005201;GO:0005576;GO:0005576;GO:0005576;GO:0005604;GO:0005614;GO:0007155;GO:0007155;GO:0007162;GO:0007162;GO:…	K06252	-	T;W;E	1CPFP;18W6A;12U12;0V4DZ;1ARMM;KOG1225;KOG2579;0UFJT;0DERY;09TEW	tenascin C [Source:MGI Symbol;Acc:MGI:101922]	21923	Q80YX1;Q148T5;Q8C9Z1
ENSMUSG00000029167	6769.11	12470.7	1067.48	0.0855989	-3.54626	5.62795e-39	3.9607e-37	5	51611592	51725068	-	6592	Ppargc1a	GO:0000302;GO:0000422;GO:0000785;GO:0000791;GO:0001666;GO:0001933;GO:0001933;GO:0002021;GO:0002931;GO:0003676;GO:0003677;GO:0003682;GO:0003682;GO:0003712;GO:0003713;GO:0003713;GO:0003713;GO:0003713;GO:0003723;GO:0005102;GO:0005515;GO:0005515;GO:0005515;GO:0005634;GO:0005634;GO:0005634;GO:0005634;GO:0005634;GO:0005654;GO:0005654;GO:0005654;GO:0005737;GO:0005737;GO:0005829;GO:0005829;GO:0006012;GO:…	K07202	-	K	13IRR;0DHMX;1B152;1CSCC;0VF4R;18VUH;0A301;0IIVU;0UN56	peroxisome proliferative activated receptor, gamma, coactivator 1 alpha [Source:MGI Symbol;Acc:MGI:1342774]	19017	O70343
ENSMUSG00000040441	212.563	416.348	8.77758	0.0210823	-5.56782	7.4573e-39	5.22745e-37	10	127007262	127016514	-	4519	Slc26a10	GO:0005887;GO:0008271;GO:0008272;GO:0015106;GO:0015108;GO:0015116;GO:0015116;GO:0015297;GO:0015301;GO:0015701;GO:0016020;GO:0016020;GO:0016021;GO:0016021;GO:0016323;GO:0019531;GO:0019532;GO:0055085;GO:0098656;GO:1902358;GO:1902476;GO:0008271;GO:0008271;GO:0008272;GO:0015116;GO:0016020;GO:0016020;GO:0016021;GO:0016021;GO:0055085;GO:1902358;	K14707	-	P	0V5WY;09UX5;1D0YC;194R3;0UNXK;1AYF9;0DG6J;12Q5P;KOG0236	solute carrier family 26, member 10 [Source:MGI Symbol;Acc:MGI:2143920]	216441	F8WGV3
ENSMUSG00000035929	4021.35	1823.48	6219.23	3.41064	1.77004	1.04487e-38	7.29562e-37	17	35598593	35604266	+	2596	H2-Q4	GO:0002476;GO:0005102;GO:0005615;GO:0005783;GO:0005794;GO:0005797;GO:0005886;GO:0009897;GO:0009986;GO:0016020;GO:0016021;GO:0030881;GO:0042277;GO:0042605;GO:0042608;GO:0042610;GO:0042612;GO:0042824;GO:0044877;GO:0046977;GO:0062061;GO:0070971;	K06751	-	U	09WNN;0US52;0VB3S;1CU56;0II5V;194CQ;13KER;0DJCZ;1AX68	histocompatibility 2, Q region locus 4 [Source:MGI Symbol;Acc:MGI:95933]	15015	Q8HWB2;Q0WXH7
ENSMUSG00000020701	60.9214	5.01453	116.828	23.298	4.54213	1.07031e-38	7.44407e-37	11	82279726	82337158	+	4693	Tmem132e	GO:0016020;GO:0016021;GO:0003674;GO:0016020;GO:0016021;GO:0035677;GO:0035677;GO:0044297;	K17599	-	S	KOG4789;12SAS;18T1Y;1AS7R;1CSR8;0DI0I;09WQT;0UP5J;0V7K0	transmembrane protein 132E [Source:MGI Symbol;Acc:MGI:2685490]	270893	Q6IEE6
ENSMUSG00000025453	313.04	510.886	115.194	0.225479	-2.14893	1.10291e-38	7.64096e-37	13	119471984	119545533	-	7037	Nnt	GO:0016020;GO:0016021;GO:0016491;GO:0055114;GO:0016020;GO:0016021;GO:0016491;GO:0055114;GO:0016020;GO:0016021;GO:0016491;GO:0055114;	-	-	C;I	1CQ0F;09U0Y;0DFAP;0V4ZQ;1944G;0IEMU;0UHWC;0IRZN;1ATG3;12S2I	nicotinamide nucleotide transhydrogenase [Source:MGI Symbol;Acc:MGI:109279]	-	-
ENSMUSG00000003032	782.616	1216.25	348.985	0.286936	-1.8012	1.33796e-38	9.2335e-37	4	55527143	55532466	-	3049	Klf4	GO:0000122;GO:0000122;GO:0000785;GO:0000785;GO:0000785;GO:0000785;GO:0000791;GO:0000976;GO:0000976;GO:0000976;GO:0000978;GO:0000978;GO:0000981;GO:0000981;GO:0000987;GO:0000987;GO:0001010;GO:0001085;GO:0001085;GO:0001085;GO:0001221;GO:0001221;GO:0001228;GO:0001228;GO:0001228;GO:0001228;GO:0003677;GO:0003677;GO:0003690;GO:0003690;GO:0003700;GO:0003700;GO:0005515;GO:0005515;GO:0005515;GO:0005634;GO:…	K17846	-	K	13SHE;0VDN4;1CZNX;0A4BQ;KOG1721;0DFNB;1928N;0UJII;1AT8R	Kruppel-like factor 4 (gut) [Source:MGI Symbol;Acc:MGI:1342287]	16600	Q60793;F2YID5
ENSMUSG00000025647	1883.88	930.821	2836.93	3.04777	1.60775	1.65165e-38	1.13543e-36	9	108867633	108886845	+	3297	Shisa5	GO:0005634;GO:0005635;GO:0005783;GO:0005783;GO:0005783;GO:0005789;GO:0006915;GO:0016020;GO:0016021;GO:0031965;GO:0042771;GO:0050699;GO:0072332;GO:0005634;GO:0005635;GO:0005783;GO:0005783;GO:0005783;GO:0005789;GO:0006915;GO:0016020;GO:0016021;GO:0031965;GO:0042771;GO:0050699;GO:0072332;GO:0016020;GO:0016021;GO:0016020;GO:0016021;GO:0016020;GO:0016021;GO:0005634;GO:0005635;GO:0005783;GO:0005783;GO:…	K10135	-	T	0DSQJ;13UY7;0J1CW;1B41M;0A1T5;193CN;0VGCW;1D264;0UTKG	shisa family member 5 [Source:MGI Symbol;Acc:MGI:1915044]	66940	Q9D7I0
ENSMUSG00000053113	2695.03	173.711	5216.35	30.029	4.90828	1.73824e-38	1.19036e-36	11	117856905	117860873	-	2891	Socs3	GO:0001784;GO:0001932;GO:0005515;GO:0005515;GO:0005737;GO:0005829;GO:0005942;GO:0007165;GO:0007259;GO:0007259;GO:0009968;GO:0009968;GO:0016567;GO:0035556;GO:0035556;GO:0040008;GO:0042532;GO:0042532;GO:0043066;GO:0043551;GO:0045595;GO:0045597;GO:0046426;GO:0046426;GO:0046627;GO:0046854;GO:0046935;GO:0050728;GO:0060670;GO:0060674;GO:0060707;GO:0060708;GO:1990830;	K04696	-	T	0DS95;191EU;0A4T3;KOG4566;13IYN;0VFMZ;1CZRN;1AX90;0UR4C	suppressor of cytokine signaling 3 [Source:MGI Symbol;Acc:MGI:1201791]	12702	O35718
ENSMUSG00000099974	58.1309	4.35433	111.907	25.7003	4.68371	1.76418e-38	1.20349e-36	9	88605338	88613967	-	863	Bcl2a1d	GO:0005741;GO:0006915;GO:0008630;GO:0030217;GO:0042803;GO:0042981;GO:0043027;GO:0043066;GO:0043154;GO:0044877;GO:0046982;GO:0050852;GO:0051400;GO:0097192;	K02162	-	T	192MA;1CPFD;0A0GW;0DERK;0UFS5;KOG4728;1ARKX;0V569;13S3B	B cell leukemia/lymphoma 2 related protein A1d [Source:MGI Symbol;Acc:MGI:1278325]	12047	O55179
ENSMUSG00000034387	50.1267	98.2789	1.97459	0.0200917	-5.63725	1.95586e-38	1.32917e-36	6	112336285	112364984	-	2543	Ssu2	GO:0003674;GO:0005634;GO:0005634;GO:0005737;GO:0005737;GO:0031072;GO:0042476;GO:0042476;GO:0051082;GO:0005634;GO:0005737;GO:0031072;GO:0042476;GO:0051082;	-	-	O	0UQR9;12R9K;0A06D;0VB2C;1AZC0;1CWN1;KOG2813;18WSH;0DMSH	ssu-2 homolog (C. elegans) [Source:MGI Symbol;Acc:MGI:2443733]	243612	Q8C3L1
ENSMUSG00000050721	1138.18	543.967	1732.4	3.18475	1.67118	3.50282e-38	2.3714e-36	9	65459980	65487322	-	5547	Plekho2	GO:0003674;GO:0005575;GO:0071888;	K24022	-	T	1AYPV;18YT3;0DK7P;1CV1J;0VBUH;13CKY;0A0Y4;0IIX5;0UP4M	pleckstrin homology domain containing, family O member 2 [Source:MGI Symbol;Acc:MGI:2143132]	102595	Q8K124
ENSMUSG00000011179	3524.59	1800.34	5248.85	2.91548	1.54373	3.7895e-38	2.55576e-36	12	17594795	17601506	+	3405	Odc1	GO:0001822;GO:0003824;GO:0004586;GO:0004586;GO:0004586;GO:0004586;GO:0005737;GO:0005737;GO:0005737;GO:0005737;GO:0005829;GO:0006595;GO:0006595;GO:0006596;GO:0006596;GO:0008284;GO:0009446;GO:0009446;GO:0016829;GO:0016831;GO:0033387;GO:0033387;GO:0042176;GO:0042803;GO:0048471;GO:0048471;GO:0003824;GO:0006596;	K01581	EC:4.1.1.17	E	0V441;12P9T;1ATE0;KOG0622;09T5B;0DGPX;1CRDR;0UH37;18TFZ	ornithine decarboxylase, structural 1 [Source:MGI Symbol;Acc:MGI:97402]	18263	P00860
ENSMUSG00000022893	6001.48	1603.19	10399.8	6.48691	2.69753	3.96546e-38	2.66434e-36	16	85590715	85600001	-	5302	Adamts1	GO:0001542;GO:0001822;GO:0004222;GO:0004222;GO:0004222;GO:0004222;GO:0005515;GO:0005576;GO:0005604;GO:0006508;GO:0006508;GO:0008201;GO:0008201;GO:0008233;GO:0008237;GO:0008237;GO:0008270;GO:0010976;GO:0016525;GO:0016525;GO:0016787;GO:0030198;GO:0031012;GO:0031012;GO:0031012;GO:0031410;GO:0046872;GO:0060347;GO:0062023;GO:1900087;GO:1900087;GO:1904707;GO:1904707;GO:1904754;GO:1904754;GO:0004222;GO:…	K08617	EC:3.4.24.-	O	0V69U;0DHEM;0UK4M;1CSJ9;12PII;09U5N;191QF;1AZAR;KOG3538	a disintegrin-like and metallopeptidase (reprolysin type) with thrombospondin type 1 motif, 1 [Source:MGI Symbol;Acc:MGI:109249]	11504	P97857;Q3TQF7;Q3TTE6
ENSMUSG00000037358	258.141	468.222	48.0589	0.102641	-3.28432	4.44178e-38	2.97315e-36	X	18281120	18327636	-	3499	Dipk2b	GO:0003674;GO:0005575;GO:0005576;	-	-	S	0IFGZ;0VDKD;0DJJ8;0UPET;0A2QM;13F61;1B3EG;1CUBW;194GS	divergent protein kinase domain 2B [Source:MGI Symbol;Acc:MGI:1923155]	75905	Q8C3I9;Q3TQ46
ENSMUSG00000022537	180.698	321.721	39.6752	0.123322	-3.0195	5.04878e-38	3.3668e-36	16	30330673	30369660	-	8893	Tmem44	GO:0003674;GO:0008150;GO:0016020;GO:0016021;GO:0003674;GO:0008150;GO:0016020;GO:0016021;GO:0003674;GO:0008150;GO:0016020;GO:0016021;GO:0003674;GO:0008150;GO:0016020;GO:0016021;	-	-	S	1B04Q;0A32M;0VDXP;18XUW;1CZT7;0IJKG;0DQ78;0UQE0;13I63	transmembrane protein 44 [Source:MGI Symbol;Acc:MGI:1924489]	224090	-
ENSMUSG00000036655	134.545	249.163	19.927	0.0799758	-3.64429	5.76573e-38	3.83056e-36	12	28644172	28673376	-	1621	Colec11	GO:0005581;GO:0030246;GO:0001867;GO:0003677;GO:0005509;GO:0005537;GO:0005581;GO:0005615;GO:0006956;GO:0019730;GO:0030246;GO:0042806;GO:0070492;GO:0120153;	K10066	-	W	0B5GC;1DFTG;0V3H2;1BB8Y;0E8WV;0IS48;197BV;0WI3N;13EQK	collectin sub-family member 11 [Source:MGI Symbol;Acc:MGI:1918943]	71693	Q3SXB8;A0A0R4J0M6
ENSMUSG00000020823	1893.03	2838.93	947.13	0.333623	-1.58371	6.58783e-38	4.36046e-36	11	117005994	117050094	+	7176	Sec14l1	GO:0002376;GO:0005654;GO:0005654;GO:0005737;GO:0005737;GO:0005737;GO:0005794;GO:0005794;GO:0005794;GO:0005829;GO:0005829;GO:0009968;GO:0015871;GO:0015871;GO:0015871;GO:0039536;GO:0039536;GO:0039536;GO:0039552;GO:0039552;GO:0039552;GO:0045087;GO:0002376;GO:0005654;GO:0005737;GO:0005737;GO:0005794;GO:0005794;GO:0005829;GO:0009968;GO:0015871;GO:0015871;GO:0039536;GO:0039536;GO:0039552;GO:0039552;GO:…	-	-	I	KOG1471;09V42;0V84U;1CQGG;0UH8I;12TCF;1ASWP;0DFT1;18ZV3	SEC14-like lipid binding 1 [Source:MGI Symbol;Acc:MGI:1921386]	74136	A8Y5H7
ENSMUSG00000032691	180.416	52.9113	307.921	5.81956	2.54091	7.02564e-38	4.63302e-36	11	59432394	59457782	+	4057	Nlrp3	GO:0000139;GO:0000166;GO:0002367;GO:0002376;GO:0002674;GO:0002830;GO:0005515;GO:0005515;GO:0005524;GO:0005576;GO:0005634;GO:0005737;GO:0005737;GO:0005783;GO:0005829;GO:0005829;GO:0006919;GO:0006954;GO:0006954;GO:0006954;GO:0008134;GO:0032088;GO:0032088;GO:0032691;GO:0032731;GO:0032731;GO:0032731;GO:0032731;GO:0032736;GO:0032753;GO:0032754;GO:0042802;GO:0043280;GO:0043280;GO:0043280;GO:0043565;GO:…	K12800	-	S;T	1AXM4;09Y5T;0IE5X;0V93A;0DJJ2;0UNAE;1CUBN;1914T;13QUA	NLR family, pyrin domain containing 3 [Source:MGI Symbol;Acc:MGI:2653833]	216799	Q8R4B8
ENSMUSG00000021091	8883.35	1862.07	15904.6	8.54137	3.09447	7.1392e-38	4.69053e-36	12	104372988	104380588	+	2064	Serpina3n	GO:0005615;	K04525	-	V	0UM4R;1B1G0;09U5H;KOG2392;12R4F;0V54I;1CQ4S;0DFF0;18T05	serine (or cysteine) peptidase inhibitor, clade A, member 3N [Source:MGI Symbol;Acc:MGI:105045]	20716	G3X8T9
ENSMUSG00000001131	198.814	18.5706	379.058	20.4117	4.35133	1.12388e-37	7.35686e-36	X	20736405	20740974	+	888	Timp1	GO:0001775;GO:0001775;GO:0002020;GO:0002020;GO:0002020;GO:0002248;GO:0004857;GO:0005125;GO:0005125;GO:0005125;GO:0005576;GO:0005604;GO:0005604;GO:0005615;GO:0005615;GO:0005615;GO:0005615;GO:0005615;GO:0007165;GO:0007568;GO:0008083;GO:0008191;GO:0008191;GO:0008191;GO:0008191;GO:0008191;GO:0008270;GO:0008270;GO:0008284;GO:0008284;GO:0008284;GO:0009725;GO:0010033;GO:0010033;GO:0010466;GO:0010951;GO:…	K16451	-	O;W	13TYM;0DQST;0VE85;0A3XX;19004;1B53V;0UU4B;1D0Q5;KOG4745	tissue inhibitor of metalloproteinase 1 [Source:MGI Symbol;Acc:MGI:98752]	21857	P12032
ENSMUSG00000032633	1217.17	1846.32	588.028	0.318487	-1.65069	1.28484e-37	8.37969e-36	11	59682234	59700842	-	4322	Flcn	GO:0000122;GO:0000122;GO:0000122;GO:0001701;GO:0001932;GO:0001932;GO:0001934;GO:0005085;GO:0005096;GO:0005096;GO:0005515;GO:0005634;GO:0005634;GO:0005737;GO:0005737;GO:0005764;GO:0005765;GO:0005765;GO:0005813;GO:0005813;GO:0005815;GO:0005819;GO:0005829;GO:0005829;GO:0005829;GO:0005856;GO:0005886;GO:0005886;GO:0005929;GO:0005929;GO:0007043;GO:0009267;GO:0009267;GO:0010508;GO:0010508;GO:0010629;GO:…	K09594	-	K;E;U	09YA0;12RMJ;0V63X;0UNG7;1CUGG;18VAA;KOG3715;0DJPJ;1AYUW	folliculin [Source:MGI Symbol;Acc:MGI:2442184]	216805	Q8QZS3
ENSMUSG00000025902	377.859	624.81	130.909	0.209518	-2.25486	1.33876e-37	8.69949e-36	1	4561154	4567577	-	4772	Sox17	GO:0000785;GO:0000976;GO:0000976;GO:0000978;GO:0000981;GO:0000981;GO:0001228;GO:0001228;GO:0001525;GO:0001525;GO:0001570;GO:0001570;GO:0001656;GO:0001656;GO:0001706;GO:0001706;GO:0001714;GO:0001828;GO:0001947;GO:0001947;GO:0001947;GO:0003142;GO:0003143;GO:0003151;GO:0003308;GO:0003677;GO:0003677;GO:0003700;GO:0005515;GO:0005515;GO:0005515;GO:0005634;GO:0005634;GO:0005634;GO:0005667;GO:0005667;GO:…	K04495	-	K	0B4CN;1976J;13CXP;0V33R;1DF71;0WGV9;0E889;0IPZH;1BAZ0	SRY (sex determining region Y)-box 17 [Source:MGI Symbol;Acc:MGI:107543]	20671	Q61473
ENSMUSG00000052560	826.758	383.306	1270.21	3.31383	1.7285	1.36705e-37	8.851e-36	15	90371685	90563635	-	4164	Cpne8	GO:0005544;GO:0005886;GO:0046872;GO:0071277;	K24523	-	T	0V43Q;09T4Y;195ZN;KOG1327;1B32S;0DH8P;12Q7Z;0UJAY;1CRIQ	copine VIII [Source:MGI Symbol;Acc:MGI:1914121]	66871	Q9DC53
ENSMUSG00000008734	1442.01	610.267	2273.75	3.72583	1.89756	1.52156e-37	9.81569e-36	7	118571270	118594434	-	4630	Gprc5b	GO:0001934;GO:0004930;GO:0004930;GO:0005654;GO:0005730;GO:0005829;GO:0005886;GO:0005886;GO:0005886;GO:0007165;GO:0007186;GO:0007186;GO:0007626;GO:0009986;GO:0010976;GO:0016020;GO:0016021;GO:0016021;GO:0019901;GO:0019901;GO:0019901;GO:0030295;GO:0030295;GO:0032147;GO:0042593;GO:0043123;GO:0043123;GO:0043231;GO:0043231;GO:0043235;GO:0045121;GO:0045666;GO:0045860;GO:0050729;GO:0060907;GO:0061098;GO:…	K04619	-	T	0IE42;1AZ3S;0DR0W;18Z6M;0A1YX;1D053;0VC70;0UMY9;13J64	G protein-coupled receptor, family C, group 5, member B [Source:MGI Symbol;Acc:MGI:1927596]	64297	Q923Z0
ENSMUSG00000031770	9774.17	15438.6	4109.74	0.266199	-1.90943	1.55106e-37	9.9699e-36	8	95113066	95122005	+	2333	Herpud1	GO:0005515;GO:0005783;GO:0005783;GO:0005783;GO:0005783;GO:0005783;GO:0005789;GO:0005789;GO:0005789;GO:0005789;GO:0006511;GO:0006511;GO:0006874;GO:0006874;GO:0006986;GO:0006986;GO:0016020;GO:0016021;GO:0016021;GO:0016567;GO:0030433;GO:0030433;GO:0030968;GO:0030968;GO:0030968;GO:0030970;GO:0030970;GO:0031396;GO:0032469;GO:0032469;GO:0032469;GO:0032469;GO:0034976;GO:0034976;GO:0043154;GO:0043154;GO:…	K14027	-	O	12SIW;0V5IS;18YIP;09UJK;0URVF;0DI3Y;1AXJH;1CX23;KOG4583	homocysteine-inducible, endoplasmic reticulum stress-inducible, ubiquitin-like domain member 1 [Source:MGI Symbol;Acc:MGI:1927406]	64209	Q9JJK5;Q3TMN9
ENSMUSG00000041729	264.464	455.074	73.8546	0.162292	-2.62334	2.12997e-37	1.36417e-35	9	62326774	62444326	-	5919	Coro2b	GO:0001725;GO:0003093;GO:0003779;GO:0005737;GO:0005856;GO:0005925;GO:0005925;GO:0010812;GO:0010812;GO:0016020;GO:0017166;GO:0017166;GO:0030036;GO:0032956;GO:0032956;GO:0048041;GO:0051015;GO:0051015;GO:0051497;GO:0080135;GO:0080135;GO:1904950;GO:1904950;GO:1904951;GO:1904951;GO:1990147;GO:1990147;GO:0016020;GO:0030036;GO:0051015;GO:0016020;GO:0030036;GO:0051015;GO:0016020;GO:0030036;GO:0051015;GO:…	K13887	-	Z	12NEF;0V4FS;09TGS;18ZIN;0UPIG;KOG0303;1AXDD;1CVDP;0DEVK	coronin, actin binding protein, 2B [Source:MGI Symbol;Acc:MGI:2444283]	235431	Q8BH44
ENSMUSG00000025986	914.789	431.255	1398.32	3.24245	1.69709	2.3138e-37	1.4766e-35	1	46846704	46932012	-	6095	Slc39a10	GO:0002903;GO:0005385;GO:0005385;GO:0005886;GO:0005887;GO:0006811;GO:0006829;GO:0006882;GO:0006882;GO:0016020;GO:0016020;GO:0016021;GO:0030001;GO:0030890;GO:0046873;GO:0050861;GO:0050861;GO:0055085;GO:0071578;GO:0071578;GO:1903615;	K14716	-	P	09U35;0UJDR;1CQ2I;0V527;1AUWK;KOG2693;0DFCU;18SI3;12S2U	solute carrier family 39 (zinc transporter), member 10 [Source:MGI Symbol;Acc:MGI:1914515]	227059	Q6P5F6
ENSMUSG00000074151	7440.06	3030.7	11849.4	3.9098	1.9671	2.32813e-37	1.48044e-35	8	95160984	95253900	+	8493	Nlrc5	GO:0000166;GO:0000978;GO:0000978;GO:0002376;GO:0005524;GO:0005634;GO:0005634;GO:0005634;GO:0005634;GO:0005737;GO:0005737;GO:0005737;GO:0005813;GO:0005813;GO:0005829;GO:0005829;GO:0005829;GO:0009617;GO:0032088;GO:0032088;GO:0032088;GO:0035556;GO:0043549;GO:0043549;GO:0045087;GO:0045087;GO:0045087;GO:0045345;GO:0045345;GO:0045345;GO:0045944;GO:0045944;GO:0045944;GO:0051607;GO:0051607;GO:0060335;GO:…	K22615	-	-	-	NLR family, CARD domain containing 5 [Source:MGI Symbol;Acc:MGI:3612191]	434341	C3VPR6
ENSMUSG00000038213	713.533	324.782	1102.28	3.39392	1.76295	2.58124e-37	1.63555e-35	6	125200896	125208823	-	2352	Tapbpl	GO:0000139;GO:0002376;GO:0002502;GO:0002502;GO:0002590;GO:0002590;GO:0005783;GO:0005783;GO:0005783;GO:0005789;GO:0005794;GO:0005886;GO:0016020;GO:0016021;GO:0023024;GO:0023024;GO:0031090;GO:0043231;	-	-	T	0UUG6;0A4QI;1B3KF;0VFJM;13KM3;0IF63;0DS6T;18XP8;1D1FX	TAP binding protein-like [Source:MGI Symbol;Acc:MGI:2384853]	213233	Q8VD31
ENSMUSG00000013584	438.69	56.4091	820.97	14.5538	3.86333	2.82902e-37	1.78619e-35	9	71123071	71203525	+	2264	Aldh1a2	GO:0001523;GO:0001568;GO:0001758;GO:0001758;GO:0001758;GO:0001758;GO:0001822;GO:0001889;GO:0001936;GO:0001947;GO:0002138;GO:0002138;GO:0002138;GO:0003007;GO:0004028;GO:0004029;GO:0005737;GO:0005737;GO:0005737;GO:0005829;GO:0005829;GO:0007494;GO:0007507;GO:0008284;GO:0008285;GO:0008285;GO:0009855;GO:0009952;GO:0009954;GO:0010628;GO:0014032;GO:0016331;GO:0016491;GO:0016491;GO:0016620;GO:0016918;GO:…	K07249	EC:1.2.1.36	C	1ART2;1CPKC;0V4J5;09TK5;18SJI;0DEWU;12PWF;0UFZ4;KOG2450	aldehyde dehydrogenase family 1, subfamily A2 [Source:MGI Symbol;Acc:MGI:107928]	19378	Q62148
ENSMUSG00000024679	524.345	227.506	821.184	3.6095	1.8518	3.39735e-37	2.13745e-35	19	11563968	11582213	-	1735	Ms4a6d	GO:0016020;GO:0016021;GO:0016021;GO:0016020;GO:0016021;GO:0016021;	K22191	-	S	0UUPF;1D2N7;0DS71;0VGZN;193JN;1B37A;0A64Y;13W8M;0J2FM	membrane-spanning 4-domains, subfamily A, member 6D [Source:MGI Symbol;Acc:MGI:1916024]	68774	Q99N07;Q2TVW7
ENSMUSG00000024308	6760.7	3557.5	9963.9	2.80082	1.48585	4.76183e-37	2.98537e-35	17	34134873	34148266	+	3628	Tapbp	GO:0002397;GO:0016020;GO:0016020;GO:0016021;GO:0019885;GO:0042824;GO:0062061;GO:0065003;GO:0000139;GO:0002398;GO:0002479;GO:0005515;GO:0005783;GO:0005789;GO:0005789;GO:0005887;GO:0006952;GO:0010468;GO:0016020;GO:0016020;GO:0016021;GO:0019885;GO:0030670;GO:0042824;GO:0046978;GO:0046979;GO:0050823;GO:0061635;GO:0062061;GO:0065003;	K08058	-	U	0VEP4;0II43;1ASXK;1D0KM;0DQWW;0UU10;18W5I;09XFN;13IBE	TAP binding protein [Source:MGI Symbol;Acc:MGI:1201689]	21356	Q9R233;Q3U9A3;Q8C6N4;Q9D679
ENSMUSG00000031808	3443.17	5108.79	1777.56	0.347941	-1.52309	4.93378e-37	3.08231e-35	8	72021526	72039946	+	5835	Slc27a1	GO:0000166;GO:0001579;GO:0001579;GO:0001676;GO:0001676;GO:0004467;GO:0004467;GO:0004467;GO:0004467;GO:0005324;GO:0005324;GO:0005515;GO:0005737;GO:0005739;GO:0005743;GO:0005743;GO:0005783;GO:0005783;GO:0005886;GO:0005886;GO:0005886;GO:0005887;GO:0005901;GO:0006629;GO:0006631;GO:0006646;GO:0006646;GO:0006654;GO:0006654;GO:0006655;GO:0006656;GO:0006656;GO:0006659;GO:0006659;GO:0006661;GO:0006661;GO:…	K08745	EC:6.2.1.-	P;I	1ATUU;0UU7E;KOG1179;12N3R;18W8T;1CS9A;0DICZ;09TFA;0V4ED	solute carrier family 27 (fatty acid transporter), member 1 [Source:MGI Symbol;Acc:MGI:1347098]	26457	Q60714;Q544D7
ENSMUSG00000070427	1410.88	583.126	2238.63	3.83902	1.94074	1.01912e-36	6.34455e-35	7	101664092	101667897	-	3026	Il18bp	GO:0005576;GO:0005615;GO:0005615;GO:0042007;GO:0042007;GO:0042007;GO:0042007;GO:0042088;GO:0042088;GO:0042088;GO:0005576;GO:0005615;GO:0005615;GO:0042007;GO:0042007;GO:0042007;GO:0042007;GO:0042088;GO:0042088;GO:0042088;GO:0042007;GO:0042007;	-	-	S;W;T	1ATQJ;1969F;13UK3;0UIH3;0A6VC;0VHPG;1D1US;0DTU1;0J0UT	interleukin 18 binding protein [Source:MGI Symbol;Acc:MGI:1333800]	16068	Q9Z0M9
ENSMUSG00000057596	1016.35	207.775	1824.92	8.78316	3.13474	1.26286e-36	7.83456e-35	7	104119221	104157056	-	3758	Trim30d	GO:0000209;GO:0005654;GO:0005737;GO:0005829;GO:0010468;GO:0010508;GO:0016567;GO:0019901;GO:0032880;GO:0042803;GO:0043123;GO:0045087;GO:0046596;GO:0051092;GO:0061630;GO:0000209;GO:0005634;GO:0005654;GO:0005737;GO:0005737;GO:0005829;GO:0008270;GO:0010468;GO:0010508;GO:0016567;GO:0019901;GO:0032880;GO:0042803;GO:0043123;GO:0045087;GO:0046596;GO:0046872;GO:0046872;GO:0051092;GO:0061630;GO:0000209;GO:…	K10648	EC:2.3.2.27	O;K	0B6AK;0WJ0G;13FYK;1DGAS;1BBGY;197FW;0E9FG;0ITFH;0V3TY	tripartite motif-containing 30D [Source:MGI Symbol;Acc:MGI:3035181]	209387	Q3TNW3
ENSMUSG00000021720	147.446	39.6384	255.254	6.43956	2.68696	1.50572e-36	9.3088e-35	13	105266509	105431323	-	5579	Rnf180	GO:0000209;GO:0000209;GO:0005515;GO:0005634;GO:0005635;GO:0005783;GO:0005789;GO:0016020;GO:0016021;GO:0016567;GO:0016740;GO:0030534;GO:0031227;GO:0031227;GO:0031398;GO:0031624;GO:0031624;GO:0032436;GO:0032436;GO:0042415;GO:0042415;GO:0042428;GO:0042428;GO:0046872;GO:0050790;GO:0061630;GO:0061630;GO:0061630;GO:1901360;GO:0000209;GO:0000209;GO:0005515;GO:0005634;GO:0005635;GO:0005783;GO:0005789;GO:…	K15708	EC:2.3.2.27	O	0VDRR;0IN5N;0A2WG;1AVI1;0DQIC;1CZKP;1949W;13JKB;0UMVY	ring finger protein 180 [Source:MGI Symbol;Acc:MGI:1919066]	71816	Q3U827
ENSMUSG00000037818	2738.86	4060.49	1417.24	0.349032	-1.51857	1.70305e-36	1.04923e-34	3	40801405	40892573	+	11184	Abhd18	GO:0003674;GO:0005575;GO:0005576;GO:0008150;GO:0003674;GO:0005575;GO:0005576;GO:0008150;GO:0003674;GO:0005575;GO:0005576;GO:0008150;	-	-	A;S;D	1CSMH;0UPK8;0VA1Z;KOG1551;1AXJ4;190GC;0DKKH;12RCN;09Z4S	abhydrolase domain containing 18 [Source:MGI Symbol;Acc:MGI:1915468]	269423	Q8C1A9
ENSMUSG00000000532	1535.13	767.971	2302.29	2.99788	1.58394	1.94376e-36	1.1934e-34	15	101071948	101111565	+	4418	Acvr1b	GO:0000082;GO:0000082;GO:0000166;GO:0001701;GO:0001942;GO:0004672;GO:0004674;GO:0004674;GO:0004674;GO:0004674;GO:0004675;GO:0004675;GO:0004675;GO:0005515;GO:0005524;GO:0005524;GO:0005524;GO:0005524;GO:0005829;GO:0005829;GO:0005886;GO:0005886;GO:0005886;GO:0005887;GO:0005887;GO:0006355;GO:0006355;GO:0006468;GO:0006468;GO:0006468;GO:0006468;GO:0007165;GO:0007165;GO:0007166;GO:0007178;GO:0007399;GO:…	K13567	EC:2.7.11.30	T	1AV0U;09UFM;KOG2052;0UU7J;0DFRB;0V5EZ;12NCS;1CQEW;18SSY	activin A receptor, type 1B [Source:MGI Symbol;Acc:MGI:1338944]	11479	Q61271;Q3TZF1
ENSMUSG00000002578	123.828	29.6535	218.002	7.35165	2.87807	2.18436e-36	1.33651e-34	10	128466712	128505227	-	6461	Ikzf4	GO:0000785;GO:0000978;GO:0003677;GO:0003700;GO:0005515;GO:0005634;GO:0005654;GO:0006357;GO:0008270;GO:0016604;GO:0019904;GO:0032991;GO:0042802;GO:0043425;GO:0043565;GO:0045892;GO:0045944;GO:0046872;GO:0051260;GO:0000785;GO:0000978;GO:0003677;GO:0003700;GO:0005515;GO:0005634;GO:0005654;GO:0005654;GO:0006357;GO:0008270;GO:0008270;GO:0016604;GO:0016604;GO:0019904;GO:0019904;GO:0032991;GO:0032991;GO:…	K09220	-	K	1AZNA;0UGG1;0V6EU;194BC;0DG0S;KOG1721;09VFN;1CQQC;12SSB	IKAROS family zinc finger 4 [Source:MGI Symbol;Acc:MGI:1343139]	22781	Q8C208
ENSMUSG00000029685	1405.47	2246.37	564.572	0.251326	-1.99237	2.51154e-36	1.53144e-34	6	24528143	24573163	+	4497	Asb15	GO:0008150;GO:0016567;GO:0035556;GO:0008150;GO:0016567;GO:0035556;	K10337	-	S;E	0DIWX;0V9CT;KOG0504;09YEY;1CTND;12S90;1AX1M;0UMJ9;18Y11	ankyrin repeat and SOCS box-containing 15 [Source:MGI Symbol;Acc:MGI:1926160]	78910	Q8VHS6;Q3UQ60;Q8C565
ENSMUSG00000026580	1718.91	22.2821	3415.54	153.286	7.26008	2.87442e-36	1.74672e-34	1	163942833	163977595	+	4413	Selp	GO:0001530;GO:0001530;GO:0002687;GO:0002691;GO:0005509;GO:0005509;GO:0005509;GO:0005509;GO:0005515;GO:0005615;GO:0005615;GO:0005886;GO:0005887;GO:0005887;GO:0005887;GO:0006954;GO:0007155;GO:0007155;GO:0007157;GO:0007159;GO:0007159;GO:0008201;GO:0008201;GO:0009897;GO:0009897;GO:0010572;GO:0014068;GO:0014068;GO:0014068;GO:0016020;GO:0016020;GO:0016020;GO:0016021;GO:0016339;GO:0016339;GO:0016339;GO:…	K06496	-	T;V	0E9VB;1BB8S;0WJTD;0IS44;1DGP4;0V428;197BT;13EQ3;0B700	selectin, platelet [Source:MGI Symbol;Acc:MGI:98280]	20344	Q01102
ENSMUSG00000025044	520.137	229.692	810.581	3.52899	1.81925	3.22185e-36	1.95119e-34	8	40034726	40095714	-	6344	Msr1	GO:0001540;GO:0001540;GO:0005044;GO:0005581;GO:0005829;GO:0005886;GO:0005886;GO:0005886;GO:0006897;GO:0006898;GO:0006898;GO:0006911;GO:0009897;GO:0010629;GO:0010744;GO:0010886;GO:0010886;GO:0016020;GO:0016020;GO:0016021;GO:0030169;GO:0030169;GO:0030301;GO:0031410;GO:0034362;GO:0034381;GO:0034381;GO:0038024;GO:0042953;GO:0097242;GO:0097242;GO:0001540;GO:0001540;GO:0005044;GO:0005581;GO:0005829;GO:…	K06558	-	W	0A0WI;1AYTK;0IK8A;13KR0;1CXF3;0VBT1;0URV4;190AD;0DNHQ	macrophage scavenger receptor 1 [Source:MGI Symbol;Acc:MGI:98257]	20288	P30204;Q8CED7
ENSMUSG00000039713	414.045	654.338	173.753	0.26554	-1.913	3.6862e-36	2.22484e-34	4	152156955	152199857	+	5430	Plekhg5	GO:0005085;GO:0050790;GO:0005085;GO:0050790;GO:0005085;GO:0050790;GO:0005085;GO:0005085;GO:0005085;GO:0005515;GO:0005737;GO:0005737;GO:0005886;GO:0005886;GO:0005886;GO:0005911;GO:0007266;GO:0016020;GO:0030027;GO:0030054;GO:0030139;GO:0030139;GO:0030424;GO:0035767;GO:0042995;GO:0043542;GO:0043542;GO:0048471;GO:0050790;GO:0098793;GO:0099575;GO:0005085;GO:0005085;GO:0005085;GO:0005515;GO:0005737;GO:…	K19464	-	T	1CVE8;09TXP;0V4WQ;KOG3521;0UHW3;0DF7Z;1AXHS;190UT;12NF7	pleckstrin homology domain containing, family G (with RhoGef domain) member 5 [Source:MGI Symbol;Acc:MGI:2652860]	269608	Q66T02;A0A2X0SG37
ENSMUSG00000078763	228.15	67.3613	388.939	5.77392	2.52955	4.06289e-36	2.44391e-34	11	83007675	83013496	+	1864	Slfn1	GO:0000122;GO:0001933;GO:0005515;GO:0005634;GO:0005737;GO:0007050;GO:0008285;GO:0042130;GO:1900477;GO:2000134;	K24457	-	-	-	schlafen 1 [Source:MGI Symbol;Acc:MGI:1313259]	20555	Q9Z0I7
ENSMUSG00000040265	531.251	893.225	169.278	0.189513	-2.39963	4.74283e-36	2.8433e-34	1	161810022	162305603	-	24452	Dnm3	GO:0003924;GO:0005525;GO:0000166;GO:0003924;GO:0003924;GO:0005525;GO:0005525;GO:0005737;GO:0005794;GO:0005856;GO:0005874;GO:0006897;GO:0006897;GO:0014069;GO:0016787;GO:0030424;GO:0031798;GO:0031802;GO:0043083;GO:0043197;GO:0044327;GO:0045202;GO:0048471;GO:0050998;GO:0051491;GO:0061001;GO:0061002;GO:0061828;GO:0061829;GO:0098844;GO:0098884;GO:0098978;GO:0099186;GO:1903423;GO:0000166;GO:0000266;GO:…	K01528	EC:3.6.5.5	U	0DG5A;KOG0446;1CQUW;1AWTZ;0UHSY;12NCM;09UVW;0V5VJ	dynamin 3 [Source:MGI Symbol;Acc:MGI:1341299]	103967	Q8BZ98
ENSMUSG00000071856	1680.16	2623.55	736.771	0.28083	-1.83223	5.47743e-36	3.27268e-34	18	44558127	44945249	-	14577	Mcc	GO:0005509;GO:0005634;GO:0005654;GO:0005737;GO:0005829;GO:0005886;GO:0010633;GO:0036464;GO:0045184;GO:0050680;GO:0090090;GO:0005634;GO:0005654;GO:0005737;GO:0005829;GO:0005886;GO:0010633;GO:0036464;GO:0045184;GO:0050680;GO:0090090;	-	-	S;T	0UPTX;1B1X7;0DPWV;1CYWD;0IESN;12SWT;194DE;0V9DS;0A0IV	mutated in colorectal cancers [Source:MGI Symbol;Acc:MGI:96930]	328949	Q3TYX4;E9PWI3
ENSMUSG00000060519	1489.41	541.488	2437.33	4.50117	2.1703	5.54728e-36	3.30332e-34	1	156481187	156501926	-	3892	Tor3a	GO:0005524;GO:0000166;GO:0005515;GO:0005524;GO:0005524;GO:0005635;GO:0005737;GO:0005783;GO:0005783;GO:0005783;GO:0005788;GO:0005788;GO:0005788;GO:0005788;GO:0016887;GO:0016887;GO:0016887;GO:0016887;GO:0005524;GO:0000166;GO:0005515;GO:0005524;GO:0005524;GO:0005635;GO:0005737;GO:0005783;GO:0005783;GO:0005788;GO:0005788;GO:0005788;GO:0016887;GO:0016887;GO:0016887;GO:0000166;GO:0005515;GO:0005524;GO:…	K23000	-	O	KOG2170;0UP3E;190BV;1B23X;1CVRQ;0A13M;13N66;0DKWG;0VBZV	torsin family 3, member A [Source:MGI Symbol;Acc:MGI:1353652]	30935	Q9ER38
ENSMUSG00000024165	365.221	147.509	582.934	3.95185	1.98253	5.91754e-36	3.51206e-34	17	25156393	25179663	-	4840	Jpt2	GO:0005634;GO:0005737;GO:0005829;GO:0005886;GO:0005634;GO:0005737;GO:0005829;GO:0005829;GO:0005886;GO:0005886;	-	-	S	0IY2U;0UJ5W;1AXCN;0VFUA;0DJ72;0A4Z1;18Y5X;13RN5;1CTYZ	Jupiter microtubule associated homolog 2 [Source:MGI Symbol;Acc:MGI:1196260]	52009	Q6PGH2;Q3TM10
ENSMUSG00000040010	578.046	247.599	908.493	3.66922	1.87547	6.18362e-36	3.65779e-34	8	122607889	122634433	-	3708	Slc7a5	GO:0005764;GO:0005765;GO:0005829;GO:0005829;GO:0005886;GO:0005886;GO:0005886;GO:0006865;GO:0006865;GO:0009925;GO:0009925;GO:0010629;GO:0010629;GO:0015171;GO:0015171;GO:0015171;GO:0015173;GO:0015173;GO:0015175;GO:0015175;GO:0015179;GO:0015179;GO:0015190;GO:0015190;GO:0015190;GO:0015196;GO:0015196;GO:0015196;GO:0015349;GO:0015349;GO:0015807;GO:0015823;GO:0015823;GO:0016020;GO:0016020;GO:0016021;GO:…	K13780	-	P;E	12P2T;1AV06;09V1W;0UJHQ;0DJGF;18X4B;0V61J;1CU8Y;KOG1287	solute carrier family 7 (cationic amino acid transporter, y+ system), member 5 [Source:MGI Symbol;Acc:MGI:1298205]	20539	Q9Z127
ENSMUSG00000020250	3858.33	1983.19	5733.47	2.89104	1.53159	7.70227e-36	4.54102e-34	10	82669785	82733546	+	7086	Txnrd1	GO:0001650;GO:0001650;GO:0001707;GO:0004791;GO:0004791;GO:0004791;GO:0004791;GO:0005634;GO:0005654;GO:0005654;GO:0005737;GO:0005737;GO:0005737;GO:0005739;GO:0005739;GO:0005829;GO:0006979;GO:0007369;GO:0008283;GO:0010942;GO:0016174;GO:0016259;GO:0016491;GO:0016491;GO:0016668;GO:0033797;GO:0042537;GO:0042744;GO:0042802;GO:0043025;GO:0045340;GO:0045454;GO:0045454;GO:0050660;GO:0055114;GO:0055114;GO:…	K22182	EC:1.8.1.9	Q;O	1CVEN;09UWI;KOG0405;0UPJN;12PHT;0V5W9;1AUW3;0DKK6;190DN	thioredoxin reductase 1 [Source:MGI Symbol;Acc:MGI:1354175]	50493	Q9JMH6
ENSMUSG00000024675	481.191	110.305	852.077	7.72476	2.94949	1.10985e-35	6.5054e-34	19	11382134	11404610	+	1751	Ms4a4c	GO:0003674;GO:0005575;GO:0008150;GO:0016020;GO:0016021;GO:0003674;GO:0005575;GO:0008150;GO:0016020;GO:0016021;GO:0016021;GO:0003674;GO:0005575;GO:0008150;GO:0016020;GO:0016021;GO:0016021;	K22190	-	S	1967A;1AWM6;1CTBK;0DIKP;0UM5X;0VHG7;13UNP;0A6N2;0J084	membrane-spanning 4-domains, subfamily A, member 4C [Source:MGI Symbol;Acc:MGI:1927656]	64380	Q9D3F6
ENSMUSG00000025815	285.745	463.776	107.714	0.232254	-2.10623	1.11072e-35	6.5054e-34	2	5900926	5947603	-	6333	Dhtkd1	GO:0002244;GO:0004591;GO:0004591;GO:0005739;GO:0005739;GO:0005739;GO:0006091;GO:0006091;GO:0006091;GO:0006096;GO:0006099;GO:0016491;GO:0016624;GO:0030976;GO:0055114;GO:0055114;GO:0002244;GO:0004591;GO:0004591;GO:0005739;GO:0005739;GO:0006091;GO:0006091;GO:0006096;GO:0006099;GO:0016491;GO:0016624;GO:0030976;GO:0055114;GO:0055114;	K15791	EC:1.2.4.2	C;G	1CQT9;0DQAE;0V5U3;0UK9C;18SCN;09UUJ;12NY2;KOG0450;1B3GQ	dehydrogenase E1 and transketolase domain containing 1 [Source:MGI Symbol;Acc:MGI:2445096]	209692	A2ATU0
ENSMUSG00000036995	490.598	213.384	767.812	3.59826	1.8473	1.24015e-35	7.23964e-34	4	135933676	135972527	+	4225	Asap3	GO:0001726;GO:0001726;GO:0001726;GO:0001726;GO:0005096;GO:0005096;GO:0005096;GO:0005096;GO:0005096;GO:0005654;GO:0005654;GO:0005737;GO:0005829;GO:0005829;GO:0005925;GO:0005925;GO:0005925;GO:0005925;GO:0005925;GO:0016477;GO:0016477;GO:0016477;GO:0016477;GO:0043231;GO:0043231;GO:0043231;GO:0043547;GO:0043547;GO:0043547;GO:0043547;GO:0046872;GO:0051492;GO:0051492;GO:0051492;GO:0051492;	K12488	-	T	0VAFY;0DM25;13N44;1ASMH;0UGYA;18XER;KOG0521;1CVX5;09ZIZ	ArfGAP with SH3 domain, ankyrin repeat and PH domain 3 [Source:MGI Symbol;Acc:MGI:2684986]	230837	Q5U464
ENSMUSG00000020255	3869.99	2046.33	5693.65	2.78238	1.47632	1.28897e-35	7.50004e-34	10	83196085	83324369	+	123179	D10Wsu102e	GO:0003674;GO:0005575;GO:0008150;	-	-	S;L	0VHIM;0UV7J;0DR4J;0J22I;1B574;0A76F;1D22G;193B4;13V04	DNA segment, Chr 10, Wayne State University 102, expressed [Source:MGI Symbol;Acc:MGI:106381]	28109	Q9CX66
ENSMUSG00000021294	277.723	450.722	104.724	0.232346	-2.10565	1.48664e-35	8.62202e-34	12	112112642	112148181	+	6918	Kif26a	GO:0000166;GO:0001560;GO:0005515;GO:0005515;GO:0005524;GO:0005524;GO:0005737;GO:0005856;GO:0005871;GO:0005874;GO:0005874;GO:0008017;GO:0008017;GO:0008017;GO:0009968;GO:0048484;	K10404	-	Z	0UQ5C;18TEA;1CVJP;0DKR6;1AU64;12RT9;KOG4280;0V91R;09Y49	kinesin family member 26A [Source:MGI Symbol;Acc:MGI:2447072]	668303	Q52KG5
ENSMUSG00000037411	5134.22	2052.09	8216.35	4.00388	2.0014	1.77522e-35	1.02623e-33	5	137090358	137101122	-	3876	Serpine1	GO:0001525;GO:0002020;GO:0004867;GO:0005102;GO:0005576;GO:0005615;GO:0005615;GO:0010469;GO:0010757;GO:0010951;GO:0014912;GO:0030194;GO:0030336;GO:0032757;GO:0033629;GO:0035491;GO:0045766;GO:0048260;GO:0050729;GO:0050829;GO:0051918;GO:0061044;GO:0062023;GO:0070062;GO:0071222;GO:0090026;GO:0090399;GO:0097187;GO:1901331;GO:1902042;GO:2000098;GO:2000352;GO:0005615;	K03982	-	V	12U1A;0DFHY;0UGVD;1ASJ0;09U85;KOG2392;0V57A;1CQ7S;18TF4	serine (or cysteine) peptidase inhibitor, clade E, member 1 [Source:MGI Symbol;Acc:MGI:97608]	18787	G5E899
ENSMUSG00000042978	1094.3	1902.61	285.997	0.150319	-2.73391	1.85299e-35	1.06772e-33	7	125848034	125894188	+	4478	Sbk1	GO:0004672;GO:0005524;GO:0006468;GO:0000166;GO:0004672;GO:0004674;GO:0004674;GO:0004674;GO:0004674;GO:0005524;GO:0005524;GO:0005575;GO:0005737;GO:0006468;GO:0016301;GO:0016310;GO:0016740;GO:0018105;GO:0018105;GO:0018107;GO:0018107;GO:0106310;GO:0106311;	K08858	EC:2.7.11.1	T	KOG1345;18YXV;0VC4C;1CWXK;0UNM9;13HZ9;1B0YI;0A18K;0DN1C	SH3-binding kinase 1 [Source:MGI Symbol;Acc:MGI:2135937]	104175	Q8QZX0
ENSMUSG00000024168	507.678	790.12	225.236	0.285065	-1.81064	2.69202e-35	1.54617e-33	17	25276676	25302565	-	2378	Tmem204	GO:0001945;GO:0001945;GO:0005515;GO:0005886;GO:0005886;GO:0005886;GO:0005912;GO:0016020;GO:0016021;GO:0030054;GO:0030947;GO:0030947;GO:0051145;GO:0051145;GO:0016020;GO:0016021;	-	-	T;U	0UPCH;0DKF1;0IEHK;18YD0;12YMN;09Z00;1CV93;1AYZ2;0V9XH	transmembrane protein 204 [Source:MGI Symbol;Acc:MGI:3039635]	407831	Q7TQI0
ENSMUSG00000038507	4537.96	2313.09	6762.84	2.92372	1.54781	3.00747e-35	1.7218e-33	6	39063344	39095283	-	3995	Parp12	GO:0003950;GO:0005575;GO:0005634;GO:0016740;GO:0046872;GO:0046872;GO:0070213;GO:0070213;GO:0070213;GO:0140289;GO:0140289;GO:0140289;GO:1990404;GO:1990404;GO:1990404;	K15259	EC:2.4.2.30	S	1CRAF;09VC4;0V6BA;18SQ4;1AV62;0IEI4;12P7S;0DGKK;0UIER	poly (ADP-ribose) polymerase family, member 12 [Source:MGI Symbol;Acc:MGI:2143990]	243771	Q8BZ20
ENSMUSG00000027078	1519.21	479.295	2559.13	5.33936	2.41667	4.61171e-35	2.63178e-33	2	84629172	84640679	+	1996	Ube2l6	GO:0000151;GO:0000166;GO:0000209;GO:0005515;GO:0005524;GO:0005634;GO:0006511;GO:0016567;GO:0016740;GO:0018215;GO:0019787;GO:0019941;GO:0031625;GO:0032020;GO:0032020;GO:0042296;GO:0042296;GO:0043130;GO:0061631;GO:0061631;	K04553	EC:2.3.2.23	O	1D38F;0DU0Q;19324;0A73J;1B5M9;0VHXM;0UV75;13QRC;KOG0422	ubiquitin-conjugating enzyme E2L 6 [Source:MGI Symbol;Acc:MGI:1914500]	56791	Q9QZU9
ENSMUSG00000041736	645.563	299.288	991.838	3.31399	1.72857	4.89897e-35	2.78678e-33	15	83447793	83458404	+	1051	Tspo	GO:0005497;GO:0005497;GO:0005739;GO:0005739;GO:0005739;GO:0005739;GO:0005739;GO:0005741;GO:0005741;GO:0005783;GO:0005829;GO:0006694;GO:0006694;GO:0006811;GO:0006811;GO:0006821;GO:0006821;GO:0006869;GO:0007568;GO:0008347;GO:0008347;GO:0008503;GO:0008503;GO:0010042;GO:0010266;GO:0010823;GO:0010940;GO:0010940;GO:0014012;GO:0015485;GO:0016020;GO:0016021;GO:0016021;GO:0016021;GO:0030325;GO:0031397;GO:…	K05770	-	T	0A546;0UU38;1D1P1;0DSDD;18WAK;1ASWD;KOG3797;13R5P;0VFZI	translocator protein [Source:MGI Symbol;Acc:MGI:88222]	12257	P50637
ENSMUSG00000040428	286.272	98.3994	474.144	4.81857	2.2686	5.01365e-35	2.84293e-33	7	45175754	45203653	+	6371	Plekha4	GO:0005546;GO:0031234;GO:0032266;GO:0043325;GO:0080025;GO:0090263;GO:2000096;	K23797	-	Z;T	1CVAU;0V9YX;18WEH;0UPEX;12RKJ;09Z1D;0DKGX;1ATK8;0IFZ8	pleckstrin homology domain containing, family A (phosphoinositide binding specific) member 4 [Source:MGI Symbol;Acc:MGI:1916467]	69217	-
ENSMUSG00000029311	808.026	1228.26	387.797	0.31573	-1.66324	5.62843e-35	3.1814e-33	5	104137628	104169785	-	3265	Hsd17b11	GO:0004303;GO:0005737;GO:0005737;GO:0005783;GO:0005811;GO:0005811;GO:0005811;GO:0005811;GO:0006629;GO:0006694;GO:0006710;GO:0006710;GO:0016229;GO:0016229;GO:0016229;GO:0016491;GO:0016616;GO:0055114;GO:0055114;GO:0004303;GO:0005737;GO:0005783;GO:0005811;GO:0005811;GO:0005811;GO:0006629;GO:0006694;GO:0006710;GO:0016229;GO:0016229;GO:0016491;GO:0016616;GO:0055114;GO:0055114;	-	-	Q	0V9WB;KOG1201;0UGJ0;13KFK;0DKDM;1ARNC;195QV;1CV7N;09YYN	hydroxysteroid (17-beta) dehydrogenase 11 [Source:MGI Symbol;Acc:MGI:2149821]	114664	Q9EQ06
ENSMUSG00000031442	3872.44	6317.59	1427.29	0.225924	-2.14609	6.22931e-35	3.5099e-33	8	12923806	13070905	+	12984	Mcf2l	GO:0005085;GO:0005737;GO:0035556;GO:0050790;GO:0005085;GO:0035556;GO:0050790;GO:0005085;GO:0005737;GO:0035091;GO:0035556;GO:0050790;GO:0005085;GO:0005737;GO:0035556;GO:0050790;GO:0005085;GO:0035556;GO:0050790;GO:0005085;GO:0035556;GO:0050790;GO:0005085;GO:0005737;GO:0035556;GO:0050790;GO:0005085;GO:0005737;GO:0035556;GO:0050790;GO:0005085;GO:0035556;GO:0050790;GO:0005085;GO:0035556;GO:0050790;GO:…	K20685	-	T	1DF2B;0E835;0V30Y;0WGJR;1975F;0B43P;13CJC;0IPNH;1BAX6	mcf.2 transforming sequence-like [Source:MGI Symbol;Acc:MGI:103263]	17207	E9PY13;Q6PDM6
ENSMUSG00000043639	5123.34	7504.63	2742.06	0.365383	-1.45252	6.29528e-35	3.53588e-33	19	53665737	53855511	+	6790	Rbm20	GO:0003676;GO:0003723;GO:0003729;GO:0005634;GO:0005634;GO:0005634;GO:0006397;GO:0006417;GO:0007507;GO:0007507;GO:0007507;GO:0007507;GO:0007507;GO:0008270;GO:0008380;GO:0033120;GO:0033120;GO:0033120;GO:0033120;GO:0033120;GO:0043484;GO:0043484;GO:0043484;GO:0043484;	K24052	-	A;S;K	0V6Y7;190ZG;09VZR;1AUTN;13HJY;0IGBX;0DH8K;1CRYP;0UJAW	RNA binding motif protein 20 [Source:MGI Symbol;Acc:MGI:1920963]	73713	Q3UQS8
ENSMUSG00000026020	1189.7	595.025	1784.37	2.99882	1.58439	6.32103e-35	3.53918e-33	1	59724130	59758203	+	10758	Nop58	GO:0005634;GO:0005730;GO:0042254;GO:0001094;GO:0001094;GO:0001650;GO:0001650;GO:0005634;GO:0005634;GO:0005634;GO:0005654;GO:0005654;GO:0005654;GO:0005730;GO:0005730;GO:0005730;GO:0005732;GO:0005732;GO:0005829;GO:0005829;GO:0015030;GO:0015030;GO:0030515;GO:0030515;GO:0030515;GO:0031428;GO:0032040;GO:0042254;GO:0048254;GO:0048254;GO:0051117;GO:0051117;GO:0070761;GO:0070761;	K14565	-	A	1AZ72;0VE1F;12SEH;1CR66;KOG2572;09V7V;0DGGJ;190XS;0UFHU	NOP58 ribonucleoprotein [Source:MGI Symbol;Acc:MGI:1933184]	55989	Q6DFW4
ENSMUSG00000038949	1594.31	2371.7	816.931	0.34445	-1.53763	9.08793e-35	5.07243e-33	1	179373935	179455043	+	8859	Cnst	GO:0005794;GO:0005802;GO:0005802;GO:0005802;GO:0005802;GO:0005802;GO:0005886;GO:0005886;GO:0005886;GO:0005886;GO:0010923;GO:0010923;GO:0010923;GO:0016020;GO:0016021;GO:0019902;GO:0019902;GO:0019902;GO:0030133;GO:0030133;GO:0030133;GO:0030133;GO:0031410;GO:0032991;GO:0032991;GO:0042998;GO:0042998;GO:0042998;GO:0042998;GO:0042998;GO:0043231;GO:0043231;GO:0071253;GO:0071253;GO:0071253;	K17581	-	U	1CUIK;0V99B;0IHAY;1916I;0DJRH;09YBS;12RGU;0UHVK;1AY6H	consortin, connexin sorting protein [Source:MGI Symbol;Acc:MGI:2445141]	226744	Q8CBC4
ENSMUSG00000059810	1026.47	1545.58	507.36	0.328265	-1.60707	9.94208e-35	5.53183e-33	4	62478084	62622238	+	10801	Rgs3	GO:0005096;GO:0005634;GO:0005634;GO:0005634;GO:0005737;GO:0005737;GO:0005886;GO:0005886;GO:0005886;GO:0005886;GO:0007165;GO:0007165;GO:0007186;GO:0009968;GO:0016020;GO:0043547;GO:0005096;GO:0005634;GO:0005634;GO:0005634;GO:0005737;GO:0005737;GO:0005886;GO:0005886;GO:0005886;GO:0007165;GO:0007165;GO:0007186;GO:0009968;GO:0016020;GO:0043547;GO:0005096;GO:0005634;GO:0005634;GO:0005634;GO:0005737;GO:…	K07524	-	T	13HAR;0DFH1;0UM4Q;09W11;1CQ6S;1AV8K;18W9K;KOG3589;0V6ZD	regulator of G-protein signaling 3 [Source:MGI Symbol;Acc:MGI:1354734]	50780	Q9DC04
ENSMUSG00000002227	596.898	271.259	922.537	3.40095	1.76594	1.03395e-34	5.73503e-33	3	104702152	104725879	-	5607	Mov10	GO:0000932;GO:0003723;GO:0003724;GO:0004386;GO:0005737;GO:0032574;GO:0035194;GO:0000932;GO:0000932;GO:0003723;GO:0003723;GO:0003724;GO:0004386;GO:0005737;GO:0005829;GO:0010526;GO:0032574;GO:0032574;GO:0035194;GO:0035195;GO:0035279;GO:0036464;GO:0051607;GO:0061014;GO:0061158;GO:0000166;GO:0000932;GO:0000932;GO:0003723;GO:0003723;GO:0003723;GO:0003723;GO:0003724;GO:0004386;GO:0004386;GO:0005515;GO:…	K18422	EC:3.6.4.13	A	09XNZ;0UQCC;KOG1804;12QN9;1CW2T;18U0Q;0DM7P;0V8KK;1B2H8	Mov10 RISC complex RNA helicase [Source:MGI Symbol;Acc:MGI:97054]	17454	P23249;Q3UD86
ENSMUSG00000056536	1746.31	901.019	2591.6	2.8763	1.52421	1.06516e-34	5.88982e-33	1	105446147	105591402	-	13595	Pign	GO:0003824;GO:0005783;GO:0005789;GO:0005789;GO:0006506;GO:0006506;GO:0016020;GO:0016021;GO:0016021;GO:0016740;GO:0016740;GO:0051377;GO:0051377;GO:0003824;GO:0005783;GO:0005789;GO:0005789;GO:0005829;GO:0005886;GO:0006506;GO:0006506;GO:0016020;GO:0016021;GO:0016021;GO:0016740;GO:0016740;GO:0051377;GO:0051377;GO:0003824;GO:0005783;GO:0005789;GO:0005789;GO:0006506;GO:0006506;GO:0016020;GO:0016021;GO:…	K05285	EC:2.7.-.-	T	190M0;12QYG;09VRZ;1ARIH;0DH0I;0UFP0;KOG2124;1CRQU;0V6QX	phosphatidylinositol glycan anchor biosynthesis, class N [Source:MGI Symbol;Acc:MGI:1351629]	27392	G3X9F1
ENSMUSG00000070576	362.835	575.809	149.861	0.260261	-1.94197	1.08037e-34	5.95543e-33	5	111565228	111604899	+	6940	Mn1	GO:0001957;GO:0005634;GO:0005634;GO:0005634;GO:0006355;GO:0007275;GO:0033689;GO:0033689;GO:0070564;GO:0070564;GO:1902806;GO:1902806;	K22543	-	U	09WFT;1CSFM;0DHRA;0V7EB;18ZFF;1B45T;0IEWX;12PX2;0USVW	meningioma 1 [Source:MGI Symbol;Acc:MGI:1261813]	433938	D3YWE6
ENSMUSG00000090799	976.728	1621.39	332.07	0.204806	-2.28767	1.81399e-34	9.96853e-33	14	51126039	51134964	-	6300	Klhl33	-	K13957	-	S;J	0DUGT;1D42N;12ZPY;KOG1072;0UVSF;1B7VA;0A83Y;0VII3;0V695;0DGIA;0UIC2;KOG1072;1CR82;1ATW4;18UWQ;09V9W;12TY2	kelch-like 33 [Source:MGI Symbol;Acc:MGI:3644593]	546611	G3UW92
ENSMUSG00000001300	512.889	795.815	229.963	0.288965	-1.79103	1.92782e-34	1.05615e-32	8	8667434	8711242	-	6855	Efnb2	GO:0001525;GO:0001945;GO:0002042;GO:0002042;GO:0005102;GO:0005515;GO:0005886;GO:0005886;GO:0005886;GO:0005886;GO:0005912;GO:0007155;GO:0007155;GO:0007275;GO:0007399;GO:0007411;GO:0008284;GO:0009887;GO:0010839;GO:0010977;GO:0016020;GO:0016020;GO:0016021;GO:0030054;GO:0030154;GO:0031295;GO:0034332;GO:0046875;GO:0046875;GO:0046875;GO:0048013;GO:0048013;GO:0048013;GO:0048013;GO:0048514;GO:0048514;GO:…	K05463	-	T	12N8C;0DQMF;1AUQI;0A2ZS;0USTP;1CZQ1;KOG3858;0V9AG;1921T	ephrin B2 [Source:MGI Symbol;Acc:MGI:105097]	13642	P52800;Q4FJM3
ENSMUSG00000040648	9176.46	13381.1	4971.83	0.371556	-1.42835	2.01619e-34	1.10118e-32	1	97633773	97698136	-	14381	Ppip5k2	GO:0000166;GO:0000827;GO:0000828;GO:0000828;GO:0000829;GO:0000829;GO:0000832;GO:0005524;GO:0005524;GO:0005737;GO:0005829;GO:0005829;GO:0005829;GO:0006020;GO:0006020;GO:0007605;GO:0016301;GO:0016310;GO:0016740;GO:0032958;GO:0033857;GO:0033857;GO:0033857;GO:0052723;GO:0052724;GO:0102092;GO:0000166;GO:0000827;GO:0000829;GO:0000832;GO:0005524;GO:0005737;GO:0005829;GO:0016301;GO:0016310;GO:0016740;GO:…	K13024	EC:2.7.4.24	Z	1945Y;0UIKH;0DGR4;12NHY;1CRF3;KOG1057;09VGC;0V52D;1AZQC	diphosphoinositol pentakisphosphate kinase 2 [Source:MGI Symbol;Acc:MGI:2142810]	227399	Q6ZQB6;Q8BWK5
ENSMUSG00000035004	349.91	143.755	556.065	3.86813	1.95164	2.40083e-34	1.30724e-32	7	120663290	120673795	-	2175	Igsf6	GO:0003674;GO:0005575;GO:0008150;GO:0016020;GO:0016021;	-	-	T	0IUPA;09ZQP;18YGQ;1AYTZ;1CW3M;0DM8I;0UQDG;0VAM6;13K1D	immunoglobulin superfamily, member 6 [Source:MGI Symbol;Acc:MGI:1891393]	80719	P0C6B7
ENSMUSG00000026821	624.626	290.862	958.391	3.295	1.72028	2.71815e-34	1.47551e-32	2	28403137	28443093	+	6345	Ralgds	GO:0005085;GO:0005085;GO:0007264;GO:0050790;GO:0005085;GO:0005085;GO:0005515;GO:0005515;GO:0005634;GO:0005634;GO:0005737;GO:0005829;GO:0005903;GO:0007165;GO:0007264;GO:0030695;GO:0050790;GO:0005085;GO:0005085;GO:0007165;GO:0007264;GO:0050790;GO:0005085;GO:0005085;GO:0007165;GO:0007264;GO:0050790;GO:0005085;GO:0005085;GO:0007165;GO:0007264;GO:0050790;GO:0005085;GO:0005085;GO:0007264;GO:0050790;GO:…	K08732	-	T	1ATHD;1CTFJ;09XD2;0DIQG;0V8B2;KOG3629;0UQIW;12RJ9;18WBG	ral guanine nucleotide dissociation stimulator [Source:MGI Symbol;Acc:MGI:107485]	19730	Q03385;Q6ZPU1
ENSMUSG00000022579	1089.89	1806.25	373.526	0.206796	-2.27372	2.80697e-34	1.51909e-32	15	75468477	75471330	+	2554	Gpihbp1	GO:0005886;GO:0005886;GO:0006869;GO:0006886;GO:0008035;GO:0008289;GO:0009897;GO:0009986;GO:0016020;GO:0016323;GO:0016323;GO:0016324;GO:0016324;GO:0017038;GO:0031225;GO:0031225;GO:0034394;GO:0035473;GO:0035473;GO:0035478;GO:0035478;GO:0042632;GO:0045056;GO:0046658;GO:0050821;GO:0051006;GO:0051006;GO:0070328;GO:0070328;GO:0071813;GO:0090319;GO:0090321;GO:0140318;	K20001	-	W	0UW7T;0VK5P;0DVGU;1B6GX;13WJ4;0A993;1D4TB;0J46G;193UQ	GPI-anchored HDL-binding protein 1 [Source:MGI Symbol;Acc:MGI:1915703]	68453	Q9D1N2
ENSMUSG00000022218	73.0124	10.6681	135.357	12.688	3.66539	3.18186e-34	1.71676e-32	14	55937466	55951383	-	3162	Tgm1	GO:0003810;GO:0003810;GO:0010838;GO:0016020;GO:0018149;GO:0018149;GO:0018215;GO:0030216;GO:0031224;GO:0042802;GO:0045787;GO:0046872;GO:0003810;GO:0018149;GO:0018215;GO:0046872;GO:0003810;GO:0018149;GO:0018215;GO:0046872;GO:0018149;GO:0018149;	K05619	EC:2.3.2.13	O	0V54T;12WTW;0IFMV;09U5T;18XJJ;1D059;0DFFC;0UJVS;1AUCQ	transglutaminase 1, K polypeptide [Source:MGI Symbol;Acc:MGI:98730]	21816	Q9JLF6;A0A0R4J293
ENSMUSG00000059895	5018.65	7560.81	2476.48	0.327542	-1.61025	3.29988e-34	1.77506e-32	15	73594994	73630615	+	9351	Ptp4a3	GO:0004721;GO:0004725;GO:0004725;GO:0004725;GO:0005634;GO:0005634;GO:0005737;GO:0005737;GO:0005768;GO:0005769;GO:0005886;GO:0006355;GO:0006470;GO:0007219;GO:0016020;GO:0016311;GO:0016787;GO:0016791;GO:0035335;GO:0043117;GO:0043542;GO:0043542;GO:1900746;GO:1901224;GO:1904951;GO:1990830;GO:0006470;GO:0008138;GO:0016311;GO:0016791;GO:0004721;GO:0004725;GO:0004725;GO:0004725;GO:0005634;GO:0005634;GO:…	K18041	EC:3.1.3.48	T;V	1383X;09U3X;KOG2836;0DFDK;1CZIN;18S6C;0V530;1ARFG;0UTQS	protein tyrosine phosphatase 4a3 [Source:MGI Symbol;Acc:MGI:1277098]	19245	Q9D658
ENSMUSG00000054203	1590.99	820.771	2361.21	2.87683	1.52448	3.58889e-34	1.92471e-32	1	173839564	173859376	-	4177	Ifi205	GO:0000122;GO:0000978;GO:0001227;GO:0002218;GO:0002218;GO:0003690;GO:0003690;GO:0005634;GO:0005634;GO:0005654;GO:0005730;GO:0005730;GO:0005829;GO:0008134;GO:0009617;GO:0009617;GO:0032731;GO:0035458;GO:0035458;GO:0035458;GO:0042802;	-	-	K	1CTDT;0UM8D;0DINX;0J5NP;194Q0;1B2J8;1408X;0V89T;09XBF	interferon activated gene 205 [Source:MGI Symbol;Acc:MGI:101847]	226695	Q8CGE8
ENSMUSG00000016128	1316.56	1962.09	671.027	0.341996	-1.54795	4.15915e-34	2.22383e-32	5	150960975	151157301	-	8594	Stard13	GO:0005096;GO:0005096;GO:0005515;GO:0005737;GO:0005739;GO:0005811;GO:0007049;GO:0007165;GO:0008289;GO:0016020;GO:0030036;GO:0031966;GO:0035023;GO:0043542;GO:0043547;GO:0090051;GO:0097498;GO:1903671;GO:0005096;GO:0005737;GO:0007165;GO:0008289;GO:0043547;GO:0007165;GO:0008289;	K20632	-	T	1CUXH;0DK3Q;1B14P;0V7TE;KOG2200;12NR9;195JQ;0URDA;09WVF	StAR-related lipid transfer (START) domain containing 13 [Source:MGI Symbol;Acc:MGI:2385331]	243362	Q923Q2;Q3UWP1
ENSMUSG00000058006	3761.64	2020.07	5503.2	2.72426	1.44586	5.04912e-34	2.6916e-32	4	32657119	32775217	+	21836	Mdn1	GO:0000027;GO:0000027;GO:0000166;GO:0003674;GO:0005524;GO:0005524;GO:0005634;GO:0005634;GO:0005654;GO:0005654;GO:0005730;GO:0005730;GO:0005829;GO:0005829;GO:0006364;GO:0016887;GO:0030687;GO:0045111;GO:0045111;GO:0000027;GO:0000027;GO:0000166;GO:0003674;GO:0005524;GO:0005524;GO:0005634;GO:0005634;GO:0005654;GO:0005730;GO:0005829;GO:0006364;GO:0016887;GO:0030687;GO:0045111;	K14572	-	S;I	0DIW6;09WFW;1CTMJ;0V7EE;1AX0J;KOG1808;18XY7;0UMID;12PX4	midasin AAA ATPase 1 [Source:MGI Symbol;Acc:MGI:1926159]	100019	J3QMC5
ENSMUSG00000025017	482.687	172.543	792.832	4.59497	2.20006	5.44e-34	2.89132e-32	19	41260816	41373541	-	5572	Pik3ap1	GO:0005102;GO:0005515;GO:0005515;GO:0005737;GO:0005737;GO:0005829;GO:0005829;GO:0005886;GO:0005886;GO:0014068;GO:0016020;GO:0034122;GO:0034134;GO:0034142;GO:0034154;GO:0034162;GO:0036312;GO:0036312;GO:0042802;GO:0050727;	K12230	-	T	18UX6;13KN1;0UHCY;09UKF;1CQJH;0IKKC;0DFW6;1AU9M;0V5JU	phosphoinositide-3-kinase adaptor protein 1 [Source:MGI Symbol;Acc:MGI:1933177]	83490	Q9EQ32
ENSMUSG00000028381	1777.8	914.755	2640.85	2.88695	1.52955	7.6944e-34	4.07735e-32	4	59189257	59222833	+	5212	Ugcg	GO:0000139;GO:0000139;GO:0000139;GO:0000139;GO:0005794;GO:0006497;GO:0006629;GO:0006665;GO:0006679;GO:0006679;GO:0006679;GO:0006679;GO:0008120;GO:0008120;GO:0008120;GO:0008120;GO:0008120;GO:0009966;GO:0016020;GO:0016020;GO:0016021;GO:0016021;GO:0016021;GO:0016740;GO:0016757;GO:0016757;GO:0030154;GO:0030216;GO:0033210;GO:0048666;GO:0061436;GO:0098856;GO:0102769;GO:1903575;	K00720	EC:2.4.1.80	M;I;G	0V58B;12NMB;0UGCP;18TQI;1ASTF;09UEM;0DFQF;KOG2547;1CQE3	UDP-glucose ceramide glucosyltransferase [Source:MGI Symbol;Acc:MGI:1332243]	22234	O88693
ENSMUSG00000027368	90.8911	6.3609	175.421	27.5781	4.78545	9.33827e-34	4.93377e-32	2	127178079	127180296	+	2003	Dusp2	GO:0000188;GO:0001706;GO:0004721;GO:0004721;GO:0004721;GO:0004722;GO:0004725;GO:0004725;GO:0005515;GO:0005634;GO:0005634;GO:0005654;GO:0005654;GO:0005737;GO:0006470;GO:0006470;GO:0006470;GO:0008138;GO:0008330;GO:0016311;GO:0016787;GO:0016791;GO:0017017;GO:0017017;GO:0031965;GO:0031965;GO:0035335;GO:0035970;GO:0051019;GO:0051019;GO:0106306;GO:0106307;	K04459	-	V	0UMGK;0DIUX;18SR9;0V8FG;09XHE;1CTK8;1AXH6;KOG1716;12QJ8	dual specificity phosphatase 2 [Source:MGI Symbol;Acc:MGI:101911]	13537	Q05922
ENSMUSG00000028996	109.833	209.956	9.71009	0.0462482	-4.43446	1.48822e-33	7.83958e-32	4	149534144	149539435	-	718	Rbp7	GO:0008289;GO:0005501;GO:0005737;GO:0008289;GO:0016918;GO:0019841;	-	-	I	0UUX1;0DTKB;KOG4015;1D2XT;0A6KA;194ZY;1B5TW;0VHEE;13R16	retinol binding protein 7, cellular [Source:MGI Symbol;Acc:MGI:1890409]	63954	Q9EPC5;Q540P4
ENSMUSG00000052310	3217.95	1728.59	4707.3	2.7232	1.4453	1.56239e-33	8.20601e-32	3	90155479	90160919	+	2364	Slc39a1	GO:0001701;GO:0005102;GO:0005102;GO:0005385;GO:0005385;GO:0005886;GO:0005886;GO:0005886;GO:0005886;GO:0006811;GO:0006829;GO:0006829;GO:0016020;GO:0016020;GO:0016020;GO:0016021;GO:0030001;GO:0046873;GO:0048701;GO:0055085;GO:0060173;GO:0071577;GO:0071577;GO:0071577;	K14709	-	P	0V7Q8;0DI1K;KOG1558;1CSS7;18Z66;13M3Q;0UKDY;09WRW;1B1NY	solute carrier family 39 (zinc transporter), member 1 [Source:MGI Symbol;Acc:MGI:1353474]	30791	Q9QZ03
ENSMUSG00000046743	902.347	1373.84	430.852	0.313611	-1.67295	1.88829e-33	9.88854e-32	3	38941089	39066134	+	17165	Fat4	GO:0001658;GO:0001736;GO:0001822;GO:0003007;GO:0005509;GO:0005515;GO:0005886;GO:0007009;GO:0007155;GO:0007155;GO:0007156;GO:0007157;GO:0007219;GO:0008543;GO:0016020;GO:0016020;GO:0016021;GO:0021987;GO:0022008;GO:0035329;GO:0043931;GO:0045177;GO:0048565;GO:0060122;GO:0072006;GO:0072137;GO:0072307;GO:0098609;	K16669	-	Z;T	0DJYF;191PH;09UGS;1CUS3;12N7V;0UPVP;KOG3594;0V5G3;1B1ZR	FAT atypical cadherin 4 [Source:MGI Symbol;Acc:MGI:3045256]	329628	Q2PZL6
ENSMUSG00000030096	3387.66	4944.49	1830.83	0.370278	-1.43332	2.53056e-33	1.32131e-31	6	91661034	91736047	+	8457	Slc6a6	GO:0005368;GO:0005369;GO:0005369;GO:0005886;GO:0005886;GO:0005886;GO:0005887;GO:0005887;GO:0006836;GO:0006836;GO:0010940;GO:0015171;GO:0015185;GO:0015293;GO:0015734;GO:0015734;GO:0015734;GO:0016020;GO:0016020;GO:0016021;GO:0016021;GO:0016323;GO:0016324;GO:0022858;GO:0030425;GO:0030977;GO:0031528;GO:0032328;GO:0035725;GO:0043025;GO:0045597;GO:0050804;GO:0051939;GO:0055085;GO:0071705;GO:0089718;GO:…	K05039	-	P	KOG3659;12NMW;09U0F;0DHIB;0V4BE;1AYCB;18XI4;1CS8J;0UNV1	solute carrier family 6 (neurotransmitter transporter, taurine), member 6 [Source:MGI Symbol;Acc:MGI:98488]	21366	O35316;Q3UPI8
ENSMUSG00000041624	253.422	421.234	85.6094	0.203235	-2.29878	2.76544e-33	1.43973e-31	9	3532778	3894736	+	6650	Gucy1a2	GO:0000166;GO:0004383;GO:0004383;GO:0004383;GO:0004383;GO:0005525;GO:0005737;GO:0006182;GO:0009190;GO:0010750;GO:0016829;GO:0016849;GO:0020037;GO:0035556;GO:0044877;GO:0044877;	K12318	EC:4.6.1.2	F	12NXE;KOG4171;1CPBK;0DEMR;0A1DS;18SN2;0V5S9;0UFM3;1ARV8	guanylate cyclase 1, soluble, alpha 2 [Source:MGI Symbol;Acc:MGI:2660877]	234889	Q3UH83;Q3TNN8;F8VQK3
ENSMUSG00000038145	3611.21	5317.05	1905.36	0.358349	-1.48056	4.00866e-33	2.08088e-31	9	121946332	121998768	+	5780	Snrk	GO:0000166;GO:0004672;GO:0004674;GO:0005524;GO:0005524;GO:0006468;GO:0004672;GO:0005524;GO:0006468;GO:0000166;GO:0000287;GO:0000287;GO:0000287;GO:0000287;GO:0004672;GO:0004674;GO:0004674;GO:0004674;GO:0004674;GO:0004674;GO:0005524;GO:0005524;GO:0005524;GO:0005524;GO:0005524;GO:0005634;GO:0005634;GO:0005634;GO:0005634;GO:0005737;GO:0006468;GO:0006468;GO:0006468;GO:0006468;GO:0006468;GO:0006468;GO:…	K08802	EC:2.7.11.1	T	KOG4717;1CPWK;1B2JX;12R4A;0UNMZ;09WMK;18Y5K;0V7K9;0DF72	SNF related kinase [Source:MGI Symbol;Acc:MGI:108104]	20623	Q8VDU5;B9EK90
ENSMUSG00000021234	242.503	393.746	91.2604	0.231775	-2.1092	4.18577e-33	2.1665e-31	12	84392083	84408607	-	4656	Fam161b	GO:0003674;GO:0005881;GO:0005929;GO:0015630;GO:0044782;GO:0003674;GO:0005881;GO:0005881;GO:0005929;GO:0015630;GO:0015630;GO:0044782;	-	-	S	09YD6;1AXIF;0IFP6;18SKJ;1CUK7;0DGTD;0UFJH;0V9AS;12PFT	family with sequence similarity 161, member B [Source:MGI Symbol;Acc:MGI:2443027]	217705	Q8CB59
ENSMUSG00000050103	177.329	296.296	58.3612	0.196969	-2.34396	4.6499e-33	2.39975e-31	12	37291640	37632201	+	6397	Agmo	GO:0005506;GO:0005506;GO:0005506;GO:0005506;GO:0005783;GO:0005783;GO:0005783;GO:0005783;GO:0005789;GO:0006643;GO:0006643;GO:0006643;GO:0006643;GO:0008610;GO:0016020;GO:0016021;GO:0016491;GO:0016491;GO:0046485;GO:0046485;GO:0046485;GO:0050479;GO:0050479;GO:0050479;GO:0050479;GO:0055114;GO:0055114;GO:0016020;GO:0016021;GO:0005506;GO:0005506;GO:0005506;GO:0005783;GO:0005783;GO:0005783;GO:0005789;GO:…	K15537	EC:1.14.16.5	I	13ITV;0VBPQ;1CT7A;18UGF;0UIP0;KOG0872;1AWGS;0DIGS;0A0T4	alkylglycerol monooxygenase [Source:MGI Symbol;Acc:MGI:2442495]	319660	Q8BS35
ENSMUSG00000004040	14292.2	7923.92	20660.5	2.60735	1.38259	4.78761e-33	2.46368e-31	11	100775924	100830366	-	9527	Stat3	GO:0000785;GO:0000785;GO:0000976;GO:0000978;GO:0000978;GO:0000981;GO:0000981;GO:0001103;GO:0001228;GO:0001659;GO:0001754;GO:0003677;GO:0003677;GO:0003677;GO:0003700;GO:0003700;GO:0003700;GO:0004879;GO:0005515;GO:0005515;GO:0005515;GO:0005634;GO:0005634;GO:0005634;GO:0005634;GO:0005654;GO:0005654;GO:0005667;GO:0005737;GO:0005737;GO:0005737;GO:0005737;GO:0005739;GO:0005743;GO:0005829;GO:0005829;GO:…	K04692	-	K	1CT96;09X75;13KVM;KOG3667;0DIIK;0V85R;0UN5S;18W5F;1B3J0	signal transducer and activator of transcription 3 [Source:MGI Symbol;Acc:MGI:103038]	20848	P42227;Q3ULI4
ENSMUSG00000030966	1178.56	597.46	1759.66	2.94523	1.55838	5.10255e-33	2.61818e-31	7	102207128	102214693	-	3714	Trim21	GO:0000209;GO:0003713;GO:0004842;GO:0005634;GO:0005654;GO:0005737;GO:0006513;GO:0008270;GO:0010508;GO:0016567;GO:0019005;GO:0031648;GO:0032088;GO:0032092;GO:0032897;GO:0034341;GO:0042802;GO:0045087;GO:0045787;GO:0045824;GO:0045893;GO:0046598;GO:0046872;GO:0046872;GO:0051091;GO:0051865;GO:0061630;GO:0070534;GO:0090086;GO:1902187;GO:0008270;GO:0045893;GO:0046598;GO:0046872;GO:0046872;	K10651	EC:2.3.2.27	O;K	KOG2177;12QXR;0USXG;09UKA;0DFVY;18XES;1CQJA;0V5JK;1B05T	tripartite motif-containing 21 [Source:MGI Symbol;Acc:MGI:106657]	20821	Q3U7K7;Q3UCL2
ENSMUSG00000071036	83.0201	7.15171	158.888	22.2168	4.47358	6.30943e-33	3.22814e-31	17	86805160	86812660	-	2005	Gm10309	GO:0003674;GO:0005575;GO:0008150;	-	-	-	-	predicted gene 10309 [Source:MGI Symbol;Acc:MGI:3641941]	-	-
ENSMUSG00000070034	501.664	229.102	774.226	3.37939	1.75676	6.39197e-33	3.261e-31	1	85504620	85526538	-	6781	Sp110	GO:0000981;GO:0002376;GO:0003677;GO:0003677;GO:0005634;GO:0005634;GO:0005634;GO:0005654;GO:0006357;GO:0006915;GO:0009617;GO:0043065;GO:0045087;	K24503	-	O;K	KOG2177;0UM76;0DIN3;09XAP;193WH;1CTCZ;0V891;13QZ7;1AVSY	Sp110 nuclear body protein [Source:MGI Symbol;Acc:MGI:1923364]	109032	Q8BVK9
ENSMUSG00000042659	1329.66	324.664	2334.66	7.19101	2.84619	6.72359e-33	3.42039e-31	7	68386743	68398989	-	4039	Arrdc4	GO:0005737;GO:0005768;GO:0005768;GO:0005769;GO:0005886;GO:0005886;GO:0005886;GO:0015031;GO:0015031;GO:0016020;GO:0016567;GO:0031410;GO:0043231;GO:0051443;GO:0140112;GO:1903561;GO:1990756;GO:1990756;GO:0005737;GO:0005768;GO:0005768;GO:0005769;GO:0005886;GO:0005886;GO:0005886;GO:0015031;GO:0015031;GO:0016020;GO:0016567;GO:0031410;GO:0043231;GO:0051443;GO:0140112;GO:1903561;GO:1990756;GO:1990756;	-	-	S;C	KOG3780;12RVP;0UJWY;0DHP7;1CSDQ;1AY9R;0V7CD;09WE1;18TFR	arrestin domain containing 4 [Source:MGI Symbol;Acc:MGI:1913662]	66412	A0A0B4J1F4
ENSMUSG00000024981	1180.31	607.239	1753.38	2.88746	1.5298	6.98265e-33	3.54206e-31	19	55240370	55286152	+	4864	Acsl5	GO:0016020;GO:0016021;GO:0009758;GO:0016020;GO:0016021;GO:0050053;GO:0000166;GO:0001676;GO:0001676;GO:0001676;GO:0001676;GO:0004467;GO:0004467;GO:0004467;GO:0004467;GO:0005524;GO:0005654;GO:0005654;GO:0005730;GO:0005730;GO:0005739;GO:0005739;GO:0005739;GO:0005739;GO:0005741;GO:0005743;GO:0005783;GO:0005783;GO:0005783;GO:0005783;GO:0005789;GO:0005886;GO:0005886;GO:0005886;GO:0006629;GO:0006631;GO:…	K01897	EC:6.2.1.3	I	1B4QD;0V4XT;1CPJ2;KOG1256;18XUN;0UGR1;0DJJS;12PYZ;09TYX	acyl-CoA synthetase long-chain family member 5 [Source:MGI Symbol;Acc:MGI:1919129]	433256	Q8JZR0;Q3UC67
ENSMUSG00000048756	5776.16	8374.19	3178.13	0.379514	-1.39777	1.17504e-32	5.94362e-31	10	42057837	42152751	-	7571	Foxo3	GO:0000122;GO:0000976;GO:0000978;GO:0000978;GO:0000981;GO:0001221;GO:0001221;GO:0001227;GO:0001228;GO:0001228;GO:0001542;GO:0001544;GO:0001547;GO:0001556;GO:0003677;GO:0003677;GO:0003700;GO:0003700;GO:0003700;GO:0005515;GO:0005515;GO:0005634;GO:0005634;GO:0005634;GO:0005634;GO:0005654;GO:0005654;GO:0005737;GO:0005737;GO:0005737;GO:0005739;GO:0005739;GO:0005739;GO:0005741;GO:0005741;GO:0005759;GO:…	K09408	-	K	0DQUT;1CZYP;13DZ1;18Y31;0UKYQ;09XVH;0VE27;1B08Z;KOG2294	forkhead box O3 [Source:MGI Symbol;Acc:MGI:1890081]	56484	Q9WVH4
ENSMUSG00000029084	1209.65	591.086	1828.22	3.09298	1.629	1.70737e-32	8.6118e-31	5	44025895	44069717	+	3890	Cd38	GO:0001666;GO:0001666;GO:0003953;GO:0003953;GO:0003953;GO:0003953;GO:0005634;GO:0005634;GO:0005886;GO:0005886;GO:0005886;GO:0005886;GO:0007204;GO:0007204;GO:0007565;GO:0008284;GO:0008284;GO:0009725;GO:0009725;GO:0009986;GO:0010977;GO:0010977;GO:0014824;GO:0014824;GO:0016020;GO:0016020;GO:0016021;GO:0016323;GO:0016323;GO:0016740;GO:0016787;GO:0016798;GO:0016849;GO:0016849;GO:0030307;GO:0030307;GO:…	K01242	-	M;T	09UGC;18Z8J;0IH8E;0UR65;0DNUA;1B4WD;12TG0;0VC2H;1CXRM	CD38 antigen [Source:MGI Symbol;Acc:MGI:107474]	12494	P56528;Q4FJL8;Q3UCS6
ENSMUSG00000071714	429.023	81.8624	776.183	9.48156	3.24512	2.2663e-32	1.13987e-30	15	78166707	78189921	-	4740	Csf2rb2	GO:0004896;GO:0005886;GO:0016020;GO:0016020;GO:0016021;GO:0016021;GO:0019221;GO:0004896;GO:0016020;GO:0016020;GO:0016021;GO:0019221;	K04738	-	W;T	0UI7U;0IGEX;1B2E2;0VATT;1CWB6;12RW9;09Z09;0DMFV;1955X	colony stimulating factor 2 receptor, beta 2, low- affinity (granulocyte-macrophage) [Source:MGI Symbol;Acc:MGI:1339760]	12984	P26954
ENSMUSG00000023903	69.4142	7.30139	131.527	18.014	4.17104	2.30713e-32	1.15714e-30	17	23847285	23864251	-	5303	Mmp25	GO:0004222;GO:0004222;GO:0005886;GO:0005886;GO:0005886;GO:0006508;GO:0006508;GO:0006508;GO:0008233;GO:0008237;GO:0008237;GO:0008270;GO:0009986;GO:0010952;GO:0016020;GO:0016021;GO:0016504;GO:0016787;GO:0030198;GO:0030574;GO:0031012;GO:0031225;GO:0046872;GO:0060022;GO:0006508;GO:0008237;	K08003	EC:3.4.24.-	O;W	KOG1565;1B0S2;09TSQ;1CVJT;0V4S1;0UPRJ;12PPA;1906W;0DKR8	matrix metallopeptidase 25 [Source:MGI Symbol;Acc:MGI:2443938]	240047	Q3U435
ENSMUSG00000043263	689.491	190.078	1188.9	6.25481	2.64497	2.70196e-32	1.35136e-30	1	173458483	173475494	+	3547	Ifi209	GO:0000122;GO:0000978;GO:0001227;GO:0002218;GO:0003690;GO:0003690;GO:0005634;GO:0005634;GO:0005654;GO:0005730;GO:0005829;GO:0008134;GO:0035458;GO:0035458;GO:0035458;GO:0042802;GO:0002218;GO:0035458;	-	-	K	1CTDT;0UM8D;0DINX;0J5NP;194Q0;1B2J8;1408X;0V89T;09XBF	interferon activated gene 209 [Source:MGI Symbol;Acc:MGI:2138243]	236312	Q8BV49
ENSMUSG00000031596	2391.45	261.437	4521.46	17.2947	4.11225	2.73137e-32	1.36224e-30	8	41315433	41375345	+	9135	Slc7a2	GO:0000064;GO:0002537;GO:0005289;GO:0005292;GO:0005886;GO:0005886;GO:0005886;GO:0006809;GO:0006865;GO:0006865;GO:0006865;GO:0015171;GO:0015171;GO:0015179;GO:0015181;GO:0015181;GO:0015189;GO:0015807;GO:0015809;GO:0016020;GO:0016020;GO:0016021;GO:0016021;GO:0016021;GO:0022857;GO:0030054;GO:0042116;GO:0043030;GO:0050727;GO:0055085;GO:0061459;GO:0089718;GO:0097627;GO:0097638;GO:0097638;GO:0097639;GO:…	K13864	-	E	0V5II;1AV9P;09UJB;0UHNX;18YYY;1CQRW;12QK9;0DG2D;KOG1286	solute carrier family 7 (cationic amino acid transporter, y+ system), member 2 [Source:MGI Symbol;Acc:MGI:99828]	11988	P18581
ENSMUSG00000096054	7416.28	10707.2	4125.33	0.385285	-1.376	2.90267e-32	1.44363e-30	10	4970917	5501482	-	40491	Syne1	GO:0000932;GO:0003779;GO:0003779;GO:0005521;GO:0005634;GO:0005635;GO:0005640;GO:0005654;GO:0005730;GO:0005737;GO:0005794;GO:0007030;GO:0016020;GO:0016021;GO:0016021;GO:0016021;GO:0019899;GO:0030017;GO:0031965;GO:0034993;GO:0042692;GO:0045211;GO:0090292;GO:0140444;GO:0000932;GO:0002053;GO:0003779;GO:0003779;GO:0005102;GO:0005515;GO:0005515;GO:0005521;GO:0005634;GO:0005635;GO:0005635;GO:0005635;GO:…	K19326	-	Z	1CQAG;09UB4;0UZQ3;0V5A9;12UBG;KOG0516;0DFKT;0IUP1;0W32P;14GAB;0UZDD;1DAPI;0E3GD;0AQJ2	spectrin repeat containing, nuclear envelope 1 [Source:MGI Symbol;Acc:MGI:1927152]	64009	Q6ZWR6;Q6PI72
ENSMUSG00000067586	722.933	354.162	1091.7	3.0825	1.6241	3.25939e-32	1.61653e-30	13	51562675	51576833	+	4463	S1pr3	GO:0003376;GO:0004930;GO:0004930;GO:0004930;GO:0004930;GO:0005178;GO:0005178;GO:0005737;GO:0005886;GO:0005886;GO:0005886;GO:0005886;GO:0005887;GO:0006954;GO:0007165;GO:0007186;GO:0007186;GO:0007189;GO:0007193;GO:0007219;GO:0016020;GO:0016021;GO:0016021;GO:0019222;GO:0032651;GO:0038036;GO:1903141;GO:1903141;	K04290	-	T	13190;0DENT;1B52I;09TH0;0IIA7;1CPCM;0V4G0;18U1G;0UFVA	sphingosine-1-phosphate receptor 3 [Source:MGI Symbol;Acc:MGI:1339365]	13610	Q9Z0U9
ENSMUSG00000030022	7815.28	2646.65	12983.9	4.9058	2.29449	3.42505e-32	1.69397e-30	6	92749680	92920473	-	15048	Adamts9	GO:0004175;GO:0004222;GO:0004222;GO:0005576;GO:0005615;GO:0005783;GO:0006508;GO:0006508;GO:0006508;GO:0008233;GO:0008237;GO:0008237;GO:0008237;GO:0008270;GO:0009617;GO:0009986;GO:0016787;GO:0030198;GO:0031012;GO:0031012;GO:0043231;GO:0045636;GO:0046872;GO:0048070;GO:0003179;GO:0003229;GO:0004175;GO:0004222;GO:0004222;GO:0005576;GO:0005615;GO:0005783;GO:0006508;GO:0008237;GO:0008270;GO:0009617;GO:…	K08624	EC:3.4.24.-	O	18WC0;0V69U;1CU9C;0DJGU;1AZQ6;12PII;09U5N;0UIUN;KOG3538	a disintegrin-like and metallopeptidase (reprolysin type) with thrombospondin type 1 motif, 9 [Source:MGI Symbol;Acc:MGI:1916320]	101401	E9PYV8
ENSMUSG00000034911	620.764	1090.35	151.174	0.138647	-2.85052	4.03009e-32	1.9877e-30	8	71836916	71848446	-	6461	Ushbp1	GO:0005575;GO:0008150;GO:0030165;GO:0030165;	K21881	-	S	0A1XA;0VCSU;1CYI6;0IGFX;0DPJD;0UP63;18X4V;1AYRI;13N6M	USH1 protein network component harmonin binding protein 1 [Source:MGI Symbol;Acc:MGI:1922920]	234395	Q8R370
ENSMUSG00000031842	182.701	335.744	29.6577	0.0883344	-3.50088	4.26146e-32	2.096e-30	8	71176369	71203835	+	5596	Pde4c	GO:0004115;GO:0006198;GO:0016787;GO:0004114;GO:0004114;GO:0004115;GO:0004115;GO:0005634;GO:0005829;GO:0005929;GO:0006198;GO:0007165;GO:0007165;GO:0008081;GO:0016787;GO:0042995;GO:0046872;GO:0048471;GO:0061179;GO:0004114;GO:0004115;GO:0006198;GO:0007165;GO:0008081;GO:0016787;GO:0046872;GO:0004114;GO:0004114;GO:0004115;GO:0004115;GO:0005634;GO:0005829;GO:0005929;GO:0006198;GO:0007165;GO:0007165;GO:…	K13293	EC:3.1.4.53	F;T	0UHKN;1B4TC;1CUW1;0DK28;195VA;0V756;12PR9;09W6Y;KOG3689	phosphodiesterase 4C, cAMP specific [Source:MGI Symbol;Acc:MGI:99556]	110385	Q3UEI1
ENSMUSG00000032020	319.776	120.35	519.203	4.31411	2.10906	4.92829e-32	2.41731e-30	9	40922394	41072993	-	7326	Ubash3b	GO:0004721;GO:0004725;GO:0004725;GO:0004725;GO:0005515;GO:0005634;GO:0005737;GO:0005737;GO:0006469;GO:0006469;GO:0009968;GO:0009968;GO:0016787;GO:0030168;GO:0031625;GO:0031625;GO:0035335;GO:0035335;GO:0038063;GO:0038063;GO:0038065;GO:0042802;GO:0042802;GO:0043393;GO:0045670;GO:0045670;GO:0045671;GO:0045779;GO:0045779;GO:0051219;GO:0051279;GO:0051279;GO:0070527;GO:0070527;GO:0090331;GO:0004721;GO:…	K18993	EC:3.1.3.48	G	09ZIM;0DM1N;KOG3734;1AXJN;0VAFJ;18U01;1CVWM;0UQ4J;12RB8	ubiquitin associated and SH3 domain containing, B [Source:MGI Symbol;Acc:MGI:1920078]	72828	Q8BGG7
ENSMUSG00000051243	81.4807	15.3915	147.57	9.58773	3.26119	4.99383e-32	2.44272e-30	9	58103580	58111602	-	5921	Islr2	GO:0016020;GO:0016021;GO:0005515;GO:0005886;GO:0007275;GO:0007399;GO:0009986;GO:0009986;GO:0016020;GO:0016021;GO:0045773;GO:0045773;GO:0005515;GO:0005886;GO:0007275;GO:0007399;GO:0009986;GO:0009986;GO:0016020;GO:0016021;GO:0045773;GO:0045773;GO:0005515;GO:0005886;GO:0007275;GO:0007399;GO:0009986;GO:0009986;GO:0016020;GO:0016021;GO:0045773;GO:0045773;GO:0005515;GO:0005886;GO:0007275;GO:0007399;GO:…	-	-	T	KOG0619;18W65;1CTFP;09XD5;0DIQJ;13ES9;0V8B5;1AWST;0UMA8	immunoglobulin superfamily containing leucine-rich repeat 2 [Source:MGI Symbol;Acc:MGI:2444277]	320563	Q5RKR3
ENSMUSG00000037813	135.936	232.078	39.7939	0.171467	-2.54399	5.33701e-32	2.60344e-30	2	158024453	158071142	-	5104	D630003M21Rik	GO:0003674;GO:0005575;GO:0008150;	-	-	T	0DK4B;0VC96;18TE8;1ASVN;1CXYZ;KOG0689;0UK5N;12RPX;0A1DK	RIKEN cDNA D630003M21 gene [Source:MGI Symbol;Acc:MGI:3606579]	228846	Q8BWG4
ENSMUSG00000044350	348.553	148.938	548.169	3.68053	1.87991	5.82499e-32	2.83371e-30	14	77261640	77274344	-	3644	Lacc1	GO:0002221;GO:0002221;GO:0002376;GO:0004000;GO:0004000;GO:0004731;GO:0004731;GO:0005507;GO:0005634;GO:0005737;GO:0005777;GO:0005777;GO:0005783;GO:0005783;GO:0006954;GO:0016740;GO:0016787;GO:0017061;GO:0017061;GO:0030641;GO:0030641;GO:0045087;GO:0046872;GO:0047975;GO:0047975;GO:0050727;GO:0055114;GO:0070431;GO:1900542;	K05810	EC:1.10.3.-	S	1AYAA;0VCWZ;18Y6S;0A3B9;0IHUK;1CX85;13IUI;0DNB5;0UPRY	laccase domain containing 1 [Source:MGI Symbol;Acc:MGI:2445077]	210808	Q8BZT9
ENSMUSG00000027399	31.6317	0.328964	62.9344	191.311	7.57977	6.55654e-32	3.1809e-30	2	129141530	129151892	-	1974	Il1a	GO:0001660;GO:0001819;GO:0001819;GO:0002248;GO:0005125;GO:0005125;GO:0005125;GO:0005125;GO:0005149;GO:0005149;GO:0005507;GO:0005507;GO:0005507;GO:0005576;GO:0005576;GO:0005615;GO:0005615;GO:0005615;GO:0005615;GO:0005615;GO:0005737;GO:0005829;GO:0005829;GO:0005829;GO:0005886;GO:0006883;GO:0006954;GO:0006954;GO:0006954;GO:0006955;GO:0008285;GO:0008285;GO:0009986;GO:0010575;GO:0010628;GO:0010628;GO:…	K04383	-	W;T	1AWYQ;0UFPI;0JAAI;0DHQC;142BS;192YM;0V7DF;09WEY;1CSEP	interleukin 1 alpha [Source:MGI Symbol;Acc:MGI:96542]	16175	P01582;Q3U0Y6
ENSMUSG00000063268	2154.08	954.98	3353.18	3.51126	1.81199	7.03838e-32	3.40539e-30	15	76115374	76127641	-	4275	Parp10	GO:0003950;GO:0003950;GO:0016740;GO:0016757;GO:0003714;GO:0003950;GO:0003950;GO:0003950;GO:0005634;GO:0005634;GO:0005634;GO:0005730;GO:0005730;GO:0005737;GO:0005737;GO:0005737;GO:0005794;GO:0005794;GO:0005829;GO:0005829;GO:0006281;GO:0006471;GO:0006974;GO:0010629;GO:0010629;GO:0010847;GO:0016740;GO:0016757;GO:0019985;GO:0019985;GO:0032088;GO:0045071;GO:0045892;GO:0048147;GO:0070212;GO:0070212;GO:…	K15261	EC:2.4.2.30	S	09V45;1CR2R;0URB6;1AXS0;18THP;0IH3S;0DGDA;0V63S;12T9U	poly (ADP-ribose) polymerase family, member 10 [Source:MGI Symbol;Acc:MGI:3712326]	671535	Q8CIE4
ENSMUSG00000043496	122.312	211.385	33.2399	0.157248	-2.66888	7.11732e-32	3.43425e-30	6	53792453	53797815	-	5363	Tril	GO:0001530;GO:0001530;GO:0001530;GO:0002376;GO:0002718;GO:0002718;GO:0002718;GO:0005615;GO:0006954;GO:0016020;GO:0016021;GO:0031012;GO:0034142;GO:0034142;GO:0034142;GO:0045087;GO:0046696;GO:0046696;GO:0046696;	-	-	T;W;V	0VDRY;KOG0619;0A2WR;0UQVX;0DI64;137ZK;1AZD0;1CSWG;18ZH3	TLR4 interactor with leucine-rich repeats [Source:MGI Symbol;Acc:MGI:1914123]	66873	Q9DBY4
ENSMUSG00000044033	5326.97	7695.12	2958.82	0.384506	-1.37892	7.6046e-32	3.65946e-30	2	76840246	77000980	-	11717	Ccdc141	GO:0005515;GO:0005515;GO:0005737;GO:0005813;GO:0005886;GO:0005886;GO:0007155;GO:0007156;GO:0007411;GO:0007411;GO:0021799;GO:0030424;GO:0051642;GO:0070593;GO:0098632;GO:0005515;GO:0005737;GO:0005813;GO:0005886;GO:0005886;GO:0007155;GO:0007156;GO:0007411;GO:0007411;GO:0016020;GO:0016021;GO:0021799;GO:0030424;GO:0051642;GO:0070593;GO:0098632;GO:0005515;GO:0005737;GO:0005813;GO:0005886;GO:0007156;GO:…	-	-	S	1B2S9;13I4R;1CV1Y;0V9R6;0UGGK;18XMY;09YT9;0IFKI;0DK81	coiled-coil domain containing 141 [Source:MGI Symbol;Acc:MGI:1919735]	545428	Q8BLD3;E9Q8Q6;Q8BUK9
ENSMUSG00000041827	1584.92	106.667	3063.17	28.7172	4.84384	9.22435e-32	4.42694e-30	5	115061299	115075974	+	2608	Oasl1	GO:0002376;GO:0003677;GO:0003677;GO:0003723;GO:0003725;GO:0003725;GO:0003725;GO:0005634;GO:0005654;GO:0005654;GO:0005730;GO:0005730;GO:0005737;GO:0005737;GO:0005829;GO:0005829;GO:0009615;GO:0009615;GO:0016020;GO:0016779;GO:0045071;GO:0045071;GO:0045087;GO:0051607;GO:0051607;GO:0051607;GO:0051607;GO:0060700;GO:0002376;GO:0003677;GO:0003677;GO:0003723;GO:0003725;GO:0003725;GO:0003725;GO:0005634;GO:…	K14608	-	J;O	0DF4M;0V4TK;1CP6T;1947B;KOG0001;1B0SC;09TUC;12QYV;0UGA6	2'-5' oligoadenylate synthetase-like 1 [Source:MGI Symbol;Acc:MGI:2180849]	231655	Q8VI94
ENSMUSG00000024539	1035.86	532.794	1538.93	2.88842	1.53028	1.27978e-31	6.12539e-30	18	67798581	67857665	-	3125	Ptpn2	GO:0004721;GO:0004725;GO:0004725;GO:0005783;GO:0006470;GO:0016311;GO:0016787;GO:0016791;GO:0035335;GO:0000122;GO:0004721;GO:0004725;GO:0004725;GO:0004725;GO:0004725;GO:0004726;GO:0005178;GO:0005515;GO:0005515;GO:0005634;GO:0005634;GO:0005634;GO:0005654;GO:0005654;GO:0005737;GO:0005783;GO:0005783;GO:0005793;GO:0005793;GO:0005829;GO:0005886;GO:0005886;GO:0006470;GO:0006470;GO:0008285;GO:0008285;GO:…	K18026	EC:3.1.3.48	T	KOG0789;0V7EY;0UK0S;1B0V5;09WGE;191RX;0DHRV;1CSG5;12NYK	protein tyrosine phosphatase, non-receptor type 2 [Source:MGI Symbol;Acc:MGI:97806]	19255	Q06180
ENSMUSG00000033082	766.215	1184.29	348.139	0.293964	-1.76629	1.3611e-31	6.49715e-30	6	129401735	129428963	-	5180	Clec1a	GO:0016020;GO:0016021;GO:0005575;GO:0008150;GO:0016020;GO:0016021;GO:0030246;	K10069	-	T;V	1CYE1;1B3JP;0A2Z5;0UHGI;18U7K;KOG4297;0DQKW;0VDUA;12WWN	C-type lectin domain family 1, member a [Source:MGI Symbol;Acc:MGI:2444151]	243653	Q8BWY2
ENSMUSG00000020846	632.037	955.154	308.919	0.323424	-1.6285	1.48704e-31	7.07936e-30	11	75910020	75918608	-	3512	Rflnb	GO:0001837;GO:0005737;GO:0005856;GO:0015629;GO:0030036;GO:0031005;GO:0031005;GO:0031005;GO:0031005;GO:0032432;GO:0032432;GO:0048705;GO:0048705;GO:0061181;GO:0061182;GO:0061182;GO:0061572;GO:0061572;GO:0061572;GO:1900158;GO:1900158;	-	-	Z;O	1B5F9;192ZF;0IXFT;13RKF;0UUXP;0DTKX;1D2YB;0A6KY;0VHF2	refilin B [Source:MGI Symbol;Acc:MGI:1923816]	76566	Q5SVD0
ENSMUSG00000024079	3547.83	1147.07	5948.58	5.18587	2.37459	1.61118e-31	7.64989e-30	17	79159993	79190002	-	5113	Eif2ak2	GO:0000166;GO:0000186;GO:0000186;GO:0001819;GO:0002376;GO:0003723;GO:0003725;GO:0004672;GO:0004672;GO:0004672;GO:0004672;GO:0004674;GO:0004694;GO:0004694;GO:0004713;GO:0004715;GO:0005515;GO:0005515;GO:0005515;GO:0005524;GO:0005524;GO:0005634;GO:0005634;GO:0005737;GO:0005737;GO:0005829;GO:0006412;GO:0006468;GO:0006468;GO:0009615;GO:0009615;GO:0009636;GO:0010998;GO:0016301;GO:0016310;GO:0016740;GO:…	K16195	EC:2.7.11.1	J;K	0A4UA;1D0IE;0DRCV;18USK;1B1A6;0V9PP;0UQIK;KOG1033;13MHE	eukaryotic translation initiation factor 2-alpha kinase 2 [Source:MGI Symbol;Acc:MGI:1353449]	19106	Q03963
ENSMUSG00000030889	592.559	1049.53	135.584	0.129185	-2.95249	1.87902e-31	8.89786e-30	7	120338541	120404965	+	7205	Vwa3a	GO:0003674;GO:0005575;GO:0008150;GO:0003674;GO:0005575;GO:0008150;GO:0003674;GO:0005575;GO:0008150;	K24509	-	S	0DNDU;0V73M;0A0SP;1AT9J;0UHP2;0IGU6;18T4A;13EZC;1CPZ2	von Willebrand factor A domain containing 3A [Source:MGI Symbol;Acc:MGI:3041229]	233813	Q3UVV9
ENSMUSG00000048636	101.601	24.4671	178.734	7.30509	2.8689	2.04572e-31	9.66155e-30	6	92793459	92824155	+	3739	A730049H05Rik	GO:0003674;GO:0005575;GO:0008150;	-	-	-	-	RIKEN cDNA A730049H05 gene [Source:MGI Symbol;Acc:MGI:1921766]	-	-
ENSMUSG00000074141	120.675	32.8898	208.46	6.33813	2.66406	2.08916e-31	9.8406e-30	7	44465811	44490233	+	4080	Il4i1	GO:0016491;GO:0016491;GO:0055114;GO:0055114;GO:0016491;GO:0016491;GO:0055114;GO:0055114;	K03334	EC:1.4.3.2	Q	0V58Z;0URCZ;0IEXX;18Y7E;13HIM;0A0GZ;1B5CN;0DN43;1CVMZ	interleukin 4 induced 1 [Source:MGI Symbol;Acc:MGI:109552]	100328588	O09046;D3Z4E0
ENSMUSG00000017417	90.6509	162.402	18.8998	0.116377	-3.10312	2.35034e-31	1.10417e-29	11	97814064	97877270	-	4836	Plxdc1	GO:0001525;GO:0005515;GO:0005515;GO:0005737;GO:0005886;GO:0005886;GO:0005923;GO:0016020;GO:0016021;GO:0030054;GO:0030425;GO:0043025;GO:0043235;GO:0001525;GO:0005515;GO:0005515;GO:0005737;GO:0005886;GO:0005886;GO:0005923;GO:0016020;GO:0016021;GO:0021510;GO:0030054;GO:0030425;GO:0030425;GO:0043025;GO:0043025;GO:0043235;GO:0043235;GO:0001525;	-	-	W	0V80T;KOG3848;1AVVJ;09X2J;12PD5;1CT3Q;0DIDB;0UKD0;18UKQ	plexin domain containing 1 [Source:MGI Symbol;Acc:MGI:1919574]	72324	Q91ZV7
ENSMUSG00000020115	2028.74	1100.61	2956.88	2.68658	1.42577	2.80401e-31	1.31225e-29	10	121382360	121422692	-	3910	Tbk1	GO:0000166;GO:0002218;GO:0002376;GO:0003676;GO:0004672;GO:0004674;GO:0004674;GO:0004674;GO:0004674;GO:0004674;GO:0005515;GO:0005515;GO:0005524;GO:0005524;GO:0005654;GO:0005654;GO:0005737;GO:0005737;GO:0005737;GO:0005737;GO:0005829;GO:0006468;GO:0006468;GO:0006468;GO:0006468;GO:0010468;GO:0010629;GO:0016239;GO:0016239;GO:0016301;GO:0016310;GO:0016740;GO:0018105;GO:0018105;GO:0018105;GO:0018105;GO:…	K05410	EC:2.7.11.10	T	09XJY;1B09B;0V8HW;1CTP1;191CQ;KOG4250;12QKK;0DIXJ;0UMJX	TANK-binding kinase 1 [Source:MGI Symbol;Acc:MGI:1929658]	56480	Q9WUN2;A1L361
ENSMUSG00000031840	218.675	355.598	81.7523	0.229901	-2.12092	2.80801e-31	1.31225e-29	8	71207328	71211323	+	2225	Rab3a	GO:0000166;GO:0001669;GO:0001671;GO:0001778;GO:0003016;GO:0003924;GO:0003924;GO:0003924;GO:0005515;GO:0005515;GO:0005515;GO:0005515;GO:0005525;GO:0005525;GO:0005525;GO:0005737;GO:0005764;GO:0005768;GO:0005768;GO:0005829;GO:0005829;GO:0005886;GO:0005886;GO:0006886;GO:0006887;GO:0006887;GO:0006904;GO:0007005;GO:0007274;GO:0007409;GO:0007409;GO:0008021;GO:0008021;GO:0008022;GO:0009306;GO:0009791;GO:…	K07882	-	U	KOG0093;1CRVP;1B1YV;18SV9;0UJ71;12U74;0V6VP;09VX9;0DH5E	RAB3A, member RAS oncogene family [Source:MGI Symbol;Acc:MGI:97843]	19339	P63011;Q0PD63
ENSMUSG00000032010	2842.41	4121.08	1563.74	0.37945	-1.39802	3.07246e-31	1.43207e-29	9	43978318	44006924	+	4818	Usp2	GO:0000122;GO:0000122;GO:0000122;GO:0004843;GO:0004843;GO:0004843;GO:0004843;GO:0004843;GO:0005634;GO:0005634;GO:0005737;GO:0005737;GO:0005737;GO:0005813;GO:0005813;GO:0006508;GO:0006511;GO:0007049;GO:0007517;GO:0008233;GO:0008234;GO:0016020;GO:0016579;GO:0016579;GO:0016579;GO:0016579;GO:0016579;GO:0016787;GO:0018215;GO:0030332;GO:0030332;GO:0031625;GO:0031625;GO:0032922;GO:0042802;GO:0043153;GO:…	K11833	EC:3.4.19.12	O;B	12NIM;KOG1868;09UJV;18SU4;0UQHH;0DEI1;1AZM4;1CYXR;0V5J1	ubiquitin specific peptidase 2 [Source:MGI Symbol;Acc:MGI:1858178]	53376	O88623
ENSMUSG00000027940	2216.71	1210.21	3223.21	2.66335	1.41324	3.35941e-31	1.56173e-29	3	89979956	90008209	+	6085	Tpm3	GO:0003779;GO:0005856;GO:0001725;GO:0003779;GO:0005829;GO:0005856;GO:0015629;GO:0001725;GO:0002102;GO:0003779;GO:0005515;GO:0005737;GO:0005737;GO:0005829;GO:0005856;GO:0005884;GO:0006936;GO:0007015;GO:0015629;GO:0030426;GO:0030863;GO:0032154;GO:0043005;GO:0051015;GO:0051015;GO:0003779;GO:0005856;GO:0003779;GO:0005856;GO:0003779;GO:0005856;	K09290	-	-	-	tropomyosin 3, gamma [Source:MGI Symbol;Acc:MGI:1890149]	59069	P21107
ENSMUSG00000027808	1882.22	1018.63	2745.81	2.6956	1.43061	3.39042e-31	1.56862e-29	3	58427238	58433313	-	4611	Serp1	GO:0001501;GO:0005783;GO:0005783;GO:0005789;GO:0005881;GO:0005881;GO:0006006;GO:0006486;GO:0006486;GO:0006486;GO:0009791;GO:0010259;GO:0015031;GO:0016020;GO:0016021;GO:0030968;GO:0030968;GO:0032024;GO:0045727;GO:0046622;GO:0048644;GO:0060124;	-	-	K;U	KOG3491;0DVN7;196IY;0AADW;0UWDQ;0VMC4;1D4YE;1B6QJ;13WAQ	stress-associated endoplasmic reticulum protein 1 [Source:MGI Symbol;Acc:MGI:92638]	28146	Q9Z1W5
ENSMUSG00000013846	2607.45	1429.64	3785.26	2.6477	1.40474	3.39185e-31	1.56862e-29	15	66974724	67048679	-	6851	St3gal1	GO:0002319;GO:0003836;GO:0003836;GO:0003836;GO:0005576;GO:0005794;GO:0006054;GO:0006468;GO:0006486;GO:0006486;GO:0006486;GO:0006487;GO:0008373;GO:0010706;GO:0010706;GO:0010706;GO:0016020;GO:0016021;GO:0016740;GO:0016757;GO:0032580;GO:0032588;GO:0032588;GO:0032588;GO:0097503;GO:1905403;GO:1990675;GO:1990675;GO:1990675;GO:1990676;GO:1990676;GO:1990676;GO:1990743;GO:1990743;GO:1990743;GO:0002319;GO:…	K00780	EC:2.4.99.4	G	0V77R;18T6Q;0DKMB;1CVFS;13IB8;0UPM5;KOG2692;0A20A;1AYNE	ST3 beta-galactoside alpha-2,3-sialyltransferase 1 [Source:MGI Symbol;Acc:MGI:98304]	20442	P54751;Q544T4
ENSMUSG00000021255	660.476	1121.26	199.692	0.178096	-2.48927	4.38467e-31	2.02252e-29	12	86407891	86568402	+	6047	Esrrb	GO:0003677;GO:0003677;GO:0003700;GO:0003707;GO:0005496;GO:0005634;GO:0005634;GO:0006355;GO:0008270;GO:0043401;GO:0043565;GO:0046872;GO:0003677;GO:0003700;GO:0005634;GO:0006355;GO:0008270;GO:0043565;GO:0046872;GO:0003677;GO:0003677;GO:0003700;GO:0003707;GO:0005496;GO:0005634;GO:0005634;GO:0005654;GO:0005829;GO:0006355;GO:0006355;GO:0008270;GO:0019827;GO:0043401;GO:0043565;GO:0043565;GO:0045725;GO:…	K08553	-	K	09U3G;12NI1;0UIH2;1B35B;1CQKE;0V52K;1949T;KOG3575;0DFX2	estrogen related receptor, beta [Source:MGI Symbol;Acc:MGI:1346832]	26380	Q61539;E9QKA2;Q80VS1
ENSMUSG00000040675	307.138	103.146	511.131	4.95543	2.30901	4.48183e-31	2.06199e-29	10	3923118	4117081	+	4435	Mthfd1l	GO:0000166;GO:0001843;GO:0004329;GO:0004329;GO:0004329;GO:0004488;GO:0005524;GO:0005524;GO:0005524;GO:0005739;GO:0005739;GO:0005739;GO:0005739;GO:0005829;GO:0006730;GO:0006760;GO:0009257;GO:0015942;GO:0016874;GO:0035999;GO:0035999;GO:0042803;GO:0048702;GO:0048703;GO:0055114;GO:0000166;GO:0001843;GO:0004329;GO:0004329;GO:0004329;GO:0004488;GO:0005524;GO:0005524;GO:0005524;GO:0005739;GO:0005739;GO:…	K13402	EC:6.3.4.3	H	1CQT7;0UHQN;KOG4230;195PT;12NPE;1AUAV;09UUB;0DG3N;0V5TT	methylenetetrahydrofolate dehydrogenase (NADP+ dependent) 1-like [Source:MGI Symbol;Acc:MGI:1924836]	270685	Q3V3R1
ENSMUSG00000017057	4201.58	1479.53	6923.64	4.67963	2.22639	5.01961e-31	2.30346e-29	X	35375763	35434912	+	3712	Il13ra1	GO:0004896;GO:0004896;GO:0004923;GO:0004924;GO:0005127;GO:0008284;GO:0009897;GO:0016020;GO:0016020;GO:0016021;GO:0016515;GO:0019221;GO:0019955;GO:0035772;GO:0038165;GO:0043235;GO:0048861;	K05076	-	W;T	0IH4K;0UPWG;1CYDQ;18ZBP;1AYWF;0DPFH;0A1TB;0VCP3;13MHI	interleukin 13 receptor, alpha 1 [Source:MGI Symbol;Acc:MGI:105052]	16164	O09030;Q8BNM4
ENSMUSG00000050244	1240.97	656.587	1825.35	2.78006	1.47512	6.38604e-31	2.92297e-29	13	12409908	12455170	+	7828	Heatr1	GO:0000462;GO:0001650;GO:0001650;GO:0005634;GO:0005730;GO:0005730;GO:0005730;GO:0005739;GO:0005739;GO:0006364;GO:0030515;GO:0030686;GO:0032040;GO:0034455;GO:0042254;GO:0045943;GO:0045943;GO:0045943;GO:2000234;GO:2000234;GO:0000462;GO:0001650;GO:0005634;GO:0005730;GO:0005730;GO:0005739;GO:0006364;GO:0030515;GO:0030686;GO:0032040;GO:0034455;GO:0042254;GO:0045943;GO:0045943;GO:2000234;GO:0000462;GO:…	K14550	-	J	1AU0F;0DGMX;0UHKJ;12SY7;1CRBU;18TTG;0V6CE;09TU9;KOG1837	HEAT repeat containing 1 [Source:MGI Symbol;Acc:MGI:2442524]	217995	G3X9B1
ENSMUSG00000066258	2972.63	1281.31	4663.95	3.63997	1.86393	7.07081e-31	3.2281e-29	7	103949101	103964673	-	5781	Trim12a	GO:0004842;GO:0005737;GO:0006914;GO:0008270;GO:0016567;GO:0045087;GO:0046872;GO:0051607;GO:0004842;GO:0005737;GO:0006914;GO:0008270;GO:0016567;GO:0045087;GO:0046872;GO:0051607;GO:0000209;GO:0004842;GO:0005654;GO:0005737;GO:0005737;GO:0005737;GO:0005829;GO:0006914;GO:0008270;GO:0010468;GO:0010508;GO:0016567;GO:0019901;GO:0032880;GO:0042803;GO:0043123;GO:0045087;GO:0045087;GO:0046596;GO:0046872;GO:…	-	-	O	0B0PM;1DD2G;1BA7X;0E637;0KDPQ;0WD6Y;196VT;0V1FW;14TWQ	tripartite motif-containing 12A [Source:MGI Symbol;Acc:MGI:1923931]	76681	Q99PQ1;A0A0R4J1B5
ENSMUSG00000102037	41.833	2.73803	80.9279	29.5569	4.88542	1.02031e-30	4.64621e-29	9	88838953	88844472	+	819	Bcl2a1a	GO:0001782;GO:0002903;GO:0005515;GO:0005515;GO:0005737;GO:0005741;GO:0006915;GO:0008630;GO:0042803;GO:0042981;GO:0043066;GO:0043066;GO:0044877;GO:0046982;GO:0051400;GO:0097192;	K02162	-	T	192MA;1CPFD;0A0GW;0DERK;0UFS5;KOG4728;1ARKX;0V569;13S3B	B cell leukemia/lymphoma 2 related protein A1a [Source:MGI Symbol;Acc:MGI:102687]	12044	Q07440
ENSMUSG00000032198	1716.98	2698.1	735.851	0.272729	-1.87446	1.07956e-30	4.90345e-29	9	21711156	21763931	-	8782	Dock6	GO:0005085;GO:0005085;GO:0005829;GO:0007264;GO:0050790;GO:0005085;GO:0007264;GO:0050790;GO:0003674;GO:0005085;GO:0005085;GO:0005737;GO:0005829;GO:0007264;GO:0008150;GO:0048471;GO:0050790;GO:0005085;GO:0007264;GO:0050790;	K21852	-	T	1CP65;18TAB;0V443;12PHF;0UFEC;1ASEG;KOG1997;09T5D;0DEGG	dedicator of cytokinesis 6 [Source:MGI Symbol;Acc:MGI:1914789]	319899	Q8VDR9;A0A1L1SQR4
ENSMUSG00000054477	244.046	395.139	92.9527	0.235241	-2.08779	1.15675e-30	5.24068e-29	18	45401927	45819091	+	7468	Kcnn2	GO:0005516;GO:0006811;GO:0006813;GO:0015269;GO:0016020;GO:0016021;GO:0016021;GO:0016286;GO:0071805;GO:0005515;GO:0005516;GO:0005516;GO:0005516;GO:0005516;GO:0005790;GO:0005886;GO:0005886;GO:0006811;GO:0006813;GO:0006813;GO:0015269;GO:0016020;GO:0016021;GO:0016021;GO:0016021;GO:0016286;GO:0016286;GO:0016286;GO:0016286;GO:0016286;GO:0030018;GO:0030018;GO:0030315;GO:0042383;GO:0043005;GO:0043025;GO:…	K04943	-	P	1CS28;0UH97;0V71B;1B1IQ;09UHB;0DHC3;KOG3684;194GR;130HC	potassium intermediate/small conductance calcium- activated channel, subfamily N, member 2 [Source:MGI Symbol;Acc:MGI:2153182]	140492	P58390;B4YDY0;Q8C7F3
ENSMUSG00000042109	1179.9	1737.92	621.874	0.357827	-1.48266	1.17298e-30	5.30073e-29	15	81820960	81835142	+	4623	Csdc2	GO:0003676;GO:0003723;GO:0003723;GO:0003723;GO:0003730;GO:0005634;GO:0005634;GO:0005634;GO:0005737;GO:0005737;GO:0006397;GO:0008134;GO:0008134;GO:0043488;	-	-	A;J;K	0VCNK;1AZRX;18XGD;0A1SW;13NKQ;1CTCP;0US3Q;0DMQK;KOG3070	cold shock domain containing C2, RNA binding [Source:MGI Symbol;Acc:MGI:2146027]	105859	Q91YQ3
ENSMUSG00000057719	411.712	634.743	188.681	0.297256	-1.75022	1.17779e-30	5.309e-29	18	42186732	42292025	+	5634	Sh3rf2	GO:0004864;GO:0005634;GO:0005634;GO:0005634;GO:0005654;GO:0005654;GO:0005654;GO:0008157;GO:0008157;GO:0008157;GO:0008157;GO:0010923;GO:0010923;GO:0010923;GO:0010923;GO:0016567;GO:0016740;GO:0019902;GO:0019902;GO:0019902;GO:0030335;GO:0030335;GO:0030335;GO:0031397;GO:0031397;GO:0032436;GO:0032436;GO:0032436;GO:0032436;GO:0032515;GO:0043066;GO:0043066;GO:0043066;GO:0043066;GO:0046328;GO:0046329;GO:…	K12171	EC:2.3.2.27	O	0KDQA;0WD7K;0E63S;1BA8C;0V1GD;196W1;14TXD;0B0Q9;1DD31	SH3 domain containing ring finger 2 [Source:MGI Symbol;Acc:MGI:2444628]	269016	Q8BZT2
ENSMUSG00000026712	1960.58	2857.02	1064.15	0.372468	-1.42481	1.34991e-30	6.0695e-29	2	14234203	14336868	+	6371	Mrc1	GO:0004888;GO:0005515;GO:0005537;GO:0005768;GO:0005886;GO:0005886;GO:0005886;GO:0005886;GO:0005886;GO:0006897;GO:0006898;GO:0006898;GO:0006898;GO:0006898;GO:0009986;GO:0010008;GO:0010008;GO:0010008;GO:0016020;GO:0016021;GO:0030246;GO:0038023;GO:0038024;GO:0038024;GO:0038024;GO:0071222;GO:0071346;GO:0071353;	K06560	-	T;W	0B5G6;197BU;0E8WP;1DFTB;1BB8V;0IS47;0WI3G;0V3GX;13EQG	mannose receptor, C type 1 [Source:MGI Symbol;Acc:MGI:97142]	17533	Q61830;Q2HZ94
ENSMUSG00000058624	2676.98	1475.11	3878.85	2.62953	1.39481	1.41058e-30	6.32628e-29	19	21368671	21450809	-	6235	Gda	GO:0005515;GO:0005829;GO:0006147;GO:0006147;GO:0008270;GO:0008270;GO:0008270;GO:0008892;GO:0008892;GO:0008892;GO:0008892;GO:0016787;GO:0016787;GO:0016810;GO:0019239;GO:0031116;GO:0046098;GO:0046872;GO:0006147;GO:0006147;GO:0008270;GO:0008270;GO:0008892;GO:0008892;GO:0016787;GO:0016787;GO:0016810;GO:0046872;GO:0006147;GO:0006147;GO:0008270;GO:0008270;GO:0008892;GO:0008892;GO:0016787;GO:0016787;GO:…	K01487	EC:3.5.4.3	F	18ZT8;12NP4;09YRF;0UP2P;1CUZT;1B4MT;0DK5X;0V9PB;KOG3968	guanine deaminase [Source:MGI Symbol;Acc:MGI:95678]	14544	Q9R111;Q548F2
ENSMUSG00000028793	2987.07	761.781	5212.36	6.84234	2.77449	1.4873e-30	6.6536e-29	4	128952064	128979679	+	2872	Rnf19b	GO:0004842;GO:0016020;GO:0016021;GO:0016567;GO:0016740;GO:0046872;GO:0000151;GO:0000209;GO:0002250;GO:0002376;GO:0004842;GO:0005737;GO:0005783;GO:0005783;GO:0005783;GO:0005789;GO:0005829;GO:0005829;GO:0006511;GO:0016020;GO:0016021;GO:0016567;GO:0016567;GO:0016740;GO:0031624;GO:0032436;GO:0042267;GO:0043130;GO:0043130;GO:0043130;GO:0044194;GO:0044194;GO:0046872;GO:0051865;GO:0051865;GO:0051865;GO:…	K11973	EC:2.3.2.31	O	18XVN;12T1W;KOG1815;09U0D;0DFA5;0UHNW;0V4Z6;1AURC;1CPZV	ring finger protein 19B [Source:MGI Symbol;Acc:MGI:1922484]	75234	-
ENSMUSG00000030681	2943.75	1634.69	4252.82	2.6016	1.3794	1.59558e-30	7.12014e-29	7	126586032	126613793	-	7627	Mvp	GO:0005634;GO:0005634;GO:0005737;GO:0005737;GO:0005829;GO:0005856;GO:0019901;GO:0019903;GO:0031953;GO:0038127;GO:0042059;GO:0042802;GO:0048471;GO:0061099;	K17266	-	Z	0DN21;1CWYE;0UIB6;1ATVH;0A0F8;18UVY;0VBBH;0IF6T;13JAZ	major vault protein [Source:MGI Symbol;Acc:MGI:1925638]	78388	E9Q3X0;Q3U7S9
ENSMUSG00000033182	845.845	1256.91	434.777	0.345908	-1.53154	1.84812e-30	8.22643e-29	6	88522096	88614932	-	9381	Kbtbd12	-	K21912	-	-	-	kelch repeat and BTB (POZ) domain containing 12 [Source:MGI Symbol;Acc:MGI:1918481]	74589	Q9D618
ENSMUSG00000031133	1784.31	2596.65	971.969	0.374317	-1.41767	1.99308e-30	8.84959e-29	X	56276845	56384089	-	8552	Arhgef6	GO:0005085;GO:0005085;GO:0030027;GO:0035556;GO:0050790;GO:0005085;GO:0035556;GO:0050790;GO:0005085;GO:0035556;GO:0050790;	K05729	-	F;T	0DG5Z;1AT90;09TEC;1CQVK;0UPZQ;KOG2070;12N6S;18SWE;0V4DI	Rac/Cdc42 guanine nucleotide exchange factor (GEF) 6 [Source:MGI Symbol;Acc:MGI:1920591]	73341	Q8K4I3;F6WMJ3
ENSMUSG00000034522	217.489	352.347	82.6318	0.234518	-2.09223	2.06257e-30	9.13534e-29	14	65595838	65636379	+	4733	Zfp395	GO:0000978;GO:0000978;GO:0000987;GO:0001228;GO:0003677;GO:0003700;GO:0005634;GO:0005634;GO:0005654;GO:0005737;GO:0005829;GO:0006357;GO:0006357;GO:0045944;GO:0000978;GO:0000978;GO:0000978;GO:0000987;GO:0000987;GO:0001228;GO:0001228;GO:0003677;GO:0003677;GO:0003700;GO:0005634;GO:0005634;GO:0005634;GO:0005654;GO:0005654;GO:0005737;GO:0005737;GO:0005829;GO:0005829;GO:0006357;GO:0006357;GO:0016607;GO:…	-	-	S	0II8D;13MGV;0UHCQ;1CS5Q;1B2JM;18UNX;0DHFJ;09W6B;0V74N	zinc finger protein 395 [Source:MGI Symbol;Acc:MGI:2682318]	380912	E9Q5N9
ENSMUSG00000071347	472.432	849.739	95.1253	0.111947	-3.15912	2.15763e-30	9.53267e-29	14	61005583	61018318	+	1903	C1qtnf9	GO:0005179;GO:0005179;GO:0005515;GO:0005576;GO:0005581;GO:0005615;GO:0007165;GO:0019395;GO:0019395;GO:0042802;GO:0045792;GO:0071902;GO:0071902;GO:0097009;GO:1900078;	K24213	-	W	0V55Q;18SUQ;0IE67;0UG85;09U6Q;12NJT;1AS17;0DFGD;1CQ63	C1q and tumor necrosis factor related protein 9 [Source:MGI Symbol;Acc:MGI:3045252]	239126	Q4ZJN1
ENSMUSG00000028919	366.668	569.276	164.06	0.288191	-1.7949	2.29522e-30	1.01155e-28	4	140966810	140984875	+	4242	Arhgef19	GO:0005085;GO:0005085;GO:0005085;GO:0005096;GO:0032956;GO:0032956;GO:0032956;GO:0042060;GO:0043547;GO:0090630;	K20691	-	T	KOG3523;1CVF5;09UGY;18W33;12NRK;0DKKQ;0UITJ;0V5G9;1AWWB	Rho guanine nucleotide exchange factor (GEF) 19 [Source:MGI Symbol;Acc:MGI:1925912]	213649	Q8BWA8
ENSMUSG00000028037	2558.64	497.195	4620.09	9.29231	3.21604	3.77247e-30	1.65849e-28	3	151436559	151455597	-	6129	Ifi44	GO:0003674;GO:0005737;GO:0006955;GO:0009617;	-	-	S	0V4Y2;0DF95;12T23;0UK1C;09TZ5;0IDX3;191K2;1CPYR;1AVXU	interferon-induced protein 44 [Source:MGI Symbol;Acc:MGI:2443016]	99899	Q8BV66
ENSMUSG00000041261	391.88	605.098	178.662	0.295261	-1.75994	3.79506e-30	1.66431e-28	4	8143362	8239041	-	3853	Car8	GO:0004089;GO:0005515;GO:0005737;GO:0006730;GO:0008270;GO:0016836;GO:0046872;GO:0048015;	K01672	EC:4.2.1.1	P	09USE;18TDD;KOG0382;1CQRH;0V5RX;1ATNE;12RGX;0DG20;0UP8Y	carbonic anhydrase 8 [Source:MGI Symbol;Acc:MGI:88253]	12319	P28651
ENSMUSG00000031207	8329.07	4759.5	11898.6	2.49997	1.32191	3.81217e-30	1.66771e-28	X	95139648	95212158	+	6327	Msn	GO:0001771;GO:0001771;GO:0001771;GO:0001931;GO:0003725;GO:0003725;GO:0003779;GO:0003779;GO:0005102;GO:0005102;GO:0005515;GO:0005515;GO:0005737;GO:0005829;GO:0005856;GO:0005856;GO:0005886;GO:0005886;GO:0005886;GO:0005902;GO:0005902;GO:0005902;GO:0005925;GO:0005925;GO:0007159;GO:0008092;GO:0008360;GO:0008360;GO:0008361;GO:0009898;GO:0009986;GO:0009986;GO:0010628;GO:0010628;GO:0016020;GO:0016323;GO:…	K05763	-	Z;S;T	0DIN7;18VVG;KOG3529;0UIIU;0V7TS;1B3V4;1CTD4;12RFB;09W3R	moesin [Source:MGI Symbol;Acc:MGI:97167]	17698	P26041
ENSMUSG00000032649	116.541	200.67	32.4124	0.161521	-2.63021	4.00518e-30	1.74785e-28	1	152275581	152386446	+	4245	Colgalt2	GO:0005575;GO:0005783;GO:0005788;GO:0016740;GO:0016757;GO:0018215;GO:0050211;GO:0050211;	K11703	EC:2.4.1.50	O	0UHDB;KOG4179;1AT0I;09UKS;0V5K6;18TXN;1CQJT;0DFWG;12P9N	collagen beta(1-O)galactosyltransferase 2 [Source:MGI Symbol;Acc:MGI:2138232]	269132	Q6NVG7
ENSMUSG00000002289	2355.97	1086.45	3625.49	3.33702	1.73856	4.35981e-30	1.89796e-28	17	33992724	34000804	-	3541	Angptl4	GO:0001525;GO:0001525;GO:0001666;GO:0004857;GO:0004857;GO:0005102;GO:0005576;GO:0005576;GO:0005576;GO:0005615;GO:0005615;GO:0005615;GO:0005615;GO:0006629;GO:0009267;GO:0042802;GO:0042802;GO:0042802;GO:0043066;GO:0043066;GO:0043066;GO:0043066;GO:0043335;GO:0043335;GO:0045834;GO:0051005;GO:0051005;GO:0051005;GO:0062023;GO:0070328;GO:0070328;GO:2000352;GO:0001525;GO:0005576;GO:0005615;GO:0043066;	K08767	-	S;W;E	18W2C;0DHPK;0VDSJ;1CZMH;1AZPH;0UI82;KOG2579;0A2XA;13K55	angiopoietin-like 4 [Source:MGI Symbol;Acc:MGI:1888999]	57875	Q9Z1P8
ENSMUSG00000055602	87.5838	15.0227	160.145	10.6602	3.41416	4.8371e-30	2.1006e-28	17	13279991	13301368	+	3369	Tcp10b	GO:0003714;GO:0005634;GO:0005814;GO:0045892;GO:0003714;GO:0005634;GO:0005814;GO:0045892;GO:0003714;GO:0005634;GO:0005814;GO:0045892;GO:0003714;GO:0005634;GO:0005814;GO:0045892;GO:0003714;GO:0005634;GO:0005814;GO:0045892;	-	-	S	0UMBZ;0DFZS;1AWU6;0IGQX;1CZFA;0VF1E;192TI;0A46C;12X2H	t-complex protein 10b [Source:MGI Symbol;Acc:MGI:98542]	21462	E9PYJ0;Q8C5S9
ENSMUSG00000002346	876.816	1298.1	455.529	0.350918	-1.51079	5.03979e-30	2.1833e-28	8	70636990	70664955	-	5996	Slc25a42	GO:0005347;GO:0005347;GO:0005347;GO:0005739;GO:0005739;GO:0005739;GO:0005743;GO:0005743;GO:0005743;GO:0015217;GO:0015217;GO:0015217;GO:0015228;GO:0015228;GO:0015228;GO:0015866;GO:0015866;GO:0015866;GO:0015867;GO:0015867;GO:0015867;GO:0016020;GO:0016021;GO:0035349;GO:0035349;GO:0035349;GO:0043262;GO:0043262;GO:0043262;GO:0055085;GO:0080121;GO:0080121;GO:0080121;GO:0080122;GO:0080122;GO:0080122;GO:…	K15085	-	C	0VCJT;1AWQT;1D1DX;KOG0752;0DSH7;0A1Q5;0UTDJ;18XN0;12QSA	solute carrier family 25, member 42 [Source:MGI Symbol;Acc:MGI:1920345]	73095	Q8R0Y8
ENSMUSG00000027238	2463.34	4130.13	796.559	0.192865	-2.37433	5.38562e-30	2.32745e-28	2	121376010	121637568	-	7546	Frmd5	GO:0005856;GO:0005856;GO:0005178;GO:0005856;GO:0005856;GO:0005912;GO:0005912;GO:0008092;GO:0019901;GO:0030054;GO:0030334;GO:0031032;GO:0045785;GO:2000146;GO:0005178;GO:0005856;GO:0005856;GO:0005912;GO:0005912;GO:0008092;GO:0019901;GO:0030054;GO:0030334;GO:0031032;GO:0045785;GO:2000146;GO:0005856;GO:0005856;GO:0008092;GO:0005178;GO:0005856;GO:0005912;GO:0008092;GO:0016020;GO:0016021;GO:0019901;GO:…	K23969	-	S	1AXM9;0V6MD;09VND;18V47;0USJY;12RW1;0DGWU;1CRM2;KOG3530	FERM domain containing 5 [Source:MGI Symbol;Acc:MGI:2442557]	228564	Q6P5H6
ENSMUSG00000036067	86.8781	19.1244	154.632	8.08559	3.01535	5.43454e-30	2.3429e-28	2	26911375	26918010	-	3211	Slc2a6	GO:0005764;GO:0005765;GO:0005765;GO:0006110;GO:0006110;GO:0008643;GO:0016020;GO:0016020;GO:0016021;GO:0016021;GO:0022857;GO:0055085;GO:1904659;GO:0005764;GO:0005765;GO:0005765;GO:0005765;GO:0006110;GO:0006110;GO:0006110;GO:0008643;GO:0016020;GO:0016020;GO:0016021;GO:0016021;GO:0022857;GO:0055085;GO:1904659;GO:0016020;GO:0016021;	K08144	-	J;G	09VQM;1B3Y1;KOG0254;0DJ26;1CTTS;0V8N1;0UTH3;18XDT;12RBT	solute carrier family 2 (facilitated glucose transporter), member 6 [Source:MGI Symbol;Acc:MGI:2443286]	227659	Q3UDF0
ENSMUSG00000045975	882.276	1304.85	459.706	0.352307	-1.5051	5.64229e-30	2.42503e-28	16	97656409	97763798	-	7767	C2cd2	GO:0003674;GO:0008150;GO:0016020;GO:0016021;	-	-	S	1CPJ9;13MH5;0UFXG;0IGE7;18YY8;0DEVM;0V4HW;1AS5X;09TIZ	C2 calcium-dependent domain containing 2 [Source:MGI Symbol;Acc:MGI:1891883]	207781	E9Q3C1
ENSMUSG00000112129	57.676	107.383	7.96907	0.0742117	-3.75221	5.65227e-30	2.42503e-28	10	62895941	62913741	+	3928	Pbld1	GO:0003824;GO:0009058;GO:0003824;GO:0009058;GO:0003824;GO:0005737;GO:0005737;GO:0009058;GO:0010633;GO:0010719;GO:0016853;GO:0016853;GO:0030277;GO:0030512;GO:0042802;GO:0050680;GO:0060392;GO:0060394;GO:0003824;GO:0009058;GO:0003824;GO:0009058;	-	-	A;S	0UQKE;1355Q;0DNAT;0A02Z;0VBJN;1B0BX;1CX7T;18SWA;KOG3033	phenazine biosynthesis-like protein domain containing 1 [Source:MGI Symbol;Acc:MGI:1915621]	68371	Q9DCG6
ENSMUSG00000021614	4249.32	1371.05	7127.6	5.19863	2.37813	6.12001e-30	2.6194e-28	13	89803431	89890628	-	14462	Vcan	GO:0005509;GO:0005540;GO:0005540;GO:0005576;GO:0007155;GO:0030246;GO:0005509;GO:0005540;GO:0005540;GO:0005576;GO:0007155;GO:0030246;GO:0005509;GO:0005540;GO:0005540;GO:0005576;GO:0007155;GO:0030246;GO:0030246;GO:0005509;GO:0005540;GO:0005540;GO:0005576;GO:0007155;GO:0030246;GO:0030246;GO:0005540;GO:0005576;GO:0007155;	K06793	-	T	0V7NH;13H8H;0IFXS;1CT6T;1AS7X;0UJU6;09XRW;0DIG4;190U4	versican [Source:MGI Symbol;Acc:MGI:102889]	13003	E9PYH0
ENSMUSG00000004100	371.806	168.165	575.447	3.42192	1.77481	6.22592e-30	2.65833e-28	9	20799471	20803474	+	4004	Ppan	GO:0000027;GO:0001560;GO:0005634;GO:0005634;GO:0005730;GO:0019843;GO:0030687;GO:0005730;	K14859	-	J	0A0WT;1AZSS;0VBT7;KOG2963;0UP9R;12SFI;1CXFA;18ZUA;0DNHY	peter pan homolog [Source:MGI Symbol;Acc:MGI:2178445]	235036	Q91YU8
ENSMUSG00000031555	3250.42	1828.98	4671.86	2.55435	1.35296	6.25612e-30	2.66484e-28	8	25439627	25506943	-	4115	Adam9	GO:0004222;GO:0006508;GO:0008237;GO:0009986;GO:0016020;GO:0016021;GO:0016323;GO:0034616;GO:0097327;GO:0000186;GO:0004222;GO:0004222;GO:0004222;GO:0004222;GO:0005080;GO:0005178;GO:0005178;GO:0005515;GO:0005515;GO:0005518;GO:0005615;GO:0005615;GO:0005615;GO:0005737;GO:0005886;GO:0005886;GO:0006508;GO:0006508;GO:0006509;GO:0006509;GO:0006509;GO:0006509;GO:0007155;GO:0007160;GO:0007179;GO:0007179;GO:…	K06834	EC:3.4.24.-	O;W	18T63;12RXZ;1AU23;0UII5;0DGPE;1CRD7;09VEK;KOG3607;0V6DS	a disintegrin and metallopeptidase domain 9 (meltrin gamma) [Source:MGI Symbol;Acc:MGI:105376]	11502	Q61072;Q3U1W3;Q3UG15
ENSMUSG00000035473	277.864	438.093	117.634	0.268514	-1.89693	1.08913e-29	4.62817e-28	17	80434900	80492530	+	2476	Galm	GO:0003824;GO:0004034;GO:0004034;GO:0004034;GO:0004034;GO:0005737;GO:0005975;GO:0005975;GO:0005975;GO:0005975;GO:0006006;GO:0006006;GO:0006006;GO:0006012;GO:0006012;GO:0006012;GO:0016853;GO:0016853;GO:0019318;GO:0019318;GO:0030246;GO:0033499;GO:0003824;GO:0004034;GO:0005975;GO:0006012;GO:0016853;GO:0030246;	K01785	EC:5.1.3.3	G	12QR4;KOG1604;0UMXF;0V721;0DJ64;09U9Y;1CTY0;194HX;1AX2Y	galactose mutarotase [Source:MGI Symbol;Acc:MGI:2442420]	319625	Q8K157
ENSMUSG00000049303	1374.91	546.382	2203.43	4.03276	2.01177	1.24342e-29	5.27123e-28	19	4495936	4527475	-	5539	Syt12	GO:0000149;GO:0001786;GO:0005509;GO:0005544;GO:0005886;GO:0008021;GO:0008021;GO:0008021;GO:0014059;GO:0016020;GO:0016020;GO:0016021;GO:0016192;GO:0017156;GO:0017158;GO:0019905;GO:0030054;GO:0030276;GO:0030672;GO:0031410;GO:0045202;GO:0046928;GO:0048792;GO:0048792;GO:0060291;GO:0060291;GO:0070382;GO:0071277;GO:0098686;GO:0098793;GO:0098793;	K19912	-	T;U	197E8;0WIQZ;0E999;0IT3K;0B61S;1BBDZ;1DG4S;0V3Q3;13FMB	synaptotagmin XII [Source:MGI Symbol;Acc:MGI:2159601]	171180	Q920N7;Q14AG7
ENSMUSG00000026858	1099.92	1733.87	465.983	0.268754	-1.89564	1.72712e-29	7.30437e-28	2	30254245	30275533	+	6249	Miga2	GO:0005739;GO:0005741;GO:0005887;GO:0005887;GO:0008053;GO:0008053;GO:0008053;GO:0008053;GO:0016020;GO:0016021;GO:0042803;GO:0042803;GO:0046982;GO:0046982;GO:0060348;GO:0005739;GO:0005741;GO:0005887;GO:0005887;GO:0008053;GO:0008053;GO:0008053;GO:0008053;GO:0016020;GO:0016021;GO:0042803;GO:0042803;GO:0046982;GO:0046982;GO:0060348;GO:0005739;GO:0008053;GO:0016020;GO:0016021;GO:0005739;GO:0005741;GO:…	-	-	S	KOG3831;1CUAC;1AXRR;0UN8P;0DGHU;09U18;0V4ZZ;18WZ8;12NGX	mitoguardin 2 [Source:MGI Symbol;Acc:MGI:1922035]	108958	Q8BK03
ENSMUSG00000022357	1209.19	1764.98	653.393	0.370199	-1.43363	1.74201e-29	7.34989e-28	15	58177969	58187565	-	2212	Klhl38	-	K13959	-	T	1CUPT;0UMW1;13INI;0DJWF;18YAD;09YG5;0V9DZ;1AXCG;KOG4441	kelch-like 38 [Source:MGI Symbol;Acc:MGI:3045310]	268807	Q8BSF5
ENSMUSG00000059796	5235.73	2989.52	7481.95	2.50273	1.3235	1.9182e-29	8.07413e-28	11	69557762	69563249	-	4334	Eif4a1	GO:0000166;GO:0002183;GO:0003676;GO:0003723;GO:0003724;GO:0003725;GO:0003725;GO:0003743;GO:0003743;GO:0004386;GO:0004386;GO:0005515;GO:0005524;GO:0005524;GO:0005737;GO:0005737;GO:0006412;GO:0006413;GO:0016787;	K03257	-	J	0DJUC;1CUMH;KOG0327;18U6D;0V6FT;12NBJ;1AYBP;09WMH;0UQBD	eukaryotic translation initiation factor 4A1 [Source:MGI Symbol;Acc:MGI:95303]	13681	P60843;Q5F2A7
ENSMUSG00000073490	1833.07	1012.87	2653.27	2.61955	1.38932	1.95082e-29	8.19206e-28	1	173550993	173569313	-	3422	Ifi207	GO:0000122;GO:0000978;GO:0001227;GO:0002218;GO:0003690;GO:0003690;GO:0005634;GO:0005654;GO:0005730;GO:0005829;GO:0008134;GO:0035458;GO:0035458;GO:0042802;GO:0000122;GO:0000978;GO:0001227;GO:0002218;GO:0003690;GO:0003690;GO:0005634;GO:0005654;GO:0005730;GO:0005829;GO:0008134;GO:0035458;GO:0035458;GO:0042802;	K20914	-	K	1CTDT;0UM8D;0DINX;0J5NP;194Q0;1B2J8;1408X;0V89T;09XBF	interferon activated gene 207 [Source:MGI Symbol;Acc:MGI:2138302]	226691	E9Q3L4;Q8BW36
ENSMUSG00000033799	3014.87	1704.42	4325.32	2.53771	1.34353	2.22659e-29	9.32809e-28	13	3616035	3661108	-	12454	Tasor2	GO:0003674;GO:0005654;GO:0005829;GO:0008150;	-	-	O	0A3B5;1CTWU;0UIHP;0II9C;18WRM;0VE61;12Z4D;0DJ4Z;1AXA9	transcription activation suppressor family member 2 [Source:MGI Symbol;Acc:MGI:2145274]	105203	Q5DTT3
ENSMUSG00000020611	4894.85	2274.71	7514.98	3.3037	1.72408	2.70902e-29	1.13225e-27	11	109253657	109292195	+	6421	Gna13	GO:0000166;GO:0001525;GO:0001569;GO:0001664;GO:0001664;GO:0001701;GO:0003924;GO:0003924;GO:0003924;GO:0005515;GO:0005525;GO:0005634;GO:0005634;GO:0005737;GO:0005737;GO:0005829;GO:0005834;GO:0005834;GO:0005886;GO:0007165;GO:0007165;GO:0007186;GO:0007186;GO:0007186;GO:0007188;GO:0007188;GO:0007189;GO:0007189;GO:0007204;GO:0007204;GO:0007266;GO:0007266;GO:0007266;GO:0008360;GO:0016020;GO:0019001;GO:…	K04639	-	T;D	1AWJ9;09X7M;1CP7W;KOG0082;0DEI3;13IT4;18XGF;0V867;0UM3J	guanine nucleotide binding protein, alpha 13 [Source:MGI Symbol;Acc:MGI:95768]	14674	P27601;Q9D034;Q8K086;Q3UE40
ENSMUSG00000027217	145.199	247.538	42.8592	0.173142	-2.52998	2.74296e-29	1.14376e-27	2	93032105	93164850	-	8175	Tspan18	GO:0003674;GO:0005887;GO:0016020;GO:0016021;GO:0016021;GO:0003674;GO:0005887;GO:0016020;GO:0016021;GO:0016021;	K17353	-	S;G	0VD3J;1AUQ6;0DPVU;KOG3882;12UZN;0UJ7B;1CUQF;18VS5;09YKJ	tetraspanin 18 [Source:MGI Symbol;Acc:MGI:1917186]	241556	Q80WR1
ENSMUSG00000037904	947.274	1405.66	488.883	0.347795	-1.52369	2.90631e-29	1.20904e-27	12	110941787	110945474	-	3160	Ankrd9	GO:0016787;GO:0016787;GO:0016787;GO:0016787;GO:0016787;	-	-	S;E	12RMT;0DKI3;KOG0504;0UHTQ;09Z2P;0VA07;1B0B0;1CVC5;192DK	ankyrin repeat domain 9 [Source:MGI Symbol;Acc:MGI:1921501]	74251	Q8BH83
ENSMUSG00000032327	114.14	9.78278	218.497	22.3348	4.48122	2.92406e-29	1.21359e-27	9	57971071	58061279	+	5829	Stra6	GO:0005886;GO:0016020;GO:0016021;GO:0016918;GO:0019841;GO:0034632;GO:0034633;GO:0038023;GO:0005886;GO:0016020;GO:0016021;GO:0016918;GO:0019841;GO:0034632;GO:0034633;GO:0038023;GO:0005886;GO:0016020;GO:0016021;GO:0016918;GO:0019841;GO:0034632;GO:0038023;GO:0005886;GO:0016020;GO:0016021;GO:0016918;GO:0019841;GO:0034632;GO:0038023;GO:0005886;GO:0016020;GO:0016021;GO:0016918;GO:0019841;GO:0034632;GO:…	K23088	-	P;I	12N44;0V48A;09T9A;19475;0IDYH;1B2UR;0UFJI;0DEKH;1CPAE	stimulated by retinoic acid gene 6 [Source:MGI Symbol;Acc:MGI:107742]	20897	O70491;A0A0R4J115
ENSMUSG00000033213	112.203	3.66181	220.745	60.2828	5.91368	3.37764e-29	1.39858e-27	2	122478906	122483111	+	1203	AA467197	GO:0016020;GO:0016021;GO:0004129;GO:0005634;GO:0005634;GO:0005739;GO:0005751;GO:0009617;GO:0016020;GO:0016021;GO:0022900;GO:1902600;GO:0004129;GO:0005634;GO:0005634;GO:0005739;GO:0005751;GO:0009617;GO:0016020;GO:0016021;GO:0022900;GO:1902600;	-	-	S	1B6S5;13VC0;0DVHR;1D4UC;0VK77;0UW9E;0J1F7;19410;0A9AE	expressed sequence AA467197 [Source:MGI Symbol;Acc:MGI:3034182]	433470	Q810Q5;Q3UCF3
ENSMUSG00000027346	9788.74	15034.6	4542.86	0.30216	-1.72661	3.59304e-29	1.48432e-27	2	132371002	132429649	-	7289	Gpcpd1	GO:0030246;GO:2001070;GO:0005737;GO:0005737;GO:0005829;GO:0005829;GO:0006629;GO:0007519;GO:0008081;GO:0008889;GO:0016787;GO:0030246;GO:0046475;GO:0046475;GO:0047389;GO:0047389;GO:0047389;GO:0047389;GO:2001070;GO:0005737;GO:0005737;GO:0005829;GO:0005829;GO:0006629;GO:0007519;GO:0008081;GO:0008889;GO:0016787;GO:0030246;GO:0046475;GO:0046475;GO:0047389;GO:0047389;GO:0047389;GO:0047389;GO:2001070;GO:…	K18695	EC:3.1.4.2	A;C	1CYZ4;12PYH;0DF6U;1B4FI;0UQ3Y;18Z9D;KOG2421;0VAP2;0A2AY	glycerophosphocholine phosphodiesterase 1 [Source:MGI Symbol;Acc:MGI:104898]	74182	Q8C0L9
ENSMUSG00000054619	675.601	1007.02	344.181	0.341782	-1.54885	3.71235e-29	1.53005e-27	15	100202021	100226543	+	2595	Mettl7a1	GO:0005811;GO:0008168;GO:0008168;GO:0005811;GO:0008168;GO:0005811;GO:0008168;GO:0008168;GO:0005811;GO:0008168;GO:0008168;GO:0005811;GO:0008168;GO:0005811;GO:0008168;GO:0008168;GO:0008168;GO:0016020;GO:0016021;GO:0016740;GO:0032259;GO:0005811;GO:0008168;GO:0008168;GO:0016020;GO:0016021;GO:0005811;GO:0008168;GO:0008168;	-	-	S	0V37C;13DB0;1BB1W;0WH4J;1978A;0IQG5;1DFC9;0E8DW;0B4KH	methyltransferase like 7A1 [Source:MGI Symbol;Acc:MGI:1916523]	70152	Q8C6B0
ENSMUSG00000057367	2630.28	1408.62	3851.94	2.73454	1.4513	3.8079e-29	1.56581e-27	9	7818228	7837065	-	4580	Birc2	GO:0000209;GO:0000209;GO:0000209;GO:0001666;GO:0001666;GO:0001741;GO:0001741;GO:0001890;GO:0003713;GO:0003713;GO:0003713;GO:0004842;GO:0004842;GO:0004842;GO:0005515;GO:0005634;GO:0005634;GO:0005634;GO:0005634;GO:0005634;GO:0005737;GO:0005737;GO:0005737;GO:0005737;GO:0006915;GO:0008270;GO:0008270;GO:0008270;GO:0009898;GO:0010243;GO:0014070;GO:0016740;GO:0016740;GO:0031398;GO:0032991;GO:0032991;GO:…	K16060	-	O;D;K	09XU3;13HTW;KOG1101;1920C;1B1TK;0DJ69;0UH8Q;0V8RR;1CTY4	baculoviral IAP repeat-containing 2 [Source:MGI Symbol;Acc:MGI:1197009]	11797	Q62210
ENSMUSG00000022853	781.354	1202.83	359.877	0.299191	-1.74086	4.08829e-29	1.67723e-27	16	21580037	21606557	-	2981	Ehhadh	GO:0003824;GO:0003824;GO:0003857;GO:0003857;GO:0003857;GO:0003857;GO:0003857;GO:0003857;GO:0004165;GO:0004165;GO:0004165;GO:0004300;GO:0004300;GO:0004300;GO:0004300;GO:0005739;GO:0005777;GO:0005777;GO:0005777;GO:0005777;GO:0005777;GO:0005829;GO:0005829;GO:0006629;GO:0006631;GO:0006631;GO:0006635;GO:0006635;GO:0006635;GO:0006635;GO:0006635;GO:0006637;GO:0008152;GO:0016491;GO:0016491;GO:0016509;GO:…	K07514	-	I	0UGHS;190VI;KOG1683;0V4YU;0DF9T;09U00;1B1IP;12NGA;1CPZG	enoyl-Coenzyme A, hydratase/3-hydroxyacyl Coenzyme A dehydrogenase [Source:MGI Symbol;Acc:MGI:1277964]	74147	Q9DBM2
ENSMUSG00000053931	1550.01	852.073	2247.96	2.63822	1.39956	4.15591e-29	1.70106e-27	3	121220146	121251856	+	3037	Cnn3	GO:0003779;GO:0003779;GO:0005515;GO:0005516;GO:0005829;GO:0005829;GO:0008017;GO:0008017;GO:0014069;GO:0014069;GO:0015629;GO:0015629;GO:0030425;GO:0030425;GO:0030855;GO:0031032;GO:0032780;GO:0032780;GO:0043025;GO:0043025;GO:0043197;GO:0043197;GO:0003779;GO:0003779;GO:0005516;GO:0031032;GO:0003779;GO:0003779;GO:0031032;	-	-	Z	1ASK8;1CYR7;KOG2046;0VDP2;18TGI;0URP5;0A2XZ;0DPS0;13HAN	calponin 3, acidic [Source:MGI Symbol;Acc:MGI:1919244]	71994	Q9DAW9
ENSMUSG00000042834	419.124	146.383	691.865	4.72641	2.24074	4.24263e-29	1.73257e-27	18	33570072	33597082	-	3908	Nrep	GO:0005515;GO:0005634;GO:0005634;GO:0005737;GO:0005737;GO:0005737;GO:0017015;GO:0017015;GO:0031103;GO:0045664;GO:0045664;GO:0005515;GO:0005634;GO:0005634;GO:0005634;GO:0005737;GO:0005737;GO:0005737;GO:0005737;GO:0017015;GO:0017015;GO:0031103;GO:0031103;GO:0045664;GO:0045664;GO:0045664;GO:0005515;GO:0005634;GO:0005634;GO:0005737;GO:0005737;GO:0005737;GO:0017015;GO:0017015;GO:0031103;GO:0045664;GO:…	-	-	Z;T	0AAMD;0DWCW;1D5N7;13YBC;1B6KK;0J38C;0UWFD;0VMSJ;196HI	neuronal regeneration related protein [Source:MGI Symbol;Acc:MGI:99444]	27528	Q07475;Q542Q5
ENSMUSG00000008035	3417.11	697.447	6136.78	8.79891	3.13733	4.73436e-29	1.92895e-27	X	10581252	10585929	+	2128	Mid1ip1	GO:0005634;GO:0005737;GO:0005515;GO:0005515;GO:0005515;GO:0005634;GO:0005634;GO:0005737;GO:0005737;GO:0005829;GO:0005829;GO:0005856;GO:0005874;GO:0006629;GO:0007026;GO:0008022;GO:0015630;GO:0042802;GO:0045723;GO:0046890;GO:0046890;GO:0046890;GO:0046890;GO:0051258;GO:0051351;GO:0005515;GO:0005515;GO:0005515;GO:0005634;GO:0005634;GO:0005737;GO:0005737;GO:0005829;GO:0005829;GO:0005856;GO:0005874;GO:…	-	-	Z;O	1B0H4;192VA;1D1TV;0DSHU;13HGF;0IGNP;0VFKX;0UFKU;0A53T	Mid1 interacting protein 1 (gastrulation specific G12-like (zebrafish)) [Source:MGI Symbol;Acc:MGI:1915291]	68041	Q9CQ20;Q4FK31
ENSMUSG00000032193	493.325	142.987	843.663	5.90026	2.56078	5.26661e-29	2.14091e-27	9	21634779	21661215	+	9622	Ldlr	GO:0001540;GO:0002020;GO:0005041;GO:0005041;GO:0005509;GO:0005515;GO:0005615;GO:0005764;GO:0005764;GO:0005768;GO:0005768;GO:0005769;GO:0005769;GO:0005770;GO:0005770;GO:0005794;GO:0005794;GO:0005886;GO:0005886;GO:0005886;GO:0005886;GO:0005901;GO:0005905;GO:0005905;GO:0006629;GO:0006629;GO:0006869;GO:0006897;GO:0006897;GO:0006898;GO:0006909;GO:0007616;GO:0007616;GO:0008202;GO:0008203;GO:0008203;GO:…	K12473	-	T	1DCIN;196RX;0B01R;0WCI5;0E5IS;14T6W;0V10Y;1B9XX;0KD0U	low density lipoprotein receptor [Source:MGI Symbol;Acc:MGI:96765]	16835	P35951
ENSMUSG00000022221	120.778	35.741	205.814	5.7585	2.52569	7.08217e-29	2.87239e-27	14	56022452	56026322	-	2292	Ripk3	GO:0000166;GO:0001914;GO:0002819;GO:0004672;GO:0004672;GO:0004672;GO:0004672;GO:0004674;GO:0004704;GO:0005515;GO:0005515;GO:0005515;GO:0005515;GO:0005524;GO:0005524;GO:0005634;GO:0005737;GO:0005737;GO:0005829;GO:0005829;GO:0005829;GO:0006468;GO:0006915;GO:0007165;GO:0007249;GO:0010922;GO:0010922;GO:0010940;GO:0012501;GO:0016032;GO:0016301;GO:0016310;GO:0016740;GO:0032147;GO:0032147;GO:0032147;GO:…	K08847	EC:2.7.11.1	T	0V6A7;18SA7;13399;0UIDC;KOG0192;1CR97;1ATXG;09VAW;0DGJD	receptor-interacting serine-threonine kinase 3 [Source:MGI Symbol;Acc:MGI:2154952]	56532	Q9QZL0
ENSMUSG00000021067	2306.82	1222	3391.63	2.77549	1.47274	7.93769e-29	3.21206e-27	12	70011786	70033776	-	5265	Sav1	GO:0001942;GO:0005515;GO:0005634;GO:0005634;GO:0005634;GO:0005737;GO:0005737;GO:0005737;GO:0005737;GO:0005829;GO:0005829;GO:0005886;GO:0005911;GO:0006915;GO:0007165;GO:0007165;GO:0030159;GO:0030216;GO:0030425;GO:0031697;GO:0035329;GO:0035329;GO:0035329;GO:0042127;GO:0042802;GO:0042802;GO:0043065;GO:0043113;GO:0045600;GO:0046332;GO:0046620;GO:0050680;GO:0050821;GO:0051091;GO:0060044;GO:0060090;GO:…	K16686	-	S;T;E	12Q6S;0DHX1;0UK85;09TGV;1CSMR;1B0QC;18S04;0V7K4;KOG1891	salvador family WW domain containing 1 [Source:MGI Symbol;Acc:MGI:1927144]	64010	Q8VEB2
ENSMUSG00000027035	1086.77	362.649	1810.9	4.99354	2.32006	9.09593e-29	3.6724e-27	2	68691785	68944626	+	8875	Cers6	GO:0003677;GO:0005515;GO:0005783;GO:0005783;GO:0005783;GO:0005789;GO:0006629;GO:0006665;GO:0006954;GO:0016020;GO:0016021;GO:0016021;GO:0016410;GO:0016740;GO:0030148;GO:0046513;GO:0046513;GO:0046513;GO:0050291;GO:0050291;GO:0050291;GO:0003677;GO:0003677;GO:0005634;GO:0005783;GO:0005789;GO:0006629;GO:0006665;GO:0016020;GO:0016021;GO:0016021;GO:0016740;GO:0046513;GO:0050291;	K23727	EC:2.3.1.291	U	0DJDW;18ZTA;12XI5;0UTVB;0V8YA;1B4WG;KOG1607;1CZKR;09Y0R	ceramide synthase 6 [Source:MGI Symbol;Acc:MGI:2442564]	241447	Q8C172
ENSMUSG00000020075	2691.52	1524.03	3859.01	2.53211	1.34034	9.18472e-29	3.69986e-27	10	62416030	62438060	-	5177	Ddx21	GO:0000166;GO:0002376;GO:0002735;GO:0003676;GO:0003723;GO:0003723;GO:0003723;GO:0003723;GO:0003724;GO:0003724;GO:0003724;GO:0003724;GO:0003725;GO:0004386;GO:0004386;GO:0005515;GO:0005515;GO:0005524;GO:0005524;GO:0005634;GO:0005634;GO:0005654;GO:0005654;GO:0005654;GO:0005694;GO:0005730;GO:0005730;GO:0005730;GO:0005730;GO:0005737;GO:0005739;GO:0005829;GO:0006364;GO:0006366;GO:0006366;GO:0006366;GO:…	K16911	EC:3.6.4.13	A	0V7JV;1CSMF;0DHWV;KOG0331;13I3P;18ZE4;09WM6;0UFEA;1AVTD	DExD box helicase 21 [Source:MGI Symbol;Acc:MGI:1860494]	56200	Q9JIK5;Q6PCP0
ENSMUSG00000030922	353.301	563.085	143.517	0.254876	-1.97213	1.00197e-28	4.02711e-27	7	119495084	119556186	+	7134	Lyrm1	GO:0003674;GO:0005654;GO:0005739;GO:0008150;GO:0030496;GO:0003674;GO:0005654;GO:0005654;GO:0005739;GO:0008150;GO:0030496;GO:0030496;GO:0003674;GO:0005654;GO:0005739;GO:0008150;GO:0030496;GO:0003674;GO:0005654;GO:0005739;GO:0008150;GO:0030496;GO:0003674;GO:0005654;GO:0005739;GO:0008150;GO:0030496;GO:0003674;GO:0005654;GO:0005739;GO:0008150;GO:0030496;GO:0003674;GO:0005654;GO:0005739;GO:0008150;GO:…	-	-	S	0UV5Y;1D35A;0VHN6;193D3;13RSC;1B5PI;0IX7X;0A6U7;0DTJW	LYR motif containing 1 [Source:MGI Symbol;Acc:MGI:1921169]	73919	Q9CQB7
ENSMUSG00000057286	115.079	196.524	33.6338	0.171144	-2.54672	1.25293e-28	5.02442e-27	11	116566129	116585694	-	5790	St6galnac2	GO:0000139;GO:0001665;GO:0001665;GO:0001665;GO:0005794;GO:0006486;GO:0006486;GO:0006486;GO:0006486;GO:0006493;GO:0006493;GO:0006493;GO:0008373;GO:0016020;GO:0016021;GO:0016740;GO:0016757;GO:1990743;GO:1990743;GO:1990743;	K06616	EC:2.4.99.-	G	0A3F9;1B101;0DRSE;KOG2692;1D10I;13IKY;0UR4A;0VF2Q;191JD	ST6 (alpha-N-acetyl-neuraminyl-2,3-beta-galactosyl- 1,3)-N-acetylgalactosaminide alpha-2,6-sialyltransferase 2 [Source:MGI Symbol;Acc:MGI:107553]	20446	P70277
ENSMUSG00000031504	456.7	167.495	745.906	4.45331	2.15488	2.1502e-28	8.60321e-27	8	11503518	11528710	-	1392	Rab20	GO:0000166;GO:0003924;GO:0003924;GO:0005525;GO:0005525;GO:0005794;GO:0005794;GO:0005794;GO:0006886;GO:0012505;GO:0015031;GO:0016020;GO:0030670;GO:0031410;GO:0043231;GO:0043231;GO:0045335;GO:0045335;GO:0045335;GO:0071346;GO:0090383;GO:0090383;GO:0090383;GO:0090385;GO:0090385;GO:0090385;	K07911	-	U	KOG0092;1AX7E;13KBU;0A33U;1D1QP;18XG2;0UMR3;0VFVB;0DSF1	RAB20, member RAS oncogene family [Source:MGI Symbol;Acc:MGI:102789]	19332	P35295;Q3TPA7
ENSMUSG00000026819	852.945	357.283	1348.61	3.77462	1.91633	2.17842e-28	8.6966e-27	2	32304499	32341457	-	7862	Slc25a25	GO:0002021;GO:0005347;GO:0005509;GO:0005739;GO:0005739;GO:0005743;GO:0005743;GO:0014823;GO:0015867;GO:0016020;GO:0016021;GO:0032094;GO:0035264;GO:0043010;GO:0045333;GO:0046034;GO:0046872;GO:0055085;GO:0060612;GO:0070588;GO:0002021;GO:0005347;GO:0005509;GO:0005739;GO:0005739;GO:0005743;GO:0005743;GO:0014823;GO:0015867;GO:0016020;GO:0016021;GO:0032094;GO:0035264;GO:0043010;GO:0045333;GO:0046034;GO:…	K14684	-	C	0UQ1M;1B534;09UKJ;KOG0036;1CQJN;0DFWA;0V5JZ;12PNQ;18XHV	solute carrier family 25 (mitochondrial carrier, phosphate carrier), member 25 [Source:MGI Symbol;Acc:MGI:1915913]	227731	A2ASZ8
ENSMUSG00000025278	5425.92	3145.86	7705.99	2.44957	1.29253	2.66577e-28	1.06183e-26	14	14518185	14651816	-	9198	Flnb	GO:0001725;GO:0003334;GO:0003382;GO:0003779;GO:0003779;GO:0005515;GO:0005634;GO:0005634;GO:0005737;GO:0005737;GO:0005829;GO:0005856;GO:0005886;GO:0005903;GO:0005925;GO:0005938;GO:0007519;GO:0030018;GO:0030036;GO:0030036;GO:0030154;GO:0042802;GO:0043005;GO:0043005;GO:0043025;GO:0043025;GO:0045335;GO:0071346;	K04437	-	Z	0V4XN;0UM1B;KOG0518;1AWHC;18XE3;0DIHA;09TYR;1CT7V;12NFR	filamin, beta [Source:MGI Symbol;Acc:MGI:2446089]	286940	Q80X90
ENSMUSG00000003123	1451.38	2098.1	804.67	0.383524	-1.38261	2.86886e-28	1.14018e-26	7	25078952	25098135	-	5886	Lipe	GO:0004771;GO:0004771;GO:0004806;GO:0004806;GO:0005515;GO:0005615;GO:0005634;GO:0005737;GO:0005737;GO:0005739;GO:0005811;GO:0005811;GO:0005829;GO:0005829;GO:0005886;GO:0005901;GO:0006361;GO:0006363;GO:0006629;GO:0008202;GO:0008203;GO:0008203;GO:0016020;GO:0016042;GO:0016042;GO:0016298;GO:0016787;GO:0016787;GO:0016788;GO:0017171;GO:0019433;GO:0019433;GO:0019901;GO:0033878;GO:0033878;GO:0042134;GO:…	K07188	EC:3.1.1.79	K;I	09U3Q;12U9T;1CWHG;1AT9R;0UMQA;KOG4388;18T4H;0V52U;0DIS8	lipase, hormone sensitive [Source:MGI Symbol;Acc:MGI:96790]	16890	P54310
ENSMUSG00000074170	246.34	390.148	102.533	0.262804	-1.92794	2.90274e-28	1.15108e-26	7	37916396	37927440	-	5263	Plekhf1	GO:0005634;GO:0005737;GO:0005739;GO:0005764;GO:0005764;GO:0005764;GO:0005768;GO:0005768;GO:0006915;GO:0007032;GO:0007032;GO:0010314;GO:0010314;GO:0010508;GO:0010508;GO:0016050;GO:0016050;GO:0032266;GO:0032266;GO:0035091;GO:0046872;GO:0046872;GO:0046902;GO:0048471;GO:0070273;GO:0070273;GO:0072659;GO:0072659;GO:2001244;	K23858	-	S;T	09XQH;1CTU4;0DJ2E;0UMDW;KOG1729;18XTW;0V8NA;1AWW8;12RNE	pleckstrin homology domain containing, family F (with FYVE domain) member 1 [Source:MGI Symbol;Acc:MGI:1919537]	72287	Q3TB82
ENSMUSG00000089715	710.098	1051.49	368.708	0.350653	-1.51188	3.37153e-28	1.334e-26	15	79708097	79718889	-	10609	Cbx6	GO:0000122;GO:0000122;GO:0000792;GO:0003727;GO:0005634;GO:0005634;GO:0005634;GO:0005694;GO:0006325;GO:0031519;GO:0031519;GO:0031519;	K11453	-	B	1DAI3;13SS2;0UZK4;0E3AG;1B8MI;0W1Y7;KOG2748;0APM4	chromobox 6 [Source:MGI Symbol;Acc:MGI:3512628]	494448	Q9DBY5
ENSMUSG00000041135	489.728	230.545	748.911	3.24844	1.69975	3.40144e-28	1.34285e-26	4	16122733	16163647	-	2816	Ripk2	GO:0000166;GO:0001961;GO:0002250;GO:0002250;GO:0002376;GO:0002827;GO:0004672;GO:0004672;GO:0004674;GO:0004674;GO:0004706;GO:0004715;GO:0005102;GO:0005102;GO:0005524;GO:0005524;GO:0005737;GO:0005737;GO:0005737;GO:0005737;GO:0005829;GO:0005829;GO:0005829;GO:0005856;GO:0005856;GO:0005856;GO:0006468;GO:0006915;GO:0007249;GO:0007256;GO:0007257;GO:0010800;GO:0010800;GO:0010800;GO:0010942;GO:0010942;GO:…	K08846	EC:2.7.11.1	T	1CQA5;1AU4G;13IJ2;0UIKS;09VGK;KOG0192;18T41;0DFKG;0V6FS	receptor (TNFRSF)-interacting serine-threonine kinase 2 [Source:MGI Symbol;Acc:MGI:1891456]	192656	P58801;Q547H1
ENSMUSG00000037989	2452.31	3508.19	1396.44	0.398052	-1.32897	3.48185e-28	1.37155e-26	13	49189779	49301490	-	8481	Wnk2	GO:0004672;GO:0004674;GO:0005524;GO:0006468;GO:0106310;GO:0106311;GO:0004672;GO:0004674;GO:0005524;GO:0006468;GO:0106310;GO:0106311;GO:0004672;GO:0004674;GO:0005524;GO:0006468;GO:0106310;GO:0106311;GO:0004672;GO:0004674;GO:0005524;GO:0006468;GO:0106310;GO:0106311;GO:0004672;GO:0004674;GO:0005524;GO:0006468;GO:0106310;GO:0106311;GO:0004672;GO:0004674;GO:0005524;GO:0006468;GO:0106310;GO:0106311;GO:…	K08867	EC:2.7.11.1	T	1AW0Q;KOG0584;0V5V6;18THI;0DHJM;132BG;0UN2J;1CSN4;09WAB	WNK lysine deficient protein kinase 2 [Source:MGI Symbol;Acc:MGI:1922857]	75607	Q3UH66;E9QMI8
ENSMUSG00000018924	37.6421	2.40648	72.8776	30.2839	4.92048	3.70753e-28	1.45723e-26	11	70234978	70242857	-	2454	Alox15	GO:0001503;GO:0002820;GO:0004052;GO:0004052;GO:0004052;GO:0004052;GO:0005506;GO:0005506;GO:0005546;GO:0005546;GO:0005737;GO:0005737;GO:0005811;GO:0005811;GO:0005829;GO:0005829;GO:0005829;GO:0005829;GO:0005886;GO:0005886;GO:0006629;GO:0006629;GO:0006631;GO:0006646;GO:0008289;GO:0010811;GO:0010811;GO:0016020;GO:0016020;GO:0016165;GO:0016165;GO:0016491;GO:0016702;GO:0016702;GO:0019369;GO:0019369;GO:…	K00460	EC:1.13.11.33	E	1ATHY;1CWYG;0IKAN;0VBEU;12TSE;0DN25;18ZUI;0UHYE;0A0IQ	arachidonate 15-lipoxygenase [Source:MGI Symbol;Acc:MGI:87997]	11687	P39654;A2CF88
ENSMUSG00000019979	1307.18	721.748	1892.61	2.62227	1.39081	3.94672e-28	1.54783e-26	10	90825173	90918632	-	9028	Apaf1	GO:0000166;GO:0001843;GO:0005524;GO:0005634;GO:0005737;GO:0005737;GO:0005829;GO:0005829;GO:0006915;GO:0006919;GO:0007275;GO:0007420;GO:0008635;GO:0008656;GO:0010659;GO:0030900;GO:0031072;GO:0032991;GO:0042802;GO:0042981;GO:0043293;GO:0043293;GO:0043531;GO:0051402;GO:0070059;GO:0071560;GO:0097190;GO:1902510;GO:2001235;GO:0000166;GO:0001666;GO:0001822;GO:0001843;GO:0005524;GO:0005634;GO:0005737;GO:…	K02084	-	T;U	1DFYG;0B5QP;13F53;0E92A;KOG4658;197CS;0WID0;KOG4155;0V3JZ;1BBB1	apoptotic peptidase activating factor 1 [Source:MGI Symbol;Acc:MGI:1306796]	11783	O88879;Q5DU30
ENSMUSG00000040855	79.5441	141.677	17.4115	0.122896	-3.02449	4.25517e-28	1.66513e-26	X	161194950	161426645	-	8296	Reps2	GO:0005509;GO:0005509;	K20068	-	U	1DFPZ;0E8T0;KOG1955;1BB7M;0WHWJ;0B59X;0V3F0;13EFC	RALBP1 associated Eps domain containing protein 2 [Source:MGI Symbol;Acc:MGI:2663511]	194590	Q80XA6;B9EI38;A2AFI8;Q3UHE9
ENSMUSG00000003617	13613	6506.28	20719.8	3.18458	1.6711	4.71596e-28	1.8414e-26	3	20011218	20063309	+	9566	Cp	GO:0004322;GO:0004322;GO:0004322;GO:0005507;GO:0005507;GO:0005576;GO:0005615;GO:0005615;GO:0005886;GO:0006811;GO:0006825;GO:0006826;GO:0016491;GO:0016491;GO:0016491;GO:0046658;GO:0046688;GO:0046872;GO:0051087;GO:0055072;GO:0055114;GO:0055114;GO:0005507;GO:0006825;GO:0016491;GO:0016491;GO:0046872;GO:0055114;GO:0055114;GO:0005507;GO:0006825;GO:0016491;GO:0016491;GO:0046872;GO:0055114;GO:0055114;GO:…	K13624	EC:1.16.3.1	Q	09WF8;192EK;0UPN2;KOG1263;12Q6R;1AZC8;1CSYR;0DI8B;0V7VZ	ceruloplasmin [Source:MGI Symbol;Acc:MGI:88476]	12870	Q61147
ENSMUSG00000042807	1944.84	2879.63	1010.05	0.350758	-1.51145	4.98632e-28	1.9427e-26	1	53846035	54234327	-	12947	Hecw2	GO:0000209;GO:0004842;GO:0005737;GO:0005737;GO:0005819;GO:0005856;GO:0016567;GO:0016567;GO:0016740;GO:0030071;GO:0043161;GO:0045732;GO:0048814;GO:0061630;GO:0072686;GO:2000650;GO:0000209;GO:0004842;GO:0005737;GO:0005737;GO:0005819;GO:0005856;GO:0016567;GO:0016567;GO:0016740;GO:0030071;GO:0043161;GO:0045732;GO:0048814;GO:0061630;GO:0072686;GO:2000650;GO:0000209;GO:0004842;GO:0005737;GO:0005737;GO:…	K12168	EC:2.3.2.26	O	0V5D6;KOG0940;1CQD4;19471;1AW7D;12TEM;09UDP;0UG2A;0DFPJ	HECT, C2 and WW domain containing E3 ubiquitin protein ligase 2 [Source:MGI Symbol;Acc:MGI:2685817]	329152	Q6I6G8
ENSMUSG00000058818	539.186	270.41	807.961	2.98791	1.57914	5.13775e-28	1.99733e-26	7	3714408	3723390	-	4471	Pirb	GO:0001540;GO:0001782;GO:0002250;GO:0002376;GO:0005515;GO:0005515;GO:0005886;GO:0007611;GO:0016020;GO:0016021;GO:0019221;GO:0019724;GO:0035307;GO:0042803;GO:0043011;GO:0044877;GO:0051248;GO:1900271;GO:1900454;	K06512	-	T	13KS9;18SY1;1AU75;0DIAQ;1CRSY;0IKJD;0UIPQ;0A2BJ;0VB6S	paired Ig-like receptor B [Source:MGI Symbol;Acc:MGI:894311]	18733	P97484
ENSMUSG00000038467	2188.26	1241.61	3134.92	2.52488	1.33622	5.48983e-28	2.12955e-26	2	154493625	154536705	+	2027	Chmp4b	GO:0000281;GO:0000281;GO:0000281;GO:0000815;GO:0000815;GO:0000815;GO:0000815;GO:0005515;GO:0005515;GO:0005634;GO:0005634;GO:0005634;GO:0005634;GO:0005635;GO:0005635;GO:0005635;GO:0005737;GO:0005737;GO:0005737;GO:0005768;GO:0005768;GO:0005768;GO:0005771;GO:0005829;GO:0005829;GO:0006620;GO:0006620;GO:0006900;GO:0006914;GO:0006914;GO:0006997;GO:0006997;GO:0007034;GO:0007080;GO:0007080;GO:0009898;GO:…	K12194	-	U	KOG1656;0A258;0VD0Q;1B26I;1CYSI;0DPTF;0UKR1;1918S;12UDW	charged multivesicular body protein 4B [Source:MGI Symbol;Acc:MGI:1922858]	75608	Q9D8B3
ENSMUSG00000029096	1016.34	1830.21	202.474	0.110629	-3.1762	6.25082e-28	2.41948e-26	5	35809367	35837126	-	4439	Htra3	GO:0004175;GO:0004175;GO:0004252;GO:0005515;GO:0005520;GO:0005576;GO:0005576;GO:0006508;GO:0006508;GO:0006508;GO:0006508;GO:0008233;GO:0008236;GO:0008236;GO:0008236;GO:0016787;GO:0030512;GO:0030514;GO:0042802;GO:0042802;GO:0004175;GO:0004252;GO:0005515;GO:0005520;GO:0005576;GO:0005576;GO:0006508;GO:0006508;GO:0006508;GO:0008233;GO:0008236;GO:0008236;GO:0016787;GO:0030512;GO:0030514;GO:0042802;GO:…	K08785	EC:3.4.21.-	O;W	0V5GG;09W13;0DIM7;KOG1320;1B2Q8;12PMR;1CUGN;18VEN;0USRX	HtrA serine peptidase 3 [Source:MGI Symbol;Acc:MGI:1925808]	78558	Q9D236
ENSMUSG00000028497	173.629	283.339	63.9179	0.225588	-2.14824	6.65007e-28	2.56843e-26	4	88314381	88357165	-	6756	Hacd4	GO:0005783;GO:0005783;GO:0005789;GO:0006629;GO:0006631;GO:0006633;GO:0016020;GO:0016021;GO:0016829;GO:0018812;GO:0019899;GO:0030497;GO:0042761;GO:0102158;GO:0102343;GO:0102344;GO:0102345;GO:0005783;GO:0005789;GO:0006629;GO:0006631;GO:0006633;GO:0016020;GO:0016021;GO:0016829;GO:0102158;GO:0102343;GO:0102344;GO:0102345;GO:0005783;GO:0005783;GO:0005789;GO:0006629;GO:0006631;GO:0006633;GO:0016020;GO:…	K10703	EC:4.2.1.134	S;U	KOG3187;1B46A;18Z79;0UP64;0DRZE;0VDTT;12Q49;0A3EM;1D189	3-hydroxyacyl-CoA dehydratase 4 [Source:MGI Symbol;Acc:MGI:1914025]	66775	A2AKM2
ENSMUSG00000050565	3706.57	2143.21	5269.94	2.4589	1.29802	6.68821e-28	2.57757e-26	1	155911149	155944607	+	9218	Tor1aip2	GO:0001671;GO:0001671;GO:0001671;GO:0005515;GO:0005634;GO:0005635;GO:0005783;GO:0005783;GO:0005783;GO:0005789;GO:0007029;GO:0007029;GO:0007029;GO:0016020;GO:0016021;GO:0032781;GO:0032781;GO:0032781;GO:0051117;GO:0051117;GO:0090435;GO:0090435;GO:0001671;GO:0005515;GO:0005783;GO:0007029;GO:0032781;GO:0051117;GO:0090435;GO:0001671;GO:0005515;GO:0005783;GO:0007029;GO:0032781;GO:0051117;GO:0090435;GO:…	K11794	-	S;U	18W26;0IJUB;0UM0S;0V845;1CT7B;13NQE;0A10Q;1AWGU;0DNN8;0A6MG;1D2YU;0VHFM;0UUY8;0IWR7;192WK;0DTMB;13QR1;1B5JD	torsin A interacting protein 2 [Source:MGI Symbol;Acc:MGI:3582695]	240832	Q9ER81
ENSMUSG00000026930	2701.39	3888.75	1514.04	0.38934	-1.3609	6.85989e-28	2.63621e-26	2	26205527	26238249	+	5383	Gpsm1	GO:0000139;GO:0000139;GO:0001965;GO:0005092;GO:0005515;GO:0005737;GO:0005783;GO:0005789;GO:0005789;GO:0005794;GO:0005829;GO:0005886;GO:0005886;GO:0005938;GO:0007275;GO:0007399;GO:0008277;GO:0016020;GO:0016239;GO:0030154;GO:0030695;GO:0032991;GO:0034260;GO:1905098;GO:0000139;GO:0000139;GO:0001965;GO:0005092;GO:0005515;GO:0005737;GO:0005783;GO:0005789;GO:0005789;GO:0005794;GO:0005829;GO:0005886;GO:…	K15839	-	T	0UGNR;0DH65;0V77M;KOG1130;18VY8;1CRWA;09Y8C;1ASDK;12PSX	G-protein signalling modulator 1 (AGS3-like, C. elegans) [Source:MGI Symbol;Acc:MGI:1915089]	67839	Q6IR34
ENSMUSG00000063919	208.718	382.039	35.396	0.0926502	-3.43206	6.87e-28	2.63621e-26	5	116577334	116729876	-	8678	Srrm4	GO:0000381;GO:0000381;GO:0000381;GO:0003723;GO:0003729;GO:0003729;GO:0005634;GO:0005634;GO:0006397;GO:0006397;GO:0007399;GO:0007605;GO:0008380;GO:0030154;GO:0042551;GO:0042802;GO:0042802;GO:0043484;GO:0043484;GO:0000381;GO:0000381;GO:0003723;GO:0003729;GO:0003729;GO:0005634;GO:0005634;GO:0006397;GO:0006397;GO:0007399;GO:0007605;GO:0008380;GO:0030154;GO:0042551;GO:0042802;GO:0043484;GO:0043484;	-	-	S;A;K	1CW7U;0IEGN;18WI1;0VAQJ;0UQIA;13KE0;1AYBR;0DMCI;09ZU6	serine/arginine repetitive matrix 4 [Source:MGI Symbol;Acc:MGI:1916205]	68955	Q8BKA3;J9QHX6
ENSMUSG00000023030	1190.86	654.729	1727	2.63773	1.3993	7.0325e-28	2.69277e-26	15	100285779	100322953	-	6354	Slc11a2	GO:0000041;GO:0001666;GO:0005375;GO:0005375;GO:0005381;GO:0005381;GO:0005384;GO:0005384;GO:0005384;GO:0005506;GO:0005507;GO:0005634;GO:0005634;GO:0005737;GO:0005737;GO:0005739;GO:0005739;GO:0005739;GO:0005741;GO:0005764;GO:0005765;GO:0005765;GO:0005765;GO:0005768;GO:0005768;GO:0005769;GO:0005769;GO:0005769;GO:0005770;GO:0005773;GO:0005773;GO:0005802;GO:0005886;GO:0005886;GO:0005886;GO:0005886;GO:…	K21398	-	P	KOG1291;0UJ4A;1AVZP;18SBU;09VEF;0DGP9;1CRD3;0V6DM;12RF6	solute carrier family 11 (proton-coupled divalent metal ion transporters), member 2 [Source:MGI Symbol;Acc:MGI:1345279]	18174	P49282
ENSMUSG00000030087	2409.92	3462.87	1356.98	0.391865	-1.35157	7.06604e-28	2.6998e-26	6	90439558	90452220	+	2791	Klf15	GO:0000785;GO:0000976;GO:0000977;GO:0000978;GO:0000978;GO:0000981;GO:0001228;GO:0001678;GO:0003677;GO:0003677;GO:0003700;GO:0005515;GO:0005634;GO:0005634;GO:0005654;GO:0006357;GO:0010001;GO:0010468;GO:0010468;GO:0014898;GO:0030111;GO:0032868;GO:0045893;GO:0045944;GO:0046326;GO:0046872;GO:0072112;GO:1990837;GO:2000757;GO:2000757;GO:0000785;GO:0000976;GO:0000977;GO:0000977;GO:0000978;GO:0000978;GO:…	K09210	-	K	0DKYE;194MN;0VACX;0UTYX;KOG1721;1B4IY;12TNQ;09ZFU;1CVTD	Kruppel-like factor 15 [Source:MGI Symbol;Acc:MGI:1929988]	66277	Q9EPW2
ENSMUSG00000020407	604.342	115.795	1092.89	9.4381	3.2385	7.73988e-28	2.95093e-26	11	9068103	9086170	+	1961	Upp1	GO:0003824;GO:0004850;GO:0004850;GO:0004850;GO:0004850;GO:0005654;GO:0005654;GO:0005737;GO:0005829;GO:0006218;GO:0006218;GO:0006218;GO:0006218;GO:0006220;GO:0009032;GO:0009116;GO:0009166;GO:0016740;GO:0016757;GO:0016763;GO:0042149;GO:0042802;GO:0042802;GO:0042802;GO:0044206;GO:0046050;GO:0046074;GO:0046108;GO:0003824;GO:0004850;GO:0004850;GO:0004850;GO:0005654;GO:0005737;GO:0005829;GO:0006218;GO:…	K00757	EC:2.4.2.3	F	09UGA;18V8D;0UI8B;KOG3728;12PTT;0DFS2;1CQFK;0V5FN;1ATT2	uridine phosphorylase 1 [Source:MGI Symbol;Acc:MGI:1097668]	22271	P52624;Q5SUC8
ENSMUSG00000037580	619.848	253.278	986.417	3.8946	1.96147	9.08379e-28	3.45592e-26	14	47391352	47426870	-	6251	Gch1	GO:0000166;GO:0003824;GO:0003924;GO:0003924;GO:0003934;GO:0003934;GO:0003934;GO:0003934;GO:0003934;GO:0003934;GO:0005509;GO:0005509;GO:0005525;GO:0005525;GO:0005525;GO:0005525;GO:0005525;GO:0005634;GO:0005634;GO:0005634;GO:0005654;GO:0005654;GO:0005737;GO:0005737;GO:0005737;GO:0005737;GO:0005829;GO:0005829;GO:0006729;GO:0006729;GO:0006729;GO:0006729;GO:0008152;GO:0008217;GO:0008217;GO:0008270;GO:…	K01495	EC:3.5.4.16	H	1CTUV;18VF5;KOG2698;1AUDU;0V7I8;13HKT;0DJ34;0UKZG;09WJK	GTP cyclohydrolase 1 [Source:MGI Symbol;Acc:MGI:95675]	14528	Q05915;Q3U7P6
ENSMUSG00000030494	99.9848	173.071	26.8988	0.155421	-2.68575	9.18498e-28	3.48696e-26	7	35033595	35091714	+	6304	Rhpn2	GO:0003674;GO:0005737;GO:0007165;GO:0008150;GO:0048471;GO:0003674;GO:0005737;GO:0007165;GO:0008150;GO:0048471;	-	-	Z;S;T;L	0UKFY;0DEET;18XQP;1AXTA;12R0X;09T3Q;1CP4H;0V42G;KOG2220	rhophilin, Rho GTPase binding protein 2 [Source:MGI Symbol;Acc:MGI:1289234]	52428	Q8BWR8
ENSMUSG00000029471	1007.32	549.112	1465.53	2.66892	1.41625	9.84436e-28	3.72934e-26	5	122869233	122917472	-	10921	Camkk2	GO:0000166;GO:0001934;GO:0001934;GO:0004672;GO:0004674;GO:0004683;GO:0004683;GO:0005509;GO:0005509;GO:0005509;GO:0005515;GO:0005516;GO:0005516;GO:0005524;GO:0005524;GO:0005634;GO:0005737;GO:0005829;GO:0005829;GO:0006468;GO:0006468;GO:0006468;GO:0006468;GO:0016301;GO:0016310;GO:0016740;GO:0032147;GO:0042995;GO:0043005;GO:0046777;GO:0046777;GO:0046777;GO:0061762;GO:0061762;GO:0000166;GO:0001934;GO:…	K07359	EC:2.7.11.17	T	KOG0585;12RN6;0VCMJ;1B1UX;0DMC4;194GN;1CUFQ;0USKF;0A1RZ	calcium/calmodulin-dependent protein kinase kinase 2, beta [Source:MGI Symbol;Acc:MGI:2444812]	207565	Q8C078
ENSMUSG00000029309	2895.18	4118.3	1672.05	0.406005	-1.30043	1.07604e-27	4.0677e-26	5	104226977	104261599	-	2937	Sparcl1	GO:0005509;GO:0005509;GO:0005518;GO:0005576;GO:0005615;GO:0005615;GO:0007165;GO:0045202;GO:0046872;GO:0048856;GO:0050807;GO:0050840;GO:0062023;GO:0098965;GO:0098978;GO:0098978;GO:0099560;	-	-	W	09TMI;0UJSQ;0V4KK;KOG4004;1ARFX;0DEXZ;1CPMQ;12U4C;18U9G	SPARC-like 1 [Source:MGI Symbol;Acc:MGI:108110]	13602	P70663;Q3TYD5;Q3UYK7
ENSMUSG00000022443	8474.68	4985.52	11963.8	2.39971	1.26286	1.09458e-27	4.12901e-26	15	77644787	77726375	-	12928	Myh9	GO:0000146;GO:0000146;GO:0000146;GO:0000166;GO:0000212;GO:0000904;GO:0001525;GO:0001525;GO:0001525;GO:0001701;GO:0001725;GO:0001725;GO:0001725;GO:0001726;GO:0001726;GO:0001726;GO:0001768;GO:0001772;GO:0001772;GO:0001778;GO:0001778;GO:0001931;GO:0001931;GO:0003774;GO:0003779;GO:0003779;GO:0003779;GO:0005178;GO:0005178;GO:0005178;GO:0005515;GO:0005515;GO:0005515;GO:0005516;GO:0005524;GO:0005524;GO:…	K10352	-	Z	18Y2I;1ASQS;12P08;09T3R;0V42H;1CVD6;KOG0161;0UHE4;0DKJ2	myosin, heavy polypeptide 9, non-muscle [Source:MGI Symbol;Acc:MGI:107717]	17886	Q8VDD5
ENSMUSG00000017309	1591.14	2558.05	624.221	0.244022	-2.03492	1.1153e-27	4.19829e-26	11	101932335	101946446	+	2737	Cd300lg	GO:0016020;GO:0016021;GO:0001791;GO:0002376;GO:0002414;GO:0004888;GO:0005768;GO:0005886;GO:0005886;GO:0016020;GO:0016021;GO:0016323;GO:0016323;GO:0016324;GO:0016324;GO:0032585;GO:0001791;GO:0002376;GO:0002414;GO:0004888;GO:0005768;GO:0005886;GO:0005886;GO:0016020;GO:0016021;GO:0016323;GO:0016323;GO:0016324;GO:0016324;GO:0032585;GO:0001791;GO:0002376;GO:0002414;GO:0004888;GO:0005768;GO:0005886;GO:…	K16663	-	U	1B56I;0UUTN;0VG94;1D233;0DSD4;0J03P;0A4SR;13U4Y;193NW	CD300 molecule like family member G [Source:MGI Symbol;Acc:MGI:1289168]	52685	Q1ERP8
ENSMUSG00000029752	450.849	132.82	768.877	5.78884	2.53328	1.13715e-27	4.2715e-26	6	7675169	7693254	-	2735	Asns	GO:0000166;GO:0001889;GO:0004066;GO:0004066;GO:0004066;GO:0004066;GO:0004066;GO:0005524;GO:0005829;GO:0005829;GO:0006520;GO:0006529;GO:0006529;GO:0006529;GO:0006529;GO:0006529;GO:0006541;GO:0008652;GO:0009416;GO:0009612;GO:0009636;GO:0016874;GO:0031427;GO:0031667;GO:0032354;GO:0032870;GO:0042149;GO:0042149;GO:0042802;GO:0042802;GO:0043066;GO:0043200;GO:0045931;GO:0070981;GO:0000166;GO:0004066;GO:…	K01953	EC:6.3.5.4	E	0UI68;09Z7C;1B2RW;KOG0571;12TZU;0DMGE;1CWBS;1910F;0V5NA	asparagine synthetase [Source:MGI Symbol;Acc:MGI:1350929]	27053	Q61024
ENSMUSG00000028475	424.699	667.246	182.152	0.272991	-1.87307	1.26744e-27	4.75089e-26	4	43730034	43759462	+	5195	Spaar	GO:0005764;GO:0005765;GO:0005768;GO:0016020;GO:0016021;GO:0031902;GO:0031902;GO:0043416;GO:0046611;GO:0046611;GO:0071230;GO:0071230;GO:1904262;GO:1904262;GO:1905103;GO:1905103;	-	-	-	-	small regulatory polypeptide of amino acid response [Source:MGI Symbol;Acc:MGI:1918656]	71406	A0A1B0GSZ0;Q9D3L1
ENSMUSG00000042918	296.298	118.133	474.463	4.01634	2.00588	1.3522e-27	5.05795e-26	7	45289401	45295945	+	4877	Mamstr	GO:0001085;GO:0003712;GO:0005515;GO:0005634;GO:0005634;GO:0005634;GO:0006357;GO:0010831;GO:0045944;GO:0051059;	-	-	K	0II34;0UJCD;12RCE;1CZF5;0VEGU;0DQD6;0A3MU;1B2XS;18ZDD	MEF2 activating motif and SAP domain containing transcriptional regulator [Source:MGI Symbol;Acc:MGI:1921740]	74490	Q0ZCJ7
ENSMUSG00000026207	5444.46	7699.02	3189.89	0.414325	-1.27117	1.42854e-27	5.33231e-26	1	75351941	75408964	+	12741	Speg	GO:0000166;GO:0004672;GO:0004674;GO:0005524;GO:0005524;GO:0005634;GO:0006468;GO:0042692;GO:0004674;GO:0005524;GO:0006468;GO:0000166;GO:0001701;GO:0004672;GO:0004672;GO:0004674;GO:0004674;GO:0005524;GO:0005524;GO:0005634;GO:0005634;GO:0006468;GO:0016301;GO:0016310;GO:0016740;GO:0030154;GO:0042692;GO:0055013;GO:0060541;GO:0072359;GO:0106310;GO:0106311;GO:0004674;GO:0005524;GO:0006468;GO:0000166;GO:…	K08809	EC:2.7.11.1	Z;T	0URT2;KOG0613;18YMI;12NP0;09UCG;0DPBY;KOG0032;1CUZK;1B4VA;0V474	SPEG complex locus [Source:MGI Symbol;Acc:MGI:109282]	11790	Q62407
ENSMUSG00000031618	556.928	831.082	282.774	0.340248	-1.55534	1.5275e-27	5.68977e-26	8	77626070	77971641	+	6474	Nr3c2	GO:0003677;GO:0003700;GO:0005634;GO:0006355;GO:0008270;GO:0043565;GO:0046872;GO:0003677;GO:0003700;GO:0005634;GO:0006355;GO:0008270;GO:0043565;GO:0046872;GO:0003677;GO:0003700;GO:0005634;GO:0006355;GO:0008270;GO:0043565;GO:0046872;GO:0003677;GO:0003700;GO:0005634;GO:0006355;GO:0008270;GO:0043565;GO:0046872;GO:0003677;GO:0003700;GO:0005634;GO:0005654;GO:0006355;GO:0008270;GO:0043235;GO:0043565;GO:…	K08555	-	K	0V73B;1AV18;0DHE4;18VUP;09W50;12PPW;1CS48;0UJIN;KOG3575	nuclear receptor subfamily 3, group C, member 2 [Source:MGI Symbol;Acc:MGI:99459]	110784	A3KN90
ENSMUSG00000039891	8174.95	11524.5	4825.43	0.418711	-1.25597	1.60076e-27	5.95022e-26	10	17671974	17721413	+	5504	Txlnb	GO:0003674;GO:0005737;GO:0005737;GO:0008150;GO:0019905;	-	-	Z	1B09C;0V581;192FM;09U8W;0UQHY;0DFIP;1CQ8F;12UM8;KOG1850	taxilin beta [Source:MGI Symbol;Acc:MGI:2671945]	378431	Q8VBT1
ENSMUSG00000047881	981.086	284.915	1677.26	5.88687	2.5575	1.97489e-27	7.32561e-26	5	64066240	64126240	-	3856	Rell1	GO:0003674;GO:0005886;GO:0005886;GO:0005886;GO:0005886;GO:0015630;GO:0015630;GO:0016020;GO:0016021;GO:1900745;GO:1900745;GO:1900745;GO:1900745;GO:1900745;	-	-	U	09ZMD;1CW07;1ATDT;0DM52;0VAI1;0IGV6;13N8R;0UNXE;18TSU	RELT-like 1 [Source:MGI Symbol;Acc:MGI:2140767]	100532	Q8K2J7
ENSMUSG00000022831	549.398	232.794	866.001	3.72003	1.89531	2.13796e-27	7.91402e-26	16	36755345	36783574	+	2525	Hcls1	GO:0000122;GO:0001085;GO:0001085;GO:0003779;GO:0005515;GO:0005515;GO:0005515;GO:0005634;GO:0005634;GO:0005634;GO:0005667;GO:0005667;GO:0005737;GO:0005737;GO:0005737;GO:0005739;GO:0005829;GO:0005829;GO:0005884;GO:0005886;GO:0005886;GO:0005886;GO:0008284;GO:0009725;GO:0014068;GO:0014068;GO:0017124;GO:0019901;GO:0019901;GO:0030041;GO:0030218;GO:0030427;GO:0030833;GO:0030833;GO:0030833;GO:0030854;GO:…	K06106	-	Z;B	0IFV2;12STU;0DIR8;09VCP;0V8BW;1CTGA;190QM;0UP8V;1B3BZ	hematopoietic cell specific Lyn substrate 1 [Source:MGI Symbol;Acc:MGI:104568]	15163	P49710;Q8CA06
ENSMUSG00000035860	77.9271	154.039	1.81556	0.0117864	-6.40673	2.33313e-27	8.61855e-26	12	33083795	33142874	-	4569	Cdhr3	GO:0005509;GO:0005886;GO:0005886;GO:0005886;GO:0005887;GO:0007155;GO:0007155;GO:0007156;GO:0016020;GO:0016020;GO:0016021;	K16503	-	Z;T;U	0V985;0DJQ9;18S1S;13IF3;09YAR;KOG3594;1AY3V;1CUBQ;0UNH3	cadherin-related family member 3 [Source:MGI Symbol;Acc:MGI:1916014]	68764	Q8BL00
ENSMUSG00000037876	8641.19	5107.69	12174.7	2.3836	1.25314	2.38636e-27	8.79694e-26	10	66931904	67092105	+	17822	Jmjd1c	GO:0000118;GO:0000785;GO:0003382;GO:0003712;GO:0005634;GO:0006325;GO:0006357;GO:0008584;GO:0016491;GO:0031490;GO:0032454;GO:0033169;GO:0036098;GO:0046872;GO:0051213;GO:0055114;GO:0072520;GO:0098727;GO:1990636;	K11449	EC:1.14.11.-	K	0DGBR;0V621;09V2E;12Q1J;KOG1356;1AUG7;0UP40;1CR17;19026	jumonji domain containing 1C [Source:MGI Symbol;Acc:MGI:1918614]	108829	Q69ZK6
ENSMUSG00000029544	87.4827	153.415	21.55	0.140468	-2.83168	2.39563e-27	8.81286e-26	5	115306748	115332440	-	5832	Cabp1	GO:0000139;GO:0005509;GO:0005515;GO:0005886;GO:0007601;GO:0008139;GO:0042308;GO:0046872;GO:0048306;GO:0050896;GO:0098885;GO:0098978;GO:0000139;GO:0005509;GO:0005886;GO:0014069;GO:0048306;GO:0000139;GO:0005509;GO:0005515;GO:0005886;GO:0007601;GO:0008139;GO:0042308;GO:0046872;GO:0048306;GO:0050896;GO:0098885;GO:0098978;	K23531	-	T	19533;1CWZY;0A0GF;0DN3J;12SFU;KOG0027;0VBCN;0UFKC;1ARG6	calcium binding protein 1 [Source:MGI Symbol;Acc:MGI:1352750]	29867	Q9JLK7
ENSMUSG00000028517	3695.88	2158.87	5232.89	2.4239	1.27733	2.60177e-27	9.55145e-26	4	105014544	105089961	+	3159	Plpp3	GO:0000139;GO:0001568;GO:0001702;GO:0001933;GO:0001933;GO:0005178;GO:0005783;GO:0005789;GO:0005789;GO:0005794;GO:0005794;GO:0005802;GO:0005802;GO:0005886;GO:0005886;GO:0005887;GO:0006629;GO:0006644;GO:0006644;GO:0006644;GO:0006644;GO:0006670;GO:0006670;GO:0006672;GO:0006672;GO:0006890;GO:0006890;GO:0007155;GO:0007165;GO:0007229;GO:0007229;GO:0007275;GO:0008195;GO:0008195;GO:0008195;GO:0008195;GO:…	K01080	EC:3.1.3.4	I	0E9CW;1DG88;0V3SE;0WIWX;0B677;13FUH;197F8;1BBFN;0ITB4	phospholipid phosphatase 3 [Source:MGI Symbol;Acc:MGI:1915166]	67916	Q99JY8
ENSMUSG00000066026	2146.5	3060.86	1232.14	0.402546	-1.31278	2.64098e-27	9.67545e-26	4	144619397	144654779	+	2927	Dhrs3	GO:0001523;GO:0001523;GO:0003151;GO:0004745;GO:0004745;GO:0004745;GO:0005811;GO:0016020;GO:0016021;GO:0016491;GO:0016616;GO:0030278;GO:0042572;GO:0048385;GO:0048387;GO:0052650;GO:0055114;GO:0055114;GO:0060021;GO:0060349;GO:0060411;GO:0004745;GO:0042572;GO:0055114;GO:0001523;GO:0001523;GO:0003151;GO:0004745;GO:0004745;GO:0004745;GO:0005811;GO:0016020;GO:0016021;GO:0016491;GO:0016616;GO:0030278;GO:…	K11146	EC:1.1.1.300	Q	1CSA6;KOG1201;0UJSN;18Z3C;1B3DA;0DHJV;12U70;09WAI;0V78T	dehydrogenase/reductase (SDR family) member 3 [Source:MGI Symbol;Acc:MGI:1315215]	20148	O88876
ENSMUSG00000070407	178.116	67.3929	288.838	4.28589	2.09959	2.85682e-27	1.04447e-25	11	63776618	63813116	-	4911	Hs3st3b1	GO:0000139;GO:0005794;GO:0005887;GO:0006477;GO:0008146;GO:0008467;GO:0008467;GO:0016020;GO:0016021;GO:0016740;GO:0033872;	K07809	EC:2.8.2.30	O	1CTQ8;0UGB4;KOG3704;1AXBS;09XM9;0V8IZ;18UN0;0DIYR;12TJT	heparan sulfate (glucosamine) 3-O-sulfotransferase 3B1 [Source:MGI Symbol;Acc:MGI:1333853]	54710	Q9QZS6
ENSMUSG00000005774	507.513	255.798	759.229	2.96807	1.56953	2.94071e-27	1.07294e-25	3	94861386	94868872	+	5497	Rfx5	GO:0000122;GO:0000785;GO:0000978;GO:0000981;GO:0003677;GO:0003677;GO:0003700;GO:0005634;GO:0005634;GO:0006355;GO:0006357;GO:0006357;GO:0003677;GO:0003700;GO:0005634;GO:0006355;GO:0006357;GO:0000122;GO:0000785;GO:0000977;GO:0000978;GO:0000981;GO:0001228;GO:0003677;GO:0003677;GO:0003700;GO:0005634;GO:0005634;GO:0006355;GO:0006357;GO:0006357;GO:0043565;GO:0045944;GO:0090575;GO:1990837;GO:0003677;GO:…	K08061	-	K	KOG3712;14TV2;0WD5B;0B0N2;0E61R;1DD10	regulatory factor X, 5 (influences HLA class II expression) [Source:MGI Symbol;Acc:MGI:1858421]	53970	Q9JL61
ENSMUSG00000026639	255.879	401.316	110.443	0.275201	-1.86144	3.17194e-27	1.15494e-25	1	192890007	193026186	+	6612	Lamb3	GO:0005201;GO:0005201;GO:0005576;GO:0005576;GO:0005604;GO:0005604;GO:0005610;GO:0007155;GO:0009887;GO:0009888;GO:0016477;GO:0034446;GO:0043256;GO:0044877;GO:0044877;GO:0050873;GO:0062023;GO:0070831;GO:0005201;GO:0005201;GO:0005576;GO:0005576;GO:0005604;GO:0005604;GO:0005610;GO:0007155;GO:0009887;GO:0009888;GO:0016477;GO:0034446;GO:0043256;GO:0044877;GO:0050873;GO:0062023;GO:0070831;GO:0005201;GO:…	K06244	-	W	0V5V5;1B3GY;KOG0994;18W6E;0DG4Y;12NZ6;0UTR9;1CQUJ;09UVH	laminin, beta 3 [Source:MGI Symbol;Acc:MGI:99915]	16780	Q61087
ENSMUSG00000026630	46.744	5.38693	88.1011	16.3546	4.03163	3.5027e-27	1.27277e-25	1	190830044	190841142	+	1597	Batf3	GO:0000122;GO:0000122;GO:0000978;GO:0000978;GO:0000978;GO:0000981;GO:0001227;GO:0001227;GO:0003677;GO:0003677;GO:0003700;GO:0005634;GO:0005634;GO:0005654;GO:0005730;GO:0005829;GO:0006355;GO:0006357;GO:0006357;GO:0009615;GO:0030154;GO:0043011;GO:0043011;GO:0097028;GO:1990837;GO:1990837;	K09034	-	K	0A8W8;0DV8W;0UW5N;KOG1414;193JS;1B6EI;1D4K9;0VIR3;13RYW	basic leucine zipper transcription factor, ATF-like 3 [Source:MGI Symbol;Acc:MGI:1925491]	381319	Q9D275
ENSMUSG00000034037	1169.5	1688.95	650.056	0.384887	-1.37749	3.65775e-27	1.3264e-25	6	91955859	92052985	+	6292	Fgd5	GO:0005085;GO:0005737;GO:0005856;GO:0005886;GO:0046872;GO:0046872;GO:0050790;GO:0005085;GO:0005737;GO:0005856;GO:0046872;GO:0046872;GO:0050790;	K05724	-	T	0UK77;09UWA;0DJI1;1CQVA;12QZI;KOG4424;0V5VY;1AVPR;18XW4	FYVE, RhoGEF and PH domain containing 5 [Source:MGI Symbol;Acc:MGI:2443369]	232237	Q80UZ0;E9QKY4
ENSMUSG00000024339	2453	1414.33	3491.68	2.46878	1.3038	3.88949e-27	1.40757e-25	17	34422501	34435295	+	3781	Tap2	GO:0000166;GO:0000166;GO:0001916;GO:0002237;GO:0002250;GO:0002376;GO:0002481;GO:0002485;GO:0002489;GO:0002591;GO:0005515;GO:0005524;GO:0005524;GO:0005524;GO:0005783;GO:0005783;GO:0005789;GO:0015031;GO:0015433;GO:0015433;GO:0015440;GO:0015440;GO:0015833;GO:0015833;GO:0015833;GO:0015833;GO:0016020;GO:0016020;GO:0016021;GO:0016021;GO:0016021;GO:0016021;GO:0016607;GO:0016887;GO:0019885;GO:0019885;GO:…	K05654	-	Q;U	0UHUR;KOG0058;09UWX;1CQW0;18W8U;0V5WR;1ATGI;12RBY;0DG6C	transporter 2, ATP-binding cassette, sub-family B (MDR/TAP) [Source:MGI Symbol;Acc:MGI:98484]	21355	P36371;Q792S7
ENSMUSG00000053964	901.107	1395.32	406.897	0.291616	-1.77786	3.92116e-27	1.41615e-25	7	28533279	28541133	+	2315	Lgals4	GO:0030246;GO:0030246;GO:0005515;GO:0005615;GO:0016936;GO:0030246;GO:0030246;GO:0062023;GO:0030246;GO:0030246;	K10091	-	W	0DIB1;0UKS1;12THH;0A05C;0VB1J;1CT1E;KOG3587;18X7A;1AW8F	lectin, galactose binding, soluble 4 [Source:MGI Symbol;Acc:MGI:107536]	16855	Q8K419;Q3UL35
ENSMUSG00000033066	952.357	520.752	1383.96	2.65762	1.41013	4.18226e-27	1.50739e-25	11	67345917	67579816	+	11688	Gas7	-	K18618	-	Z;O;D	1BBMD;0B6PI;KOG0940;197I5;KOG2398;0E9PU;0V3ZP;13GJE;0WJEW;1DGIE	growth arrest specific 7 [Source:MGI Symbol;Acc:MGI:1202388]	14457	Q3U432;Q3U8N2
ENSMUSG00000031304	145.801	50.5453	241.057	4.76913	2.25372	4.26182e-27	1.53296e-25	X	100307984	100311861	-	2387	Il2rg	GO:0004896;GO:0004896;GO:0005886;GO:0005886;GO:0009897;GO:0009897;GO:0009986;GO:0009986;GO:0010468;GO:0010628;GO:0016020;GO:0016020;GO:0016021;GO:0019221;GO:0019221;GO:0019955;GO:0019976;GO:0032831;GO:0033089;GO:0035723;GO:0035723;GO:0042010;GO:0042010;GO:0043235;GO:0045579;GO:0045621;GO:0050766;GO:0050766;GO:0004896;GO:0016020;GO:0019221;	K05070	-	W	1D0SH;1B2NM;0IGNI;0A0U8;13NM7;0USI1;0DRPE;1910U;0VDA6	interleukin 2 receptor, gamma chain [Source:MGI Symbol;Acc:MGI:96551]	16186	P34902;Q3UPA9
ENSMUSG00000034751	6080.99	3595.03	8566.96	2.383	1.25278	4.39922e-27	1.57919e-25	13	102868994	103471005	-	32401	Mast4	GO:0000166;GO:0000287;GO:0004672;GO:0004674;GO:0004674;GO:0005524;GO:0005524;GO:0006468;GO:0016301;GO:0016310;GO:0016740;GO:0106310;GO:0106311;GO:0000166;GO:0000287;GO:0004672;GO:0004674;GO:0004674;GO:0005524;GO:0005524;GO:0006468;GO:0016301;GO:0016310;GO:0016740;GO:0106310;GO:0106311;GO:0000166;GO:0000287;GO:0004672;GO:0004674;GO:0004674;GO:0004674;GO:0005524;GO:0005524;GO:0005737;GO:0006468;GO:…	K08789	EC:2.7.11.1	T	09XE5;0DIRR;KOG0606;0UMC1;1B4ND;0V8C7;1CXWQ;18WN7;12Q17	microtubule associated serine/threonine kinase family member 4 [Source:MGI Symbol;Acc:MGI:1918885]	328329	Q811L6
ENSMUSG00000030729	417.329	630.929	203.729	0.322903	-1.63083	4.75895e-27	1.70489e-25	7	99876601	99928075	+	9583	Pgm2l1	GO:0005975;GO:0005975;GO:0006006;GO:0016310;GO:0016740;GO:0016853;GO:0016868;GO:0046872;GO:0047933;GO:0047933;GO:0047933;GO:0047933;GO:0071704;GO:0005975;GO:0005975;GO:0016868;GO:0046872;GO:0005975;GO:0005975;GO:0006006;GO:0016310;GO:0016740;GO:0016853;GO:0016868;GO:0046872;GO:0047933;GO:0047933;GO:0047933;GO:0071704;	K11809	EC:2.7.1.106	G	09XNJ;0UNPJ;1AZVZ;12RAR;KOG1220;0DRJR;0V8K9;192C4;1D0TA	phosphoglucomutase 2-like 1 [Source:MGI Symbol;Acc:MGI:1918224]	70974	Q8CAA7
ENSMUSG00000005672	277.367	74.0352	480.699	6.49285	2.69885	5.08548e-27	1.81821e-25	5	75735576	75817382	+	8911	Kit	GO:0000166;GO:0000187;GO:0001541;GO:0001650;GO:0001669;GO:0002020;GO:0002244;GO:0002318;GO:0002320;GO:0002327;GO:0002371;GO:0002551;GO:0002573;GO:0004672;GO:0004713;GO:0004713;GO:0004713;GO:0004714;GO:0004714;GO:0004714;GO:0004714;GO:0005020;GO:0005515;GO:0005515;GO:0005515;GO:0005524;GO:0005524;GO:0005615;GO:0005737;GO:0005737;GO:0005886;GO:0005886;GO:0005886;GO:0005887;GO:0005911;GO:0006468;GO:…	K05091	EC:2.7.10.1	T	0V8AW;KOG0200;1CTFA;0UM9W;13JU7;0DIQ9;18XJM;09XCU;1B0D8	KIT proto-oncogene receptor tyrosine kinase [Source:MGI Symbol;Acc:MGI:96677]	16590	P05532
ENSMUSG00000055447	6512.16	3854.8	9169.52	2.37873	1.25019	5.32523e-27	1.90011e-25	16	49620896	49735373	+	6276	Cd47	GO:0005887;GO:0016020;GO:0016021;GO:0022409;GO:0050729;GO:0050766;GO:0070053;GO:0005887;GO:0016020;GO:0016021;GO:0022409;GO:0050729;GO:0050766;GO:0070053;GO:0005887;GO:0016020;GO:0016021;GO:0022409;GO:0050729;GO:0050766;GO:0070053;GO:0005886;GO:0005887;GO:0016020;GO:0016021;GO:0022409;GO:0050729;GO:0050766;GO:0070053;GO:0005886;GO:0005887;GO:0016020;GO:0016021;GO:0022409;GO:0050729;GO:0050766;GO:…	K06266	-	W;T	1CVN9;0IJTS;0DKTE;0V8YT;191G3;13MME;0UPUW;1B473;09ZB3	CD47 antigen (Rh-related antigen, integrin- associated signal transducer) [Source:MGI Symbol;Acc:MGI:96617]	16423	Q61735
ENSMUSG00000036473	410.789	621.172	200.406	0.322626	-1.63206	5.40748e-27	1.9256e-25	17	24394405	24424536	-	8557	Tbc1d24	GO:0003674;GO:0005096;GO:0005737;GO:0005737;GO:0005886;GO:0005886;GO:0016020;GO:0016358;GO:0030054;GO:0030054;GO:0030659;GO:0031175;GO:0031175;GO:0031410;GO:0031594;GO:0036475;GO:0042995;GO:0043195;GO:0043547;GO:0045202;GO:0048488;GO:0050775;GO:0061564;GO:0098793;GO:1902083;GO:1903204;GO:2000463;GO:2001224;GO:0003674;GO:0005096;GO:0005737;GO:0005737;GO:0005886;GO:0005886;GO:0016020;GO:0016358;GO:…	K21841	-	U	12PRB;KOG2801;1CX89;0DNB8;0VBK0;0UKVY;1AWC3;0A0PV;18ZVC	TBC1 domain family, member 24 [Source:MGI Symbol;Acc:MGI:2443456]	224617	Q3UUG6
ENSMUSG00000068551	124.817	210.916	38.7174	0.183568	-2.44561	6.44054e-27	2.2889e-25	6	48404631	48422759	-	4255	Zfp467	GO:0000978;GO:0001228;GO:0045944;GO:0000978;GO:0001228;GO:0045944;GO:0000978;GO:0001228;GO:0003677;GO:0003677;GO:0005515;GO:0005634;GO:0005634;GO:0005634;GO:0006355;GO:0006357;GO:0045944;GO:0046872;GO:0000978;GO:0001228;GO:0003677;GO:0003677;GO:0005515;GO:0005634;GO:0005634;GO:0005634;GO:0006355;GO:0006357;GO:0045944;GO:0046872;	-	-	K	0DFQJ;1ASTP;0V5E3;18Y4Z;KOG1721;0UH52;09UER;13P1D;1CQE7	zinc finger protein 467 [Source:MGI Symbol;Acc:MGI:1916160]	68910	Q8JZL0;B2RU53
ENSMUSG00000061171	42.5279	80.943	4.11285	0.0508117	-4.29869	6.51593e-27	2.31108e-25	2	65146774	65194378	-	4319	Slc38a11	GO:0016020;GO:0016021;GO:0003333;GO:0006811;GO:0006814;GO:0006865;GO:0015171;GO:0016020;GO:0016021;GO:0016020;GO:0016021;GO:0016020;GO:0016021;GO:0016020;GO:0016021;	K14997	-	P;E	1AS99;KOG1305;18XGA;09ZPT;1CW2S;0USEB;0DM7N;0VAKH;13H80	solute carrier family 38, member 11 [Source:MGI Symbol;Acc:MGI:2443383]	320106	Q3USY0
ENSMUSG00000024785	425.418	209.019	641.818	3.07062	1.61853	7.32117e-27	2.59152e-25	19	29078775	29121329	+	1889	Rcl1	GO:0003824;GO:0005634;GO:0005730;GO:0005730;GO:0006396;GO:0042254;GO:0042254;GO:0000447;GO:0000479;GO:0000480;GO:0003824;GO:0004521;GO:0005634;GO:0005730;GO:0005730;GO:0005730;GO:0005730;GO:0006364;GO:0006396;GO:0042254;GO:0042254;	K11108	-	A	0UMWY;1B35G;KOG3980;12S8T;191S2;0A17V;0VC3I;0DNVN;1CXT6	RNA terminal phosphate cyclase-like 1 [Source:MGI Symbol;Acc:MGI:1913275]	59028	Q9JJT0
ENSMUSG00000021708	260.261	437.701	82.8214	0.189219	-2.40187	8.42793e-27	2.97737e-25	13	92028519	92268164	-	8327	Rasgrf2	GO:0005085;GO:0005085;GO:0005085;GO:0005085;GO:0005516;GO:0005737;GO:0005783;GO:0005783;GO:0005783;GO:0005789;GO:0005886;GO:0007264;GO:0016020;GO:0034976;GO:0034976;GO:0035023;GO:0046578;GO:0050790;GO:0060291;GO:2000310;GO:0005085;GO:0007264;GO:0035023;GO:0046578;GO:0050790;	K12326	-	-	-	RAS protein-specific guanine nucleotide-releasing factor 2 [Source:MGI Symbol;Acc:MGI:109137]	19418	P70392
ENSMUSG00000050234	704.883	301.109	1108.66	3.68191	1.88045	8.56077e-27	3.01831e-25	4	127205214	127207832	-	1685	Gja4	GO:0001568;GO:0003158;GO:0005243;GO:0005886;GO:0005921;GO:0005921;GO:0005921;GO:0005922;GO:0005922;GO:0005922;GO:0005922;GO:0006816;GO:0006816;GO:0007154;GO:0007267;GO:0007267;GO:0007267;GO:0016020;GO:0016021;GO:0030054;GO:0048265;GO:0055085;	K07613	-	T;P	13J4J;0UM96;18T9F;0IF97;09WA4;1B4AM;1CUUB;0V9HT;0DK0B	gap junction protein, alpha 4 [Source:MGI Symbol;Acc:MGI:95715]	14612	P28235;Q3UPZ2
ENSMUSG00000063681	51.2384	95.4284	7.04835	0.0738601	-3.75906	9.29282e-27	3.26994e-25	1	139124794	139304838	-	14432	Crb1	GO:0001750;GO:0001917;GO:0001917;GO:0001917;GO:0001974;GO:0005509;GO:0005515;GO:0005576;GO:0005737;GO:0005886;GO:0005886;GO:0005886;GO:0005902;GO:0005902;GO:0005912;GO:0005912;GO:0005925;GO:0007009;GO:0007157;GO:0007601;GO:0010001;GO:0010467;GO:0010842;GO:0016020;GO:0016021;GO:0016324;GO:0030054;GO:0032991;GO:0032991;GO:0032991;GO:0034613;GO:0035845;GO:0042462;GO:0042995;GO:0045177;GO:0045197;GO:…	K16681	-	T	0E8KU;1DFIM;1979Z;1BB4T;13DWJ;0B4ZB;0IR70;0WHIY;0V3BF	crumbs family member 1, photoreceptor morphogenesis associated [Source:MGI Symbol;Acc:MGI:2136343]	170788	Q8VHS2;A0A7D6VMF7
ENSMUSG00000038260	601.044	889.405	312.683	0.351564	-1.50814	9.58099e-27	3.36468e-25	7	44952056	44983204	-	10826	Trpm4	GO:0000166;GO:0002250;GO:0002376;GO:0002407;GO:0002724;GO:0002724;GO:0002724;GO:0002724;GO:0005216;GO:0005227;GO:0005227;GO:0005227;GO:0005227;GO:0005227;GO:0005244;GO:0005261;GO:0005262;GO:0005509;GO:0005509;GO:0005509;GO:0005516;GO:0005524;GO:0005654;GO:0005654;GO:0005783;GO:0005783;GO:0005783;GO:0005794;GO:0005794;GO:0005794;GO:0005829;GO:0005829;GO:0005886;GO:0005886;GO:0005886;GO:0005887;GO:…	K04979	-	P	1ASVJ;0DF4T;12RHT;0V4TP;0UI7W;18ZEC;09TUG;1CPUM;KOG3614	transient receptor potential cation channel, subfamily M, member 4 [Source:MGI Symbol;Acc:MGI:1915917]	68667	Q7TN37
ENSMUSG00000029456	219.081	347.145	91.0171	0.262188	-1.93133	9.96474e-27	3.49256e-25	5	121759089	121798577	-	6068	Acad10	GO:0005739;GO:0016491;GO:0016627;GO:0016787;GO:0050660;GO:0055114;GO:0055114;GO:0005739;GO:0016491;GO:0016627;GO:0016787;GO:0050660;GO:0055114;GO:0055114;	K11729	-	O;I	KOG3085;0DJ9F;09XEP;0UPYI;1AT58;KOG1469;1CU1F;0V8CV;12QHT;18XSE	acyl-Coenzyme A dehydrogenase family, member 10 [Source:MGI Symbol;Acc:MGI:1919235]	71985	Q8K370
ENSMUSG00000031799	3251.54	1903.97	4599.1	2.41554	1.27234	1.02715e-26	3.593e-25	8	72884018	72906986	+	4269	Tpm4	GO:0001725;GO:0002102;GO:0003779;GO:0005737;GO:0005737;GO:0005856;GO:0005884;GO:0006936;GO:0007015;GO:0015629;GO:0015629;GO:0015629;GO:0030863;GO:0042802;GO:0042802;GO:0042802;GO:0042803;GO:0042803;GO:0042803;GO:0046872;GO:0046982;GO:0046982;GO:0046982;GO:0051015;GO:0051015;GO:0051015;GO:0051015;GO:0003779;GO:0005856;	K10375	-	Z	0V7TQ;KOG1003;0UMIG;1B2EJ;0DJ35;09XR3;194SA;1CTUZ;12RF9	tropomyosin 4 [Source:MGI Symbol;Acc:MGI:2449202]	326618	Q6IRU2
ENSMUSG00000047735	2261.5	1303.26	3219.74	2.47053	1.30482	1.0431e-26	3.64165e-25	6	3372257	3399572	-	5427	Samd9l	-	K23949	-	S	13G0G;0V4EM;0UNY9;1AYG8;09TFI;18UK2;1CPGA;0IETT;0DESJ	sterile alpha motif domain containing 9-like [Source:MGI Symbol;Acc:MGI:1343184]	209086	E9PX59;Q8BZG4
ENSMUSG00000031714	1753.31	2503.82	1002.8	0.400508	-1.3201	1.25012e-26	4.35584e-25	8	81491067	81607148	-	5082	Gab1	GO:0001525;GO:0005911;GO:0031532;GO:0035728;GO:0038084;GO:0045766;GO:0090668;GO:0000187;GO:0001525;GO:0005515;GO:0005515;GO:0005737;GO:0005829;GO:0005911;GO:0006979;GO:0007165;GO:0007173;GO:0007257;GO:0007507;GO:0008544;GO:0030334;GO:0031532;GO:0035728;GO:0035924;GO:0038084;GO:0038089;GO:0043410;GO:0045766;GO:0048008;GO:0060711;GO:0070102;GO:0090668;	K09593	-	T	0A3BS;0DQ6J;18Z6K;0IEIX;0UIIG;1CZ7T;13SEN;0VE6M;1ASRC	growth factor receptor bound protein 2-associated protein 1 [Source:MGI Symbol;Acc:MGI:108088]	14388	Q9QYY0;Q505A4
ENSMUSG00000006642	302.765	514.274	91.2562	0.177447	-2.49454	1.3855e-26	4.81812e-25	5	31126006	31134362	+	4116	Tcf23	GO:0000122;GO:0000785;GO:0000791;GO:0000977;GO:0000981;GO:0001102;GO:0005634;GO:0006357;GO:0007275;GO:0007517;GO:0010628;GO:0010628;GO:0030154;GO:0032502;GO:0046697;GO:0046697;GO:0046983;GO:0051148;GO:0140416;	-	-	K	KOG4029;1CXIE;0DNM5;1AU31;0A1TZ;191ZA;0VCPP;13N7H;0URP8	transcription factor 23 [Source:MGI Symbol;Acc:MGI:1934960]	69852	Q9JLR5
ENSMUSG00000036158	642.958	946.66	339.255	0.35837	-1.48048	1.55292e-26	5.38983e-25	15	93396995	93493772	-	4345	Prickle1	GO:0001843;GO:0001843;GO:0005515;GO:0005634;GO:0005634;GO:0005634;GO:0005737;GO:0005829;GO:0005829;GO:0005829;GO:0006606;GO:0006606;GO:0008134;GO:0008270;GO:0016020;GO:0031398;GO:0031398;GO:0031965;GO:0031965;GO:0031965;GO:0032436;GO:0032436;GO:0035904;GO:0045892;GO:0045892;GO:0046872;GO:0060976;GO:0090090;GO:0090090;GO:2000691;GO:2000691;GO:0001843;GO:0005515;GO:0005634;GO:0005634;GO:0005737;GO:…	K04511	-	Z;T	12TR2;1AU4I;KOG1704;0V5GC;18TDN;0DFSV;09UH1;1D04B;0UG9I	prickle planar cell polarity protein 1 [Source:MGI Symbol;Acc:MGI:1916034]	106042	Q3U5C7
ENSMUSG00000042354	816.346	442.264	1190.43	2.69167	1.4285	1.57783e-26	5.46561e-25	14	30734390	30741109	-	6101	Gnl3	GO:0000166;GO:0005515;GO:0005525;GO:0005525;GO:0005525;GO:0005525;GO:0005634;GO:0005634;GO:0005634;GO:0005654;GO:0005694;GO:0005730;GO:0005730;GO:0005730;GO:0005730;GO:0005730;GO:0008283;GO:0008283;GO:0016604;GO:0016604;GO:0017145;GO:0017145;GO:0019827;GO:0019827;GO:0030496;GO:0032206;GO:0032206;GO:0033235;GO:0033235;GO:0042127;GO:0042127;GO:0042127;GO:0048027;GO:0048027;GO:1902895;GO:1902895;GO:…	K14538	-	S	18X2Y;KOG2484;1324B;0V7PK;1CSRH;0DI0U;1AT3T;0UQBM;09WR4	guanine nucleotide binding protein-like 3 (nucleolar) [Source:MGI Symbol;Acc:MGI:1353651]	30877	Q8CI11
ENSMUSG00000000276	1249.97	1796.56	703.383	0.391517	-1.35285	1.64513e-26	5.68767e-25	11	88926005	88957676	-	8387	Dgke	GO:0000166;GO:0003951;GO:0004143;GO:0004143;GO:0004143;GO:0004143;GO:0004143;GO:0005524;GO:0005654;GO:0005654;GO:0005737;GO:0005737;GO:0005737;GO:0005829;GO:0005829;GO:0006654;GO:0006654;GO:0006661;GO:0007165;GO:0007205;GO:0016020;GO:0016020;GO:0016020;GO:0016021;GO:0016301;GO:0016301;GO:0016301;GO:0016301;GO:0016310;GO:0016740;GO:0035556;GO:0035556;GO:0046339;GO:0046339;GO:0046339;GO:0046339;GO:…	K00901	EC:2.7.1.107	T;I	12SM6;1AS0M;0DJ90;0V8TX;0UG7J;1CU11;1948S;09XWD;KOG1169	diacylglycerol kinase, epsilon [Source:MGI Symbol;Acc:MGI:1889276]	56077	Q9R1C6
ENSMUSG00000026031	5788.41	3425.42	8151.39	2.37967	1.25076	1.88916e-26	6.5187e-25	1	58750667	58798043	+	12669	Cflar	GO:0001666;GO:0002020;GO:0002020;GO:0004197;GO:0005123;GO:0005737;GO:0006508;GO:0006915;GO:0008047;GO:0008234;GO:0010667;GO:0010976;GO:0031264;GO:0031264;GO:0031265;GO:0032869;GO:0033574;GO:0042981;GO:0043066;GO:0043123;GO:0044877;GO:0045121;GO:0060544;GO:0070374;GO:0071364;GO:0071392;GO:0071456;GO:0071549;GO:0071732;GO:0072126;GO:0097342;GO:1902042;GO:1903055;GO:1903427;GO:1903845;GO:1903944;GO:…	K04724	-	D	1AS4Y;0VANN;18WP8;0DMAB;13HU3;1CW5I;09ZS9;0UQFM;KOG3573	CASP8 and FADD-like apoptosis regulator [Source:MGI Symbol;Acc:MGI:1336166]	12633	O35732;Q812G4
ENSMUSG00000025930	42.485	80.662	4.30808	0.0534091	-4.22677	1.94122e-26	6.68538e-25	1	14823570	14826216	-	2546	Msc	GO:0000122;GO:0000785;GO:0000977;GO:0000978;GO:0000978;GO:0000978;GO:0000981;GO:0001227;GO:0003677;GO:0005634;GO:0005634;GO:0005654;GO:0005654;GO:0006357;GO:0007519;GO:0014707;GO:0032502;GO:0046983;GO:0060021;GO:0060539;GO:1990830;GO:1990837;GO:1990837;	K09072	-	K	1D1K7;KOG4029;1AZGS;0UIAG;13QG2;0DPJ1;0VDC4;0A4V3;192QZ	musculin [Source:MGI Symbol;Acc:MGI:1333884]	17681	O88940
ENSMUSG00000042719	2932.86	1574.44	4291.27	2.72559	1.44657	2.10673e-26	7.24137e-25	5	121535999	121582441	+	8298	Naa25	GO:0004596;GO:0005737;GO:0005737;GO:0005737;GO:0005794;GO:0005794;GO:0005829;GO:0005829;GO:0017196;GO:0031416;	K17973	-	Z	0V5GR;0UH8P;09UHG;13A41;KOG2053;19000;1CQGP;1AZ67;0DFT8	N(alpha)-acetyltransferase 25, NatB auxiliary subunit [Source:MGI Symbol;Acc:MGI:2442563]	231713	Q8BWZ3;B2RQV1
ENSMUSG00000037242	41822.1	14903.3	68740.9	4.61248	2.20554	2.13604e-26	7.32798e-25	4	134941280	135000125	-	6572	Clic4	GO:0001525;GO:0001525;GO:0001886;GO:0005244;GO:0005254;GO:0005254;GO:0005254;GO:0005515;GO:0005634;GO:0005634;GO:0005737;GO:0005737;GO:0005737;GO:0005739;GO:0005739;GO:0005739;GO:0005739;GO:0005813;GO:0005813;GO:0005829;GO:0005829;GO:0005886;GO:0005886;GO:0005886;GO:0005902;GO:0005902;GO:0005911;GO:0005911;GO:0006811;GO:0006821;GO:0006821;GO:0007035;GO:0009566;GO:0009986;GO:0009986;GO:0015630;GO:…	K05024	-	P	KOG1422;13HTJ;0DKFR;0V9Y1;1B595;1CRYR;0UIAQ;18ZDF;09Z0K	chloride intracellular channel 4 (mitochondrial) [Source:MGI Symbol;Acc:MGI:1352754]	29876	Q9QYB1;Q543N5
ENSMUSG00000035606	81.5634	151.864	11.2628	0.0741637	-3.75314	2.20055e-26	7.53476e-25	9	102382949	102423438	+	5879	Ky	-	K24456	EC:3.4.-.-	D	0UQZT;1CZYU;18ZJI;KOG4575;0VF5J;0DR9W;13IWY;0A4AX;1B24R	kyphoscoliosis peptidase [Source:MGI Symbol;Acc:MGI:96709]	16716	F8VQF8
ENSMUSG00000033467	200.958	82.2963	319.619	3.88376	1.95745	2.3433e-26	8.00815e-25	5	109702575	109706859	-	1495	Crlf2	GO:0016020;GO:0016021;	K05078	-	T	09XU8;0UQZM;13M0Q;0DRVC;1D13Y;1B59P;1966U;0IKHC;0VF6C	cytokine receptor-like factor 2 [Source:MGI Symbol;Acc:MGI:1889506]	57914	Q8CII9;A0A0R4J0F5
ENSMUSG00000021097	161.651	300.906	22.3966	0.0744307	-3.74796	2.78446e-26	9.49757e-25	12	104729376	104831335	-	12409	Clmn	GO:0003779;GO:0005640;GO:0005737;GO:0005737;GO:0005737;GO:0007097;GO:0008285;GO:0008285;GO:0016020;GO:0016020;GO:0016021;GO:0031175;GO:0034993;GO:0051015;GO:0003779;GO:0005640;GO:0005737;GO:0005737;GO:0005737;GO:0007097;GO:0008285;GO:0008285;GO:0016020;GO:0016020;GO:0016021;GO:0031175;GO:0034993;GO:0051015;GO:0003779;GO:0005640;GO:0005737;GO:0005737;GO:0005737;GO:0007097;GO:0008285;GO:0008285;GO:…	-	-	Z	0DR4S;0VECX;1B27H;18UN4;0A3HV;1D09U;0UI1S;13IIX;KOG0516	calmin [Source:MGI Symbol;Acc:MGI:2136957]	94040	Q8C5W0
ENSMUSG00000000555	3546.05	2047.46	5044.64	2.46386	1.30092	3.03929e-26	1.0347e-24	15	103252713	103275190	-	4933	Itga5	GO:0005154;GO:0005154;GO:0005178;GO:0005178;GO:0005515;GO:0005515;GO:0005515;GO:0005737;GO:0005737;GO:0005783;GO:0005794;GO:0005886;GO:0005886;GO:0005886;GO:0005911;GO:0005911;GO:0005925;GO:0005925;GO:0005925;GO:0007044;GO:0007155;GO:0007155;GO:0007155;GO:0007155;GO:0007155;GO:0007157;GO:0007159;GO:0007229;GO:0007229;GO:0007229;GO:0007229;GO:0007565;GO:0007613;GO:0008305;GO:0008305;GO:0008305;GO:…	K06484	-	W	1CP6D;09T5M;0V44B;0UFEM;190SD;KOG3637;12N24;1B1M0;0DEGR	integrin alpha 5 (fibronectin receptor alpha) [Source:MGI Symbol;Acc:MGI:96604]	16402	P11688;Q80YP5
ENSMUSG00000049550	9495.76	13287.5	5704.01	0.429276	-1.22002	3.44846e-26	1.17175e-24	5	123715858	123822681	-	12388	Clip1	GO:0001578;GO:0001578;GO:0001726;GO:0005515;GO:0005634;GO:0005635;GO:0005737;GO:0005737;GO:0005813;GO:0005856;GO:0005874;GO:0005874;GO:0008017;GO:0008017;GO:0008270;GO:0008270;GO:0015630;GO:0015630;GO:0015631;GO:0015631;GO:0016020;GO:0030659;GO:0031116;GO:0031116;GO:0031116;GO:0031122;GO:0031410;GO:0035371;GO:0035371;GO:0035371;GO:0042802;GO:0042995;GO:0044354;GO:0044354;GO:0044861;GO:0046872;GO:…	K10421	-	Z	1CQKX;0DFCM;0V51X;12NUN;18V16;1AT28;KOG4568;0UHFC;09U2X	CAP-GLY domain containing linker protein 1 [Source:MGI Symbol;Acc:MGI:1928401]	56430	Q922J3
ENSMUSG00000038526	1431.91	2167.16	696.666	0.321465	-1.63727	3.88529e-26	1.31767e-24	3	95805080	95812003	-	2543	Car14	GO:0004089;GO:0004089;GO:0004089;GO:0004089;GO:0005886;GO:0006730;GO:0006885;GO:0008270;GO:0015670;GO:0016020;GO:0016021;GO:0016829;GO:0016836;GO:0046872;GO:0004089;GO:0008270;	K01672	EC:4.2.1.1	P	1B4YB;18V5J;0DGUP;0V6J7;0UU80;KOG0382;13JIP;09VK3;1CRIT	carbonic anhydrase 14 [Source:MGI Symbol;Acc:MGI:1344341]	23831	Q9WVT6
ENSMUSG00000031502	22204	13357.9	31050.2	2.32448	1.21691	3.93031e-26	1.3304e-24	8	11248423	11362826	-	7464	Col4a1	GO:0001525;GO:0001569;GO:0001569;GO:0005201;GO:0005201;GO:0005201;GO:0005201;GO:0005576;GO:0005576;GO:0005581;GO:0005581;GO:0005587;GO:0005587;GO:0005604;GO:0005604;GO:0005604;GO:0005615;GO:0005615;GO:0007420;GO:0007420;GO:0007528;GO:0030020;GO:0030020;GO:0030020;GO:0030198;GO:0030855;GO:0031012;GO:0038063;GO:0048407;GO:0048407;GO:0048514;GO:0048514;GO:0061304;GO:0061304;GO:0061333;GO:0061333;GO:…	K06237	-	W	18WJC;0UMXW;1ATZR;09U8F;0V57J;1CQ81;KOG3544;0DFDX;12N1R	collagen, type IV, alpha 1 [Source:MGI Symbol;Acc:MGI:88454]	12826	P02463
ENSMUSG00000050896	130.174	44.1725	216.175	4.89389	2.29098	4.3143e-26	1.45761e-24	2	84702268	84717054	-	1506	Rtn4rl2	GO:0007166;GO:0009897;GO:0009986;GO:0009986;GO:0010977;GO:0030424;GO:0038023;GO:0038023;GO:0043005;GO:0043204;GO:0045121;GO:0046658;GO:0005615;GO:0005886;GO:0007166;GO:0007166;GO:0009897;GO:0009986;GO:0009986;GO:0009986;GO:0010977;GO:0010977;GO:0016020;GO:0022038;GO:0030424;GO:0030424;GO:0030425;GO:0031012;GO:0031103;GO:0031225;GO:0038023;GO:0038023;GO:0042995;GO:0043005;GO:0043005;GO:0043204;GO:…	K16661	-	T	0V43S;KOG0619;09T50;1AYIY;1CP5W;0UFE1;0DEG7;18ZDH;131N2	reticulon 4 receptor-like 2 [Source:MGI Symbol;Acc:MGI:2669796]	269295	Q7M6Z0
ENSMUSG00000089809	855.388	1280.67	430.107	0.335846	-1.57413	4.34476e-26	1.46512e-24	5	99365285	99876924	-	13805	Rasgef1b	GO:0005085;GO:0005085;GO:0005085;GO:0005768;GO:0005769;GO:0005770;GO:0007264;GO:0030496;GO:0050790;GO:0005085;GO:0005085;GO:0005085;GO:0005768;GO:0005769;GO:0005770;GO:0007264;GO:0030496;GO:0050790;GO:0005085;GO:0005085;GO:0007264;GO:0050790;GO:0005085;GO:0005085;GO:0007264;GO:0050790;GO:0005085;GO:0005085;GO:0005085;GO:0005768;GO:0005769;GO:0005770;GO:0007264;GO:0030496;GO:0050790;	-	-	T	0UJ9K;1B04T;09UFQ;0DFRD;18SC2;KOG3541;13KPK;0V5F3;KOG3417;1CQEY	RasGEF domain family, member 1B [Source:MGI Symbol;Acc:MGI:2443755]	320292	Q8JZL7
ENSMUSG00000048486	4194.86	5898.46	2491.26	0.422358	-1.24346	4.57444e-26	1.53792e-24	2	163308299	163314549	-	3967	Fitm2	GO:0003674;GO:0005739;GO:0005783;GO:0005789;GO:0005789;GO:0005789;GO:0007010;GO:0007010;GO:0007010;GO:0008654;GO:0010866;GO:0010890;GO:0016020;GO:0016021;GO:0017129;GO:0019915;GO:0019915;GO:0019992;GO:0022604;GO:0022604;GO:0022604;GO:0030176;GO:0030176;GO:0030730;GO:0034389;GO:0034389;GO:0034389;GO:0035356;GO:0036115;GO:0036115;GO:0055088;GO:0055088;GO:0140042;GO:0140042;	-	-	I	0UIB7;1B38Y;12RRW;18SRW;0DGHN;1CR7D;09V9B;KOG3750;0V68M	fat storage-inducing transmembrane protein 2 [Source:MGI Symbol;Acc:MGI:2444508]	228859	P59266
ENSMUSG00000004655	6551.85	10110.9	2992.8	0.295998	-1.75634	4.57791e-26	1.53792e-24	6	55313417	55325540	+	2627	Aqp1	GO:0003094;GO:0003097;GO:0003097;GO:0005223;GO:0005223;GO:0005267;GO:0005267;GO:0005372;GO:0005634;GO:0005634;GO:0005737;GO:0005737;GO:0005886;GO:0005886;GO:0005886;GO:0005887;GO:0005901;GO:0005903;GO:0005903;GO:0005903;GO:0006813;GO:0006833;GO:0006833;GO:0006833;GO:0006884;GO:0006884;GO:0006972;GO:0006972;GO:0008519;GO:0008519;GO:0008519;GO:0009725;GO:0009925;GO:0009925;GO:0009925;GO:0009992;GO:…	K09864	-	P;G	KOG0223;1CTZF;18V1Z;0UREU;1B3IW;0DJ7J;09XV3;0V8SR;13561	aquaporin 1 [Source:MGI Symbol;Acc:MGI:103201]	11826	Q02013
ENSMUSG00000002688	266.951	413.829	120.072	0.290149	-1.78513	4.83892e-26	1.62254e-24	12	50388014	50695881	-	3653	Prkd1	GO:0000166;GO:0000421;GO:0001525;GO:0001938;GO:0002376;GO:0004672;GO:0004674;GO:0004674;GO:0004674;GO:0004674;GO:0004697;GO:0004697;GO:0004698;GO:0005515;GO:0005524;GO:0005524;GO:0005634;GO:0005737;GO:0005737;GO:0005794;GO:0005794;GO:0005802;GO:0005802;GO:0005829;GO:0005829;GO:0005829;GO:0005886;GO:0005886;GO:0005886;GO:0005911;GO:0005938;GO:0006468;GO:0006468;GO:0006468;GO:0006915;GO:0006954;GO:…	K06070	EC:2.7.11.13	T	KOG4236;09TWT;12T70;1CPWU;1945I;0UGDH;1B0G5;0V4VW;0DF79	protein kinase D1 [Source:MGI Symbol;Acc:MGI:99879]	18760	Q62101
ENSMUSG00000033355	982.421	420.547	1544.3	3.67212	1.87661	5.03792e-26	1.68609e-24	16	23339041	23432972	+	2131	Rtp4	GO:0001580;GO:0001580;GO:0005515;GO:0005737;GO:0005737;GO:0006612;GO:0006612;GO:0016020;GO:0016021;GO:0031849;GO:0051205;GO:0051607;GO:0001580;GO:0001580;GO:0005515;GO:0005737;GO:0005737;GO:0006612;GO:0006612;GO:0016020;GO:0016021;GO:0031849;GO:0051205;GO:0051607;GO:0001580;GO:0001580;GO:0005515;GO:0005737;GO:0005737;GO:0006612;GO:0006612;GO:0016020;GO:0016021;GO:0031849;GO:0051205;GO:0051607;	-	-	T;U	13PC0;1967W;1B03R;09WVI;0UUMV;0DTMI;0IH22;0VEXE;1D1CR	receptor transporter protein 4 [Source:MGI Symbol;Acc:MGI:1915025]	67775	Q9ER80
ENSMUSG00000005686	3827.96	2086.92	5569	2.66852	1.41604	5.19746e-26	1.73623e-24	7	110367413	110411612	+	5627	Ampd3	GO:0003876;GO:0003876;GO:0003876;GO:0003876;GO:0003876;GO:0005829;GO:0006188;GO:0006188;GO:0006196;GO:0009117;GO:0009168;GO:0016787;GO:0019239;GO:0032264;GO:0032264;GO:0034101;GO:0046031;GO:0046031;GO:0046033;GO:0046033;GO:0046033;GO:0046034;GO:0046034;GO:0046039;GO:0046872;GO:0097009;GO:0003876;GO:0003876;GO:0009168;GO:0016787;GO:0019239;GO:0032264;GO:0032264;GO:0046872;GO:0003876;GO:0003876;GO:…	K01490	EC:3.5.4.6	F	KOG1096;0V4C6;12PUK;0DG0K;1CX9I;0URR7;09UQP;1B370;1918F	adenosine monophosphate deaminase 3 [Source:MGI Symbol;Acc:MGI:1096344]	11717	O08739
ENSMUSG00000021779	1007.81	1454.16	561.461	0.386108	-1.37292	6.11063e-26	2.03745e-24	14	4431611	4809435	-	7398	Thrb	GO:0000122;GO:0000122;GO:0000978;GO:0001225;GO:0001225;GO:0002154;GO:0003677;GO:0003677;GO:0003682;GO:0003690;GO:0003700;GO:0003700;GO:0004879;GO:0004879;GO:0004879;GO:0004879;GO:0004879;GO:0005515;GO:0005515;GO:0005634;GO:0005634;GO:0006355;GO:0006355;GO:0006357;GO:0007605;GO:0007621;GO:0008016;GO:0008050;GO:0008270;GO:0008284;GO:0009755;GO:0009887;GO:0016604;GO:0016604;GO:0019216;GO:0019899;GO:…	K08362	-	K	12PZ1;1ASF5;0V7I0;0DHUR;0UK4X;18Y1T;1CSJE;KOG3575;09WJG	thyroid hormone receptor beta [Source:MGI Symbol;Acc:MGI:98743]	21834	P37242;Q3UZT5
ENSMUSG00000030317	1532.83	2541.85	523.811	0.206074	-2.27876	6.91244e-26	2.30048e-24	6	115218853	115229166	-	5894	Timp4	GO:0002020;GO:0004857;GO:0005576;GO:0005615;GO:0005615;GO:0005615;GO:0007219;GO:0007417;GO:0008191;GO:0008191;GO:0008191;GO:0008270;GO:0009725;GO:0009725;GO:0010033;GO:0010466;GO:0010951;GO:0010951;GO:0030017;GO:0030017;GO:0030414;GO:0031012;GO:0032496;GO:0034097;GO:0034097;GO:0042493;GO:0042698;GO:0043434;GO:0046872;GO:0051045;GO:0004857;GO:0005576;GO:0008191;GO:0008191;GO:0010466;GO:0010951;GO:…	K22584	-	O;W	195I2;1CQHZ;0DFUJ;12UEK;0A264;1ASYA;0VD1N;0UHAP;KOG4745	tissue inhibitor of metalloproteinase 4 [Source:MGI Symbol;Acc:MGI:109125]	110595	Q9JHB3;Q3USH7
ENSMUSG00000073491	723.159	229.361	1216.96	5.30587	2.40759	7.77542e-26	2.58286e-24	1	173393849	173426840	-	6840	Ifi213	GO:0000122;GO:0000978;GO:0001227;GO:0002218;GO:0003690;GO:0003690;GO:0005634;GO:0005654;GO:0005730;GO:0005829;GO:0008134;GO:0035458;GO:0035458;GO:0042802;GO:0000122;GO:0000978;GO:0001227;GO:0002218;GO:0003690;GO:0003690;GO:0005634;GO:0005654;GO:0005730;GO:0005829;GO:0008134;GO:0035458;GO:0035458;GO:0042802;GO:0000122;GO:0000978;GO:0001227;GO:0002218;GO:0003690;GO:0003690;GO:0005634;GO:0005654;GO:…	-	-	S	1D9G6;0AIGV;0UYUS;0VVZA;130S3;0E16W;0KEIM	interferon activated gene 213 [Source:MGI Symbol;Acc:MGI:3695276]	623121	Q3UPZ5
ENSMUSG00000025216	30.4539	1.00563	59.9022	59.5671	5.89644	7.92971e-26	2.62921e-24	19	45221123	45224251	-	2484	Lbx1	GO:0000981;GO:0000981;GO:0001947;GO:0003677;GO:0003677;GO:0003700;GO:0005515;GO:0005515;GO:0005634;GO:0005634;GO:0005667;GO:0006355;GO:0006355;GO:0006357;GO:0006357;GO:0007275;GO:0007399;GO:0007517;GO:0008285;GO:0021522;GO:0030154;GO:0045665;GO:0048663;GO:0048664;GO:1990837;	K09353	-	K	0DF4Q;KOG0488;18Z1T;0A359;1AS3H;0VE0A;1CPUJ;13JSD;0UGAI	ladybird homeobox 1 [Source:MGI Symbol;Acc:MGI:104867]	16814	P52955
ENSMUSG00000024948	1270.75	1954.51	586.981	0.300321	-1.73542	8.20028e-26	2.71387e-24	19	6391165	6405645	+	6654	Map4k2	GO:0004672;GO:0005524;GO:0006468;GO:0000139;GO:0000166;GO:0000185;GO:0002376;GO:0004672;GO:0004674;GO:0004674;GO:0004674;GO:0005524;GO:0005524;GO:0005524;GO:0005524;GO:0005737;GO:0005794;GO:0005886;GO:0006468;GO:0006468;GO:0006468;GO:0006468;GO:0006903;GO:0007257;GO:0007257;GO:0008349;GO:0008349;GO:0016020;GO:0016301;GO:0016310;GO:0016323;GO:0016740;GO:0031435;GO:0031435;GO:0035556;GO:0035556;GO:…	K04414	EC:2.7.11.1	T	1CRQQ;09VRT;1B4S2;0UFF7;0DH0D;12SCG;18Y10;KOG0576;0V6QQ	mitogen-activated protein kinase kinase kinase kinase 2 [Source:MGI Symbol;Acc:MGI:1346883]	26412	Q61161
ENSMUSG00000003541	930.191	362.775	1497.61	4.1282	2.04551	9.10263e-26	3.00691e-24	17	36132576	36133815	+	1131	Ier3	GO:0005634;GO:0043066;GO:2001020;	-	-	T	193E8;1B64Q;1D39H;0UVQY;0IZ8Q;0A7TH;13SZD;0DUQT;0VI7A	immediate early response 3 [Source:MGI Symbol;Acc:MGI:104814]	15937	Q91VZ5
ENSMUSG00000044921	343.667	521.695	165.638	0.317501	-1.65517	1.08144e-25	3.56574e-24	10	102348083	102385597	+	7326	Rassf9	GO:0005768;GO:0005768;GO:0005768;GO:0005829;GO:0005829;GO:0005829;GO:0005829;GO:0007165;GO:0012510;GO:0012510;GO:0012510;GO:0012510;GO:0016197;GO:0019899;GO:0019904;GO:0046907;GO:0046907;GO:0055037;GO:0055037;GO:0007165;GO:0016197;	K09856	-	W;U	0V4XR;0DF8W;0UNSB;1AWMM;13JQI;KOG1574;1CPYH;09TYU;191JG	Ras association (RalGDS/AF-6) domain family (N- terminal) member 9 [Source:MGI Symbol;Acc:MGI:2384307]	237504	Q8K342
ENSMUSG00000046470	196.73	311.828	81.6317	0.261785	-1.93355	1.17671e-25	3.87271e-24	2	181311629	181313433	-	1620	Sox18	GO:0000122;GO:0000122;GO:0000785;GO:0000785;GO:0000785;GO:0000976;GO:0000976;GO:0000978;GO:0000978;GO:0000978;GO:0000981;GO:0000981;GO:0001228;GO:0001228;GO:0001525;GO:0001525;GO:0001525;GO:0001568;GO:0001570;GO:0001570;GO:0001701;GO:0001942;GO:0001944;GO:0001945;GO:0001946;GO:0001946;GO:0001946;GO:0003677;GO:0003677;GO:0003700;GO:0005515;GO:0005515;GO:0005634;GO:0005634;GO:0005634;GO:0005667;GO:…	K09270	-	K	0IPYV;1BAYM;0E878;13CW1;0WGU0;0V334;0B4BB;1976D;1DF62	SRY (sex determining region Y)-box 18 [Source:MGI Symbol;Acc:MGI:103559]	20672	P43680
ENSMUSG00000022584	107.382	12.2623	202.501	16.5141	4.04562	1.30249e-25	4.27876e-24	15	74980007	74983819	-	2740	Ly6c2	GO:0005886;GO:0005886;GO:0009986;GO:0016020;GO:0030550;GO:0031225;GO:0033130;GO:0045202;GO:0095500;GO:2000272;GO:0005886;GO:0005886;GO:0009986;GO:0016020;GO:0030550;GO:0031225;GO:0033130;GO:0045202;GO:0095500;GO:2000272;GO:0005886;GO:0005886;GO:0009986;GO:0016020;GO:0030550;GO:0031225;GO:0033130;GO:0045202;GO:0095500;GO:2000272;	-	-	O	0JI0Q;0DWX0;1D5JV;0AANN;0VPCV;0UWSI;1B8E1;14BGS	lymphocyte antigen 6 complex, locus C2 [Source:MGI Symbol;Acc:MGI:3712069]	100041546	P0CW03
ENSMUSG00000043065	161.994	262.108	61.8803	0.236087	-2.08261	1.35381e-25	4.43914e-24	16	44167484	44208860	+	5416	Spice1	GO:0003674;GO:0005737;GO:0005813;GO:0005813;GO:0005814;GO:0005814;GO:0005814;GO:0005819;GO:0005819;GO:0005819;GO:0005856;GO:0007049;GO:0046599;GO:0046599;GO:0046599;GO:0051301;GO:0051310;GO:0051310;GO:0090307;GO:0090307;GO:0090307;GO:0090307;	K16490	-	Z	0DR8G;1AZ0H;1CPGM;18ZNN;13I77;0VEGJ;0IJW0;0A3MK;0UPDQ	spindle and centriole associated protein 1 [Source:MGI Symbol;Acc:MGI:1196252]	212514	Q8C804
ENSMUSG00000032377	356.167	577.843	134.491	0.232746	-2.10317	1.39169e-25	4.54997e-24	9	92339426	92374509	+	3590	Plscr4	GO:0005886;GO:0005886;GO:0005886;GO:0016020;GO:0016021;GO:0017121;GO:0017121;GO:0017128;GO:0017128;GO:0019899;GO:0019899;GO:0042609;GO:0042609;GO:0071222;	-	-	M	09WNV;1CSP3;13N4Y;0V7ME;1B27S;KOG0621;0DHYI;0UI9Q;18Y1F	phospholipid scramblase 4 [Source:MGI Symbol;Acc:MGI:2143267]	235527	P58196;Q8BV91
ENSMUSG00000028599	731.485	345.697	1117.27	3.23193	1.6924	1.39272e-25	4.54997e-24	4	144940033	144973440	-	3818	Tnfrsf1b	GO:0002718;GO:0002724;GO:0002724;GO:0003176;GO:0003177;GO:0003332;GO:0005031;GO:0005031;GO:0005031;GO:0005031;GO:0005515;GO:0005634;GO:0005634;GO:0006954;GO:0006954;GO:0006955;GO:0006955;GO:0007166;GO:0007568;GO:0008630;GO:0008630;GO:0010614;GO:0016020;GO:0016020;GO:0016020;GO:0016020;GO:0016021;GO:0030424;GO:0030424;GO:0031625;GO:0031625;GO:0031641;GO:0031643;GO:0031643;GO:0032496;GO:0033209;GO:…	K05141	-	T	13MDA;1CXWX;0A1BV;18YYD;0IJ06;0DNZC;0VC7E;0UNTC;1B010	tumor necrosis factor receptor superfamily, member 1b [Source:MGI Symbol;Acc:MGI:1314883]	21938	P25119;Q545P4
ENSMUSG00000115338	526.108	275.788	776.427	2.8153	1.49329	1.45422e-25	4.74219e-24	14	51168539	51202694	+	3979	Pnp	GO:0003824;GO:0004731;GO:0004731;GO:0006139;GO:0009116;GO:0016763;GO:0003824;GO:0004731;GO:0004731;GO:0006139;GO:0009116;GO:0016740;GO:0016757;GO:0016763;GO:0003824;GO:0004731;GO:0004731;GO:0006139;GO:0009116;GO:0016740;GO:0016757;GO:0016763;	K03783	EC:2.4.2.1	F	1AU0T;194AD;09VDR;0UH6M;KOG3984;1CRC4;0V6CQ;12N6Z;0DGN9	purine-nucleoside phosphorylase [Source:MGI Symbol;Acc:MGI:97365]	18950	P23492;Q543K9
ENSMUSG00000112023	618.369	273.791	962.947	3.51709	1.81438	1.46878e-25	4.77849e-24	10	51356728	51362799	+	5439	Lilr4b	GO:0009986;GO:0016020;GO:0016021;GO:0019903;GO:0030293;GO:0030547;GO:0061099;GO:2000272;	-	-	T	13KS9;0DIAQ;1AW7X;1CRSY;0IKJD;0UIPQ;0A2BJ;0VB6S	leukocyte immunoglobulin-like receptor, subfamily B, member 4B [Source:MGI Symbol;Acc:MGI:102702]	14727	Q61450;Q549E3
ENSMUSG00000027086	695.278	1014.63	375.927	0.370506	-1.43243	1.47072e-25	4.77849e-24	2	69517159	69543860	-	5853	Fastkd1	GO:0000959;GO:0000959;GO:0000959;GO:0005739;GO:0005739;GO:0005739;GO:0044528;GO:0044528;GO:0044528;GO:0044528;GO:0000959;GO:0000959;GO:0005739;GO:0005739;GO:0044528;GO:0044528;GO:0044528;	-	-	T;G	1AU82;0IHTE;0DGU3;09VJH;0V6IN;18YZZ;1CRI5;135GX;0UIQM	FAST kinase domains 1 [Source:MGI Symbol;Acc:MGI:2444596]	320720	Q6DI86
ENSMUSG00000025007	566.728	299.381	834.076	2.786	1.4782	1.48752e-25	4.82427e-24	19	40538701	40576907	-	4072	Aldh18a1	GO:0000166;GO:0003824;GO:0003824;GO:0004349;GO:0004349;GO:0004349;GO:0004350;GO:0004350;GO:0004350;GO:0004350;GO:0005524;GO:0005737;GO:0005739;GO:0005739;GO:0005739;GO:0005743;GO:0006536;GO:0006536;GO:0006561;GO:0006561;GO:0006561;GO:0006592;GO:0008152;GO:0008652;GO:0008652;GO:0009266;GO:0016020;GO:0016301;GO:0016310;GO:0016491;GO:0016491;GO:0016620;GO:0016740;GO:0019240;GO:0019240;GO:0031966;GO:…	K12657	-	C;E	1CU2D;0DJAA;09VKF;0V6JM;12N2A;18Z1H;0UMZF;KOG1154;1ATCC;KOG4165	aldehyde dehydrogenase 18 family, member A1 [Source:MGI Symbol;Acc:MGI:1888908]	56454	Q9Z110
ENSMUSG00000033294	322.085	153.115	491.056	3.2071	1.68127	1.49277e-25	4.8325e-24	5	110796284	110801283	-	2596	Noc4l	GO:0005634;GO:0005654;GO:0005654;GO:0005730;GO:0005730;GO:0005730;GO:0005730;GO:0016020;GO:0016021;GO:0030692;GO:0031965;GO:0032040;GO:0042254;	K14771	-	J	09YDN;12SFR;18S7Y;0V9B9;0UNNA;1AY4S;KOG2154;1CUKS;0DJTM	NOC4 like [Source:MGI Symbol;Acc:MGI:2140843]	100608	Q8BHY2
ENSMUSG00000030386	507.411	752.041	262.781	0.349424	-1.51695	1.51843e-25	4.9042e-24	7	12212220	12230162	+	7680	Zfp606	GO:0000978;GO:0001228;GO:0005634;GO:0005654;GO:0006355;GO:0006357;GO:0045944;GO:0046872;GO:0000978;GO:0001228;GO:0005634;GO:0005654;GO:0006357;GO:0045944;GO:0000978;GO:0001228;GO:0005634;GO:0005654;GO:0006357;GO:0045944;	-	-	K	18VIK;0UU3T;0VE8A;0DP1G;0A3DE;1D056;KOG1721;13NV1;1B1RQ	zinc finger protein 606 [Source:MGI Symbol;Acc:MGI:1914620]	67370	Q2TAX9
ENSMUSG00000042529	648.324	987.872	308.777	0.312568	-1.67776	1.52043e-25	4.9042e-24	11	60913390	60961957	+	2750	Kcnj12	GO:0005242;GO:0005242;GO:0005242;GO:0005242;GO:0005244;GO:0005886;GO:0005886;GO:0006811;GO:0006813;GO:0006813;GO:0006813;GO:0016020;GO:0016020;GO:0016021;GO:0016021;GO:0030165;GO:0030315;GO:0030425;GO:0031224;GO:0031224;GO:0034765;GO:0034765;GO:0043025;GO:0051289;GO:0051289;GO:1990573;GO:0005242;GO:0005244;GO:0005886;GO:0006811;GO:0006813;GO:0006813;GO:0016020;GO:0016020;GO:0016021;GO:0016021;GO:…	K05005	-	P	0DM9U;12P9R;191TC;1B1H0;0UK9G;09TF4;1D0Q8;KOG3827;0V8SK	potassium inwardly-rectifying channel, subfamily J, member 12 [Source:MGI Symbol;Acc:MGI:108495]	16515	P52187
ENSMUSG00000020790	4485.28	2660.89	6309.66	2.37126	1.24565	1.68115e-25	5.41283e-24	11	72580832	72662972	+	11332	Ankfy1	GO:0005737;GO:0005768;GO:0005768;GO:0005769;GO:0005829;GO:0006897;GO:0010008;GO:0016020;GO:0016020;GO:0016197;GO:0030904;GO:0031267;GO:0031410;GO:0034058;GO:0042147;GO:0043231;GO:0044354;GO:0046872;GO:0046872;GO:0048549;GO:0090160;GO:1901981;GO:0005737;GO:0005768;GO:0005768;GO:0005768;GO:0005769;GO:0005769;GO:0005829;GO:0006897;GO:0010008;GO:0016020;GO:0016020;GO:0016020;GO:0016197;GO:0016197;GO:…	K20129	-	S;T;E;U	KOG4591;1B42Z;KOG0504;0A028;18TDU;0VAYM;12TZ7;0DMNV;1CWIC;0UQVU	ankyrin repeat and FYVE domain containing 1 [Source:MGI Symbol;Acc:MGI:1337008]	11736	Q810B6
ENSMUSG00000031129	103.236	175.814	30.6581	0.174378	-2.51971	1.8391e-25	5.91069e-24	9	94551962	95112498	+	5679	Slc9a9	GO:0005768;GO:0005886;GO:0006811;GO:0006812;GO:0006814;GO:0006814;GO:0006885;GO:0015297;GO:0015299;GO:0015385;GO:0015385;GO:0015386;GO:0016020;GO:0016021;GO:0016021;GO:0031902;GO:0051453;GO:0055037;GO:0055037;GO:0055037;GO:0055085;GO:0071805;GO:0098656;GO:0098719;GO:1902600;	K14725	-	P	1B1WM;09V6X;0URVE;0VA1J;KOG1965;12QN3;0DGUJ;1903F;1CUGT	solute carrier family 9 (sodium/hydrogen exchanger), member 9 [Source:MGI Symbol;Acc:MGI:2679732]	331004	Q8BZ00
ENSMUSG00000068794	73.8219	132.165	15.4788	0.117117	-3.09398	2.04174e-25	6.55013e-24	6	7997808	8192617	-	4904	Col28a1	GO:0004867;GO:0004867;GO:0005201;GO:0005576;GO:0005581;GO:0005604;GO:0005604;GO:0005615;GO:0007155;GO:0010466;GO:0010951;GO:0030020;GO:0030198;GO:0030414;GO:0031012;GO:0062023;	K23619	-	T;W	0V16V;KOG1217;0WCT4;0E5S1;0B0AF;1DCRT;KOG3544;14TG5;1BA26;196TD	collagen, type XXVIII, alpha 1 [Source:MGI Symbol;Acc:MGI:2685312]	213945	Q2UY11
ENSMUSG00000025555	1270.02	727.576	1812.47	2.49111	1.31679	2.50543e-25	8.02322e-24	14	121272612	121521156	+	5524	Farp1	GO:0005856;GO:0008092;GO:0005085;GO:0005085;GO:0005085;GO:0005085;GO:0005085;GO:0005737;GO:0005829;GO:0005829;GO:0005829;GO:0005856;GO:0005886;GO:0007275;GO:0007416;GO:0007416;GO:0007416;GO:0008092;GO:0010923;GO:0016020;GO:0030054;GO:0030175;GO:0030425;GO:0030425;GO:0030425;GO:0031234;GO:0031234;GO:0031234;GO:0031267;GO:0031267;GO:0042995;GO:0043005;GO:0043197;GO:0045202;GO:0048813;GO:0048813;GO:…	K17477	-	T	09YIF;194I1;0V88Q;1AZ00;0UG00;12QVW;0DMWT;1CYJK;KOG3531	FERM, RhoGEF (Arhgef) and pleckstrin domain protein 1 (chondrocyte-derived) [Source:MGI Symbol;Acc:MGI:2446173]	223254	F8VPU2;Q8BM51
ENSMUSG00000021408	1097.86	622.91	1572.81	2.52493	1.33625	3.24152e-25	1.03618e-23	13	34186346	34221130	+	8344	Ripk1	GO:0000166;GO:0001934;GO:0001934;GO:0004672;GO:0004672;GO:0004672;GO:0004672;GO:0004674;GO:0004674;GO:0004706;GO:0005123;GO:0005515;GO:0005515;GO:0005515;GO:0005515;GO:0005524;GO:0005524;GO:0005737;GO:0005739;GO:0005829;GO:0005886;GO:0006468;GO:0006915;GO:0006915;GO:0006954;GO:0007165;GO:0007256;GO:0007257;GO:0008219;GO:0008219;GO:0010940;GO:0010942;GO:0012501;GO:0016020;GO:0016032;GO:0016301;GO:…	K02861	EC:2.7.11.1	T	0V87U;12SPV;1CTBV;09WPA;1AS7J;0UJKY;KOG0192;18XI8;0DIKY	receptor (TNFRSF)-interacting serine-threonine kinase 1 [Source:MGI Symbol;Acc:MGI:108212]	19766	Q60855
ENSMUSG00000002799	537.372	806.882	267.863	0.331973	-1.59086	3.6177e-25	1.15436e-23	12	112871439	112893396	-	6965	Jag2	GO:0001501;GO:0001701;GO:0001709;GO:0003016;GO:0005112;GO:0005112;GO:0005112;GO:0005112;GO:0005112;GO:0005509;GO:0005515;GO:0005886;GO:0005887;GO:0007154;GO:0007219;GO:0007219;GO:0007275;GO:0007275;GO:0007283;GO:0007283;GO:0007605;GO:0008083;GO:0008083;GO:0008083;GO:0009912;GO:0016020;GO:0016020;GO:0016020;GO:0016021;GO:0016021;GO:0016331;GO:0030154;GO:0030154;GO:0030155;GO:0030217;GO:0030217;GO:…	K21635	-	T	1CTAH;192F8;0V4PR;KOG1217;0DF5Z;0UGBV;09TVI;12NZS;1B3N7	jagged 2 [Source:MGI Symbol;Acc:MGI:1098270]	16450	Q9QYE5
ENSMUSG00000024561	6696.04	3610.36	9781.73	2.70935	1.43795	3.80784e-25	1.21286e-23	18	74400676	74415803	+	6778	Mbd1	GO:0003677;GO:0003677;GO:0005634;GO:0008270;GO:0046872;GO:0003677;GO:0003677;GO:0005634;GO:0008270;GO:0046872;GO:0003677;GO:0003677;GO:0005634;GO:0008270;GO:0008270;GO:0008327;GO:0010385;GO:0045322;GO:0046872;GO:0003677;GO:0003677;GO:0008270;GO:0046872;	K11589	-	K;B	1AT5S;18U2W;1323D;0DJ5N;09XTI;0IIBG;0UMUM;0V8R5;1CTXJ	methyl-CpG binding domain protein 1 [Source:MGI Symbol;Acc:MGI:1333811]	17190	Q9Z2E2;A0A0R4J159
ENSMUSG00000033871	415.214	664.775	165.652	0.249186	-2.00471	4.15917e-25	1.32239e-23	18	61431207	61533502	-	3990	Ppargc1b	GO:0001503;GO:0003676;GO:0003712;GO:0003712;GO:0003723;GO:0005515;GO:0005515;GO:0005634;GO:0005634;GO:0005634;GO:0005654;GO:0005654;GO:0005739;GO:0006355;GO:0006355;GO:0006390;GO:0007015;GO:0008134;GO:0008134;GO:0010694;GO:0016592;GO:0030331;GO:0030331;GO:0030374;GO:0030374;GO:0030374;GO:0030520;GO:0030520;GO:0034614;GO:0042327;GO:0045672;GO:0045780;GO:0045892;GO:0045893;GO:0045944;GO:0045944;GO:…	K17962	-	K	13MSU;18W2G;0IIJJ;0VE30;1CZZX;1AZ1A;0A38A;0UMMB;0DQVV	peroxisome proliferative activated receptor, gamma, coactivator 1 beta [Source:MGI Symbol;Acc:MGI:2444934]	170826	Q8VHJ7
ENSMUSG00000018171	2702.51	1602.78	3802.24	2.37228	1.24627	4.34599e-25	1.37933e-23	11	86474691	86574662	-	3862	Vmp1	GO:0000045;GO:0000045;GO:0000045;GO:0000407;GO:0000421;GO:0000421;GO:0000421;GO:0003674;GO:0005730;GO:0005730;GO:0005773;GO:0005774;GO:0005783;GO:0005783;GO:0005783;GO:0005783;GO:0005886;GO:0006914;GO:0006914;GO:0006914;GO:0006914;GO:0007030;GO:0007155;GO:0007566;GO:0012505;GO:0016020;GO:0016020;GO:0016021;GO:0033116;GO:0034329;GO:0034329;GO:0034329;GO:0098609;GO:0098609;GO:0098609;	K21248	-	S;U	KOG1109;0V5GD;1AZ9N;12NRQ;0UH8D;192XY;0DFSX;09UH3;1CQGC	vacuole membrane protein 1 [Source:MGI Symbol;Acc:MGI:1923159]	75909	Q99KU0
ENSMUSG00000026072	2378.59	964.747	3792.43	3.93101	1.9749	4.4601e-25	1.41303e-23	1	40264240	40356417	+	6363	Il1r1	GO:0002020;GO:0004908;GO:0004908;GO:0004908;GO:0004908;GO:0004908;GO:0004909;GO:0005161;GO:0005161;GO:0005515;GO:0005515;GO:0005515;GO:0005576;GO:0005615;GO:0005634;GO:0005886;GO:0006954;GO:0007165;GO:0009314;GO:0009897;GO:0009986;GO:0009986;GO:0010286;GO:0014069;GO:0016020;GO:0016020;GO:0016020;GO:0016021;GO:0016787;GO:0019221;GO:0019966;GO:0019966;GO:0030424;GO:0032729;GO:0032729;GO:0032729;GO:…	K04386	-	W;T	1ASFK;0UGRE;0IQBC;18TBI;13MG9;1CQ57;09U5U;0DFFE;0V54U	interleukin 1 receptor, type I [Source:MGI Symbol;Acc:MGI:96545]	16177	P13504;Q32MH0
ENSMUSG00000033554	380.427	189.739	571.115	3.01	1.58976	5.22151e-25	1.65132e-23	3	115681486	115728010	+	8027	Dph5	GO:0004164;GO:0004164;GO:0005575;GO:0008168;GO:0008168;GO:0016740;GO:0017183;GO:0017183;GO:0032259;GO:0004164;GO:0008168;GO:0017183;GO:0004164;GO:0008168;GO:0008168;GO:0016740;GO:0017183;GO:0017183;GO:0032259;GO:0004164;GO:0008168;GO:0017183;GO:0004164;GO:0004164;GO:0005575;GO:0008168;GO:0008168;GO:0016740;GO:0017183;GO:0017183;GO:0032259;	K00586	EC:2.1.1.314	J	KOG3123	diphthamide biosynthesis 5 [Source:MGI Symbol;Acc:MGI:1916990]	69740	Q9CWQ0
ENSMUSG00000030609	817.518	452.845	1182.19	2.61059	1.38437	5.2635e-25	1.66164e-23	7	78545602	78560957	+	5801	Aen	GO:0003676;GO:0004518;GO:0004527;GO:0004527;GO:0004527;GO:0004527;GO:0005634;GO:0005634;GO:0005654;GO:0005654;GO:0005654;GO:0005730;GO:0005730;GO:0005730;GO:0006915;GO:0006974;GO:0010212;GO:0010212;GO:0010212;GO:0016787;GO:0031965;GO:0031965;GO:0042771;GO:0042771;GO:0042771;GO:0042771;GO:0090305;GO:0003676;GO:0004518;GO:0004527;GO:0004527;GO:0004527;GO:0005634;GO:0005634;GO:0005654;GO:0005654;GO:…	K18340	EC:3.1.-.-	L	13MVV;0DP42;1CZQR;KOG2249;18S7A;0A30D;0UTK6;0VDVH;1B0D2	apoptosis enhancing nuclease [Source:MGI Symbol;Acc:MGI:1915298]	68048	Q9CZI9
ENSMUSG00000031584	950.705	533.691	1367.72	2.56276	1.3577	5.32558e-25	1.67826e-23	8	34142551	34188191	+	2754	Gsr	GO:0004362;GO:0004362;GO:0004362;GO:0004362;GO:0005737;GO:0005739;GO:0005739;GO:0005739;GO:0005829;GO:0005829;GO:0005829;GO:0006749;GO:0006749;GO:0006749;GO:0007283;GO:0009897;GO:0016491;GO:0016491;GO:0016668;GO:0034599;GO:0042802;GO:0043295;GO:0045454;GO:0045454;GO:0050660;GO:0050660;GO:0050660;GO:0050661;GO:0050661;GO:0055114;GO:0055114;GO:0098869;	K00383	EC:1.8.1.7	O;Q	KOG0405;1B39V;0DMWP;0V7S3;12PHT;18YVN;09WU3;1CWSE;0UR41	glutathione reductase [Source:MGI Symbol;Acc:MGI:95804]	14782	P47791
ENSMUSG00000029063	1692.77	987.619	2397.92	2.42798	1.27976	5.45348e-25	1.71553e-23	4	155646835	155675458	+	3747	Nadk	GO:0000166;GO:0003951;GO:0003951;GO:0003951;GO:0003951;GO:0005524;GO:0005829;GO:0006741;GO:0006741;GO:0006741;GO:0016301;GO:0016310;GO:0016740;GO:0019674;GO:0035774;GO:0046872;GO:0000166;GO:0003951;GO:0003951;GO:0003951;GO:0003951;GO:0003951;GO:0005524;GO:0005829;GO:0006741;GO:0006741;GO:0006741;GO:0006741;GO:0016301;GO:0016310;GO:0016740;GO:0019674;GO:0035774;GO:0035774;GO:0046872;GO:0003951;GO:…	K00858	EC:2.7.1.23	H;G	KOG2178;09XYH;0UJRR;1AVFT;1CW2M;0DM7I;12TFF;18TF6;0V8WA	NAD kinase [Source:MGI Symbol;Acc:MGI:2183149]	192185	P58058;Q3UGI1
ENSMUSG00000029826	2235.09	1322.3	3147.87	2.3806	1.25132	7.56306e-25	2.37496e-23	6	38282221	38331538	-	6518	Zc3hav1	GO:0003950;GO:0005829;GO:0046872;GO:0046872;GO:0002376;GO:0003723;GO:0003723;GO:0003950;GO:0005634;GO:0005634;GO:0005737;GO:0005737;GO:0005829;GO:0006471;GO:0009615;GO:0009615;GO:0017151;GO:0032481;GO:0032727;GO:0032728;GO:0032781;GO:0042802;GO:0043123;GO:0045071;GO:0045071;GO:0045087;GO:0046872;GO:0046872;GO:0050691;GO:0051607;GO:0061014;GO:0061014;GO:0071360;GO:0098586;GO:1900246;GO:0002376;GO:…	K15259	EC:2.4.2.30	K	1DE2C;0V25N;1BAIQ;0KE5N;131I4;0W34Z;0E76D;0AQM1	zinc finger CCCH type, antiviral 1 [Source:MGI Symbol;Acc:MGI:1926031]	78781	Q3UPF5
ENSMUSG00000021286	494.142	729.196	259.088	0.355306	-1.49287	7.68341e-25	2.4085e-23	12	111780604	111798626	+	1919	Zfyve21	GO:0003674;GO:0005575;GO:0005768;GO:0005925;GO:0008150;GO:0030054;GO:0031410;GO:0046872;GO:0046872;GO:0046872;GO:0046872;GO:0046872;GO:0046872;GO:0046872;GO:0046872;GO:0046872;GO:0046872;	K24779	-	S	1CSAK;1AWID;0INA3;18V40;13IC1;0V796;09WAW;0UQYR;0DHK8	zinc finger, FYVE domain containing 21 [Source:MGI Symbol;Acc:MGI:1915770]	68520	Q8VCM3
ENSMUSG00000020869	1942.22	1144.82	2739.63	2.39308	1.25887	7.94038e-25	2.48468e-23	11	94520593	94536042	+	3073	Lrrc59	GO:0005634;GO:0005635;GO:0005783;GO:0005783;GO:0005783;GO:0005789;GO:0016020;GO:0016021;GO:0031090;GO:0042645;GO:0042645;GO:0043231;	-	-	S	0URC7;18WT6;0VAC8;0DKXK;12ZPM;KOG0473;1CVSR;1AS5W;09ZF9	leucine rich repeat containing 59 [Source:MGI Symbol;Acc:MGI:2138133]	98238	Q922Q8
ENSMUSG00000042406	2345.98	1392.37	3299.6	2.36976	1.24474	8.36377e-25	2.61258e-23	15	80139385	80141742	+	2358	Atf4	GO:0000122;GO:0000976;GO:0000976;GO:0000977;GO:0000978;GO:0000978;GO:0000978;GO:0000981;GO:0000981;GO:0001085;GO:0001085;GO:0001228;GO:0001228;GO:0003677;GO:0003677;GO:0003677;GO:0003700;GO:0003700;GO:0003700;GO:0003700;GO:0005515;GO:0005515;GO:0005515;GO:0005634;GO:0005634;GO:0005634;GO:0005634;GO:0005634;GO:0005634;GO:0005634;GO:0005667;GO:0005737;GO:0005737;GO:0005737;GO:0005737;GO:0005737;GO:…	K04374	-	K	1D0BZ;1ARUV;0UU7X;12N2V;0DR6K;KOG4571;18U4Y;0VEF5;0A3JX	activating transcription factor 4 [Source:MGI Symbol;Acc:MGI:88096]	11911	Q06507;Q8CF69
ENSMUSG00000069792	154.815	59.2525	250.377	4.2256	2.07916	9.08766e-25	2.83373e-23	11	83594817	83597094	+	533	Wfdc17	GO:0004867;GO:0004867;GO:0005576;GO:0005615;GO:0010466;GO:0010951;GO:0019731;GO:0030414;GO:0045087;	-	-	W	KOG4802;0V6EF;1CRNF;196N0;09ZD6;1AUDY;0DGY6;0UG8V;13TQF	WAP four-disulfide core domain 17 [Source:MGI Symbol;Acc:MGI:3649773]	100034251	Q5SSJ1
ENSMUSG00000044197	4272.67	2351.18	6194.16	2.63449	1.39752	9.39112e-25	2.92323e-23	5	139363452	139382170	+	6786	Gpr146	GO:0016020;GO:0016021;GO:0003674;GO:0004930;GO:0004930;GO:0005886;GO:0005886;GO:0007165;GO:0007186;GO:0007186;GO:0008150;GO:0016020;GO:0016021;GO:0016021;GO:0003674;GO:0004930;GO:0004930;GO:0005886;GO:0005886;GO:0005886;GO:0007165;GO:0007186;GO:0007186;GO:0008150;GO:0016020;GO:0016021;GO:0016021;	K08431	-	T	0ITRV;12TU1;1CSDM;195WY;1AVA5;09WDY;0V7CA;0DH4I;0UJTC	G protein-coupled receptor 146 [Source:MGI Symbol;Acc:MGI:1933113]	80290	Q99LE2
ENSMUSG00000031286	269.096	413.321	124.871	0.302116	-1.72683	1.11715e-24	3.47135e-23	3	85777156	85794823	-	2732	Glt28d2	GO:0004577;GO:0006488;GO:0016740;GO:0016758;	K07432	EC:2.4.1.141	G;E	0VETR;KOG3349;13PZD;0DRII;1D0RA;0UU0H;18ZIM;1B51Q;0A6P5	glycosyltransferase 28 domain containing 2 [Source:MGI Symbol;Acc:MGI:2443773]	320302	Q8BML3
ENSMUSG00000024742	473.507	154.065	792.95	5.14686	2.36369	1.16129e-24	3.60222e-23	19	10176496	10181533	-	2422	Fen1	GO:0000287;GO:0000781;GO:0003677;GO:0003677;GO:0003677;GO:0003824;GO:0004518;GO:0004518;GO:0004519;GO:0004523;GO:0004527;GO:0005634;GO:0005634;GO:0005634;GO:0005654;GO:0005654;GO:0005730;GO:0005730;GO:0005739;GO:0005739;GO:0006260;GO:0006281;GO:0006284;GO:0006974;GO:0007613;GO:0008409;GO:0008409;GO:0016787;GO:0016788;GO:0017108;GO:0017108;GO:0032991;GO:0043137;GO:0043137;GO:0045876;GO:0046872;GO:…	K04799	EC:3.-.-.-	L	KOG2519;0URN9;1B0N0;0DQD1;0VBJ6;12Q8B;1CZCC;0A0NZ;18Z87	flap structure specific endonuclease 1 [Source:MGI Symbol;Acc:MGI:102779]	14156	Q91Z50
ENSMUSG00000040485	71.6896	141.718	1.66133	0.0117228	-6.41454	1.34531e-24	4.16578e-23	1	167273238	167294349	-	1143	Lrrc52	GO:0005249;GO:0005249;GO:0005249;GO:0005267;GO:0005886;GO:0006811;GO:0006813;GO:0008076;GO:0008076;GO:0008076;GO:0016020;GO:0016021;GO:0022414;GO:0044325;GO:0044325;GO:0044325;GO:0071805;GO:0071805;GO:0099104;GO:0099104;GO:0099104;GO:1903818;GO:1903818;	-	-	T	KOG0619;13KDZ;1B1D8;0USY8;1CZ2A;0A2EG;0VDA2;18VDW;0DQ1J	leucine rich repeat containing 52 [Source:MGI Symbol;Acc:MGI:1924118]	240899	Q5M8M9
ENSMUSG00000032661	484.011	148.474	819.548	5.51982	2.46462	1.40435e-24	4.34104e-23	5	120891163	120915726	-	7069	Oas3	GO:0000166;GO:0001730;GO:0001730;GO:0001730;GO:0001730;GO:0002376;GO:0003723;GO:0003725;GO:0003725;GO:0003725;GO:0005524;GO:0005524;GO:0005634;GO:0005654;GO:0005654;GO:0005737;GO:0005737;GO:0005829;GO:0005829;GO:0005886;GO:0009615;GO:0009615;GO:0016020;GO:0016740;GO:0016779;GO:0016779;GO:0045071;GO:0045071;GO:0045087;GO:0046872;GO:0051607;GO:0051607;GO:0051607;GO:0051607;GO:0060700;GO:0060700;GO:…	K14216	EC:2.7.7.84	H;J;O	0DF4M;0V4TK;1CP6T;KOG0001;0UKKA;1B0YU;09TUC;12QYV;18ZNQ	2'-5' oligoadenylate synthetase 3 [Source:MGI Symbol;Acc:MGI:2180850]	246727	Q8VI93
ENSMUSG00000026610	965.493	1384.82	546.164	0.394393	-1.34229	1.40695e-24	4.34154e-23	1	187340988	187947082	+	6208	Esrrg	GO:0000785;GO:0000977;GO:0000978;GO:0001228;GO:0003677;GO:0003677;GO:0003700;GO:0003707;GO:0004879;GO:0004879;GO:0004879;GO:0005496;GO:0005515;GO:0005515;GO:0005516;GO:0005634;GO:0005634;GO:0006355;GO:0006355;GO:0006355;GO:0006357;GO:0007275;GO:0008270;GO:0042802;GO:0043401;GO:0043565;GO:0045893;GO:0045944;GO:0046872;GO:0048384;GO:0120162;GO:1990837;GO:0000785;GO:0000977;GO:0000978;GO:0001228;GO:…	K08554	-	K	09U3G;12NI1;1CQKE;0V52K;0UIP3;1B2PM;KOG3575;0DFX2;18T7J	estrogen-related receptor gamma [Source:MGI Symbol;Acc:MGI:1347056]	26381	P62509
ENSMUSG00000029561	3983.48	1510.33	6456.63	4.27499	2.09592	1.57253e-24	4.8441e-23	5	115034997	115050295	+	6374	Oasl2	GO:0000166;GO:0001730;GO:0001730;GO:0001730;GO:0001730;GO:0002376;GO:0003723;GO:0003725;GO:0003725;GO:0003725;GO:0003725;GO:0005524;GO:0005654;GO:0005829;GO:0006164;GO:0009615;GO:0016020;GO:0016740;GO:0016779;GO:0016779;GO:0045071;GO:0045087;GO:0046872;GO:0051607;GO:0051607;GO:0051607;GO:0060700;GO:0001730;GO:0003725;GO:0051607;GO:0001730;GO:0003725;GO:0016779;GO:0051607;GO:0001730;GO:0003725;GO:…	K14608	-	H;J;O	0DF4M;0V4TK;1CP6T;KOG0001;0UR6E;1B7D6;09TUC;12QYV	2'-5' oligoadenylate synthetase-like 2 [Source:MGI Symbol;Acc:MGI:1344390]	23962	Q9Z2F2
ENSMUSG00000027340	1730.83	978.827	2482.83	2.53653	1.34286	1.63189e-24	5.01827e-23	2	131894416	131987028	-	7951	Slc23a2	GO:0005737;GO:0005737;GO:0005737;GO:0005886;GO:0005886;GO:0005886;GO:0005887;GO:0005887;GO:0006811;GO:0006814;GO:0006979;GO:0008520;GO:0008520;GO:0008520;GO:0009925;GO:0009925;GO:0009925;GO:0015229;GO:0015229;GO:0015229;GO:0015229;GO:0015293;GO:0015882;GO:0015882;GO:0015882;GO:0015882;GO:0015882;GO:0016020;GO:0016020;GO:0016021;GO:0016021;GO:0016323;GO:0016323;GO:0016324;GO:0016324;GO:0019852;GO:…	K23717	-	P	0UKB2;12TQ2;18T25;KOG1292;1B3CB;09XM3;0V6FG;1CXRA;0DJSS	solute carrier family 23 (nucleobase transporters), member 2 [Source:MGI Symbol;Acc:MGI:1859682]	54338	Q9EPR4
ENSMUSG00000032878	714.674	1102.26	327.088	0.296742	-1.75272	1.72943e-24	5.30906e-23	11	28335685	28534324	-	6971	Ccdc85a	GO:0003674;GO:0005912;GO:0005912;GO:0008150;GO:0030054;GO:0003674;GO:0005912;GO:0005912;GO:0008150;GO:0030054;GO:0003674;GO:0005912;GO:0005912;GO:0008150;GO:0030054;GO:0005912;GO:0005912;GO:0005912;GO:0005912;	-	-	S	13N4D;0DHBR;09W2Q;KOG3819;1CS1X;0UJF9;1B2MC;0V70Z;1928U	coiled-coil domain containing 85A [Source:MGI Symbol;Acc:MGI:2445069]	216613	Q5SP85
ENSMUSG00000055485	912.171	1309.04	515.301	0.393648	-1.34502	1.9001e-24	5.82293e-23	2	156857719	156921174	-	7984	Soga1	GO:0005615;GO:0005615;GO:0010506;	-	-	S	KOG4787;13KG2;0VA5R;1CVJ2;0DK21;1AX5T;0UPQU;09Z8E;1907F	suppressor of glucose, autophagy associated 1 [Source:MGI Symbol;Acc:MGI:2444575]	320706	A2ACV6
ENSMUSG00000047511	31.2239	61.2719	1.17588	0.0191912	-5.70341	1.9804e-24	6.0586e-23	11	49000809	49005701	-	4247	Olfr1396	GO:0004930;GO:0004930;GO:0004984;GO:0004984;GO:0005886;GO:0007165;GO:0007186;GO:0007186;GO:0007186;GO:0007608;GO:0007608;GO:0016020;GO:0016021;GO:0016021;GO:0016021;GO:0050896;GO:0050911;GO:0004930;GO:0004930;GO:0004984;GO:0004984;GO:0005886;GO:0007165;GO:0007186;GO:0007186;GO:0007186;GO:0007608;GO:0007608;GO:0016020;GO:0016021;GO:0016021;GO:0016021;GO:0050896;GO:0050911;GO:0004930;GO:0004930;GO:…	K04257	-	T	13NSQ;0A1JS;0VCFD;1CT4I;0DP7S;18XSY;0USKG;0IJNK;1B0XC	olfactory receptor 1396 [Source:MGI Symbol;Acc:MGI:3031230]	258334	Q7TQS8;Q8VEY7
ENSMUSG00000061458	555.8	298.659	812.941	2.72197	1.44465	2.09453e-24	6.39677e-23	12	17398459	17480096	+	3021	Nol10	GO:0000462;GO:0005634;GO:0005634;GO:0005730;GO:0005730;GO:0005730;GO:0005730;GO:0032040;	K14788	-	S;K	1CXX9;0UGVF;1ASJ3;0A2V1;192C1;12RP0;0DNZR;KOG2321;0VE1K	nucleolar protein 10 [Source:MGI Symbol;Acc:MGI:2684913]	217431	Q5RJG1;Q3TUB5
ENSMUSG00000001493	244.505	87.4124	401.597	4.59428	2.19984	2.26346e-24	6.90084e-23	11	101768336	101785200	-	2228	Meox1	GO:0000978;GO:0000978;GO:0000978;GO:0000981;GO:0000981;GO:0001228;GO:0001757;GO:0003677;GO:0003677;GO:0003682;GO:0003700;GO:0003700;GO:0003700;GO:0005634;GO:0005634;GO:0005737;GO:0006355;GO:0006357;GO:0007275;GO:0043565;GO:0045944;GO:0045944;GO:0045944;GO:0060218;GO:0061053;GO:0061053;GO:0061056;GO:0071837;GO:1990837;GO:1990837;	K09322	-	K	1AZRA;1CXI9;KOG0489;0DNM1;18XIW;0VC6U;0URM0;0A01Q;12TJU	mesenchyme homeobox 1 [Source:MGI Symbol;Acc:MGI:103220]	17285	P32442
ENSMUSG00000022895	4191.36	2175.71	6207.01	2.85287	1.51241	2.6369e-24	8.02563e-23	16	95502942	95522095	+	5780	Ets2	GO:0000122;GO:0000977;GO:0000978;GO:0000981;GO:0001227;GO:0001712;GO:0003677;GO:0003677;GO:0003677;GO:0003700;GO:0003700;GO:0005634;GO:0005634;GO:0005654;GO:0005829;GO:0005886;GO:0006355;GO:0006357;GO:0007498;GO:0019904;GO:0030154;GO:0035259;GO:0035259;GO:0043565;GO:0043565;GO:0045893;GO:0045944;GO:0045944;GO:0090009;GO:1990837;GO:0043565;	K21932	-	K	13IAS;09TSZ;191I0;KOG3806;1CPT4;0UG8N;0DF3A;0V4SB;1AX27	E26 avian leukemia oncogene 2, 3' domain [Source:MGI Symbol;Acc:MGI:95456]	23872	P15037;Q3UP99
ENSMUSG00000042429	478.894	705.094	252.693	0.358383	-1.48043	2.93292e-24	8.91138e-23	1	134126961	134163169	-	5785	Adora1	GO:0000186;GO:0001609;GO:0001609;GO:0001659;GO:0001664;GO:0001666;GO:0001883;GO:0001973;GO:0002087;GO:0002674;GO:0002686;GO:0002793;GO:0003084;GO:0003085;GO:0003093;GO:0004930;GO:0004930;GO:0005515;GO:0005783;GO:0005886;GO:0005886;GO:0006612;GO:0007165;GO:0007186;GO:0007186;GO:0007186;GO:0007193;GO:0008285;GO:0012505;GO:0014050;GO:0014069;GO:0016020;GO:0016021;GO:0016021;GO:0016042;GO:0016323;GO:…	K04265	-	T	KOG3656;1CWVD;12NPJ;0A0CG;18VQ7;1B0EM;0DIGQ;0URKR;0VB8K	adenosine A1 receptor [Source:MGI Symbol;Acc:MGI:99401]	11539	Q60612
ENSMUSG00000045312	366.399	94.6192	638.18	6.74472	2.75376	2.94478e-24	8.93217e-23	13	94194304	94331917	+	8415	Lhfpl2	GO:0003674;GO:0007338;GO:0016020;GO:0016020;GO:0016021;GO:0046545;GO:0046546;GO:1905516;GO:0016020;GO:0016021;GO:0016020;GO:0016021;GO:0016020;GO:0016021;GO:0003674;GO:0007338;GO:0016020;GO:0016020;GO:0016021;GO:0046545;GO:0046546;GO:1905516;GO:0003674;GO:0007338;GO:0016020;GO:0016020;GO:0016021;GO:0046545;GO:0046546;GO:1905516;	K23893	-	G;U	1CUAA;KOG4026;0VASE;0UQKM;191PG;1B0C2;1361E;09ZVZ;0DJHV	lipoma HMGIC fusion partner-like 2 [Source:MGI Symbol;Acc:MGI:2145236]	218454	Q8BGA2
ENSMUSG00000004451	1001.04	571.069	1431.01	2.50585	1.3253	3.02086e-24	9.14736e-23	1	119398035	119432524	-	4930	Ralb	GO:0000166;GO:0001928;GO:0001928;GO:0001934;GO:0001934;GO:0003924;GO:0003924;GO:0003924;GO:0003924;GO:0003924;GO:0005525;GO:0005525;GO:0005525;GO:0005525;GO:0005525;GO:0005886;GO:0005886;GO:0005886;GO:0005886;GO:0005886;GO:0006915;GO:0007049;GO:0007165;GO:0007265;GO:0007265;GO:0009267;GO:0009267;GO:0016020;GO:0016020;GO:0016787;GO:0019003;GO:0019003;GO:0019003;GO:0030496;GO:0030496;GO:0030496;GO:…	K07835	-	S;J	0V4MC;1CPND;0DEYQ;12UAZ;18W31;1ARVH;09TNB;KOG0395;0UG1U	v-ral simian leukemia viral oncogene B [Source:MGI Symbol;Acc:MGI:1927244]	64143	Q9JIW9;Q8CCG5
ENSMUSG00000052681	2958.37	1788.57	4128.18	2.30809	1.2067	3.03007e-24	9.15967e-23	10	117649776	117681940	-	2884	Rap1b	GO:0000166;GO:0003924;GO:0003924;GO:0003924;GO:0003924;GO:0003924;GO:0005515;GO:0005525;GO:0005525;GO:0005525;GO:0005525;GO:0005525;GO:0005737;GO:0005811;GO:0005811;GO:0005829;GO:0005829;GO:0005829;GO:0005886;GO:0005886;GO:0005911;GO:0005911;GO:0005911;GO:0007165;GO:0007264;GO:0008283;GO:0009743;GO:0016020;GO:0016020;GO:0016787;GO:0019003;GO:0019003;GO:0019003;GO:0019003;GO:0030054;GO:0032486;GO:…	K07836	-	S;J	0UQZ1;0V73F;12R1D;0DHED;09W54;1CS4D;1AW97;KOG0395;190H7	RAS related protein 1b [Source:MGI Symbol;Acc:MGI:894315]	215449	Q99JI6;Q52L50
ENSMUSG00000034684	813.024	361.381	1264.67	3.49954	1.80716	3.11227e-24	9.39221e-23	9	107558699	107587674	-	5197	Sema3f	GO:0001755;GO:0001755;GO:0005576;GO:0005615;GO:0005615;GO:0005887;GO:0007411;GO:0007411;GO:0021612;GO:0021637;GO:0021675;GO:0021785;GO:0030215;GO:0030215;GO:0030335;GO:0036486;GO:0040011;GO:0045499;GO:0045499;GO:0048843;GO:0048843;GO:0048846;GO:0050919;GO:0050919;GO:0061549;GO:0071526;GO:0097490;GO:0097491;GO:0098978;GO:0099175;GO:1901166;GO:1902285;GO:1902287;GO:0001755;GO:0001755;GO:0005576;GO:…	K06840	-	T	13M0G;1AX3Q;0DNTA;1CXQK;0VD5M;18TX5;0UK6K;0A29P;KOG3611	sema domain, immunoglobulin domain (Ig), short basic domain, secreted, (semaphorin) 3F [Source:MGI Symbol;Acc:MGI:1096347]	20350	O88632
ENSMUSG00000031217	446.315	681.405	211.225	0.309985	-1.68973	3.44724e-24	1.03855e-22	X	98179736	98192597	+	3452	Efnb1	GO:0001755;GO:0005515;GO:0005515;GO:0005634;GO:0005634;GO:0005737;GO:0005886;GO:0005886;GO:0005886;GO:0005886;GO:0005886;GO:0007275;GO:0007399;GO:0007399;GO:0007411;GO:0007411;GO:0009880;GO:0016020;GO:0016020;GO:0016021;GO:0030154;GO:0031295;GO:0042102;GO:0045121;GO:0045121;GO:0045202;GO:0046875;GO:0046875;GO:0046875;GO:0048013;GO:0048013;GO:0098978;GO:0099054;GO:0099056;	K05463	-	T	18YE5;1CUIW;0DJRS;0UNJ6;0VBFE;KOG3858;13IGT;0A0J4;1AY2F	ephrin B1 [Source:MGI Symbol;Acc:MGI:102708]	13641	P52795;Q544L9
ENSMUSG00000038195	460.628	693.747	227.51	0.327943	-1.60848	3.59861e-24	1.08232e-22	11	75400920	75403994	+	1583	Rilp	GO:0005515;GO:0005737;GO:0005739;GO:0005764;GO:0005764;GO:0005764;GO:0005764;GO:0005765;GO:0005768;GO:0005770;GO:0005770;GO:0005829;GO:0008333;GO:0008333;GO:0010008;GO:0010796;GO:0010796;GO:0015031;GO:0016020;GO:0030670;GO:0031267;GO:0031267;GO:0031410;GO:0031902;GO:0032509;GO:0032509;GO:0032991;GO:0036064;GO:0042177;GO:0042177;GO:0045022;GO:0045022;GO:0045022;GO:0045732;GO:0045732;GO:0046983;GO:…	K13883	-	Z;U	0UJGH;0IH32;0VBVC;1B76N;194E0;0A0YY;0DM36;12T8Z;1CXHB	Rab interacting lysosomal protein [Source:MGI Symbol;Acc:MGI:2144271]	280408	Q5ND29;Q14AQ2
ENSMUSG00000021990	1123.53	651.103	1595.95	2.45115	1.29346	4.11449e-24	1.23539e-22	14	60871450	61002005	+	9102	Spata13	GO:0005085;GO:0035556;GO:0050790;GO:0005085;GO:0035556;GO:0050790;GO:0005085;GO:0035556;GO:0050790;	K05769	-	T	0E9K1;0V3XD;197H7;1DGF0;0WJ7F;0B6GY;1BBJR;0ITS0;13G73	spermatogenesis associated 13 [Source:MGI Symbol;Acc:MGI:104838]	219140	Q5DU57;E0CYU0
ENSMUSG00000031016	461.783	681.786	241.779	0.354626	-1.49563	4.80214e-24	1.43943e-22	7	109721253	109742493	+	3419	Wee1	GO:0000166;GO:0000226;GO:0000278;GO:0000287;GO:0004672;GO:0004672;GO:0004672;GO:0004713;GO:0004713;GO:0004715;GO:0004715;GO:0005515;GO:0005524;GO:0005524;GO:0005634;GO:0005634;GO:0005634;GO:0005654;GO:0005730;GO:0005730;GO:0005737;GO:0006468;GO:0006468;GO:0007049;GO:0016301;GO:0016310;GO:0016740;GO:0018108;GO:0030010;GO:0046872;GO:0048812;GO:0051301;	K06632	EC:2.7.11.1	D	0DFPD;0UH2W;KOG0601;12QNR;1CQCW;09TFC;0V4EF;18YS9;1AWNC	WEE 1 homolog 1 (S. pombe) [Source:MGI Symbol;Acc:MGI:103075]	22390	P47810
ENSMUSG00000004936	1639.63	967.588	2311.67	2.3891	1.25647	5.19643e-24	1.555e-22	9	64093052	64160913	-	3391	Map2k1	GO:0000166;GO:0000187;GO:0000187;GO:0000187;GO:0000187;GO:0000278;GO:0003056;GO:0004672;GO:0004674;GO:0004674;GO:0004674;GO:0004708;GO:0004708;GO:0004708;GO:0004708;GO:0004712;GO:0004713;GO:0005078;GO:0005078;GO:0005515;GO:0005524;GO:0005524;GO:0005524;GO:0005634;GO:0005737;GO:0005739;GO:0005769;GO:0005770;GO:0005783;GO:0005783;GO:0005794;GO:0005794;GO:0005815;GO:0005829;GO:0005829;GO:0005829;GO:…	K04368	EC:2.7.12.2	T	0UGQE;1CU7W;KOG0581;1947U;09WH3;0DJFC;12PXQ;1AV6A;0V7FK	mitogen-activated protein kinase kinase 1 [Source:MGI Symbol;Acc:MGI:1346866]	26395	P31938;Q3TMJ8
ENSMUSG00000074064	1966.49	2759.37	1173.61	0.42532	-1.23338	5.3906e-24	1.6104e-22	8	120121617	120137841	+	2968	Mlycd	GO:0002931;GO:0002931;GO:0002931;GO:0005515;GO:0005737;GO:0005737;GO:0005737;GO:0005737;GO:0005739;GO:0005739;GO:0005739;GO:0005739;GO:0005759;GO:0005759;GO:0005759;GO:0005759;GO:0005777;GO:0005777;GO:0005777;GO:0005777;GO:0005782;GO:0005782;GO:0005782;GO:0005782;GO:0005829;GO:0005829;GO:0006085;GO:0006085;GO:0006085;GO:0006085;GO:0006085;GO:0006629;GO:0006631;GO:0006633;GO:0006633;GO:0006633;GO:…	K01578	EC:4.1.1.9	C;G	1D07J;0A1WX;0DM5H;KOG3018;0UHWF;194NB;0VCSF;1B3Z5;12QJ2	malonyl-CoA decarboxylase [Source:MGI Symbol;Acc:MGI:1928485]	56690	Q99J39
ENSMUSG00000025324	588.624	231.901	945.348	4.07652	2.02734	5.60177e-24	1.67068e-22	7	58305914	58479168	+	5587	Atp10a	GO:0000287;GO:0005524;GO:0015914;GO:0016020;GO:0016021;GO:0016021;GO:0034204;GO:0140326;GO:0000166;GO:0000166;GO:0000287;GO:0000287;GO:0005524;GO:0005524;GO:0005783;GO:0005783;GO:0005783;GO:0005789;GO:0005886;GO:0005886;GO:0005887;GO:0006869;GO:0015914;GO:0016020;GO:0016021;GO:0016021;GO:0034204;GO:0045332;GO:0046872;GO:0140326;GO:0140326;GO:0140326;GO:0140345;GO:0140345;GO:0140351;GO:1903527;GO:…	K01530	EC:7.6.2.1	P	18VYM;0UJDW;0DHAP;12NWG;1ASE6;KOG0206;1CS0T;09U13;0V6ZX	ATPase, class V, type 10A [Source:MGI Symbol;Acc:MGI:1330809]	11982	O54827;Q3V1Y7;Q6A046
ENSMUSG00000040483	1814.27	830.204	2798.33	3.37065	1.75303	6.85321e-24	2.04049e-22	11	72192455	72204559	+	4689	Xaf1	GO:0006915;GO:0005634;GO:0005634;GO:0005654;GO:0005737;GO:0005739;GO:0005739;GO:0006915;GO:0006915;GO:0031333;GO:0035456;GO:0046872;GO:0005634;GO:0005634;GO:0005654;GO:0005737;GO:0005739;GO:0005739;GO:0006915;GO:0006915;GO:0031333;GO:0035456;GO:0046872;GO:0006915;	-	-	T	13IV2;1CY4E;0IK96;0VBJP;0USIR;0DP6F;0A1ID;1B2PI;193Q8	XIAP associated factor 1 [Source:MGI Symbol;Acc:MGI:3772572]	327959	Q5NBU8
ENSMUSG00000031788	1111.51	1577.27	645.756	0.409413	-1.28837	6.91903e-24	2.05665e-22	8	95826456	95929440	-	5298	Kifc3	GO:0000166;GO:0003777;GO:0005524;GO:0005524;GO:0005737;GO:0005794;GO:0005813;GO:0005813;GO:0005815;GO:0005856;GO:0005871;GO:0005874;GO:0005912;GO:0005915;GO:0005915;GO:0007017;GO:0007018;GO:0007030;GO:0008017;GO:0008569;GO:0008569;GO:0016020;GO:0030054;GO:0030659;GO:0031410;GO:0042802;GO:0045218;GO:0045218;GO:0090136;GO:0090136;GO:0000166;GO:0003777;GO:0005524;GO:0005524;GO:0005737;GO:0005794;GO:…	K10406	-	Z	1AU11;0DKMF;1CVFX;12RQ8;0UIGU;KOG0239;09Z5E;18X8I;0VA2M	kinesin family member C3 [Source:MGI Symbol;Acc:MGI:109202]	16582	O35231
ENSMUSG00000060591	142.415	50.1318	234.698	4.68162	2.22701	7.29833e-24	2.16578e-22	7	140534750	140535900	-	655	Ifitm2	GO:0002376;GO:0003674;GO:0005886;GO:0005886;GO:0007507;GO:0009615;GO:0009615;GO:0016020;GO:0016021;GO:0016021;GO:0032991;GO:0034341;GO:0034341;GO:0035455;GO:0035455;GO:0035456;GO:0035456;GO:0045071;GO:0045071;GO:0045087;GO:0046597;GO:0046597;GO:0046597;GO:0051607;GO:0051607;GO:0051607;GO:0060337;	K06566	-	S;T	13XNX;0VJSA;1D4IR;0A8GR;0UVYW;0DV1U;0J2DU;1B6FV	interferon induced transmembrane protein 2 [Source:MGI Symbol;Acc:MGI:1933382]	80876	Q99J93
ENSMUSG00000026088	317.24	155.557	478.924	3.07877	1.62236	7.64266e-24	2.26419e-22	1	37913882	37929492	-	2770	Mitd1	GO:0000281;GO:0005768;GO:0007049;GO:0016020;GO:0019898;GO:0019904;GO:0030496;GO:0030496;GO:0031902;GO:0032091;GO:0035091;GO:0042802;GO:0043231;GO:0051301;GO:0061952;GO:0000281;GO:0000281;GO:0005768;GO:0007049;GO:0016020;GO:0019898;GO:0019898;GO:0019904;GO:0019904;GO:0030496;GO:0030496;GO:0030496;GO:0031902;GO:0032091;GO:0032091;GO:0035091;GO:0035091;GO:0042802;GO:0042802;GO:0043231;GO:0043231;GO:…	-	-	S;O;W	1CSPD;1923Y;0V7MP;09WP3;0DHYS;12SG6;1AVSV;0UKAN;KOG4509	MIT, microtubule interacting and transport, domain containing 1 [Source:MGI Symbol;Acc:MGI:1916278]	69028	Q8VDV8
ENSMUSG00000019832	160.904	64.1072	257.701	4.01984	2.00714	8.04884e-24	2.38056e-22	10	10420746	10434009	-	2339	Rab32	GO:0000166;GO:0003924;GO:0003924;GO:0003924;GO:0003924;GO:0005515;GO:0005515;GO:0005525;GO:0005525;GO:0005739;GO:0005739;GO:0005739;GO:0005741;GO:0005741;GO:0005769;GO:0005783;GO:0005794;GO:0005802;GO:0005802;GO:0005802;GO:0006886;GO:0007005;GO:0012505;GO:0016020;GO:0016020;GO:0016192;GO:0019882;GO:0030670;GO:0030742;GO:0031410;GO:0031982;GO:0032438;GO:0033162;GO:0033162;GO:0035646;GO:0035650;GO:…	K07918	-	U	0UK7T;1CX4D;0DMV7;12SMZ;0VB4K;KOG4423;1915B;0A08N;1ATT3	RAB32, member RAS oncogene family [Source:MGI Symbol;Acc:MGI:1915094]	67844	Q9CZE3;Q0PD23
ENSMUSG00000063234	27.1901	0.327567	54.0526	165.012	7.36643	8.16568e-24	2.41111e-22	15	103216662	103219039	-	1725	Gpr84	GO:0004930;GO:0004930;GO:0007186;GO:0007186;GO:0016020;GO:0016021;GO:0016021;	K08421	-	T	KOG3656;0DKBV;12RH3;18TUI;0V9UA;0UH8Z;1ASX2;09YWK;1CV5N	G protein-coupled receptor 84 [Source:MGI Symbol;Acc:MGI:1934129]	80910	Q8CIM5;A0A0R4J100
ENSMUSG00000043008	368.775	187.078	550.471	2.94247	1.55703	8.46607e-24	2.49567e-22	16	19765246	19801787	-	2609	Klhl6	GO:0002467;GO:0002467;GO:0009617;GO:0050853;GO:0050853;	K10444	-	T	1CU3K;09XYJ;1B2C8;0DJBC;0USYD;12U79;18T0Q;KOG4441;0V8WC	kelch-like 6 [Source:MGI Symbol;Acc:MGI:2686922]	239743	Q6V595
ENSMUSG00000045672	240.475	110.617	370.332	3.34786	1.74324	8.73471e-24	2.5706e-22	4	63132241	63253228	+	13022	Col27a1	GO:0003431;GO:0005201;GO:0005201;GO:0005201;GO:0005576;GO:0005581;GO:0005583;GO:0005615;GO:0030020;GO:0030198;GO:0030198;GO:0031012;GO:0046872;GO:0062023;	K19721	-	W	0V43J;1B282;0DJVB;09T4V;0UNQ0;191C9;KOG3544;1CUNK;12N1R	collagen, type XXVII, alpha 1 [Source:MGI Symbol;Acc:MGI:2672118]	373864	Q5QNQ9
ENSMUSG00000004446	134.701	49.9598	219.443	4.39239	2.13501	9.63766e-24	2.83166e-22	6	120868891	120893814	-	3550	Bid	GO:0001836;GO:0001836;GO:0005515;GO:0005515;GO:0005515;GO:0005515;GO:0005737;GO:0005737;GO:0005739;GO:0005739;GO:0005739;GO:0005741;GO:0005741;GO:0005829;GO:0005829;GO:0006626;GO:0006915;GO:0006919;GO:0006919;GO:0008637;GO:0010918;GO:0016020;GO:0016020;GO:0031334;GO:0031334;GO:0031334;GO:0031625;GO:0031966;GO:0032592;GO:0034263;GO:0042127;GO:0042770;GO:0042775;GO:0042981;GO:0042981;GO:0043065;GO:…	K04726	-	T;U	0DT0Q;1D2MG;1B5WE;0VFYP;0UU1X;1938H;0A64C;13PQP;0IVZ7	BH3 interacting domain death agonist [Source:MGI Symbol;Acc:MGI:108093]	12122	P70444
ENSMUSG00000009681	2056.01	663.586	3448.44	5.19667	2.37759	9.6643e-24	2.83242e-22	10	74896424	75020753	+	8191	Bcr	GO:0000166;GO:0002692;GO:0003014;GO:0004674;GO:0004674;GO:0005085;GO:0005085;GO:0005085;GO:0005096;GO:0005096;GO:0005096;GO:0005515;GO:0005515;GO:0005524;GO:0005737;GO:0005737;GO:0005829;GO:0005886;GO:0006468;GO:0007165;GO:0007264;GO:0007264;GO:0007420;GO:0014069;GO:0016020;GO:0016301;GO:0016310;GO:0016740;GO:0019899;GO:0019899;GO:0030036;GO:0030054;GO:0030216;GO:0030216;GO:0030336;GO:0030424;GO:…	K08878	EC:2.7.11.1	T	09Y97;12R41;KOG4269;1AW6N;0UKQH;194CZ;0DJNG;0V96Q;1CUFC	BCR activator of RhoGEF and GTPase [Source:MGI Symbol;Acc:MGI:88141]	110279	Q6PAJ1;A2RRK7
ENSMUSG00000062825	3928.13	2402.53	5453.73	2.26999	1.18269	9.67208e-24	2.83242e-22	11	120236516	120239368	-	2658	Actg1	GO:0000166;GO:0001525;GO:0001738;GO:0005200;GO:0005515;GO:0005522;GO:0005524;GO:0005737;GO:0005829;GO:0005856;GO:0005884;GO:0005884;GO:0005886;GO:0005911;GO:0005925;GO:0009612;GO:0010628;GO:0015629;GO:0030016;GO:0030335;GO:0031625;GO:0031941;GO:0042802;GO:0043034;GO:0043209;GO:0043296;GO:0044305;GO:0045177;GO:0045214;GO:0045335;GO:0048488;GO:0051492;GO:0051592;GO:0051893;GO:0070062;GO:0071346;GO:…	K05692	-	Z	09TDS;12N6D;0DEQX;195P5;1AX31;0V4CV;KOG0676;1CPEN;0UR4K	actin, gamma, cytoplasmic 1 [Source:MGI Symbol;Acc:MGI:87906]	11465	P63260;Q4KL81
ENSMUSG00000029648	4376.88	6306.34	2447.42	0.388089	-1.36554	1.07503e-23	3.14301e-22	5	147498414	147662821	-	13504	Flt1	GO:0001525;GO:0002548;GO:0004672;GO:0004713;GO:0004713;GO:0004714;GO:0004714;GO:0005021;GO:0005021;GO:0005524;GO:0005886;GO:0005886;GO:0005887;GO:0005887;GO:0006468;GO:0007169;GO:0007275;GO:0010863;GO:0014068;GO:0015629;GO:0016020;GO:0016021;GO:0016477;GO:0018108;GO:0019838;GO:0030335;GO:0035924;GO:0036323;GO:0036332;GO:0038084;GO:0043235;GO:0043406;GO:0043410;GO:0043552;GO:0045766;GO:0046777;GO:…	K05096	EC:2.7.10.1	T	0V51R;195GJ;1B1CE;09U2S;KOG0200;0UJQK;1CS8G;0DFCG;12TBY	FMS-like tyrosine kinase 1 [Source:MGI Symbol;Acc:MGI:95558]	14254	P35969;A0A0R4J0A4
ENSMUSG00000038587	4734.04	609.369	8858.7	14.5375	3.86171	1.14566e-23	3.344e-22	10	4216380	4309470	+	6728	Akap12	GO:0005516;GO:0005516;GO:0005737;GO:0005737;GO:0005737;GO:0005829;GO:0005829;GO:0005856;GO:0005886;GO:0005886;GO:0007165;GO:0007165;GO:0007193;GO:0007193;GO:0008179;GO:0008179;GO:0010738;GO:0010738;GO:0010739;GO:0016020;GO:0016301;GO:0016310;GO:0030159;GO:0032496;GO:0032760;GO:0035733;GO:0043025;GO:0043025;GO:0043116;GO:0043116;GO:0050804;GO:0051018;GO:0051602;GO:0051770;GO:0051770;GO:0061870;GO:…	K16528	-	T;U	0UQDR;1922N;0V8I3;1CTPA;12QKQ;1B2T3;0DIXV;09XK5;0IFC9	A kinase (PRKA) anchor protein (gravin) 12 [Source:MGI Symbol;Acc:MGI:1932576]	83397	Q9WTQ5;B2RRE0
ENSMUSG00000021877	1555.83	924.324	2187.34	2.36642	1.24271	1.14946e-23	3.34961e-22	14	26359229	26386239	+	3603	Arf4	GO:0000166;GO:0005154;GO:0005154;GO:0005515;GO:0005515;GO:0005515;GO:0005525;GO:0005525;GO:0005525;GO:0005525;GO:0005525;GO:0005737;GO:0005794;GO:0005794;GO:0005829;GO:0005829;GO:0005886;GO:0005886;GO:0006471;GO:0006471;GO:0006886;GO:0006890;GO:0006890;GO:0007173;GO:0007173;GO:0007420;GO:0007612;GO:0015031;GO:0016020;GO:0016192;GO:0016192;GO:0016477;GO:0016477;GO:0031584;GO:0031584;GO:0032587;GO:…	K07939	-	U	0UFQ9;1B46F;0V5AX;09VP3;KOG0070;0DGXD;12NNP;191J8;1CRMN	ADP-ribosylation factor 4 [Source:MGI Symbol;Acc:MGI:99433]	11843	P61750;Q14BR4
ENSMUSG00000026558	6916.92	2040.79	11793	5.77866	2.53073	1.38062e-23	4.01667e-22	1	167050452	167112889	-	5464	Uck2	GO:0000166;GO:0004849;GO:0005515;GO:0005524;GO:0005524;GO:0005829;GO:0005829;GO:0016301;GO:0016301;GO:0016301;GO:0016310;GO:0016740;GO:0019206;GO:0042802;GO:0042802;GO:0043231;GO:0044206;GO:0044211;GO:0005524;GO:0016301;GO:0016310;GO:0019206;GO:0044211;GO:0000166;GO:0004849;GO:0005524;GO:0016301;GO:0016301;GO:0016310;GO:0016740;GO:0019206;GO:0044206;GO:0044211;GO:0000166;GO:0004849;GO:0005524;GO:…	K00876	EC:2.7.1.48	F	1DEFI;0IMEH;19702;0V2M1;1BAKW;0E7EI;0B312;0WFCB;13AQK	uridine-cytidine kinase 2 [Source:MGI Symbol;Acc:MGI:1931744]	80914	Q99PM9;Q543C2
ENSMUSG00000025934	246.857	410.55	83.1639	0.202567	-2.30353	1.38591e-23	4.02546e-22	1	21310813	21335885	+	4344	Gsta3	GO:0001657;GO:0004364;GO:0004364;GO:0004364;GO:0004364;GO:0005737;GO:0005829;GO:0005829;GO:0006749;GO:0006749;GO:0006749;GO:0006805;GO:0016740;GO:0046223;GO:0001657;GO:0004364;GO:0004364;GO:0004364;GO:0004364;GO:0005737;GO:0005829;GO:0005829;GO:0006749;GO:0006749;GO:0006749;GO:0006805;GO:0016740;GO:0046223;GO:0004364;GO:0004364;GO:0006749;GO:0016740;	K00799	EC:2.5.1.18	O	0UFYS;1310J;0DEYG;KOG1695;1AZGU;0A2JA;1CPN6;0VD1Q;194KW	glutathione S-transferase, alpha 3 [Source:MGI Symbol;Acc:MGI:95856]	14859	P30115
ENSMUSG00000006930	593.485	42.8845	1144.08	26.6783	4.7376	1.59444e-23	4.62363e-22	11	100238153	100246954	-	3766	Hap1	GO:0005102;GO:0005102;GO:0005515;GO:0005515;GO:0005634;GO:0005730;GO:0005730;GO:0005737;GO:0005737;GO:0005739;GO:0005739;GO:0005764;GO:0005768;GO:0005769;GO:0005776;GO:0005783;GO:0005813;GO:0005814;GO:0005829;GO:0005829;GO:0005856;GO:0006605;GO:0006887;GO:0006914;GO:0008021;GO:0008089;GO:0008089;GO:0008090;GO:0008090;GO:0008104;GO:0008104;GO:0010976;GO:0015031;GO:0016234;GO:0016234;GO:0017022;GO:…	K04647	-	Z;U	1B3SA;0DSNH;KOG4360;19167;0A590;14213;0V8YZ;1D1YS;0UUJC	huntingtin-associated protein 1 [Source:MGI Symbol;Acc:MGI:1261831]	15114	O35668
ENSMUSG00000030711	1509.99	2118.24	901.727	0.425695	-1.23211	1.84783e-23	5.3497e-22	7	126272037	126275604	-	1507	Sult1a1	GO:0004062;GO:0005829;GO:0006584;GO:0006805;GO:0008146;GO:0008146;GO:0008210;GO:0008217;GO:0014823;GO:0016740;GO:0017085;GO:0017144;GO:0018960;GO:0042802;GO:0050656;GO:0051384;GO:0051923;GO:0008146;GO:0016740;GO:0008146;GO:0016740;	K01014	EC:2.8.2.1	S;J	0UQ9S;1B00G;0DF5W;194BP;KOG1584;09TVG;0V4UQ;12P7D;1CPVI	sulfotransferase family 1A, phenol-preferring, member 1 [Source:MGI Symbol;Acc:MGI:102896]	20887	Q91W19
ENSMUSG00000069516	3207.53	4702.81	1712.24	0.364089	-1.45764	2.17492e-23	6.28644e-22	10	117113236	117118226	-	1316	Lyz2	GO:0000137;GO:0003796;GO:0003796;GO:0003796;GO:0003796;GO:0003824;GO:0005576;GO:0005615;GO:0005737;GO:0005788;GO:0005795;GO:0005902;GO:0008152;GO:0016787;GO:0016798;GO:0016798;GO:0019835;GO:0030140;GO:0030141;GO:0042742;GO:0042742;GO:0042802;GO:0048237;GO:0050829;GO:0050829;GO:0050830;GO:0050830;	K13915	EC:3.2.1.17	O;G	193AF;13RV2;0UV0T;1D2XF;0DTP0;0VHHB;0IXGD;0A6PC;1B5J3	lysozyme 2 [Source:MGI Symbol;Acc:MGI:96897]	17105	P08905;A0A077S2U6
ENSMUSG00000034616	464.049	236.656	691.443	2.92172	1.54682	2.53596e-23	7.3181e-22	19	4311696	4319208	-	6080	Ssh3	GO:0003779;GO:0003779;GO:0004721;GO:0004721;GO:0004722;GO:0004725;GO:0004725;GO:0005634;GO:0005737;GO:0005737;GO:0005856;GO:0006470;GO:0008138;GO:0016311;GO:0016787;GO:0016791;GO:0030036;GO:0030837;GO:0030837;GO:0035335;GO:0106306;GO:0106307;GO:0003779;GO:0004721;GO:0004722;GO:0004725;GO:0006470;GO:0008138;GO:0016311;GO:0016787;GO:0016791;GO:0030837;GO:0035335;GO:0106306;GO:0106307;GO:0003779;GO:…	K05766	-	V	1B1XF;0UJ08;18YDF;0DEIM;13889;1CP8G;09T7E;0V46D;KOG1716	slingshot protein phosphatase 3 [Source:MGI Symbol;Acc:MGI:2683546]	245857	Q8K330
ENSMUSG00000029428	304.62	458.899	150.341	0.327612	-1.60994	2.81396e-23	8.10721e-22	5	129061621	129085638	-	4586	Stx2	GO:0005198;GO:0005484;GO:0005615;GO:0005886;GO:0006886;GO:0007340;GO:0016020;GO:0016020;GO:0016021;GO:0016021;GO:0016192;GO:0016323;GO:0030027;GO:0030154;GO:0032991;GO:0034599;GO:0061025;GO:1903575;GO:0005484;GO:0006886;GO:0007340;GO:0016020;GO:0016020;GO:0016021;GO:0016021;GO:0016192;GO:0030154;GO:0061025;GO:0007340;GO:0016020;GO:0016021;GO:0016192;GO:0030154;	K08486	-	U	1ASZM;0A1HB;0UHCD;0VC6V;0DFVU;12TJV;18TPV;1CQJ6;KOG0810	syntaxin 2 [Source:MGI Symbol;Acc:MGI:108059]	13852	Q3TJ55;Q80W45
ENSMUSG00000021814	5333.72	2366.63	8300.81	3.50744	1.81042	2.88469e-23	8.29756e-22	14	20505328	20530201	-	5991	Anxa7	GO:0005178;GO:0005509;GO:0005509;GO:0005515;GO:0005515;GO:0005544;GO:0005544;GO:0005544;GO:0005634;GO:0005634;GO:0005635;GO:0005737;GO:0005789;GO:0005829;GO:0005886;GO:0006874;GO:0006914;GO:0007599;GO:0008283;GO:0008360;GO:0009651;GO:0009992;GO:0010629;GO:0014070;GO:0031982;GO:0042584;GO:0048306;GO:0051592;GO:0061025;GO:0062023;GO:0005178;GO:0005509;GO:0005544;GO:0005544;GO:0005544;GO:0005634;GO:…	K17095	-	U	09XNR;18Y2Q;0UNS7;12NA8;1CQC9;0V4Z8;1B40B;0DFNT;KOG0819	annexin A7 [Source:MGI Symbol;Acc:MGI:88031]	11750	Q07076;Q3UYL7
ENSMUSG00000073599	305.666	150.022	461.309	3.07495	1.62056	3.09327e-23	8.88318e-22	18	35846139	35855409	-	1752	Ecscr	GO:0001525;GO:0005654;GO:0005737;GO:0005829;GO:0005829;GO:0005886;GO:0005886;GO:0005886;GO:0006915;GO:0006935;GO:0007275;GO:0016020;GO:0016021;GO:0016525;GO:0016525;GO:0030154;GO:0043231;GO:1901800;GO:1901800;GO:2000353;GO:2000353;GO:0016020;GO:0016021;GO:0016020;GO:0016021;GO:0016020;GO:0016021;	-	-	T	0A7Z8;1B6C5;193XM;0UVRV;0VIUI;0DUCF;0J4RP;13X34;1D40I	endothelial cell surface expressed chemotaxis and apoptosis regulator [Source:MGI Symbol;Acc:MGI:1915795]	68545	Q3TZW0
ENSMUSG00000027630	7463.42	4633.64	10293.2	2.22141	1.15147	3.14069e-23	9.00484e-22	3	22130816	22270758	+	8903	Tbl1xr1	GO:0000118;GO:0000118;GO:0000122;GO:0000976;GO:0000976;GO:0001835;GO:0002021;GO:0003677;GO:0003714;GO:0003714;GO:0005515;GO:0005515;GO:0005515;GO:0005634;GO:0005634;GO:0005654;GO:0006325;GO:0006357;GO:0008013;GO:0010468;GO:0016042;GO:0016575;GO:0017053;GO:0035264;GO:0042393;GO:0043161;GO:0045892;GO:0045893;GO:0045944;GO:0045944;GO:0047485;GO:0050872;GO:0060612;GO:0060613;GO:0072686;GO:0090207;GO:…	K04508	-	B	1DFES;19790;0V392;0WHBP;13DKF;1BB32;0B4SY;0IQU2;0E8GJ	transducin (beta)-like 1X-linked receptor 1 [Source:MGI Symbol;Acc:MGI:2441730]	81004	Q8BHJ5
ENSMUSG00000027951	2478.96	1505.92	3452.01	2.2923	1.1968	3.48782e-23	9.98402e-22	3	89622329	89660753	+	8118	Adar	GO:0001649;GO:0002244;GO:0002376;GO:0002566;GO:0003677;GO:0003692;GO:0003723;GO:0003723;GO:0003725;GO:0003726;GO:0003726;GO:0003726;GO:0004000;GO:0005515;GO:0005515;GO:0005634;GO:0005634;GO:0005654;GO:0005730;GO:0005730;GO:0005730;GO:0005737;GO:0005737;GO:0005737;GO:0006382;GO:0006382;GO:0006382;GO:0006396;GO:0006396;GO:0006397;GO:0006606;GO:0006611;GO:0008251;GO:0009615;GO:0009615;GO:0016553;GO:…	K12968	EC:3.5.4.37	A;K	0UMSB;KOG2777;18TUX;0V71Q;1CPDQ;0DJ39;09XR6;1AUGA;12PNZ	adenosine deaminase, RNA-specific [Source:MGI Symbol;Acc:MGI:1889575]	56417	Q99MU3;Q3UH31
ENSMUSG00000028480	212.151	51.6077	372.694	7.22168	2.85234	3.85583e-23	1.10198e-21	4	43957401	43979118	+	2320	Glipr2	GO:0000139;GO:0000139;GO:0000139;GO:0005576;GO:0005615;GO:0005794;GO:0010634;GO:0010634;GO:0010718;GO:0010718;GO:0016020;GO:0042803;GO:0042803;GO:0070374;GO:0070374;GO:0005576;	-	-	S;T	0DNDW;18UA2;12TIJ;1CXB4;KOG3017;0A2BQ;0URQZ;1B2EQ;0VEM6	GLI pathogenesis-related 2 [Source:MGI Symbol;Acc:MGI:1917770]	384009	Q9CYL5
ENSMUSG00000054408	2088.29	1263.52	2913.06	2.30552	1.20509	4.08683e-23	1.16612e-21	8	54973468	54983033	-	3466	Spcs3	GO:0005783;GO:0005783;GO:0005787;GO:0005787;GO:0005789;GO:0006465;GO:0006465;GO:0006508;GO:0006508;GO:0008233;GO:0016020;GO:0016021;GO:0016021;GO:0016787;GO:0019082;GO:0031090;GO:0043231;GO:0045047;	K12948	EC:3.4.-.-	U	12ZQ8;1CX1E;KOG3372;0A5C3;0DN4Y;0UTU9;18WVJ;0VDVQ;1AWK2	signal peptidase complex subunit 3 homolog (S. cerevisiae) [Source:MGI Symbol;Acc:MGI:1923937]	76687	Q6ZWQ7
ENSMUSG00000074896	10371.1	1565.55	19176.6	12.2491	3.61461	4.25672e-23	1.21265e-21	19	34560931	34566131	+	1745	Ifit3	GO:0002376;GO:0003723;GO:0005515;GO:0005737;GO:0005737;GO:0005739;GO:0005739;GO:0005829;GO:0005829;GO:0008285;GO:0009615;GO:0009617;GO:0035457;GO:0035458;GO:0035634;GO:0042802;GO:0043066;GO:0045087;GO:0051607;GO:0051607;	-	-	T;P	1AVY2;0UPM4;18T62;1CVFR;12U68;0DKMA;KOG1124;09Z5A;0VA2H	interferon-induced protein with tetratricopeptide repeats 3 [Source:MGI Symbol;Acc:MGI:1101055]	15959	Q64345;Q5FW82
ENSMUSG00000020814	111.294	184.554	38.0344	0.206089	-2.27866	4.34548e-23	1.23596e-21	11	116693888	116718872	-	2391	Mxra7	GO:0003674;GO:0005575;GO:0008150;GO:0016020;GO:0016021;	K24401	-	S	0DW0A;1D4ZU;13UGP;0A9C5;0UWAT;0VKCP;193WE;1B6QP;0J1F3	matrix-remodelling associated 7 [Source:MGI Symbol;Acc:MGI:1914872]	67622	Q9CZH7
ENSMUSG00000027580	5356.74	2804.76	7908.72	2.81975	1.49557	4.43317e-23	1.25889e-21	2	180869408	180883820	-	11529	Helz2	GO:0000166;GO:0000184;GO:0003677;GO:0003723;GO:0003723;GO:0003724;GO:0004386;GO:0004386;GO:0004540;GO:0005524;GO:0005634;GO:0005654;GO:0005737;GO:0016787;GO:0030374;GO:0030374;GO:0045944;GO:0046872;GO:0090501;GO:0003723;GO:0004386;GO:0004540;GO:0005634;GO:0030374;GO:0030374;GO:0045893;GO:0045944;GO:0090501;GO:0003723;GO:0004386;GO:0004540;GO:0005634;GO:0030374;GO:0045893;GO:0090501;	-	-	A;J;K	12N6M;KOG1804;18VCR;1CPF2;KOG2102;0UFRU;0V4D9;1B371;0DER9;09TE5	helicase with zinc finger 2, transcriptional coactivator [Source:MGI Symbol;Acc:MGI:2385169]	229003	E9QAM5;Q3TZD5
ENSMUSG00000044066	1414.53	1985.65	843.418	0.424757	-1.23529	4.90821e-23	1.39157e-21	11	20177037	20199429	-	5865	Cep68	GO:0005654;GO:0005654;GO:0005737;GO:0005813;GO:0005813;GO:0005813;GO:0005813;GO:0005815;GO:0005829;GO:0005829;GO:0005856;GO:0007098;GO:0007098;GO:0007098;GO:0010457;GO:0010457;GO:0019901;GO:0019901;GO:0019904;GO:0019904;GO:0030054;GO:0030054;GO:0033365;GO:0033365;GO:0034451;GO:0034451;GO:0005654;GO:0005737;GO:0005813;GO:0005813;GO:0005813;GO:0005815;GO:0005829;GO:0005856;GO:0007098;GO:0007098;GO:…	K16764	-	Z;S	13MDZ;0IIDK;0UPKU;1CVFG;0A0GB;1AZ8M;0DKM1;0VBCI;191FM	centrosomal protein 68 [Source:MGI Symbol;Acc:MGI:2667663]	216543	Q8C0D9
ENSMUSG00000050549	214.259	96.2169	332.301	3.45367	1.78813	5.12761e-23	1.45147e-21	3	127662707	127689973	-	2265	Fam241a	GO:0003674;GO:0005794;GO:0005794;GO:0008150;GO:0016020;GO:0016021;GO:0043231;	-	-	U	0A7SM;1B65Q;1D3VX;0UVPW;0J15S;13VM6;0DUI7;193N4;0VIM6	family with sequence similarity 241, member A [Source:MGI Symbol;Acc:MGI:1917867]	70617	Q9CZL2
ENSMUSG00000024678	491.458	264.94	717.975	2.70995	1.43827	5.52342e-23	1.56102e-21	19	11514165	11535831	+	1513	Ms4a4d	GO:0003674;GO:0005575;GO:0008150;GO:0016020;GO:0016021;GO:0016021;	K22190	-	S	1967A;1AWM6;1CTBK;0DIKP;0UM5X;0VHG7;13UNP;0A6N2;0J084	membrane-spanning 4-domains, subfamily A, member 4D [Source:MGI Symbol;Acc:MGI:1913857]	66607	Q99N05
ENSMUSG00000035992	4908.27	6769.3	3047.25	0.450157	-1.1515	5.81367e-23	1.64045e-21	11	54329025	54409061	+	7119	Fnip1	GO:0000122;GO:0000122;GO:0000122;GO:0001932;GO:0001932;GO:0001932;GO:0001934;GO:0001934;GO:0001934;GO:0002327;GO:0002904;GO:0005085;GO:0005085;GO:0005085;GO:0005515;GO:0005515;GO:0005737;GO:0005737;GO:0005737;GO:0005737;GO:0005764;GO:0005765;GO:0005765;GO:0005765;GO:0005829;GO:0005829;GO:0005829;GO:0009267;GO:0010823;GO:0016020;GO:0019899;GO:0019899;GO:0031334;GO:0031334;GO:0031929;GO:0031929;GO:…	K20400	-	A;O;T	191YH;KOG3693;0V8T9;1B3PC;0UGI0;1CU06;09XVQ;0DJ88;12QSC	folliculin interacting protein 1 [Source:MGI Symbol;Acc:MGI:2444668]	216742	Q68FD7
ENSMUSG00000020275	1414.11	702.137	2126.08	3.02802	1.59837	6.00124e-23	1.6907e-21	11	23686847	23720970	-	7466	Rel	GO:0000978;GO:0001228;GO:0003677;GO:0003700;GO:0003700;GO:0005634;GO:0005634;GO:0005634;GO:0005667;GO:0005737;GO:0005737;GO:0006355;GO:0007249;GO:0007249;GO:0010629;GO:0032688;GO:0043123;GO:0043565;GO:0045893;GO:0045944;GO:1901215;	K09254	-	K	0IG8F;1CPFA;1AT7E;09TEG;13E12;0UM6S;191F7;0DERH;0V4DN	reticuloendotheliosis oncogene [Source:MGI Symbol;Acc:MGI:97897]	19696	A4QPD3
ENSMUSG00000021998	1440.56	616.082	2265.04	3.67653	1.87835	6.05511e-23	1.70318e-21	14	75368541	75468282	+	9504	Lcp1	GO:0005509;GO:0051015;GO:0051017;GO:0005509;GO:0051015;GO:0051017;GO:0005509;GO:0051015;GO:0051017;GO:0001725;GO:0001726;GO:0001891;GO:0002102;GO:0002286;GO:0002286;GO:0003779;GO:0005178;GO:0005509;GO:0005515;GO:0005515;GO:0005737;GO:0005737;GO:0005737;GO:0005829;GO:0005829;GO:0005856;GO:0005884;GO:0005884;GO:0005886;GO:0005886;GO:0005925;GO:0009611;GO:0010737;GO:0015629;GO:0016020;GO:0016477;GO:…	K17276	-	Z	0V55N;12U9H;1CRV4;09VWS;KOG0046;1AX42;0DH4W;18VE7;0UMME	lymphocyte cytosolic protein 1 [Source:MGI Symbol;Acc:MGI:104808]	18826	Q61233
ENSMUSG00000010476	263.786	401.224	126.348	0.314907	-1.667	6.22414e-23	1.74796e-21	7	136795402	136916174	-	9227	Ebf3	GO:0003677;GO:0003677;GO:0003700;GO:0005634;GO:0006355;GO:0007275;GO:0046872;GO:0046983;GO:0000785;GO:0000978;GO:0000978;GO:0000981;GO:0001228;GO:0003677;GO:0003677;GO:0003700;GO:0005515;GO:0005634;GO:0005634;GO:0006355;GO:0006357;GO:0007275;GO:0045893;GO:0045944;GO:0046872;GO:0046983;GO:0003677;GO:0003677;GO:0003700;GO:0005634;GO:0006355;GO:0007275;GO:0046872;GO:0046983;GO:0003677;GO:0003677;GO:…	K09103	-	K	KOG3836;0UHQ9;1CQSV;1AZ8S;09UTZ;12PT5;0DG3B;0V5TH;195MI	early B cell factor 3 [Source:MGI Symbol;Acc:MGI:894289]	13593	O08791;Q6NXL3;Q5DTH8
ENSMUSG00000011114	1635.44	983.614	2287.27	2.32537	1.21746	6.27309e-23	1.75894e-21	9	37560059	37568608	-	3901	Tbrg1	GO:0003674;GO:0005634;GO:0005634;GO:0005634;GO:0005634;GO:0005634;GO:0005654;GO:0005654;GO:0006260;GO:0006260;GO:0006260;GO:0007049;GO:0007050;GO:0007050;GO:0007050;GO:0008285;GO:0008285;GO:0008285;GO:0050821;GO:0050821;GO:0050821;GO:1990173;GO:1990173;GO:1990173;	-	-	K	0WJ5K;13G4S;197GY;0V3WH;0E9IU;0ITPM;0B6F6;1BBJ2;1DGDW	transforming growth factor beta regulated gene 1 [Source:MGI Symbol;Acc:MGI:1100877]	21376	Q3UB74
ENSMUSG00000022876	131.957	27.5061	236.409	8.59476	3.10346	6.3081e-23	1.76597e-21	16	75655681	75819169	-	4935	Samsn1	GO:0001726;GO:0001784;GO:0001784;GO:0002820;GO:0005634;GO:0005634;GO:0005634;GO:0005737;GO:0005737;GO:0005737;GO:0005829;GO:0042995;GO:0050732;GO:0050732;GO:0050869;GO:0050869;	K23707	-	T	1CTEN;0UM98;1AVJG;12QFT;0V4V9;KOG4384;0DIPN;09XC7;18WJV	SAM domain, SH3 domain and nuclear localization signals, 1 [Source:MGI Symbol;Acc:MGI:1914992]	67742	P57725
ENSMUSG00000029135	5236.4	2856.75	7616.06	2.66599	1.41467	6.33979e-23	1.77206e-21	5	32293145	32315186	+	9680	Fosl2	GO:0000976;GO:0000977;GO:0000977;GO:0000978;GO:0000981;GO:0001228;GO:0001228;GO:0001666;GO:0003334;GO:0003677;GO:0003677;GO:0003677;GO:0003682;GO:0003690;GO:0003700;GO:0003700;GO:0005634;GO:0005634;GO:0005634;GO:0005654;GO:0005654;GO:0006355;GO:0006357;GO:0006357;GO:0006366;GO:0032355;GO:0043565;GO:0045893;GO:0045893;GO:0045944;GO:0045944;GO:0048146;	K09030	-	K	0VA9G;0UPXK;13ENQ;0DPIX;1AZKJ;0A29H;1CYXA;190CX;KOG1414	fos-like antigen 2 [Source:MGI Symbol;Acc:MGI:102858]	14284	P47930
ENSMUSG00000034258	121.962	199.967	43.9581	0.219827	-2.18556	6.63193e-23	1.85081e-21	12	85793313	85860359	+	3504	Flvcr2	GO:0015232;GO:0015886;GO:0016020;GO:0016021;GO:0020037;GO:0022857;GO:0055085;	K08220	-	T;B;U	1B4QB;09WK6;12TPY;18TD0;KOG2563;1CSK7;0V7IS;0UQU1;0DHVK	feline leukemia virus subgroup C cellular receptor 2 [Source:MGI Symbol;Acc:MGI:2384974]	217721	Q91X85;A0A0R4J0E9
ENSMUSG00000031698	13537.7	18585.4	8489.99	0.45681	-1.13033	7.10778e-23	1.9805e-21	8	86050932	86112974	-	4283	Mylk3	GO:0000166;GO:0002528;GO:0002528;GO:0004672;GO:0004674;GO:0004683;GO:0004687;GO:0004687;GO:0004687;GO:0004687;GO:0004687;GO:0005524;GO:0005524;GO:0005737;GO:0005737;GO:0005737;GO:0005829;GO:0005829;GO:0006468;GO:0006468;GO:0006468;GO:0006468;GO:0015629;GO:0015629;GO:0016301;GO:0016310;GO:0016740;GO:0045214;GO:0045214;GO:0045214;GO:0045214;GO:0048769;GO:0048769;GO:0055003;GO:0055003;GO:0055003;GO:…	K00907	EC:2.7.11.18	Z;T	191X3;1AW72;KOG0032;0W1R5;0APED;0UFV8;1CXDG;14F70;0DFXJ	myosin light chain kinase 3 [Source:MGI Symbol;Acc:MGI:2443063]	213435	Q3UIZ8
ENSMUSG00000015937	1236.15	732.702	1739.61	2.37423	1.24746	7.4212e-23	2.0646e-21	13	56221432	56284174	-	6809	Macroh2a1	GO:0000122;GO:0000122;GO:0000182;GO:0000182;GO:0000228;GO:0000228;GO:0000785;GO:0000785;GO:0000785;GO:0000785;GO:0000786;GO:0000786;GO:0000786;GO:0000786;GO:0000793;GO:0000976;GO:0000976;GO:0000977;GO:0000977;GO:0000979;GO:0000979;GO:0001740;GO:0001740;GO:0003677;GO:0003677;GO:0003677;GO:0003682;GO:0005634;GO:0005634;GO:0005634;GO:0005654;GO:0005654;GO:0005694;GO:0005721;GO:0005721;GO:0005730;GO:…	K11251	-	K;B	12TFT;KOG2633;0IV3A;0UJ8T;0DH71;1CRX5;1951T;1ATNC;09WDB;KOG1756;0VC29	macroH2A.1 histone [Source:MGI Symbol;Acc:MGI:1349392]	26914	Q9QZQ8;Q9CTH9
ENSMUSG00000058392	528.753	290.193	767.313	2.64414	1.4028	7.45615e-23	2.07109e-21	17	32255074	32281839	+	7705	Rrp1b	GO:0000791;GO:0000792;GO:0001652;GO:0001652;GO:0003713;GO:0003713;GO:0005515;GO:0005634;GO:0005634;GO:0005634;GO:0005654;GO:0005654;GO:0005694;GO:0005730;GO:0005730;GO:0006364;GO:0006364;GO:0006397;GO:0006915;GO:0008380;GO:0010923;GO:0010923;GO:0030687;GO:0030688;GO:0034260;GO:0043065;GO:0043065;GO:0043484;GO:0043923;GO:0045944;GO:0045944;GO:0098586;GO:0005634;GO:0006364;GO:0030688;GO:0005634;GO:…	K14849	-	A	12SMR;KOG3911;0US1N;18TVX;0A33B;0VDY8;0DQC5;1ASYJ;1CZU0	ribosomal RNA processing 1B [Source:MGI Symbol;Acc:MGI:1919712]	72462	Q91YK2
ENSMUSG00000037820	19337.9	12125.4	26550.5	2.18967	1.13071	7.49242e-23	2.07792e-21	2	157958322	157988356	-	4608	Tgm2	GO:0001974;GO:0001974;GO:0003810;GO:0003810;GO:0003810;GO:0003810;GO:0003810;GO:0005509;GO:0005525;GO:0005525;GO:0005525;GO:0005737;GO:0005737;GO:0005739;GO:0005739;GO:0005739;GO:0005739;GO:0005783;GO:0005829;GO:0005829;GO:0005829;GO:0005886;GO:0005886;GO:0005886;GO:0007186;GO:0007200;GO:0007200;GO:0008483;GO:0016020;GO:0016740;GO:0016746;GO:0018149;GO:0018149;GO:0018149;GO:0018149;GO:0018149;GO:…	K05625	EC:2.3.2.13	O;T	18UI9;0V54T;12WTW;0IFMV;0UGRC;09U5T;1CQ55;0DFFC;1AXCB	transglutaminase 2, C polypeptide [Source:MGI Symbol;Acc:MGI:98731]	21817	P21981
ENSMUSG00000001288	313.322	471.993	154.651	0.327655	-1.60975	8.88374e-23	2.45995e-21	15	102143373	102165952	-	4261	Rarg	GO:0000122;GO:0000122;GO:0000785;GO:0000785;GO:0000977;GO:0000978;GO:0001843;GO:0002063;GO:0002068;GO:0003417;GO:0003430;GO:0003677;GO:0003677;GO:0003677;GO:0003682;GO:0003700;GO:0003700;GO:0004879;GO:0004879;GO:0004879;GO:0004879;GO:0005515;GO:0005515;GO:0005634;GO:0005634;GO:0005634;GO:0005634;GO:0005654;GO:0005654;GO:0005654;GO:0005667;GO:0005737;GO:0006355;GO:0008270;GO:0008284;GO:0008284;GO:…	K08529	-	K	1B3S3;0A2S1;0VCMW;1CUZC;18VB6;13J5G;0DK5J;KOG3575;0UIJW	retinoic acid receptor, gamma [Source:MGI Symbol;Acc:MGI:97858]	19411	P18911
ENSMUSG00000040111	1591.09	2222.97	959.211	0.431499	-1.21257	9.59878e-23	2.65382e-21	9	40204529	40442679	-	10452	Gramd1b	GO:0016020;GO:0016021;GO:0001786;GO:0005783;GO:0005789;GO:0005789;GO:0005886;GO:0005886;GO:0006869;GO:0008289;GO:0015485;GO:0015918;GO:0016020;GO:0016021;GO:0042632;GO:0070300;GO:0071397;GO:0120009;GO:0120020;GO:0140268;GO:0140268;GO:0001786;GO:0005783;GO:0005783;GO:0005789;GO:0005789;GO:0005886;GO:0005886;GO:0005886;GO:0006869;GO:0008289;GO:0015485;GO:0015918;GO:0016020;GO:0016021;GO:0042632;GO:…	-	-	S;D;P	0UGF5;0V4X4;0DF88;12P9A;1CPXV;18ZVZ;1AXUU;09TY4;KOG1032	GRAM domain containing 1B [Source:MGI Symbol;Acc:MGI:1925037]	235283	Q80TI0
ENSMUSG00000058715	247.801	117.216	378.386	3.22812	1.69069	9.91263e-23	2.73635e-21	1	171057141	171061934	-	874	Fcer1g	GO:0001798;GO:0001805;GO:0001812;GO:0002283;GO:0002283;GO:0002292;GO:0002292;GO:0002376;GO:0002431;GO:0002431;GO:0002554;GO:0004888;GO:0005515;GO:0005515;GO:0005515;GO:0005886;GO:0005886;GO:0005886;GO:0005887;GO:0006911;GO:0007165;GO:0007166;GO:0007166;GO:0007229;GO:0009897;GO:0009897;GO:0009986;GO:0010543;GO:0010543;GO:0016020;GO:0016020;GO:0016021;GO:0016064;GO:0016064;GO:0019767;GO:0019767;GO:…	K07983	-	W	0J5TQ;0VMEP;193ZN;13YQF;1B6YF;1D4XA;0DVM0;0UWCJ;0AAGG	Fc receptor, IgE, high affinity I, gamma polypeptide [Source:MGI Symbol;Acc:MGI:95496]	14127	P20491
ENSMUSG00000034910	974.623	1379.76	569.488	0.412745	-1.27668	1.08239e-22	2.98328e-21	9	72832927	72859463	+	7916	Pygo1	GO:0001822;GO:0001822;GO:0002244;GO:0005515;GO:0005634;GO:0005634;GO:0007286;GO:0007289;GO:0007289;GO:0016055;GO:0034504;GO:0035064;GO:0035064;GO:0045944;GO:0046872;GO:0048856;GO:0060070;	-	-	S;K	0UHUG;1CSIR;1B2CZ;0IDYF;12PYR;0DHUB;0V7HH;09WIY;18S5G	pygopus 1 [Source:MGI Symbol;Acc:MGI:1919385]	72135	Q9D0P5;Q1JPR5
ENSMUSG00000028840	160.784	66.3128	255.254	3.84925	1.94458	1.08651e-22	2.98999e-21	4	133970600	133972903	-	2088	Zfp593	GO:0003676;GO:0003677;GO:0005634;GO:0005634;GO:0005654;GO:0005654;GO:0005730;GO:0005730;GO:0005730;GO:0005730;GO:0008270;GO:0008270;GO:0045944;GO:0046872;GO:1903026;	K14821	-	A;K	1D30Q;193CW;0UV0N;KOG3408;13QMQ;0VHH9;0DTNY;0A6PA;1B5QH	zinc finger protein 593 [Source:MGI Symbol;Acc:MGI:1915290]	68040	Q9DB42
ENSMUSG00000034858	4772.82	7260.97	2284.68	0.314651	-1.66817	1.28778e-22	3.53841e-21	9	74860166	74939750	+	6637	Fam214a	GO:0003674;GO:0005575;GO:0008150;GO:0003674;GO:0005575;GO:0008150;GO:0003674;GO:0005575;GO:0008150;	-	-	S;U	0UI65;18XR8;1B2GJ;0DIV1;KOG2306;12Q8Z;0V8FK;09XHJ;1CTKC	family with sequence similarity 214, member A [Source:MGI Symbol;Acc:MGI:2387648]	235493	Q69ZK7
ENSMUSG00000027351	2953.31	1730.06	4176.56	2.41411	1.27149	1.45057e-22	3.97956e-21	2	116951855	117012760	+	6784	Spred1	GO:0000188;GO:0000188;GO:0005173;GO:0005515;GO:0005515;GO:0005634;GO:0005654;GO:0005654;GO:0005737;GO:0005737;GO:0005737;GO:0005829;GO:0005829;GO:0005886;GO:0005886;GO:0005886;GO:0005901;GO:0006469;GO:0006469;GO:0007275;GO:0009966;GO:0010719;GO:0010801;GO:0010801;GO:0010801;GO:0010801;GO:0010923;GO:0010923;GO:0010923;GO:0016020;GO:0016020;GO:0016525;GO:0016525;GO:0016525;GO:0016525;GO:0019901;GO:…	K04703	-	T	0IQ20;0WGW7;0B4DF;1DF7N;1BAZD;13CZ3;0V345;1976T;0E88V	sprouty protein with EVH-1 domain 1, related sequence [Source:MGI Symbol;Acc:MGI:2150016]	114715	Q924S8
ENSMUSG00000031342	1650.72	999.46	2301.98	2.30322	1.20365	1.46743e-22	4.01963e-21	X	165021907	165171984	+	5600	Gpm6b	GO:0001503;GO:0005886;GO:0005886;GO:0015031;GO:0016020;GO:0016021;GO:0016021;GO:0030501;GO:0030501;GO:0031175;GO:0032956;GO:0032956;GO:0045121;GO:0045121;GO:0051612;GO:0051612;GO:0051893;GO:0051893;GO:0085029;GO:0085029;GO:2000009;GO:0001503;GO:0005886;GO:0005886;GO:0015031;GO:0016020;GO:0016021;GO:0016021;GO:0030501;GO:0030501;GO:0031175;GO:0032956;GO:0032956;GO:0045121;GO:0045121;GO:0051612;GO:…	-	-	U	KOG4800;1CZ4Z;18Z3M;1AU3M;0A2GI;0DQ3Y;0VDCC;136KP;0UKIU	glycoprotein m6b [Source:MGI Symbol;Acc:MGI:107672]	14758	P35803;A2AEG6
ENSMUSG00000026946	360.228	185.448	535.007	2.88495	1.52854	1.47424e-22	4.03209e-21	2	51838499	51863506	-	2001	Nmi	GO:0002281;GO:0002281;GO:0003712;GO:0005515;GO:0005615;GO:0005615;GO:0005634;GO:0005634;GO:0005654;GO:0005654;GO:0005737;GO:0005737;GO:0005737;GO:0005737;GO:0005829;GO:0005829;GO:0005829;GO:0006355;GO:0006366;GO:0008285;GO:0008285;GO:0009615;GO:0016020;GO:0016020;GO:0032480;GO:0032687;GO:0032688;GO:0034142;GO:0042802;GO:0042802;GO:0045089;GO:0045824;GO:0045824;GO:0050729;GO:0060333;GO:1901223;GO:…	-	-	S;K	1AYT0;0IFIM;0V97S;1CVGS;0DRJE;13NA5;0A3ZU;18ZQC;0UN9G	N-myc (and STAT) interactor [Source:MGI Symbol;Acc:MGI:1928368]	64685	O35309;Q3UJ82
ENSMUSG00000049988	131.805	50.1622	213.449	4.25516	2.08921	1.50492e-22	4.10968e-21	8	71068805	71074133	+	2039	Lrrc25	GO:0003674;GO:0005575;GO:0005737;GO:0008150;GO:0016020;GO:0016021;	-	-	S	193A4;09XMN;0DIZ9;1AX49;0V8JB;140V3;0UMMP;0J965;1CTQP	leucine rich repeat containing 25 [Source:MGI Symbol;Acc:MGI:2445284]	211228	Q8K1T1;B9EHD0
ENSMUSG00000029438	354.312	525.855	182.769	0.347564	-1.52465	1.77208e-22	4.83182e-21	5	123481897	123513055	+	9490	Bcl7a	GO:0003674;GO:0005575;GO:0008150;GO:0003674;GO:0005575;GO:0008150;	-	-	S	13MMD;0UKJ0;1B18I;0A12Q;1CXN1;KOG4095;0DNQN;0VBYZ;192P2	B cell CLL/lymphoma 7A [Source:MGI Symbol;Acc:MGI:1924295]	77045	Q9CXE2
ENSMUSG00000028370	593.291	204.971	981.612	4.78903	2.25973	1.94002e-22	5.28125e-21	4	65042411	65275746	+	11027	Pappa	GO:0004175;GO:0004222;GO:0005576;GO:0005576;GO:0005576;GO:0005615;GO:0005615;GO:0005615;GO:0006508;GO:0006508;GO:0006508;GO:0006508;GO:0007565;GO:0008233;GO:0008237;GO:0008237;GO:0008237;GO:0008237;GO:0016787;GO:0032354;GO:0046872;GO:0051384;GO:0051384;	K07762	EC:3.4.24.79	W	0KDUG;1BAAP;0WJDH;13GHG;0E9P1;0B6NB;196WY;1DGHK;0V1J7	pregnancy-associated plasma protein A [Source:MGI Symbol;Acc:MGI:97479]	18491	Q8R4K8
ENSMUSG00000025856	453.5	167.857	739.144	4.4034	2.13862	1.94283e-22	5.28125e-21	5	138961769	138983125	-	3119	Pdgfa	GO:0005576;GO:0008083;GO:0008083;GO:0016020;GO:0051781;GO:0005161;GO:0005518;GO:0005576;GO:0005615;GO:0007165;GO:0008083;GO:0008083;GO:0008083;GO:0008284;GO:0009611;GO:0009986;GO:0010512;GO:0010544;GO:0014068;GO:0014910;GO:0016020;GO:0030335;GO:0031954;GO:0035793;GO:0042803;GO:0043406;GO:0043410;GO:0046982;GO:0048008;GO:0048146;GO:0048407;GO:0050919;GO:0051781;GO:0051897;GO:0070374;GO:0005576;GO:…	K04359	-	T	0IEXJ;0VAN8;13NKC;0UK0X;1B59F;1D160;1924I;0DRX9;0A4E2	platelet derived growth factor, alpha [Source:MGI Symbol;Acc:MGI:97527]	18590	P20033;Q99L56
ENSMUSG00000027488	1174.53	1651.92	697.15	0.422025	-1.2446	2.19445e-22	5.95613e-21	2	154218233	154250019	-	3094	Snta1	GO:0005198;GO:0005856;GO:0016020;GO:0030054;GO:0002027;GO:0002027;GO:0003117;GO:0003779;GO:0005198;GO:0005515;GO:0005515;GO:0005515;GO:0005516;GO:0005737;GO:0005856;GO:0005886;GO:0007528;GO:0016010;GO:0016020;GO:0017080;GO:0017080;GO:0030054;GO:0030165;GO:0030165;GO:0031594;GO:0031594;GO:0031594;GO:0032991;GO:0032991;GO:0042383;GO:0042383;GO:0042383;GO:0042383;GO:0044325;GO:0044325;GO:0044325;GO:…	K24063	-	W	1970Z;1BANR;0WFIT;0B36T;0V2PF;0E7I5;13B0F;0IMRM;1DEIW	syntrophin, acidic 1 [Source:MGI Symbol;Acc:MGI:101772]	20648	A2AKD7;Q3UVD6
ENSMUSG00000022075	596.653	859.283	334.022	0.388721	-1.36319	2.4137e-22	6.54124e-21	14	70022439	70043085	-	10124	Rhobtb2	GO:0000166;GO:0003924;GO:0003924;GO:0005515;GO:0005525;GO:0005525;GO:0005525;GO:0005856;GO:0005886;GO:0005938;GO:0007015;GO:0007163;GO:0007264;GO:0008360;GO:0019901;GO:0030865;GO:0031410;GO:0032956;GO:0042995;GO:0043231;GO:0043652;	K07868	-	Z;S	0V6A6;09VAV;0UIDA;18VPU;12P76;1AW5Q;KOG0393;1CR96;0DGJC	Rho-related BTB domain containing 2 [Source:MGI Symbol;Acc:MGI:2180557]	246710	Q91V93
ENSMUSG00000040734	344.179	511.035	177.324	0.346989	-1.52704	2.52896e-22	6.84318e-21	7	19093674	19112458	+	3604	Ppp1r13l	GO:0000122;GO:0003215;GO:0003229;GO:0005515;GO:0005634;GO:0005737;GO:0005829;GO:0005829;GO:0006351;GO:0006357;GO:0006915;GO:0006915;GO:0008134;GO:0009791;GO:0030054;GO:0030054;GO:0031076;GO:0035264;GO:0042633;GO:0042802;GO:0042802;GO:0045171;GO:0045171;GO:0045597;GO:0045597;GO:0045597;GO:0048871;GO:0060048;	-	-	T;D;K	0DNMV;13H8D;1CXJ6;KOG0515;0UNBD;18Y0U;0A10C;1AUKP;0VBWX	protein phosphatase 1, regulatory subunit 13 like [Source:MGI Symbol;Acc:MGI:3525053]	333654	Q5I1X5;Q3TCU2
ENSMUSG00000025950	998.124	1408.4	587.844	0.417383	-1.26056	2.54486e-22	6.87575e-21	1	65197775	65225659	-	2771	Idh1	GO:0000287;GO:0000287;GO:0000287;GO:0000287;GO:0004448;GO:0004450;GO:0004450;GO:0004450;GO:0004450;GO:0004450;GO:0004450;GO:0005737;GO:0005737;GO:0005737;GO:0005739;GO:0005739;GO:0005777;GO:0005777;GO:0005777;GO:0005777;GO:0005829;GO:0005829;GO:0005829;GO:0005829;GO:0006097;GO:0006099;GO:0006102;GO:0006102;GO:0006102;GO:0006102;GO:0006102;GO:0006102;GO:0006103;GO:0006103;GO:0006103;GO:0006739;GO:…	K00031	EC:1.1.1.42	C	12N84;1CTA8;1B0HS;0DIJK;09THE;1952U;0V4GD;0UNP1;KOG1526	isocitrate dehydrogenase 1 (NADP+), soluble [Source:MGI Symbol;Acc:MGI:96413]	15926	O88844
ENSMUSG00000029082	273.645	103.057	444.233	4.31056	2.10788	2.57621e-22	6.94993e-21	5	43976227	44001328	+	3317	Bst1	GO:0003953;GO:0016740;GO:0016787;GO:0050135;GO:0061809;	K18152	-	G	1CU7A;09Y1S;0DJES;1AXN4;18VUJ;13I3N;0V8Z9;0UJ62;0IP4Q	bone marrow stromal cell antigen 1 [Source:MGI Symbol;Acc:MGI:105370]	12182	Q64277;A0A0R4J190
ENSMUSG00000002228	418.766	212.601	624.932	2.93946	1.55555	2.66259e-22	7.17207e-21	3	104688372	104693334	+	1814	Ppm1j	GO:0004721;GO:0004722;GO:0004722;GO:0004722;GO:0004724;GO:0005515;GO:0006470;GO:0006470;GO:0006470;GO:0016787;GO:0016791;GO:0106306;GO:0106307;	K17504	EC:3.1.3.16	T	0USGN;09XQ6;0DJ21;0V8CS;KOG1323;1CTTM;13HDW;18TWW;1AWC4	protein phosphatase 1J [Source:MGI Symbol;Acc:MGI:1919137]	71887	Q149T7
ENSMUSG00000027544	411.598	620.298	202.899	0.327099	-1.6122	2.71846e-22	7.31151e-21	2	168318330	168443577	-	10578	Nfatc2	GO:0000122;GO:0000785;GO:0000785;GO:0000976;GO:0000976;GO:0000978;GO:0000978;GO:0000978;GO:0000981;GO:0000981;GO:0001227;GO:0001228;GO:0003677;GO:0003677;GO:0003682;GO:0003700;GO:0003700;GO:0005515;GO:0005515;GO:0005515;GO:0005634;GO:0005634;GO:0005634;GO:0005634;GO:0005654;GO:0005654;GO:0005654;GO:0005667;GO:0005667;GO:0005737;GO:0005737;GO:0005737;GO:0005829;GO:0005829;GO:0005829;GO:0005829;GO:…	K17332	-	K	0IHFR;0V7UX;09WWQ;1AWMG;0UHPX;1CSXJ;18UCR;12U00;0DI76	nuclear factor of activated T cells, cytoplasmic, calcineurin dependent 2 [Source:MGI Symbol;Acc:MGI:102463]	18019	Q60591;B5B2P6
ENSMUSG00000042810	1329.01	1860.96	797.051	0.428301	-1.2233	2.75603e-22	7.40137e-21	6	48372520	48396715	+	14064	Krba1	GO:0003674;GO:0003674;GO:0005575;GO:0005575;GO:0008150;GO:0008150;GO:0003674;GO:0003674;GO:0005575;GO:0005575;GO:0008150;GO:0008150;GO:0003674;GO:0003674;GO:0005575;GO:0005575;GO:0008150;GO:0008150;GO:0006355;	-	-	S	13NS2;1CXGJ;0IKZE;18SNP;0DNJ9;1ARVQ;0VBUB;0UITI;0A0Y0	KRAB-A domain containing 1 [Source:MGI Symbol;Acc:MGI:1925077]	77827	Q6NXZ1
ENSMUSG00000032058	535.577	297.251	773.904	2.60354	1.38048	2.85598e-22	7.65825e-21	9	50756601	50805529	+	6449	Ppp2r1b	GO:0045121;GO:0060561;GO:2001241;GO:0000159;GO:0004722;GO:0005515;GO:0005737;GO:0006470;GO:0008287;GO:0019888;GO:0043666;GO:0045121;GO:0045202;GO:0060561;GO:0098978;GO:2001241;	K03456	-	T	0V6QK;194M8;12PFP;0UMTW;09VRN;KOG0211;1CS0R;0DJ4X;1AV8U	protein phosphatase 2, regulatory subunit A, beta [Source:MGI Symbol;Acc:MGI:1920949]	73699	Q7TNP2;Q8BIX1
ENSMUSG00000018427	671.938	962.175	381.7	0.396705	-1.33386	3.04581e-22	8.15499e-21	11	86827251	86884533	-	4847	Ypel2	GO:0003674;GO:0005575;GO:0005634;GO:0005730;GO:0008150;GO:0046872;	-	-	S;U	13RB7;0DTKJ;1D2Y1;0UV02;192S0;0A6KJ;1B5NA;KOG3399;0VHEM	yippee like 2 [Source:MGI Symbol;Acc:MGI:1925114]	77864	Q65Z95;Q0VA86
ENSMUSG00000028965	54.3348	3.91561	104.754	26.7529	4.74162	3.26844e-22	8.73793e-21	4	150999019	151030559	+	2722	Tnfrsf9	GO:0006915;GO:0008285;GO:0009897;GO:0038023;GO:0005615;GO:0006915;GO:0008285;GO:0009897;GO:0019955;GO:0032693;GO:0032695;GO:0038023;GO:0042802;GO:0006915;GO:0008285;GO:0009897;GO:0009897;GO:0016020;GO:0016021;GO:0019955;GO:0038023;GO:0038023;GO:0038023;GO:0042127;GO:0042127;GO:0006915;GO:0008285;GO:0009897;GO:0009897;GO:0016020;GO:0016021;GO:0019955;GO:0038023;GO:0038023;GO:0038023;GO:0042127;GO:…	K05146	-	T	1D12G;1AZW0;1966K;0VF4P;13P0A;0IW3N;0DQGQ;0USZ5;0A4A0	tumor necrosis factor receptor superfamily, member 9 [Source:MGI Symbol;Acc:MGI:1101059]	21942	P20334;Q3U3R1
ENSMUSG00000039529	739.19	425.624	1052.76	2.47344	1.30652	3.33547e-22	8.90376e-21	18	64662038	64794338	-	6719	Atp8b1	GO:0000166;GO:0000166;GO:0000287;GO:0005319;GO:0005524;GO:0005524;GO:0005654;GO:0005654;GO:0005783;GO:0005783;GO:0005783;GO:0005794;GO:0005794;GO:0005794;GO:0005802;GO:0005829;GO:0005829;GO:0005886;GO:0005886;GO:0005886;GO:0005886;GO:0005886;GO:0005887;GO:0006855;GO:0006855;GO:0006869;GO:0007030;GO:0007605;GO:0008206;GO:0015247;GO:0015711;GO:0015721;GO:0015914;GO:0015917;GO:0016020;GO:0016020;GO:…	K01530	EC:7.6.2.1	P	1DEEG;0B0RP;0E78M;0V2D3;14TYS;1BA9D;196WC;0WD8Z;0KDRM	ATPase, class I, type 8B, member 1 [Source:MGI Symbol;Acc:MGI:1859665]	54670	Q148W0
ENSMUSG00000072949	575.171	977.622	172.72	0.176673	-2.50084	3.41325e-22	9.09775e-21	12	84056264	84065145	+	3919	Acot1	GO:0001676;GO:0005737;GO:0005737;GO:0005739;GO:0005829;GO:0005829;GO:0006629;GO:0006631;GO:0006631;GO:0006637;GO:0006637;GO:0006637;GO:0010667;GO:0016290;GO:0016787;GO:0016790;GO:0047617;GO:0047617;GO:0052689;GO:0102991;	K01068	EC:3.1.2.2	I	0II3X;1CPJK;1ATZS;13HN0;18V0M;0V4IA;0UG0T;09TJB;0DEW0	acyl-CoA thioesterase 1 [Source:MGI Symbol;Acc:MGI:1349396]	26897	O55137
ENSMUSG00000072294	492.306	715.196	269.416	0.376703	-1.4085	3.42543e-22	9.11657e-21	14	100108068	100522115	-	6985	Klf12	GO:0000122;GO:0000122;GO:0000122;GO:0000785;GO:0000977;GO:0000978;GO:0000978;GO:0000978;GO:0000981;GO:0001227;GO:0001227;GO:0001227;GO:0003677;GO:0003677;GO:0003677;GO:0003700;GO:0003700;GO:0005515;GO:0005634;GO:0005654;GO:0005654;GO:0005829;GO:0005829;GO:0006355;GO:0006357;GO:0045944;GO:0046872;GO:1990837;GO:1990837;GO:0000122;GO:0000122;GO:0000785;GO:0000977;GO:0000978;GO:0000978;GO:0000981;GO:…	K09205	-	K	1AS0Q;1CY09;13KRT;18SU6;0URFT;0VCAC;0DP2B;KOG1721;0A090	Kruppel-like factor 12 [Source:MGI Symbol;Acc:MGI:1333796]	16597	O35738
ENSMUSG00000046245	80.9188	23.4668	138.371	5.89646	2.55985	3.50154e-22	9.30522e-21	5	137820214	137834543	-	3090	Pilra	GO:0005515;GO:0007165;GO:0016020;GO:0016021;GO:0042288;GO:0005515;GO:0007165;GO:0016020;GO:0016021;GO:0042288;	K15411	-	T	13Q66;1B5KT;1D2XQ;0A6ZA;0IW80;0VHUD;0DTQH;1934A;0UV2T	paired immunoglobin-like type 2 receptor alpha [Source:MGI Symbol;Acc:MGI:2450529]	231805	Q2YFS3
ENSMUSG00000000359	68.66	119.622	17.6979	0.147949	-2.75683	3.84691e-22	1.02078e-20	2	152468871	152477118	+	2156	Rem1	GO:0000166;GO:0003924;GO:0005246;GO:0005516;GO:0005525;GO:0005525;GO:0005525;GO:0005886;GO:0007165;GO:0008150;GO:0016020;GO:1901842;	K07847	-	S;J	1CQPK;0V77K;0UMXS;12UZ0;18SZF;0DID0;09YEU;1B3R5;KOG0395	rad and gem related GTP binding protein 1 [Source:MGI Symbol;Acc:MGI:1097696]	19700	O35929
ENSMUSG00000017144	888.132	520.001	1256.26	2.41589	1.27255	3.8591e-22	1.02249e-20	2	51020450	51039123	-	4432	Rnd3	GO:0000139;GO:0000166;GO:0003924;GO:0003924;GO:0005515;GO:0005525;GO:0005525;GO:0005525;GO:0005794;GO:0005856;GO:0005886;GO:0005938;GO:0007015;GO:0007163;GO:0007264;GO:0008360;GO:0016020;GO:0016477;GO:0019901;GO:0030865;GO:0031410;GO:0032956;GO:0042995;GO:0043231;GO:0003924;GO:0005525;GO:0007264;GO:0016020;GO:0016021;	K07859	-	Z;S	0A27X;1B0WV;18VGZ;1CWQ4;0VB41;0DMUP;0UR1Q;KOG0393;138RW	Rho family GTPase 3 [Source:MGI Symbol;Acc:MGI:1921444]	74194	P61588
ENSMUSG00000041695	1724.45	2796.27	652.636	0.233395	-2.09915	4.01423e-22	1.06201e-20	11	110956990	110967647	+	5444	Kcnj2	GO:0005242;GO:0005242;GO:0005242;GO:0005242;GO:0005242;GO:0005244;GO:0005515;GO:0005546;GO:0005546;GO:0005790;GO:0005790;GO:0005791;GO:0005791;GO:0005794;GO:0005794;GO:0005886;GO:0005886;GO:0005886;GO:0006811;GO:0006813;GO:0006813;GO:0006813;GO:0006813;GO:0008076;GO:0008076;GO:0014704;GO:0014704;GO:0014861;GO:0014861;GO:0015693;GO:0016020;GO:0016020;GO:0016021;GO:0016021;GO:0030315;GO:0030315;GO:…	K04996	-	P	1AX71;0DM9U;12P9R;0UK9G;09TF4;1D0Q8;194KE;KOG3827;0V8SK	potassium inwardly-rectifying channel, subfamily J, member 2 [Source:MGI Symbol;Acc:MGI:104744]	16518	P35561;Q543W5
ENSMUSG00000028709	403.583	178.511	628.655	3.52167	1.81626	4.17115e-22	1.10189e-20	4	115685289	115693382	+	2975	Mob3c	GO:0003674;GO:0005575;GO:0008150;GO:0016301;GO:0016310;GO:0046872;	-	-	D	12Q3F;18WQG;1CR3B;0DGDT;0UI56;KOG1903;0V64B;1AUFP;09V4P	MOB kinase activator 3C [Source:MGI Symbol;Acc:MGI:2140623]	100465	Q8BJG4;B1ASD4
ENSMUSG00000028086	1262.64	1767.94	757.333	0.42837	-1.22307	4.49913e-22	1.18677e-20	3	84722575	84886505	+	7046	Fbxw7	GO:0001570;GO:0005515;GO:0005515;GO:0005515;GO:0005634;GO:0005634;GO:0005634;GO:0005654;GO:0005730;GO:0005737;GO:0005737;GO:0005737;GO:0005739;GO:0005783;GO:0005794;GO:0005829;GO:0006974;GO:0006974;GO:0007062;GO:0007062;GO:0007062;GO:0007219;GO:0010629;GO:0010629;GO:0010992;GO:0016021;GO:0016567;GO:0016567;GO:0016567;GO:0019005;GO:0019005;GO:0019005;GO:0030324;GO:0030332;GO:0030332;GO:0030332;GO:…	K10260	-	S;T	0DIW3;0V8GU;1CTMH;09XIP;12RDP;18WQI;0UNUP;1AYBY;KOG0274	F-box and WD-40 domain protein 7 [Source:MGI Symbol;Acc:MGI:1354695]	50754	Q8VBV4
ENSMUSG00000031431	3719.12	5201.86	2236.38	0.42992	-1.21786	4.65265e-22	1.22545e-20	X	139440277	139501408	-	4341	Tsc22d3	GO:0000122;GO:0005634;GO:0005634;GO:0005737;GO:0005737;GO:0006357;GO:0006970;GO:0043426;GO:0048642;GO:0070236;GO:0005515;GO:0005634;GO:0005634;GO:0005737;GO:0006357;GO:0006970;GO:0070236;GO:0006357;	-	-	K	0V3EF;0WHUH;1DFP2;0B57Y;0E8RZ;1BB76;0IRR1;13EBV	TSC22 domain family, member 3 [Source:MGI Symbol;Acc:MGI:1196284]	14605	Q9Z2S7
ENSMUSG00000039652	2911.29	4078.76	1743.82	0.427537	-1.22588	4.71949e-22	1.24122e-20	19	36998691	37186000	-	7414	Cpeb3	GO:0000122;GO:0003676;GO:0003723;GO:0003723;GO:0003730;GO:0003730;GO:0005634;GO:0005634;GO:0005654;GO:0005737;GO:0005737;GO:0005829;GO:0005886;GO:0006412;GO:0006417;GO:0008135;GO:0017148;GO:0030014;GO:0030425;GO:0030496;GO:0043005;GO:0045182;GO:0060213;GO:0061158;GO:0071230;GO:0098794;GO:1900153;GO:0003676;GO:0003723;GO:0003730;GO:0006417;GO:0045182;GO:0003676;GO:0003723;GO:0003730;GO:0006412;GO:…	K02602	-	J;K	12RYW;09UGD;1CQFN;194R1;1B4ZT;0DFS4;KOG0129;0V5FQ;0UH7E	cytoplasmic polyadenylation element binding protein 3 [Source:MGI Symbol;Acc:MGI:2443075]	208922	Q7TN99;A0A0R4J102
ENSMUSG00000047810	172.94	74.2779	271.602	3.65657	1.87049	5.27211e-22	1.38451e-20	19	6821991	6835579	-	5032	Ccdc88b	GO:0001819;GO:0005737;GO:0005737;GO:0005783;GO:0005794;GO:0005813;GO:0005856;GO:0008017;GO:0016020;GO:0030705;GO:0030705;GO:0031122;GO:0042102;GO:0042832;GO:0050870;GO:0051959;	-	-	Z;I;E	0A59N;1D13T;140CN;0DSH2;18VWT;0VEAG;1ASG7;0UG96;KOG4643	coiled-coil domain containing 88B [Source:MGI Symbol;Acc:MGI:1925567]	78317	Q4QRL3
ENSMUSG00000021388	377.853	619.564	136.143	0.219739	-2.18613	5.44976e-22	1.42906e-20	13	49697919	49721041	+	2354	Aspn	GO:0005509;GO:0005509;GO:0005509;GO:0005509;GO:0005515;GO:0005518;GO:0005576;GO:0005615;GO:0030021;GO:0030282;GO:0030282;GO:0030282;GO:0030512;GO:0030512;GO:0030512;GO:0031012;GO:0031012;GO:0031012;GO:0031214;GO:0042995;GO:0062023;GO:0070171;GO:0005509;GO:0005509;GO:0005509;GO:0005515;GO:0005518;GO:0005576;GO:0005615;GO:0030021;GO:0030282;GO:0030282;GO:0030512;GO:0030512;GO:0031012;GO:0031012;GO:…	K08120	-	T	0DK46;KOG0619;1CUXX;12P1N;0V9ME;09YPQ;1AYJD;0UP0Y;18WG7	asporin [Source:MGI Symbol;Acc:MGI:1913945]	66695	Q99MQ4;A6H6K1
ENSMUSG00000021904	634.639	961.304	307.975	0.320372	-1.64218	5.51995e-22	1.44533e-20	14	30939817	30952309	+	4540	Sema3g	GO:0001755;GO:0005102;GO:0005576;GO:0005615;GO:0005887;GO:0007411;GO:0030215;GO:0030215;GO:0030335;GO:0030517;GO:0045499;GO:0048843;GO:0050919;GO:0071526;	K06840	-	T	0DF4A;13I35;0V4TB;1B3JG;18YDZ;09TU1;1CPU5;KOG3611;0UG9P	sema domain, immunoglobulin domain (Ig), short basic domain, secreted, (semaphorin) 3G [Source:MGI Symbol;Acc:MGI:3041242]	218877	Q4LFA9
ENSMUSG00000063382	954.962	1347.89	562.037	0.416976	-1.26196	5.86266e-22	1.53281e-20	9	44394122	44423193	+	7998	Bcl9l	GO:0003713;GO:0005515;GO:0005634;GO:0005634;GO:0005654;GO:0005730;GO:0008013;GO:0008013;GO:0008013;GO:0010718;GO:0022604;GO:0030512;GO:0030512;GO:0035019;GO:0035914;GO:0045944;GO:0045944;GO:0060070;GO:0060070;GO:0060070;GO:1990907;GO:1990907;GO:0003713;GO:0005515;GO:0005634;GO:0005634;GO:0005634;GO:0005654;GO:0005654;GO:0005730;GO:0005730;GO:0008013;GO:0008013;GO:0008013;GO:0008013;GO:0010718;GO:…	K22649	-	K	09TDG;13K86;1AT4R;0DEQQ;0IEDB;0V4CK;0UMDS;18U1Y;1CPEE	B cell CLL/lymphoma 9-like [Source:MGI Symbol;Acc:MGI:1933114]	80288	Q67FY2
ENSMUSG00000028795	175.539	274.8	76.2783	0.277578	-1.84904	6.11937e-22	1.59759e-20	4	129513067	129517740	-	2026	Ccdc28b	GO:0003674;GO:0005737;GO:0005813;GO:0005813;GO:0005815;GO:0005856;GO:0030030;GO:0060271;GO:0005813;GO:0060271;	-	-	Z;S	0VDN0;1B52M;0A2SD;0DQEC;0IWRD;13QST;18TTV;1CZG8;0URPB	coiled coil domain containing 28B [Source:MGI Symbol;Acc:MGI:1913514]	66264	Q8CEG5
ENSMUSG00000033590	278.71	437.746	119.674	0.273386	-1.87099	6.22107e-22	1.62176e-20	9	75139302	75212733	+	9697	Myo5c	GO:0000146;GO:0000166;GO:0003774;GO:0003774;GO:0003779;GO:0005524;GO:0005524;GO:0005737;GO:0007015;GO:0015629;GO:0016459;GO:0016459;GO:0030050;GO:0030141;GO:0030898;GO:0031982;GO:0032254;GO:0051015;GO:0051015;GO:0000146;GO:0000166;GO:0003774;GO:0003774;GO:0003779;GO:0005524;GO:0005524;GO:0005737;GO:0007015;GO:0015629;GO:0016459;GO:0016459;GO:0030050;GO:0030141;GO:0030898;GO:0031982;GO:0032254;GO:…	K10357	-	Z	1CTE0;09WK7;18WQT;12P08;1AVBK;0V7IT;0UJUK;0DIP4;KOG0161;KOG0160	myosin VC [Source:MGI Symbol;Acc:MGI:2442485]	208943	E9Q1F5
ENSMUSG00000040188	1018.09	602.428	1433.75	2.37996	1.25094	6.59759e-22	1.7174e-20	9	57468226	57496078	+	3238	Scamp2	GO:0005768;GO:0005794;GO:0005794;GO:0005794;GO:0015031;GO:0015031;GO:0015031;GO:0015031;GO:0015031;GO:0016020;GO:0016021;GO:0016021;GO:0016021;GO:0016021;GO:0030133;GO:0030133;GO:0032588;GO:0032588;GO:0032588;GO:0032588;GO:0043231;GO:0043231;GO:0055038;GO:0055038;GO:0055038;GO:0055038;GO:0015031;GO:0016020;GO:0016021;GO:0016021;	K19995	-	U	12N83;KOG3088;0DJ9V;0VAEU;09ZHP;0UMYU;1CU1U;18SCT;1B2X8	secretory carrier membrane protein 2 [Source:MGI Symbol;Acc:MGI:1346518]	24044	Q9ERN0;Q3TAL2;Q3TU28
[truncated: 17,121 more rows]
