# Supplementary material for: Analysis of metabolic disturbances attributable to sepsis-induced myocardial dysfunction using metabolomics and transcriptomics techniques
Source: Front Mol Biosci. 2022 Aug 15;9:967397. doi: 10.3389/fmolb.2022.967397 (PMC9421372; doi:10.3389/fmolb.2022.967397)
Supplement: Supplementary file 6 [file Table4.XLSX]

## Sheet: LPS20mg_vs_control
ID
