# Supplementary material for: Analysis of metabolic disturbances attributable to sepsis-induced myocardial dysfunction using metabolomics and transcriptomics techniques
Source: Front Mol Biosci. 2022 Aug 15;9:967397. doi: 10.3389/fmolb.2022.967397 (PMC9421372; doi:10.3389/fmolb.2022.967397)
Supplement: Supplementary file 7 [file Table10.XLSX]

## Sheet: Sheet1
ID	Pathwy	proteinID	KO	CompoundID
ko04964	Proximal tubule bicarbonate reclamation	ENSMUSG00000040618;ENSMUSG00000000805;ENSMUSG00000026103	K01425;K01596;K18246	C00025
ko00240	Pyrimidine metabolism	ENSMUSG00000031562;ENSMUSG00000024177;ENSMUSG00000022292;ENSMUSG00000028719;ENSMUSG00000115338;ENSMUSG00000019989;ENSMUSG00000048120;ENSMUSG00000013629;ENSMUSG00000020638;ENSMUSG00000028633;ENSMUSG00000026575;ENSMUSG00000026558;ENSMUSG00000035824;ENSMUSG00000026839;ENSMUSG00000091415;ENSMUSG00000029366;ENSMUSG00000020407;ENSMUSG00000037601;ENSMUSG00000025747	K11540;K10808;K00893;K00940;K00857;K01937;K00876;K01493;K03783;K00757;K18533;K13800;K00560;K01510;K13809;K01513	C00526
ko00630	Glyoxylate and dicarboxylate metabolism	ENSMUSG00000062480;ENSMUSG00000017718;ENSMUSG00000027452;ENSMUSG00000025403;ENSMUSG00000027187;ENSMUSG00000032607;ENSMUSG00000041650;ENSMUSG00000027261;ENSMUSG00000033429;ENSMUSG00000035637;ENSMUSG00000020534;ENSMUSG00000023921;ENSMUSG00000024827;ENSMUSG00000043445;ENSMUSG00000025176;ENSMUSG00000032047	K11517;K03781;K19269;K01965;K00049;K00281;K01432;K01895;K00626;K05606;K18123;K00600;K00605;K01847	C00025
ko02010	ABC transporters	ENSMUSG00000040584;ENSMUSG00000023088;ENSMUSG00000028970	K05665;K05658	C00137;C00025;C00049;C00208
ko04917	Prolactin signaling pathway	ENSMUSG00000039936;ENSMUSG00000041798;ENSMUSG00000046709;ENSMUSG00000032462;ENSMUSG00000035027;ENSMUSG00000063065;ENSMUSG00000004864;ENSMUSG00000053436;ENSMUSG00000000441;ENSMUSG00000027646;ENSMUSG00000027665;ENSMUSG00000036073;ENSMUSG00000053137;ENSMUSG00000024789;ENSMUSG00000004936;ENSMUSG00000022610	K04447;K04368;K00922;K04366;K00965;K04371;K12407;K04440;K05704;K04441;K04369	C00092
ko04212	Longevity regulating pathway - worm	ENSMUSG00000039936;ENSMUSG00000054509;ENSMUSG00000046709;ENSMUSG00000032462;ENSMUSG00000004798;ENSMUSG00000027187;ENSMUSG00000004864;ENSMUSG00000020063;ENSMUSG00000053436;ENSMUSG00000027665;ENSMUSG00000030759;ENSMUSG00000006818;ENSMUSG00000023249;ENSMUSG00000020623;ENSMUSG00000053137;ENSMUSG00000005534;ENSMUSG00000025203;ENSMUSG00000050195;ENSMUSG00000022610	K00507;K04527;K03781;K08269;K11411;K00922;K13356;K10798;K04564;K04440;K04441;K04433	C00712
ko00860	Porphyrin and chlorophyll metabolism	ENSMUSG00000042148;ENSMUSG00000005413;ENSMUSG00000003617;ENSMUSG00000001999;ENSMUSG00000030979;ENSMUSG00000030871;ENSMUSG00000031352;ENSMUSG00000090124;ENSMUSG00000028684;ENSMUSG00000026615;ENSMUSG00000022742;ENSMUSG00000025534	K01599;K02257;K00699;K00228;K13624;K01719;K00214;K01195;K14163;K01764;K01885;K00510	C00025
ko00340	Histidine metabolism	ENSMUSG00000053644;ENSMUSG00000075289;ENSMUSG00000024644;ENSMUSG00000027360;ENSMUSG00000029455;ENSMUSG00000026986;ENSMUSG00000020774;ENSMUSG00000026687;ENSMUSG00000024885;ENSMUSG00000024726	K19787;K01590;K00149;K14085;K00128;K01437;K08660;K00546;K14755;K00129	C00025;C00049
ko04742	Taste transduction	ENSMUSG00000004347;ENSMUSG00000015085;ENSMUSG00000059173;ENSMUSG00000022376;ENSMUSG00000022220;ENSMUSG00000022994;ENSMUSG00000022489	K08044;K13755;K08048;K08046;K01509	C00008;C00025;C00208
ko00650	Butanoate metabolism	ENSMUSG00000027875;ENSMUSG00000062480;ENSMUSG00000030972;ENSMUSG00000022853;ENSMUSG00000025745;ENSMUSG00000026787;ENSMUSG00000035936;ENSMUSG00000029482;ENSMUSG00000032047	K00139;K07515;K01641;K01896;K00626;K07514;K01907;K01580	C00025
ko00524	Neomycin, kanamycin and gentamicin biosynthesis	ENSMUSG00000041798;ENSMUSG00000025877;ENSMUSG00000000628	K00844;K12407	C00092;C00025;C00043
ko00330	Arginine and proline metabolism	ENSMUSG00000075232;ENSMUSG00000025283;ENSMUSG00000026520;ENSMUSG00000021125;ENSMUSG00000071708;ENSMUSG00000053644;ENSMUSG00000011179;ENSMUSG00000075289;ENSMUSG00000024644;ENSMUSG00000039682;ENSMUSG00000019987;ENSMUSG00000003526;ENSMUSG00000025007;ENSMUSG00000019718;ENSMUSG00000020826;ENSMUSG00000025190;ENSMUSG00000006442;ENSMUSG00000018906;ENSMUSG00000029455;ENSMUSG00000026687;ENSMUSG00000025176	K00318;K00286;K01476;K00149;K14085;K00657;K14454;K00802;K00128;K18384;K01581;K12657;K18123;K11142;K08660;K13241;K14755;K01611;K00472;K00797	C00025
ko00250	Alanine, aspartate and glutamate metabolism	ENSMUSG00000029246;ENSMUSG00000024903;ENSMUSG00000026103;ENSMUSG00000031700;ENSMUSG00000074141;ENSMUSG00000029752;ENSMUSG00000025190;ENSMUSG00000013629;ENSMUSG00000048899;ENSMUSG00000076441;ENSMUSG00000020774;ENSMUSG00000015961;ENSMUSG00000026787;ENSMUSG00000035936;ENSMUSG00000069873	K00139;K01939;K03334;K00764;K11540;K00814;K14454;K01437;K01953;K18311;K01580;K01425;K01940	C00025;C00049
ko04611	Platelet activation	ENSMUSG00000021457;ENSMUSG00000039936;ENSMUSG00000031659;ENSMUSG00000004455;ENSMUSG00000063065;ENSMUSG00000044951;ENSMUSG00000004864;ENSMUSG00000022376;ENSMUSG00000053137;ENSMUSG00000047250;ENSMUSG00000022994;ENSMUSG00000033910;ENSMUSG00000056220;ENSMUSG00000028005;ENSMUSG00000042228;ENSMUSG00000032462;ENSMUSG00000037643;ENSMUSG00000041624;ENSMUSG00000052920;ENSMUSG00000031698;ENSMUSG00000053436;…	K08047;K05855;K00509;K05859;K16342;K08044;K05858;K00922;K12319;K05854;K04371;K12318;K08045;K08048;K06069;K07376;K05704;K00907;K17388;K08046;K04441;K06269;K01832	C00008
ko04918	Thyroid hormone synthesis	ENSMUSG00000031659;ENSMUSG00000022376;ENSMUSG00000022994;ENSMUSG00000033222;ENSMUSG00000078816;ENSMUSG00000050965;ENSMUSG00000031584;ENSMUSG00000022840;ENSMUSG00000051177;ENSMUSG00000022220;ENSMUSG00000024960	K08047;K19663;K08044;K05858;K02677;K08045;K00383;K08048;K15173;K08046	C00092;C00117
ko00053	Ascorbate and aldarate metabolism	ENSMUSG00000090124;ENSMUSG00000026687;ENSMUSG00000053644;ENSMUSG00000029201;ENSMUSG00000029455	K00149;K00699;K14085;K00128;K00012	C00137
ko00260	Glycine, serine and threonine metabolism	ENSMUSG00000025403;ENSMUSG00000032607;ENSMUSG00000053398;ENSMUSG00000078651;ENSMUSG00000035637;ENSMUSG00000028179;ENSMUSG00000020534;ENSMUSG00000024827;ENSMUSG00000019326;ENSMUSG00000053644;ENSMUSG00000024039;ENSMUSG00000001323;ENSMUSG00000024640	K00058;K01697;K00049;K01758;K14085;K00281;K00831;K12235;K00600;K00605;K00276	C00049
ko00520	Amino sugar and nucleotide sugar metabolism	ENSMUSG00000033703;ENSMUSG00000026956;ENSMUSG00000041798;ENSMUSG00000026670;ENSMUSG00000025877;ENSMUSG00000022570;ENSMUSG00000025232;ENSMUSG00000036073;ENSMUSG00000056131;ENSMUSG00000052102;ENSMUSG00000036427;ENSMUSG00000029209;ENSMUSG00000028671;ENSMUSG00000032872;ENSMUSG00000032306;ENSMUSG00000057363;ENSMUSG00000018042;ENSMUSG00000022474;ENSMUSG00000029201;ENSMUSG00000037722;ENSMUSG00000029171;…	K01810;K05305;K02377;K00844;K08678;K02564;K01836;K01784;K12373;K00965;K00966;K00326;K12407;K00621;K15779;K17497;K00012;K01809;K00963;K00972	C00636;C00043;C00275
ko05031	Amphetamine addiction	ENSMUSG00000004455;ENSMUSG00000024617;ENSMUSG00000053819;ENSMUSG00000038128;ENSMUSG00000078816;ENSMUSG00000050965;ENSMUSG00000020063;ENSMUSG00000022840	K19663;K11411;K04515;K02677;K08045;K06269;K05869	C00025
ko00770	Pantothenate and CoA biosynthesis	ENSMUSG00000030268;ENSMUSG00000028636;ENSMUSG00000033610;ENSMUSG00000037514;ENSMUSG00000063849;ENSMUSG00000019989;ENSMUSG00000025894;ENSMUSG00000020010	K01598;K09680;K01922;K06133;K00826;K08069;K01513	C00049;C00864
ko04720	Long-term potentiation	ENSMUSG00000004455;ENSMUSG00000035027;ENSMUSG00000063065;ENSMUSG00000024617;ENSMUSG00000031309;ENSMUSG00000053819;ENSMUSG00000022376;ENSMUSG00000038128;ENSMUSG00000023809;ENSMUSG00000078816;ENSMUSG00000050965;ENSMUSG00000000441;ENSMUSG00000051177;ENSMUSG00000024960;ENSMUSG00000004936	K19663;K04368;K05858;K04515;K04366;K02677;K04371;K08048;K04373;K06269;K05869;K04369	C00025
ko05030	Cocaine addiction	ENSMUSG00000028969;ENSMUSG00000022840	K08045;K02090	C00025
ko05014	Amyotrophic lateral sclerosis (ALS)	ENSMUSG00000025887;ENSMUSG00000071369;ENSMUSG00000018932;ENSMUSG00000004864;ENSMUSG00000025888;ENSMUSG00000031628;ENSMUSG00000020623;ENSMUSG00000028914;ENSMUSG00000053137;ENSMUSG00000027187;ENSMUSG00000053436;ENSMUSG00000022610	K02187;K04426;K01370;K03781;K04432;K04441;K04433;K04399;K04741	C00025
ko04730	Long-term depression	ENSMUSG00000035027;ENSMUSG00000063065;ENSMUSG00000033910;ENSMUSG00000056220;ENSMUSG00000028005;ENSMUSG00000042228;ENSMUSG00000052920;ENSMUSG00000041624;ENSMUSG00000078816;ENSMUSG00000050965;ENSMUSG00000000441;ENSMUSG00000050211;ENSMUSG00000098488;ENSMUSG00000033847;ENSMUSG00000051177;ENSMUSG00000024960;ENSMUSG00000004936;ENSMUSG00000005533;ENSMUSG00000009630	K19663;K04382;K04368;K16342;K05858;K12319;K04366;K02677;K05087;K05854;K04371;K12318;K07376;K04369	C00025
ko00760	Nicotinate and nicotinamide metabolism	ENSMUSG00000031090;ENSMUSG00000029063;ENSMUSG00000029082;ENSMUSG00000004939;ENSMUSG00000032271;ENSMUSG00000032456;ENSMUSG00000037847;ENSMUSG00000029084;ENSMUSG00000022253;ENSMUSG00000028992;ENSMUSG00000063558;ENSMUSG00000020572;ENSMUSG00000115338;ENSMUSG00000042751;ENSMUSG00000019989;ENSMUSG00000064294;ENSMUSG00000024228;ENSMUSG00000038704	K06989;K00541;K06210;K03426;K00157;K00858;K03783;K03462;K01242;K10524;K18152;K01950;K01513	C00049
ko04911	Insulin secretion	ENSMUSG00000041798;ENSMUSG00000031659;ENSMUSG00000024617;ENSMUSG00000053819;ENSMUSG00000022376;ENSMUSG00000022994;ENSMUSG00000078816;ENSMUSG00000050965;ENSMUSG00000022840;ENSMUSG00000051177;ENSMUSG00000022220;ENSMUSG00000024960	K08047;K19663;K08044;K05858;K04515;K02677;K08045;K08048;K12407;K08046	C00092
ko00562	Inositol phosphate metabolism	ENSMUSG00000039936;ENSMUSG00000042105;ENSMUSG00000026447;ENSMUSG00000025178;ENSMUSG00000021385;ENSMUSG00000026925;ENSMUSG00000031337;ENSMUSG00000029055;ENSMUSG00000024896;ENSMUSG00000066324;ENSMUSG00000032737;ENSMUSG00000021238;ENSMUSG00000024998;ENSMUSG00000001173;ENSMUSG00000032462;ENSMUSG00000025949;ENSMUSG00000024525;ENSMUSG00000026113;ENSMUSG00000025240;ENSMUSG00000028126;ENSMUSG00000016933;…	K15909;K01109;K05859;K03103;K01107;K15759;K05858;K00920;K05857;K05860;K00923;K00922;K01116;K00140;K00921;K01092;K01099;K20278;K01108;K21797;K00911;K00889;K19006;K18083;K10572;K21798;K13711	C00137;C00092;C01220
ko00270	Cysteine and methionine metabolism	ENSMUSG00000024903;ENSMUSG00000033022;ENSMUSG00000074141;ENSMUSG00000063229;ENSMUSG00000030268;ENSMUSG00000042032;ENSMUSG00000028179;ENSMUSG00000048087;ENSMUSG00000027597;ENSMUSG00000075232;ENSMUSG00000071708;ENSMUSG00000027610;ENSMUSG00000024039;ENSMUSG00000040213;ENSMUSG00000025190;ENSMUSG00000029326;ENSMUSG00000021311;ENSMUSG00000006442;ENSMUSG00000020661;ENSMUSG00000069873	K03334;K17398;K01697;K01758;K00016;K00789;K14454;K00802;K00548;K00456;K01251;K00826;K01611;K00816;K21456;K09880;K00797	C00049;C00073
ko04721	Synaptic vesicle cycle	ENSMUSG00000026825;ENSMUSG00000040265	K01528	C00025
ko04727	GABAergic synapse	ENSMUSG00000031659;ENSMUSG00000026103;ENSMUSG00000022376;ENSMUSG00000022994;ENSMUSG00000078816;ENSMUSG00000050965;ENSMUSG00000022840;ENSMUSG00000027646;ENSMUSG00000022220;ENSMUSG00000026787	K08047;K19663;K08044;K02677;K08045;K01580;K08048;K05704;K01425;K08046	C00025
ko00440	Phosphonate and phosphinate metabolism	ENSMUSG00000075703;ENSMUSG00000035246;ENSMUSG00000005615;ENSMUSG00000025137;ENSMUSG00000060002	K00968;K00967;K00994;K00993	C00117
ko02020	Two-component system	ENSMUSG00000028766;ENSMUSG00000062480;ENSMUSG00000032047	K01077;K00626	C00092;C00025;C00049
ko00220	Arginine biosynthesis	ENSMUSG00000021125;ENSMUSG00000026103;ENSMUSG00000031700;ENSMUSG00000076441;ENSMUSG00000019987;ENSMUSG00000020826;ENSMUSG00000025190	K00814;K01476;K14454;K13241;K01425;K01940	C00025;C00049
ko00190	Oxidative phosphorylation	ENSMUSG00000020089;ENSMUSG00000042148	K02257;K01507	C00008
ko00521	Streptomycin biosynthesis	ENSMUSG00000041798;ENSMUSG00000025877;ENSMUSG00000024525;ENSMUSG00000000628	K00844;K01092;K12407	C00137;C00092
ko04070	Phosphatidylinositol signaling system	ENSMUSG00000039936;ENSMUSG00000042105;ENSMUSG00000029330;ENSMUSG00000026447;ENSMUSG00000025178;ENSMUSG00000021385;ENSMUSG00000026925;ENSMUSG00000031337;ENSMUSG00000033526;ENSMUSG00000034731;ENSMUSG00000025357;ENSMUSG00000070738;ENSMUSG00000022861;ENSMUSG00000040479;ENSMUSG00000066324;ENSMUSG00000032737;ENSMUSG00000024998;ENSMUSG00000036095;ENSMUSG00000058793;ENSMUSG00000001173;ENSMUSG00000032599;…	K15909;K19663;K01109;K07756;K05859;K01107;K15759;K05858;K00920;K05857;K05860;K00923;K00981;K00922;K02677;K01116;K01092;K00921;K00901;K01099;K20278;K01108;K21797;K00911;K13084;K00889;K13024;K18083;K10572;K21798;K13711	C00137;C01220
ko00410	beta-Alanine metabolism	ENSMUSG00000074064;ENSMUSG00000078651;ENSMUSG00000021238;ENSMUSG00000026687;ENSMUSG00000025745;ENSMUSG00000062908;ENSMUSG00000019326;ENSMUSG00000071708;ENSMUSG00000053644;ENSMUSG00000075289;ENSMUSG00000024644;ENSMUSG00000022853;ENSMUSG00000006442;ENSMUSG00000029455;ENSMUSG00000024885;ENSMUSG00000026787	K01578;K07515;K00249;K00149;K14085;K00802;K00128;K07514;K00140;K01580;K08660;K14755;K00276;K00129;K00797	C00049;C00864
ko04713	Circadian entrainment	ENSMUSG00000031659;ENSMUSG00000063065;ENSMUSG00000024617;ENSMUSG00000053819;ENSMUSG00000022376;ENSMUSG00000021180;ENSMUSG00000022994;ENSMUSG00000033910;ENSMUSG00000028005;ENSMUSG00000052920;ENSMUSG00000041624;ENSMUSG00000078816;ENSMUSG00000050965;ENSMUSG00000022840;ENSMUSG00000051177;ENSMUSG00000022220;ENSMUSG00000024960	K08047;K19663;K08044;K05858;K04515;K12319;K02677;K08045;K04371;K12318;K08048;K04445;K07376;K08046	C00025
ko00460	Cyanoamino acid metabolism	ENSMUSG00000025403;ENSMUSG00000020534;ENSMUSG00000006344	K00600;K18592	C00049
ko04931	Insulin resistance	ENSMUSG00000025220;ENSMUSG00000039936;ENSMUSG00000059316;ENSMUSG00000046709;ENSMUSG00000004455;ENSMUSG00000042010;ENSMUSG00000031808;ENSMUSG00000031309;ENSMUSG00000033295;ENSMUSG00000028518;ENSMUSG00000033059;ENSMUSG00000024900;ENSMUSG00000032462;ENSMUSG00000023809;ENSMUSG00000032648;ENSMUSG00000027540;ENSMUSG00000043733;ENSMUSG00000040618;ENSMUSG00000078937;ENSMUSG00000027665;ENSMUSG00000021069;…	K04527;K07293;K19523;K05696;K15719;K05695;K09667;K00922;K00688;K07198;K01946;K01596;K04373;K04440;K07209;K08745;K06269;K00693;K08765	C00092;C00043
ko00660	C5-Branched dibasic acid metabolism	ENSMUSG00000022126	K17724	C00025
ko00592	alpha-Linolenic acid metabolism	ENSMUSG00000056220;ENSMUSG00000029098;ENSMUSG00000050211;ENSMUSG00000098488;ENSMUSG00000033847;ENSMUSG00000027999	K16342;K00232;K01047	C06427
ko04723	Retrograde endocannabinoid signaling	ENSMUSG00000025277;ENSMUSG00000046709;ENSMUSG00000031659;ENSMUSG00000063065;ENSMUSG00000004864;ENSMUSG00000039206;ENSMUSG00000022376;ENSMUSG00000053137;ENSMUSG00000022994;ENSMUSG00000032487;ENSMUSG00000078816;ENSMUSG00000050965;ENSMUSG00000053436;ENSMUSG00000022840;ENSMUSG00000033174;ENSMUSG00000051177;ENSMUSG00000022220;ENSMUSG00000024960;ENSMUSG00000022610	K08047;K19663;K11987;K08044;K05858;K13700;K01054;K02677;K08045;K04371;K08048;K04440;K08046;K13806;K04441	C00025
ko00471	D-Glutamine and D-glutamate metabolism	ENSMUSG00000026103;ENSMUSG00000021185	K22210;K01425	C00025
ko04973	Carbohydrate digestion and absorption	ENSMUSG00000039936;ENSMUSG00000025877;ENSMUSG00000074264;ENSMUSG00000032462;ENSMUSG00000027665;ENSMUSG00000068587;ENSMUSG00000000628	K12047;K00844;K01176;K00922	C00092;C00208
ko00230	Purine metabolism	ENSMUSG00000027931;ENSMUSG00000029246;ENSMUSG00000031659;ENSMUSG00000025584;ENSMUSG00000031851;ENSMUSG00000028032;ENSMUSG00000022292;ENSMUSG00000021684;ENSMUSG00000004347;ENSMUSG00000019990;ENSMUSG00000029247;ENSMUSG00000075270;ENSMUSG00000020899;ENSMUSG00000015085;ENSMUSG00000020910;ENSMUSG00000025742;ENSMUSG00000028525;ENSMUSG00000014554;ENSMUSG00000074797;ENSMUSG00000022376;ENSMUSG00000030532;…	K08047;K01939;K01952;K00764;K00944;K10808;K00893;K13293;K01517;K01514;K12319;K08045;K03783;K01490;K15779;K01587;K08046;K01488;K21138;K01519;K13298;K01509;K01487;K06928;K00088;K08044;K18436;K13755;K00940;K18424;K00904;K00106;K18438;K00760;K00948;K12318;K08048;K13762;K12323;K18533;K19021;K01510;K18437;K00759;K12324;K13811;K00602;K01513	C00008;C00117
ko05230	Central carbon metabolism in cancer	ENSMUSG00000041798;ENSMUSG00000039936;ENSMUSG00000035027;ENSMUSG00000063065;ENSMUSG00000026103;ENSMUSG00000025486;ENSMUSG00000025877;ENSMUSG00000021196;ENSMUSG00000029231;ENSMUSG00000024620;ENSMUSG00000009376;ENSMUSG00000020122;ENSMUSG00000032462;ENSMUSG00000031400;ENSMUSG00000000441;ENSMUSG00000027665;ENSMUSG00000054252;ENSMUSG00000005672;ENSMUSG00000030110;ENSMUSG00000038028;ENSMUSG00000000628;…	K05099;K00036;K00844;K04366;K04363;K14634;K11413;K04368;K00922;K04361;K05126;K04371;K12407;K05091;K05089;K05094;K01425;K00850;K04369	C00092;C00025;C00049;C00073
ko04978	Mineral absorption	ENSMUSG00000015653;ENSMUSG00000027365;ENSMUSG00000005413;ENSMUSG00000015652;ENSMUSG00000024661	K14737;K00522;K14738;K04982;K00510	C00073
ko01040	Biosynthesis of unsaturated fatty acids	ENSMUSG00000033629;ENSMUSG00000072949;ENSMUSG00000027195;ENSMUSG00000024507;ENSMUSG00000010663;ENSMUSG00000029098;ENSMUSG00000032349;ENSMUSG00000028497;ENSMUSG00000021696;ENSMUSG00000021226;ENSMUSG00000041220;ENSMUSG00000006390;ENSMUSG00000025203;ENSMUSG00000050195	K10244;K10251;K01068;K10250;K10224;K00507;K12405;K00232;K10203;K10247;K10703	C00712;C16526;C08316;C01530;C08323;C06427
ko00051	Fructose and mannose metabolism	ENSMUSG00000033703;ENSMUSG00000026409;ENSMUSG00000029162;ENSMUSG00000025877;ENSMUSG00000021196;ENSMUSG00000022570;ENSMUSG00000026773;ENSMUSG00000025648;ENSMUSG00000032306;ENSMUSG00000022474;ENSMUSG00000025271;ENSMUSG00000038028;ENSMUSG00000000628;ENSMUSG00000021456;ENSMUSG00000070284;ENSMUSG00000028307	K02377;K00844;K01103;K03841;K14634;K01809;K19030;K05305;K19028;K00846;K01623;K19029;K00966;K17497;K00850	C00636;C00275
ko04714	Thermogenesis	ENSMUSG00000027931;ENSMUSG00000031659;ENSMUSG00000003123;ENSMUSG00000071369;ENSMUSG00000018932;ENSMUSG00000004864;ENSMUSG00000031309;ENSMUSG00000022376;ENSMUSG00000020333;ENSMUSG00000024921;ENSMUSG00000053137;ENSMUSG00000028518;ENSMUSG00000022994;ENSMUSG00000024981;ENSMUSG00000032187;ENSMUSG00000024900;ENSMUSG00000042148;ENSMUSG00000023809;ENSMUSG00000052920;ENSMUSG00000078937;ENSMUSG00000053436;…	K08047;K04426;K01897;K11647;K02257;K04432;K08045;K04373;K07376;K08046;K08765;K19523;K08044;K01054;K07198;K08048;K12323;K04441;K07188	C00008
ko04974	Protein digestion and absorption	ENSMUSG00000061119;ENSMUSG00000027820;ENSMUSG00000015405;ENSMUSG00000031896	K09632;K01389;K09708;K01285	C00025;C00049;C00073
ko04977	Vitamin digestion and absorption	ENSMUSG00000028003;ENSMUSG00000023088;ENSMUSG00000028690	K05665;K14618;K00678	C00864
ko05034	Alcoholism	ENSMUSG00000004455;ENSMUSG00000004698;ENSMUSG00000063065;ENSMUSG00000055254;ENSMUSG00000062906;ENSMUSG00000034245;ENSMUSG00000022475;ENSMUSG00000038128;ENSMUSG00000026313;ENSMUSG00000022840;ENSMUSG00000000441;ENSMUSG00000028800;ENSMUSG00000031161;ENSMUSG00000008855;ENSMUSG00000004936;ENSMUSG00000029471	K11407;K06067;K04360;K11409;K04366;K11406;K08045;K06269;K05869;K07359;K11408;K04368;K18671;K04371;K11418	C00025
ko00970	Aminoacyl-tRNA biosynthesis	ENSMUSG00000063179;ENSMUSG00000030515;ENSMUSG00000007029;ENSMUSG00000037851;ENSMUSG00000021266;ENSMUSG00000030871;ENSMUSG00000029536;ENSMUSG00000001380;ENSMUSG00000031960;ENSMUSG00000003808;ENSMUSG00000026615;ENSMUSG00000029173;ENSMUSG00000018848;ENSMUSG00000029777;ENSMUSG00000043572;ENSMUSG00000019863;ENSMUSG00000023938;ENSMUSG00000024587;ENSMUSG00000010755;ENSMUSG00000022241;ENSMUSG00000031948;…	K01870;K01883;K02435;K01892;K03341;K01868;K01893;K02433;K01880;K01872;K01881;K01887;K04567;K01890;K01867;K01889;K01866;K01873;K14163;K01885;K10837	C00025;C00049;C00073
ko04540	Gap junction	ENSMUSG00000024383;ENSMUSG00000058444;ENSMUSG00000031659;ENSMUSG00000035027;ENSMUSG00000063065;ENSMUSG00000001034;ENSMUSG00000022376;ENSMUSG00000019942;ENSMUSG00000029231;ENSMUSG00000024620;ENSMUSG00000022994;ENSMUSG00000025162;ENSMUSG00000033910;ENSMUSG00000020122;ENSMUSG00000028005;ENSMUSG00000052920;ENSMUSG00000041624;ENSMUSG00000078816;ENSMUSG00000050965;ENSMUSG00000022840;ENSMUSG00000027646;…	K08047;K05858;K12319;K04366;K04363;K08045;K07376;K05704;K04420;K04463;K08046;K19663;K04464;K04368;K08044;K02087;K04361;K08959;K02677;K04371;K12318;K08048;K05089;K04369	C00025
ko00030	Pentose phosphate pathway	ENSMUSG00000026005;ENSMUSG00000025742;ENSMUSG00000021196;ENSMUSG00000036427;ENSMUSG00000030225;ENSMUSG00000028961;ENSMUSG00000031400;ENSMUSG00000028980;ENSMUSG00000050002;ENSMUSG00000029171;ENSMUSG00000029136;ENSMUSG00000021456;ENSMUSG00000053604;ENSMUSG00000028307	K01810;K13937;K00036;K01619;K00033;K03841;K01783;K15779;K00852;K01807;K00948;K01623;K00851;K00850	C00279;C00117
ko00710	Carbon fixation in photosynthetic organisms	ENSMUSG00000026005;ENSMUSG00000031700;ENSMUSG00000062070;ENSMUSG00000030621;ENSMUSG00000005951;ENSMUSG00000025190;ENSMUSG00000021456;ENSMUSG00000028307;ENSMUSG00000053604	K00927;K14454;K03841;K11214;K01783;K00814;K00029;K01623;K01807	C00279;C00117;C00049
ko00400	Phenylalanine, tyrosine and tryptophan biosynthesis	ENSMUSG00000024903;ENSMUSG00000074141;ENSMUSG00000025190;ENSMUSG00000069873	K14454;K03334	C00279
ko04080	Neuroactive ligand-receptor interaction	ENSMUSG00000023132	K01352	C00008;C00025;C00049
ko00261	Monobactam biosynthesis	ENSMUSG00000028032;ENSMUSG00000024899	K13811	C00049
ko00073	Cutin, suberine and wax biosynthesis	ENSMUSG00000030759	K13356	C00712
ko04152	AMPK signaling pathway	ENSMUSG00000039936;ENSMUSG00000003123;ENSMUSG00000026409;ENSMUSG00000042010;ENSMUSG00000074064;ENSMUSG00000021196;ENSMUSG00000026773;ENSMUSG00000028518;ENSMUSG00000024900;ENSMUSG00000025153;ENSMUSG00000025648;ENSMUSG00000029512;ENSMUSG00000032462;ENSMUSG00000040618;ENSMUSG00000020063;ENSMUSG00000078937;ENSMUSG00000027665;ENSMUSG00000025271;ENSMUSG00000021670;ENSMUSG00000003865;ENSMUSG00000005534;…	K01103;K05087;K00665;K00021;K03841;K19030;K08765;K00507;K04527;K07359;K19523;K01578;K04382;K19028;K11411;K00922;K07198;K19029;K01946;K01596;K00850;K21357;K07188;K00693	C00008
ko00564	Glycerophospholipid metabolism	ENSMUSG00000024978;ENSMUSG00000030275;ENSMUSG00000075703;ENSMUSG00000035246;ENSMUSG00000031903;ENSMUSG00000029330;ENSMUSG00000027695;ENSMUSG00000025495;ENSMUSG00000020910;ENSMUSG00000020593;ENSMUSG00000034731;ENSMUSG00000025357;ENSMUSG00000009995;ENSMUSG00000070738;ENSMUSG00000022861;ENSMUSG00000040479;ENSMUSG00000020828;ENSMUSG00000024843;ENSMUSG00000005615;ENSMUSG00000025137;ENSMUSG00000036095;…	K13506;K13514;K01517;K00967;K00994;K08730;K18695;K16860;K00629;K08744;K00650;K06129;K01115;K14156;K01613;K13510;K00968;K16342;K13513;K13511;K15728;K00981;K13516;K00993;K13523;K01047;K00894;K00006;K14676;K00901;K00995;K01080;K18693	C00570
ko00480	Glutathione metabolism	ENSMUSG00000001665;ENSMUSG00000029919;ENSMUSG00000022292;ENSMUSG00000011179;ENSMUSG00000039682;ENSMUSG00000033318;ENSMUSG00000025934;ENSMUSG00000025950;ENSMUSG00000030541;ENSMUSG00000029864;ENSMUSG00000028961;ENSMUSG00000008540;ENSMUSG00000032348;ENSMUSG00000071708;ENSMUSG00000027610;ENSMUSG00000004032;ENSMUSG00000006344;ENSMUSG00000058135;ENSMUSG00000002797;ENSMUSG00000031400;ENSMUSG00000031584;…	K00036;K10808;K00799;K00802;K00033;K01581;K07232;K11142;K00797;K04097;K00031;K13299;K00383;K00682;K18592;K21456	C00025
ko05016	Huntington disease	ENSMUSG00000026029;ENSMUSG00000031628;ENSMUSG00000021868;ENSMUSG00000028914;ENSMUSG00000028800;ENSMUSG00000006818;ENSMUSG00000051177;ENSMUSG00000005198;ENSMUSG00000024960;ENSMUSG00000037820	K02187;K05625;K06067;K05858;K09565;K03006;K04398;K04564;K04399	C00025
ko00052	Galactose metabolism	ENSMUSG00000041798;ENSMUSG00000035473;ENSMUSG00000025579;ENSMUSG00000025877;ENSMUSG00000021196;ENSMUSG00000036073;ENSMUSG00000031266;ENSMUSG00000028413;ENSMUSG00000062646;ENSMUSG00000028671;ENSMUSG00000029171;ENSMUSG00000001891;ENSMUSG00000068587;ENSMUSG00000000628	K00844;K07966;K00965;K15779;K01785;K00963;K01189;K12047;K12316;K01784;K12407;K12317;K00850	C00137
ko04142	Lysosome	ENSMUSG00000005043;ENSMUSG00000021939;ENSMUSG00000032359;ENSMUSG00000031903;ENSMUSG00000015027;ENSMUSG00000003812;ENSMUSG00000028164;ENSMUSG00000035311;ENSMUSG00000021003;ENSMUSG00000035847;ENSMUSG00000002204;ENSMUSG00000025579;ENSMUSG00000031591;ENSMUSG00000025232;ENSMUSG00000031266;ENSMUSG00000001751;ENSMUSG00000024910;ENSMUSG00000016256;ENSMUSG00000025534;ENSMUSG00000083282;ENSMUSG00000022453;…	K08568;K01363;K01565;K01217;K12373;K01205;K08565;K01192;K06129;K12311;K10532;K12350;K01052;K01189;K01373;K01366;K14379;K08569;K08239;K01202;K01444;K12316;K01074;K01195;K12348;K01136;K01158;K01279;K01204;K01132	C00008;C00275
ko00500	Starch and sucrose metabolism	ENSMUSG00000041798;ENSMUSG00000025579;ENSMUSG00000025877;ENSMUSG00000036427;ENSMUSG00000033059;ENSMUSG00000062646;ENSMUSG00000074264;ENSMUSG00000032648;ENSMUSG00000019989;ENSMUSG00000033400;ENSMUSG00000029171;ENSMUSG00000021069;ENSMUSG00000030729;ENSMUSG00000001891;ENSMUSG00000068587;ENSMUSG00000003865;ENSMUSG00000000628	K01810;K00844;K00688;K15779;K11809;K00963;K12047;K01176;K01196;K12316;K12407;K12317;K01513;K00693	C00092;C00208
ko01523	Antifolate resistance	ENSMUSG00000025403;ENSMUSG00000023088;ENSMUSG00000020534;ENSMUSG00000025199;ENSMUSG00000026192;ENSMUSG00000029009;ENSMUSG00000009566;ENSMUSG00000031537;ENSMUSG00000025747	K04467;K00600;K01930;K07209;K00297;K05665;K00560;K00602	C00073
ko04745	Phototransduction - fly	ENSMUSG00000039206;ENSMUSG00000024617;ENSMUSG00000053819;ENSMUSG00000029410;ENSMUSG00000050965;ENSMUSG00000024858;ENSMUSG00000051177;ENSMUSG00000024960	K05858;K13806;K04515;K02677;K13807;K00910	C01530
ko04216	Ferroptosis	ENSMUSG00000025283;ENSMUSG00000003617;ENSMUSG00000026389;ENSMUSG00000018924;ENSMUSG00000020333;ENSMUSG00000024981;ENSMUSG00000015340;ENSMUSG00000005413;ENSMUSG00000027610;ENSMUSG00000032883;ENSMUSG00000031278;ENSMUSG00000024661	K01897;K13624;K21421;K00460;K00522;K00657;K10142;K21456;K00510	C00025
ko04068	FoxO signaling pathway	ENSMUSG00000039936;ENSMUSG00000046709;ENSMUSG00000020184;ENSMUSG00000035027;ENSMUSG00000063065;ENSMUSG00000022433;ENSMUSG00000025915;ENSMUSG00000004864;ENSMUSG00000061311;ENSMUSG00000032440;ENSMUSG00000109324;ENSMUSG00000053137;ENSMUSG00000028518;ENSMUSG00000022710;ENSMUSG00000020122;ENSMUSG00000025199;ENSMUSG00000032462;ENSMUSG00000027187;ENSMUSG00000025758;ENSMUSG00000019970;ENSMUSG00000040618;…	K08862;K03781;K04388;K08863;K04467;K13302;K04366;K05087;K10628;K04440;K07209;K04527;K13304;K04368;K06643;K11434;K11411;K04361;K00922;K08861;K08960;K07198;K04371;K04564;K01596;K11838;K04441;K04369	C00008;C00025
ko04072	Phospholipase D signaling pathway	ENSMUSG00000021457;ENSMUSG00000039936;ENSMUSG00000031659;ENSMUSG00000035027;ENSMUSG00000063065;ENSMUSG00000027695;ENSMUSG00000026825;ENSMUSG00000022376;ENSMUSG00000034731;ENSMUSG00000025357;ENSMUSG00000070738;ENSMUSG00000022861;ENSMUSG00000040479;ENSMUSG00000029231;ENSMUSG00000020828;ENSMUSG00000024620;ENSMUSG00000022994;ENSMUSG00000036095;ENSMUSG00000020122;ENSMUSG00000061878;ENSMUSG00000040265;…	K08047;K05858;K01528;K04366;K01116;K04363;K08045;K04718;K08046;K01115;K04527;K07293;K05855;K05859;K04368;K16342;K08044;K04361;K00922;K02677;K13523;K04371;K00901;K08048;K05091;K05089;K01080;K00889;K04369	C00025
ko00750	Vitamin B6 metabolism	ENSMUSG00000027088;ENSMUSG00000032788;ENSMUSG00000063558;ENSMUSG00000024640;ENSMUSG00000064294;ENSMUSG00000018659	K00275;K00831;K00157;K13248;K00868	C00279
ko00430	Taurine and hypotaurine metabolism	ENSMUSG00000033022;ENSMUSG00000006344;ENSMUSG00000023044;ENSMUSG00000026787	K01594;K00456;K01580;K18592	C00025
ko05012	Parkinson disease	ENSMUSG00000029223;ENSMUSG00000001924;ENSMUSG00000031628;ENSMUSG00000027078;ENSMUSG00000021868;ENSMUSG00000032596;ENSMUSG00000028914;ENSMUSG00000028756;ENSMUSG00000038965;ENSMUSG00000022840;ENSMUSG00000028964;ENSMUSG00000068329;ENSMUSG00000023286;ENSMUSG00000020794;ENSMUSG00000023826	K02187;K04553;K04554;K09565;K10698;K05687;K08045;K05688;K04556;K04552;K05611;K08669;K03178;K10575;K04399	C00008
ko04924	Renin secretion	ENSMUSG00000027931;ENSMUSG00000021939;ENSMUSG00000004347;ENSMUSG00000022994;ENSMUSG00000033910;ENSMUSG00000028005;ENSMUSG00000041741;ENSMUSG00000041624;ENSMUSG00000059173;ENSMUSG00000022840;ENSMUSG00000051177;ENSMUSG00000024960;ENSMUSG00000022489;ENSMUSG00000020681	K05858;K01363;K12319;K08045;K08046;K01283;K13755;K12318;K12323;K19021	C00008
ko04724	Glutamatergic synapse	ENSMUSG00000031659;ENSMUSG00000063065;ENSMUSG00000026103;ENSMUSG00000027695;ENSMUSG00000022376;ENSMUSG00000020828;ENSMUSG00000022994;ENSMUSG00000056220;ENSMUSG00000078816;ENSMUSG00000050965;ENSMUSG00000022840;ENSMUSG00000050211;ENSMUSG00000098488;ENSMUSG00000033847;ENSMUSG00000024858;ENSMUSG00000051177;ENSMUSG00000022220;ENSMUSG00000024960	K08047;K05858;K08045;K08046;K01115;K19663;K16342;K08044;K02677;K04371;K08048;K00910;K01425	C00025
ko00910	Nitrogen metabolism	ENSMUSG00000038526;ENSMUSG00000027555;ENSMUSG00000000805;ENSMUSG00000032373;ENSMUSG00000031883;ENSMUSG00000041261	K18246;K01672	C00025
ko00061	Fatty acid biosynthesis	ENSMUSG00000042010;ENSMUSG00000020333;ENSMUSG00000024981;ENSMUSG00000025153;ENSMUSG00000032883;ENSMUSG00000031278	K01897;K00665;K01946	C00712;C01530
