# Supplementary material for: Analysis of metabolic disturbances attributable to sepsis-induced myocardial dysfunction using metabolomics and transcriptomics techniques
Source: Front Mol Biosci. 2022 Aug 15;9:967397. doi: 10.3389/fmolb.2022.967397 (PMC9421372; doi:10.3389/fmolb.2022.967397)
Supplement: Supplementary file 10 [file Table8.XLSX]

## Sheet: Sheet1
MetabolicsCompoundID	ProteinID	MetabolicsDescription	EC	KO
C00159	ENSMUSG00000005142	D-Mannose	3.2.1.24	K12311
C00159	ENSMUSG00000029119	D-Mannose	3.2.1.24	K12312
C00159	ENSMUSG00000028164	D-Mannose	3.2.1.25	K01192
C00159	ENSMUSG00000000628	D-Mannose	2.7.1.1	K00844
C00159	ENSMUSG00000025877	D-Mannose	2.7.1.1	K00844
C00159	ENSMUSG00000031266	D-Mannose	3.2.1.22	K01189
C00159	ENSMUSG00000037306	D-Mannose	3.2.1.113	K01230
C00352	ENSMUSG00000000628	D-glucosamine 6-phosphate	2.7.1.1	K00844
C00352	ENSMUSG00000025877	D-glucosamine 6-phosphate	2.7.1.1	K00844
C00352	ENSMUSG00000037722	D-glucosamine 6-phosphate	2.3.1.4	K00621
C00352	ENSMUSG00000028948	D-glucosamine 6-phosphate	2.7.1.-	K06947
C00352	ENSMUSG00000029209	D-glucosamine 6-phosphate	3.5.99.6	K02564
C00352	ENSMUSG00000052102	D-glucosamine 6-phosphate	3.5.99.6	K02564
C01996	ENSMUSG00000027792	Acetylcholine	3.1.1.8	K01050
C02140	ENSMUSG00000016194	Corticosterone	1.1.1.146	K15680
C02140	ENSMUSG00000031641	Corticosterone	1.1.1.-	K11539
C02140	ENSMUSG00000025921	Corticosterone	1.1.1.-	K11151
C02140	ENSMUSG00000039745	Corticosterone	1.1.1.-	K17290
C02140	ENSMUSG00000020621	Corticosterone	1.1.1.-	K11162
C00170	ENSMUSG00000006442	S-methyl-5'-thioadenosine	2.5.1.16	K00797
C00170	ENSMUSG00000071708	S-methyl-5'-thioadenosine	2.5.1.22	K00802
C00299	ENSMUSG00000026839	Uridine	2.4.2.3	K00757
C00299	ENSMUSG00000020407	Uridine	2.4.2.3	K00757
C00299	ENSMUSG00000026558	Uridine	2.7.1.48	K00876
C00346	ENSMUSG00000025137	O-phosphoethanolamine	2.7.7.14	K00967
C00346	ENSMUSG00000030275	O-phosphoethanolamine	2.7.1.82	K00894
C00346	ENSMUSG00000070644	O-phosphoethanolamine	2.7.1.82	K00894
C00346	ENSMUSG00000038173	O-phosphoethanolamine	3.1.4.-	K08743
C00346	ENSMUSG00000035958	O-phosphoethanolamine	3.1.4.-	K19619
C00346	ENSMUSG00000028885	O-phosphoethanolamine	3.1.4.-	K01128
C00346	ENSMUSG00000019872	O-phosphoethanolamine	3.1.4.-	K01128
C00346	ENSMUSG00000028882	O-phosphoethanolamine	3.1.4.-	K13216
C03406	ENSMUSG00000076441	Argininosuccinic acid	6.3.4.5	K01940
C00086	ENSMUSG00000019987	Urea	3.5.3.1	K01476
C00086	ENSMUSG00000021125	Urea	3.5.3.1	K01476
C00106	ENSMUSG00000026839	Uracil	2.4.2.3	K00757
C00106	ENSMUSG00000020407	Uracil	2.4.2.3	K00757
C00106	ENSMUSG00000115338	Uracil	2.4.2.1	K03783
C00157	ENSMUSG00000060002	PC(16:0/16:0)	2.7.8.2	K00994
C00157	ENSMUSG00000028003	PC(16:0/16:0)	2.3.1.135	K00678
C00157	ENSMUSG00000004565	PC(16:0/16:0)	3.1.1.5	K14676
C00157	ENSMUSG00000031903	PC(16:0/16:0)	3.1.1.5	K06129
C00157	ENSMUSG00000036833	PC(16:0/16:0)	3.1.1.5	K14676
C00157	ENSMUSG00000027695	PC(16:0/16:0)	3.1.4.4	K01115
C00157	ENSMUSG00000052160	PC(16:0/16:0)	3.1.4.4	K16860
C00157	ENSMUSG00000020828	PC(16:0/16:0)	3.1.4.4	K01115
C00157	ENSMUSG00000050211	PC(16:0/16:0)	3.1.1.4	K16342
C00157	ENSMUSG00000098488	PC(16:0/16:0)	3.1.1.4	K16342
C00157	ENSMUSG00000033847	PC(16:0/16:0)	3.1.1.4	K16342
C00157	ENSMUSG00000056220	PC(16:0/16:0)	3.1.1.4	K16342
C00157	ENSMUSG00000027999	PC(16:0/16:0)	3.1.1.4	K01047
C00157	ENSMUSG00000035237	PC(16:0/16:0)	2.3.1.43	K00650
C00157	ENSMUSG00000040451	PC(16:0/16:0)	2.7.8.27	K04714
C00157	ENSMUSG00000050931	PC(16:0/16:0)	2.7.8.27	K04714
C00147	ENSMUSG00000115338	Adenine	2.4.2.1	K03783
C00147	ENSMUSG00000006589	Adenine	2.4.2.7	K00759
C00147	ENSMUSG00000025630	Adenine	2.4.2.8	K00760
C04051	ENSMUSG00000006589	5-aminoimidazole-4-carboxamide	2.4.2.7	K00759
C05933	ENSMUSG00000020826	L-hydroxyarginine	1.14.13.39	K13241
C00208	ENSMUSG00000025579	Maltose	3.2.1.20	K12316
C00208	ENSMUSG00000062646	Maltose	3.2.1.20	K12317
C00208	ENSMUSG00000074264	Maltose	3.2.1.1	K01176
C00245	ENSMUSG00000023044	Taurine	4.1.1.29	K01594
C00245	ENSMUSG00000026787	Taurine	4.1.1.15	K01580
C00262	ENSMUSG00000025630	Hypoxanthine	2.4.2.8	K00760
C00262	ENSMUSG00000115338	Hypoxanthine	2.4.2.1	K03783
C06427	ENSMUSG00000044788	alpha-Linolenic acid	1.14.19.-	K12419
C06427	ENSMUSG00000024664	alpha-Linolenic acid	1.14.19.-	K10225
C06427	ENSMUSG00000050211	alpha-Linolenic acid	3.1.1.4	K16342
C06427	ENSMUSG00000098488	alpha-Linolenic acid	3.1.1.4	K16342
C06427	ENSMUSG00000033847	alpha-Linolenic acid	3.1.1.4	K16342
C06427	ENSMUSG00000056220	alpha-Linolenic acid	3.1.1.4	K16342
C06427	ENSMUSG00000027999	alpha-Linolenic acid	3.1.1.4	K01047
C06427	ENSMUSG00000028145	alpha-Linolenic acid	3.1.2.2	K16339
C06427	ENSMUSG00000021226	alpha-Linolenic acid	3.1.2.2	K01068
C06427	ENSMUSG00000072949	alpha-Linolenic acid	3.1.2.2	K01068
